# Supplementary material for: The Mediation of Circulating Inflammatory Proteins in the Causal Pathway From Immune Cells to Delirium
Source: Brain Behav. 2025 Sep 1;15(9):e70811. doi: 10.1002/brb3.70811 (PMC12402607; doi:10.1002/brb3.70811)
Supplement: Supplementary file 1 — Supplementary Tables [file BRB3-15-e70811-s001.zip]

Archive with 3 entries (2 files):
- Supplementary Tables and Code/
- Supplementary Tables and Code/R.zip
- Supplementary Tables and Code/Supplementary Table1-3.zip
