# Supplementary material for: The Mediation of Circulating Inflammatory Proteins in the Causal Pathway From Immune Cells to Delirium
Source: Brain Behav. 2025 Sep 1;15(9):e70811. doi: 10.1002/brb3.70811 (PMC12402607; doi:10.1002/brb3.70811)
Supplement: Supplementary file 2 — Supplementary Tables [file BRB3-15-e70811-s002.zip]

Archive with 29 entries (23 files):
- 原始数据/
- 原始数据/CD127 on CD45RA- CD4 not Treg-CCL20/
- 原始数据/CD127 on CD45RA- CD4 not Treg-CCL20/table.heterogeneity.csv
- 原始数据/CD127 on CD45RA- CD4 not Treg-CCL20/table.MRresult.csv
- 原始数据/CD127 on CD45RA- CD4 not Treg-CCL20/table.pleiotropy.csv
- 原始数据/CD127 on CD45RA- CD4 not Treg-CCL20/table.SNP.csv
- 原始数据/CD127 on CD45RA- CD4 not Treg-LAP(TGF-B1)/
- 原始数据/CD127 on CD45RA- CD4 not Treg-LAP(TGF-B1)/table.heterogeneity.csv
- 原始数据/CD127 on CD45RA- CD4 not Treg-LAP(TGF-B1)/table.MRresult.csv
- 原始数据/CD127 on CD45RA- CD4 not Treg-LAP(TGF-B1)/table.pleiotropy.csv
- 原始数据/CD127 on CD45RA- CD4 not Treg-LAP(TGF-B1)/table.SNP.csv
- 原始数据/CD25 on IgD- CD38dim-LIGHT/
- 原始数据/CD25 on IgD- CD38dim-LIGHT/table.heterogeneity.csv
- 原始数据/CD25 on IgD- CD38dim-LIGHT/table.MRresult.csv
- 原始数据/CD25 on IgD- CD38dim-LIGHT/table.pleiotropy.csv
- 原始数据/CD25 on IgD- CD38dim-LIGHT/table.SNP.csv
- 原始数据/finndata_731immune_cells/
- 原始数据/finndata_731immune_cells/effect.csv
- 原始数据/finndata_731immune_cells/fdr.csv
- 原始数据/finndata_731immune_cells/heterogeneity.csv
- 原始数据/finndata_731immune_cells/mr.csv
- 原始数据/finndata_731immune_cells/pleiotropy.csv
- 原始数据/finndata_731immune_cells/SNP.csv
- 原始数据/finndata_91inflammation_cytokines/
- 原始数据/finndata_91inflammation_cytokines/effect.csv
- 原始数据/finndata_91inflammation_cytokines/heterogeneity.csv
- 原始数据/finndata_91inflammation_cytokines/mr.csv
- 原始数据/finndata_91inflammation_cytokines/pleiotropy.csv
- 原始数据/finndata_91inflammation_cytokines/SNP.csv
