# Supplementary material for: The Mediation of Circulating Inflammatory Proteins in the Causal Pathway From Immune Cells to Delirium
Source: Brain Behav. 2025 Sep 1;15(9):e70811. doi: 10.1002/brb3.70811 (PMC12402607; doi:10.1002/brb3.70811)
Supplement: Supplementary file 2 — Supplementary Tables [file BRB3-15-e70811-s002.zip › 原始数据/CD127 on CD45RA- CD4 not Treg-CCL20/table.heterogeneity.csv]

id.exposure	id.outcome	outcome	exposure	method	Q	Q_df	Q_pval
CD127 on CD45RA- CD4 not Treg	mfRAJ9	CCL20	CD127 on CD45RA- CD4 not Treg	MR Egger	5.5376958751657	7	0.594641013830338
CD127 on CD45RA- CD4 not Treg	mfRAJ9	CCL20	CD127 on CD45RA- CD4 not Treg	Inverse variance weighted	6.64279697732805	8	0.57561571416479
