# Supplementary material for: The Mediation of Circulating Inflammatory Proteins in the Causal Pathway From Immune Cells to Delirium
Source: Brain Behav. 2025 Sep 1;15(9):e70811. doi: 10.1002/brb3.70811 (PMC12402607; doi:10.1002/brb3.70811)
Supplement: Supplementary file 2 — Supplementary Tables [file BRB3-15-e70811-s002.zip › 原始数据/CD127 on CD45RA- CD4 not Treg-CCL20/table.MRresult.csv]

id.exposure	id.outcome	outcome	exposure	method	nsnp	b	se	pval	lo_ci	up_ci	or	or_lci95	or_uci95
CD127 on CD45RA- CD4 not Treg	mfRAJ9	CCL20	CD127 on CD45RA- CD4 not Treg	MR Egger	9	-0.00247654842911821	0.0817974093497212	0.976691596067145	-0.162799470754572	0.157846373896335	0.997526515686944	0.849761573377539	1.17098628682806
CD127 on CD45RA- CD4 not Treg	mfRAJ9	CCL20	CD127 on CD45RA- CD4 not Treg	Weighted median	9	-0.0993807797352148	0.0401473246255797	0.0133086168741472	-0.178069536001351	-0.0206920234690786	0.905397885209951	0.836884227882646	0.979520587473184
CD127 on CD45RA- CD4 not Treg	mfRAJ9	CCL20	CD127 on CD45RA- CD4 not Treg	Inverse variance weighted	9	-0.0818310173334904	0.0315051707911456	0.0093936922755731	-0.143581152084136	-0.020080882582845	0.921427650842776	0.86625049930135	0.980119395512497
CD127 on CD45RA- CD4 not Treg	mfRAJ9	CCL20	CD127 on CD45RA- CD4 not Treg	Simple mode	9	-0.125384887855879	0.0624629838497366	0.079604825542076	-0.247812336201363	-0.00295743951039523	0.882157305601509	0.780506402331396	0.997046929405837
CD127 on CD45RA- CD4 not Treg	mfRAJ9	CCL20	CD127 on CD45RA- CD4 not Treg	Weighted mode	9	-0.114833111290058	0.0574919991880363	0.0808442517223255	-0.227517429698609	-0.0021487928815066	0.891514915266459	0.796508538472739	0.997853514121198
