# Supplementary material for: The Mediation of Circulating Inflammatory Proteins in the Causal Pathway From Immune Cells to Delirium
Source: Brain Behav. 2025 Sep 1;15(9):e70811. doi: 10.1002/brb3.70811 (PMC12402607; doi:10.1002/brb3.70811)
Supplement: Supplementary file 2 — Supplementary Tables [file BRB3-15-e70811-s002.zip › 原始数据/CD127 on CD45RA- CD4 not Treg-LAP(TGF-B1)/table.heterogeneity.csv]

id.exposure	id.outcome	outcome	exposure	method	Q	Q_df	Q_pval
CD127 on CD45RA- CD4 not Treg	NJQMB6	LAP(TGF-B1)	CD127 on CD45RA- CD4 not Treg	MR Egger	2.58630426645632	7	0.920459285758694
CD127 on CD45RA- CD4 not Treg	NJQMB6	LAP(TGF-B1)	CD127 on CD45RA- CD4 not Treg	Inverse variance weighted	3.77486915381887	8	0.876842830042085
