# Supplementary material for: The Mediation of Circulating Inflammatory Proteins in the Causal Pathway From Immune Cells to Delirium
Source: Brain Behav. 2025 Sep 1;15(9):e70811. doi: 10.1002/brb3.70811 (PMC12402607; doi:10.1002/brb3.70811)
Supplement: Supplementary file 2 — Supplementary Tables [file BRB3-15-e70811-s002.zip › 原始数据/CD127 on CD45RA- CD4 not Treg-LAP(TGF-B1)/table.MRresult.csv]

id.exposure	id.outcome	outcome	exposure	method	nsnp	b	se	pval	lo_ci	up_ci	or	or_lci95	or_uci95
CD127 on CD45RA- CD4 not Treg	NJQMB6	LAP(TGF-B1)	CD127 on CD45RA- CD4 not Treg	MR Egger	9	0.0135291834999698	0.0817145875531209	0.87317851423701	-0.146631408104147	0.173689775104087	1.01362111703041	0.863612239230893	1.18968643821557
CD127 on CD45RA- CD4 not Treg	NJQMB6	LAP(TGF-B1)	CD127 on CD45RA- CD4 not Treg	Weighted median	9	-0.0618038179474654	0.0433487226926297	0.153944671085225	-0.14676731442502	0.0231596785300889	0.940067293032968	0.863494876844125	1.02342994629007
CD127 on CD45RA- CD4 not Treg	NJQMB6	LAP(TGF-B1)	CD127 on CD45RA- CD4 not Treg	Inverse variance weighted	9	-0.0687292613682101	0.0313737841419066	0.0284764809834273	-0.130221878286347	-0.00723664445007314	0.933579401875812	0.877900622223808	0.992789477012815
CD127 on CD45RA- CD4 not Treg	NJQMB6	LAP(TGF-B1)	CD127 on CD45RA- CD4 not Treg	Simple mode	9	-0.0654387612209895	0.0609047631961151	0.313958795214223	-0.184812097085375	0.053934574643396	0.936656404697921	0.831260465442447	1.05541554895753
CD127 on CD45RA- CD4 not Treg	NJQMB6	LAP(TGF-B1)	CD127 on CD45RA- CD4 not Treg	Weighted mode	9	-0.0647293090431395	0.0520500418949294	0.248852830053112	-0.166747391157201	0.0372887730709221	0.937321153399956	0.846413395842576	1.03799272190918
