# Supplementary material for: The Mediation of Circulating Inflammatory Proteins in the Causal Pathway From Immune Cells to Delirium
Source: Brain Behav. 2025 Sep 1;15(9):e70811. doi: 10.1002/brb3.70811 (PMC12402607; doi:10.1002/brb3.70811)
Supplement: Supplementary file 2 — Supplementary Tables [file BRB3-15-e70811-s002.zip › 原始数据/CD127 on CD45RA- CD4 not Treg-LAP(TGF-B1)/table.pleiotropy.csv]

id.exposure	id.outcome	outcome	exposure	egger_intercept	se	pval
CD127 on CD45RA- CD4 not Treg	NJQMB6	LAP(TGF-B1)	CD127 on CD45RA- CD4 not Treg	-0.0161390273529057	0.0148035511819477	0.311719526928539
