# Supplementary material for: The Mediation of Circulating Inflammatory Proteins in the Causal Pathway From Immune Cells to Delirium
Source: Brain Behav. 2025 Sep 1;15(9):e70811. doi: 10.1002/brb3.70811 (PMC12402607; doi:10.1002/brb3.70811)
Supplement: Supplementary file 2 — Supplementary Tables [file BRB3-15-e70811-s002.zip › 原始数据/CD127 on CD45RA- CD4 not Treg-LAP(TGF-B1)/table.SNP.csv]

SNP	effect_allele.exposure	other_allele.exposure	effect_allele.outcome	other_allele.outcome	beta.exposure	beta.outcome	eaf.exposure	eaf.outcome	remove	palindromic	ambiguous	id.outcome	se.outcome	pval.outcome	outcome	mr_keep.outcome	pval_origin.outcome	data_source.outcome	chr	pos	samplesize.exposure	maf	se.exposure	pval.exposure	exposure	id.exposure	R2	F	action	SNP_index	mr_keep	samplesize.outcome
rs112348392	T	A	T	A	-0.4045	0.0222	0.0262	0.0606	FALSE	TRUE	FALSE	NJQMB6	0.027	0.411	LAP(TGF-B1)	TRUE	reported	textfile	11	47832118	2920	0.0262	0.08672	3.243e-06	CD127 on CD45RA- CD4 not Treg	CD127 on CD45RA- CD4 not Treg	0.00739591177126989	21.7420730022144	2	1	TRUE	NA
rs12634099	A	G	A	G	0.1548	-0.0121	0.2255	0.2087	FALSE	FALSE	FALSE	NJQMB6	0.0141	0.391	LAP(TGF-B1)	TRUE	reported	textfile	3	112869208	2920	0.2255	0.03293	2.701e-06	CD127 on CD45RA- CD4 not Treg	CD127 on CD45RA- CD4 not Treg	0.00751106076215531	22.0831431338671	2	1	TRUE	NA
rs140978083	C	A	C	A	0.352	-0.0142	0.0354	0.00980000000000003	FALSE	FALSE	FALSE	NJQMB6	0.0864	0.869	LAP(TGF-B1)	TRUE	reported	textfile	4	114960229	2920	0.0354	0.07528	3.063e-06	CD127 on CD45RA- CD4 not Treg	CD127 on CD45RA- CD4 not Treg	0.00743196302727379	21.8488479436909	2	1	TRUE	NA
rs143650607	A	C	A	C	0.3859	-0.0314	0.0279	0.018	FALSE	FALSE	FALSE	NJQMB6	0.0493	0.524	LAP(TGF-B1)	TRUE	reported	textfile	2	192303701	2920	0.0279	0.08324	3.698e-06	CD127 on CD45RA- CD4 not Treg	CD127 on CD45RA- CD4 not Treg	0.0073066394904503	21.4777038724123	2	1	TRUE	NA
rs16899999	G	C	G	C	-0.2507	-0.0031	0.1101	0.1363	FALSE	TRUE	FALSE	NJQMB6	0.0169	0.854	LAP(TGF-B1)	TRUE	reported	textfile	5	35886731	2920	0.1101	0.04281	5.298e-09	CD127 on CD45RA- CD4 not Treg	CD127 on CD45RA- CD4 not Treg	0.0116081897618529	34.2705163824914	2	1	TRUE	NA
rs17739576	C	G	C	G	0.1447	-0.0274	0.2842	0.1434	FALSE	TRUE	FALSE	NJQMB6	0.0182	0.132	LAP(TGF-B1)	TRUE	reported	textfile	6	73187327	2920	0.2842	0.0307	2.539e-06	CD127 on CD45RA- CD4 not Treg	CD127 on CD45RA- CD4 not Treg	0.00755067539650044	22.2004995729034	2	1	TRUE	NA
rs3848363	C	T	C	T	-0.1271	0.0221	0.4961	0.5556	FALSE	FALSE	FALSE	NJQMB6	0.012	0.0655	LAP(TGF-B1)	TRUE	reported	textfile	16	370484	2920	0.4961	0.02718	3.063e-06	CD127 on CD45RA- CD4 not Treg	CD127 on CD45RA- CD4 not Treg	0.00743308568951714	21.852173117294	2	1	TRUE	NA
rs6038366	G	A	G	A	-0.1298	0.0061	0.3579	0.2737	FALSE	FALSE	FALSE	NJQMB6	0.0133	0.646	LAP(TGF-B1)	TRUE	reported	textfile	20	6111569	2920	0.3579	0.02825	4.51e-06	CD127 on CD45RA- CD4 not Treg	CD127 on CD45RA- CD4 not Treg	0.00717796008158758	21.0967189243641	2	1	TRUE	NA
rs6703836	A	T	A	T	0.1447	-0.013	0.3053	0.2751	FALSE	TRUE	FALSE	NJQMB6	0.0143	0.363	LAP(TGF-B1)	TRUE	reported	textfile	1	174068813	2920	0.3053	0.03013	1.642e-06	CD127 on CD45RA- CD4 not Treg	CD127 on CD45RA- CD4 not Treg	0.00783680534818367	23.0484240186163	2	1	TRUE	NA
