# Supplementary material for: The Mediation of Circulating Inflammatory Proteins in the Causal Pathway From Immune Cells to Delirium
Source: Brain Behav. 2025 Sep 1;15(9):e70811. doi: 10.1002/brb3.70811 (PMC12402607; doi:10.1002/brb3.70811)
Supplement: Supplementary file 2 — Supplementary Tables [file BRB3-15-e70811-s002.zip › 原始数据/CD25 on IgD- CD38dim-LIGHT/table.heterogeneity.csv]

id.exposure	id.outcome	outcome	exposure	method	Q	Q_df	Q_pval
CD25 on IgD- CD38dim	qi6nHU	LIGHT	CD25 on IgD- CD38dim	MR Egger	5.2807802721433	11	0.916809606438861
CD25 on IgD- CD38dim	qi6nHU	LIGHT	CD25 on IgD- CD38dim	Inverse variance weighted	5.58672445641485	12	0.935467081117712
