# Supplementary material for: The Mediation of Circulating Inflammatory Proteins in the Causal Pathway From Immune Cells to Delirium
Source: Brain Behav. 2025 Sep 1;15(9):e70811. doi: 10.1002/brb3.70811 (PMC12402607; doi:10.1002/brb3.70811)
Supplement: Supplementary file 2 — Supplementary Tables [file BRB3-15-e70811-s002.zip › 原始数据/CD25 on IgD- CD38dim-LIGHT/table.MRresult.csv]

id.exposure	id.outcome	outcome	exposure	method	nsnp	b	se	pval	lo_ci	up_ci	or	or_lci95	or_uci95
CD25 on IgD- CD38dim	qi6nHU	LIGHT	CD25 on IgD- CD38dim	MR Egger	13	-0.0452220404370406	0.0568243719463349	0.442971204397835	-0.156597809451857	0.0661537285777757	0.955785235298953	0.855047881848153	1.06839094676303
CD25 on IgD- CD38dim	qi6nHU	LIGHT	CD25 on IgD- CD38dim	Weighted median	13	-0.0720712702967017	0.0348522848470642	0.0386488055046661	-0.140381748596948	-0.00376079199645593	0.93046457896141	0.869026422450791	0.996246270924931
CD25 on IgD- CD38dim	qi6nHU	LIGHT	CD25 on IgD- CD38dim	Inverse variance weighted	13	-0.0730288555860557	0.0264894106757505	0.00583508513672036	-0.124948100510527	-0.0211096106615847	0.929574006236054	0.88254270491185	0.979111637613114
CD25 on IgD- CD38dim	qi6nHU	LIGHT	CD25 on IgD- CD38dim	Simple mode	13	-0.0780777954014937	0.0502244550697671	0.146012887181583	-0.176517727338237	0.0203621365352497	0.924892471363536	0.838183920253621	1.02057085910943
CD25 on IgD- CD38dim	qi6nHU	LIGHT	CD25 on IgD- CD38dim	Weighted mode	13	-0.0690957322898952	0.0437706153955303	0.140414942136224	-0.154886138465135	0.0166946738853443	0.933237334854577	0.85651269578189	1.01683480870231
