# Supplementary material for: The Mediation of Circulating Inflammatory Proteins in the Causal Pathway From Immune Cells to Delirium
Source: Brain Behav. 2025 Sep 1;15(9):e70811. doi: 10.1002/brb3.70811 (PMC12402607; doi:10.1002/brb3.70811)
Supplement: Supplementary file 2 — Supplementary Tables [file BRB3-15-e70811-s002.zip › 原始数据/CD25 on IgD- CD38dim-LIGHT/table.SNP.csv]

SNP	effect_allele.exposure	other_allele.exposure	effect_allele.outcome	other_allele.outcome	beta.exposure	beta.outcome	eaf.exposure	eaf.outcome	remove	palindromic	ambiguous	id.outcome	se.outcome	pval.outcome	outcome	mr_keep.outcome	pval_origin.outcome	data_source.outcome	chr	pos	samplesize.exposure	maf	se.exposure	pval.exposure	exposure	id.exposure	R2	F	action	SNP_index	mr_keep	samplesize.outcome
rs138920863	C	T	C	T	-0.2799	0.0228	0.0458	0.0184	FALSE	FALSE	FALSE	qi6nHU	0.0563	0.685	LIGHT	TRUE	reported	textfile	13	85642896	3657	0.0458	0.05936	2.508e-06	CD25 on IgD- CD38dim	CD25 on IgD- CD38dim	0.00604311139699383	22.2218613395358	2	1	TRUE	NA
rs1397934	G	A	G	A	-0.1378	0.0093	0.7003	0.6999	FALSE	FALSE	FALSE	qi6nHU	0.0144	0.518	LIGHT	TRUE	reported	textfile	4	40187596	3657	0.2997	0.02604	1.269e-07	CD25 on IgD- CD38dim	CD25 on IgD- CD38dim	0.00759938660554532	27.9884531190107	2	1	TRUE	NA
rs142063706	A	T	A	T	-0.5336	0.092	0.0104	0.0193	FALSE	TRUE	FALSE	qi6nHU	0.057	0.107	LIGHT	TRUE	reported	textfile	8	141253242	3657	0.0104	0.1166	4.892e-06	CD25 on IgD- CD38dim	CD25 on IgD- CD38dim	0.00569415875698337	20.9313366104298	2	1	TRUE	NA
rs1816221	C	G	C	G	-0.1691	0.0159	0.1351	0.0843	FALSE	TRUE	FALSE	qi6nHU	0.024	0.508	LIGHT	TRUE	reported	textfile	2	71977094	3657	0.1351	0.03604	2.796e-06	CD25 on IgD- CD38dim	CD25 on IgD- CD38dim	0.00598392440260823	22.0029074262091	2	1	TRUE	NA
rs188753875	C	A	C	A	0.5111	0.0497	0.0129	0.0266	FALSE	FALSE	FALSE	qi6nHU	0.0506	0.326	LIGHT	TRUE	reported	textfile	10	24537541	3657	0.0129	0.1067	1.737e-06	CD25 on IgD- CD38dim	CD25 on IgD- CD38dim	0.00623507421666677	22.9321801068331	2	1	TRUE	NA
rs2999572	G	T	G	T	0.127	-0.0271	0.3095	0.282	FALSE	FALSE	FALSE	qi6nHU	0.0147	0.0653	LIGHT	TRUE	reported	textfile	7	25590299	3657	0.3095	0.02688	2.377e-06	CD25 on IgD- CD38dim	CD25 on IgD- CD38dim	0.00606709813887517	22.3106043235574	2	1	TRUE	NA
rs3793662	T	C	T	C	-0.1698	0.009	0.7759	0.8034	FALSE	FALSE	FALSE	qi6nHU	0.0171	0.599	LIGHT	TRUE	reported	textfile	9	95886051	3657	0.2241	0.02871	3.692e-09	CD25 on IgD- CD38dim	CD25 on IgD- CD38dim	0.00947435709589896	34.9599986972405	2	1	TRUE	NA
rs41294937	C	T	C	T	0.5734	-0.0444	0.1075	0.047	FALSE	FALSE	FALSE	qi6nHU	0.0321	0.167	LIGHT	TRUE	reported	textfile	10	6106621	3657	0.1075	0.03893	9.243e-48	CD25 on IgD- CD38dim	CD25 on IgD- CD38dim	0.0560006788259892	216.824818109441	2	1	TRUE	NA
rs526811	T	C	T	C	0.1478	-0.0121	0.8168	0.7625	FALSE	FALSE	FALSE	qi6nHU	0.0158	0.444	LIGHT	TRUE	reported	textfile	18	2090450	3657	0.1832	0.03076	1.609e-06	CD25 on IgD- CD38dim	CD25 on IgD- CD38dim	0.00627361791914991	23.0748362003609	2	1	TRUE	NA
rs61839442	G	A	G	A	0.5286	-0.0512	0.0129	0.0164	FALSE	FALSE	FALSE	qi6nHU	0.0724	0.479	LIGHT	TRUE	reported	textfile	10	6321360	3657	0.0129	0.1079	1.002e-06	CD25 on IgD- CD38dim	CD25 on IgD- CD38dim	0.00651997018200001	23.986884788792	2	1	TRUE	NA
rs7078614	T	G	T	G	0.2184	-0.0126	0.35	0.3897	FALSE	FALSE	FALSE	qi6nHU	0.0133	0.343	LIGHT	TRUE	reported	textfile	10	6075831	3657	0.35	0.02531	9.243e-18	CD25 on IgD- CD38dim	CD25 on IgD- CD38dim	0.0199545633200608	74.4189261080563	2	1	TRUE	NA
rs8066711	A	G	A	G	-0.135	0.014	0.2484	0.2207	FALSE	FALSE	FALSE	qi6nHU	0.0157	0.373	LIGHT	TRUE	reported	textfile	17	73885038	3657	0.2484	0.02753	9.903e-07	CD25 on IgD- CD38dim	CD25 on IgD- CD38dim	0.00653256574766042	24.0335284121998	2	1	TRUE	NA
rs9372361	T	C	T	C	-0.1368	0.0068	0.2246	0.3267	FALSE	FALSE	FALSE	qi6nHU	0.0142	0.632	LIGHT	TRUE	reported	textfile	6	113707049	3657	0.2246	0.0293	3.133e-06	CD25 on IgD- CD38dim	CD25 on IgD- CD38dim	0.00592558035769965	21.7870974038196	2	1	TRUE	NA
