# Supplementary material for: The Mediation of Circulating Inflammatory Proteins in the Causal Pathway From Immune Cells to Delirium
Source: Brain Behav. 2025 Sep 1;15(9):e70811. doi: 10.1002/brb3.70811 (PMC12402607; doi:10.1002/brb3.70811)
Supplement: Supplementary file 2 — Supplementary Tables [file BRB3-15-e70811-s002.zip › 原始数据/finndata_731immune_cells/effect.csv]

id.exposure	id.outcome	outcome	exposure	method	nsnp	b	se	pval	pve	FDR
Activated & resting Treg % CD4 Treg	DE	DE	Activated & resting Treg % CD4 Treg	Inverse variance weighted	13	0.0311560233647466	0.0449190674725715	0.487930884948412	0.721042125558833	0.969134520656558
Activated & resting Treg %CD4+	DE	DE	Activated & resting Treg %CD4+	Inverse variance weighted	16	0.066566438990326	0.0355437176773321	0.0610953685723114	0.597721790282397	0.969134520656558
Activated & resting Treg AC	DE	DE	Activated & resting Treg AC	Inverse variance weighted	13	-0.0545760903795277	0.0521380664115513	0.295209858597911	0.432472253809953	0.969134520656558
Activated & secreting Treg %CD4 Treg	DE	DE	Activated & secreting Treg %CD4 Treg	Inverse variance weighted	14	-0.0342325355481242	0.0342155312529987	0.317070060379166	0.774056004420774	0.969134520656558
Activated & secreting Treg %CD4+	DE	DE	Activated & secreting Treg %CD4+	Inverse variance weighted	13	0.00733268395711098	0.0409456952762238	0.857872415004626	0.504715822443424	0.969134520656558
Activated & secreting Treg AC	DE	DE	Activated & secreting Treg AC	Inverse variance weighted	7	-0.0584670818878389	0.0760944023663444	0.442279684162103	0.22655615012788	0.969134520656558
Activated Treg %CD4	DE	DE	Activated Treg %CD4	Inverse variance weighted	7	-0.0171783087094738	0.0631048086654179	0.785453867346975	0.215826748270935	0.969134520656558
Activated Treg %CD4 Treg	DE	DE	Activated Treg %CD4 Treg	Inverse variance weighted	13	-0.0562125469721654	0.0453566833614053	0.215218019656731	0.399779315797191	0.969134520656558
Activated Treg AC	DE	DE	Activated Treg AC	Wald ratio	1	-0.23069510181618	0.170889378095762	0.177026416857867	0.0286657614772497	0.969134520656558
B cell % CD3- lymphocyte	DE	DE	B cell % CD3- lymphocyte	Inverse variance weighted	14	0.0118791006383556	0.0485171930234537	0.806577909300195	0.488642565306447	0.969134520656558
B cell %lymphocyte	DE	DE	B cell %lymphocyte	Inverse variance weighted	22	0.0148040194346841	0.04457995549652	0.739830413132326	0.760565964437786	0.969134520656558
B cell AC	DE	DE	B cell AC	Inverse variance weighted	14	0.0840506983483913	0.0569717888856167	0.140130877190257	0.463594201454757	0.969134520656558
BAFF-R on B cell	DE	DE	BAFF-R on B cell	Inverse variance weighted	13	0.00971801836515655	0.0209782206306718	0.643190043611528	1.80552262258332	0.969134520656558
BAFF-R on CD20-	DE	DE	BAFF-R on CD20-	Inverse variance weighted	8	-0.000246242002052258	0.0621464939040438	0.99683856376725	0.365262195910628	0.997756747920245
BAFF-R on CD20- CD38-	DE	DE	BAFF-R on CD20- CD38-	Inverse variance weighted	6	-0.0269411942563486	0.0530202656082406	0.611362089052675	0.334185120501864	0.969134520656558
BAFF-R on CD24+ CD27+	DE	DE	BAFF-R on CD24+ CD27+	Inverse variance weighted	14	0.0216645755384418	0.0216206585234838	0.31632849899042	1.7709176148317	0.969134520656558
BAFF-R on IgD- CD24-	DE	DE	BAFF-R on IgD- CD24-	Inverse variance weighted	13	0.0108028864242788	0.0228057564472396	0.635720120616868	1.63903974845677	0.969134520656558
BAFF-R on IgD- CD27-	DE	DE	BAFF-R on IgD- CD27-	Inverse variance weighted	12	0.0144174333797857	0.0226665674611537	0.52473339124077	1.61879173946006	0.969134520656558
BAFF-R on IgD- CD38-	DE	DE	BAFF-R on IgD- CD38-	Inverse variance weighted	9	0.0165942909064943	0.0224297599479363	0.459400945310572	1.57810664743767	0.969134520656558
BAFF-R on IgD- CD38br	DE	DE	BAFF-R on IgD- CD38br	Inverse variance weighted	10	0.0166667334147395	0.0569018626763579	0.769596199909588	0.481601127026085	0.969134520656558
BAFF-R on IgD- CD38dim	DE	DE	BAFF-R on IgD- CD38dim	Inverse variance weighted	11	0.0220626610109633	0.0243195953618216	0.364302693873058	1.5847093100862	0.969134520656558
BAFF-R on IgD+	DE	DE	BAFF-R on IgD+	Inverse variance weighted	13	0.00991017452203407	0.0208618071716224	0.634759090129208	1.8101186363781	0.969134520656558
BAFF-R on IgD+ CD24-	DE	DE	BAFF-R on IgD+ CD24-	Inverse variance weighted	14	0.00858987952086494	0.0207541648613124	0.67895684767674	1.84996259607979	0.969134520656558
BAFF-R on IgD+ CD24+	DE	DE	BAFF-R on IgD+ CD24+	Inverse variance weighted	11	0.0209575015469963	0.0260350141046426	0.420834858618809	1.55416559464047	0.969134520656558
BAFF-R on IgD+ CD38-	DE	DE	BAFF-R on IgD+ CD38-	Inverse variance weighted	11	0.013700322516328	0.0214090055295001	0.522216359675461	1.73321565713002	0.969134520656558
BAFF-R on IgD+ CD38- naive	DE	DE	BAFF-R on IgD+ CD38- naive	Inverse variance weighted	16	0.0155635386970232	0.0191269299463153	0.415818158345852	1.37738602270045	0.969134520656558
BAFF-R on IgD+ CD38- unsw mem	DE	DE	BAFF-R on IgD+ CD38- unsw mem	Inverse variance weighted	14	0.0247153842219359	0.0213080171061057	0.246085410727926	1.24815154240576	0.969134520656558
BAFF-R on IgD+ CD38br	DE	DE	BAFF-R on IgD+ CD38br	Inverse variance weighted	17	0.018221695377946	0.0234906059991115	0.437925327711658	1.86526476194573	0.969134520656558
BAFF-R on IgD+ CD38dim	DE	DE	BAFF-R on IgD+ CD38dim	Inverse variance weighted	15	0.00927615660102867	0.021133173192513	0.660706330211302	1.87557783545199	0.969134520656558
BAFF-R on memory B cell	DE	DE	BAFF-R on memory B cell	Inverse variance weighted	13	0.0182244995747454	0.0217561228624802	0.402214823799419	1.71985987544247	0.969134520656558
BAFF-R on naive-mature B cell	DE	DE	BAFF-R on naive-mature B cell	Inverse variance weighted	15	0.00517104944171311	0.0205130474273623	0.80097469015976	1.8596270460487	0.969134520656558
BAFF-R on sw mem	DE	DE	BAFF-R on sw mem	Inverse variance weighted	13	0.0168901892853796	0.0219592461643016	0.441797913865457	1.74560956097044	0.969134520656558
BAFF-R on transitional	DE	DE	BAFF-R on transitional	Inverse variance weighted	15	0.0130762865140896	0.0235768040430437	0.579151139860329	1.67930637443828	0.969134520656558
BAFF-R on unsw mem	DE	DE	BAFF-R on unsw mem	Inverse variance weighted	12	0.0188253951772297	0.021864952897804	0.38924633713602	1.6830134036131	0.969134520656558
Basophil %CD33dim HLA DR- CD66b-	DE	DE	Basophil %CD33dim HLA DR- CD66b-	Inverse variance weighted	12	0.0781283800559246	0.0286452320720643	0.00638263225982042	0.590628045926341	0.969134520656558
Basophil AC	DE	DE	Basophil AC	Inverse variance weighted	14	0.0267119349218435	0.0252970079979459	0.290999018038012	0.634747999194573	0.969134520656558
CCR2 on CD14- CD16-	DE	DE	CCR2 on CD14- CD16-	Inverse variance weighted	6	-0.0600766465810331	0.0655582754988111	0.359464789689952	0.244150471097948	0.969134520656558
CCR2 on CD14- CD16+ monocyte	DE	DE	CCR2 on CD14- CD16+ monocyte	Inverse variance weighted	11	-0.0239612036508939	0.0473872075191019	0.613104416732169	0.393470988438752	0.969134520656558
CCR2 on CD14+ CD16- monocyte	DE	DE	CCR2 on CD14+ CD16- monocyte	Inverse variance weighted	13	-0.0422192354404147	0.0425992723548265	0.321647107258744	0.50351032344658	0.969134520656558
CCR2 on CD14+ CD16+ monocyte	DE	DE	CCR2 on CD14+ CD16+ monocyte	Inverse variance weighted	14	-0.0318058090403071	0.0566901008920995	0.574765521254804	0.481134104407375	0.969134520656558
CCR2 on CD62L+ myeloid DC	DE	DE	CCR2 on CD62L+ myeloid DC	Inverse variance weighted	10	0.0104530111796823	0.0456241131525805	0.818782218349138	0.510257900417152	0.969134520656558
CCR2 on CD62L+ plasmacytoid DC	DE	DE	CCR2 on CD62L+ plasmacytoid DC	Inverse variance weighted	11	-0.0195355559281146	0.0412074975128186	0.635444495216486	0.589766735815252	0.969134520656558
CCR2 on granulocyte	DE	DE	CCR2 on granulocyte	Inverse variance weighted	8	-0.106549809619886	0.0640648356327676	0.096281231852516	0.324843864088727	0.969134520656558
CCR2 on monocyte	DE	DE	CCR2 on monocyte	Inverse variance weighted	12	-0.0688972308561606	0.0597558157552749	0.248918796916473	0.444217501336336	0.969134520656558
CCR2 on monocyte_duplicate	DE	DE	CCR2 on monocyte_duplicate	Inverse variance weighted	12	-0.0204839322718587	0.0390746185899793	0.600121336563307	0.577061463179661	0.969134520656558
CCR2 on myeloid DC	DE	DE	CCR2 on myeloid DC	Inverse variance weighted	9	-0.0890334989908415	0.0548212457248712	0.104361031544162	0.475115418616821	0.969134520656558
CCR2 on plasmacytoid DC	DE	DE	CCR2 on plasmacytoid DC	Inverse variance weighted	11	-0.0194120362047747	0.0411163902816565	0.636838255643099	0.591128190236946	0.969134520656558
CCR7 on naive CD4+	DE	DE	CCR7 on naive CD4+	Inverse variance weighted	14	0.00503095593292634	0.0390643922936227	0.897526799179321	0.614173935046392	0.971625313839229
CCR7 on naive CD8br	DE	DE	CCR7 on naive CD8br	Inverse variance weighted	11	0.0355695553036442	0.0451795486703708	0.431110199464698	0.380012721050783	0.969134520656558
CD11b on basophil	DE	DE	CD11b on basophil	Inverse variance weighted	11	-0.0506668517876159	0.0326328660288556	0.120510931604216	0.420876689012406	0.969134520656558
CD11b on CD14+ monocyte	DE	DE	CD11b on CD14+ monocyte	Inverse variance weighted	10	0.00709869496846022	0.0261210425008686	0.785805372371084	0.565018685170353	0.969134520656558
CD11b on CD33br HLA DR+ CD14dim	DE	DE	CD11b on CD33br HLA DR+ CD14dim	Inverse variance weighted	7	-0.00454308109275952	0.0320930388368602	0.887427797503612	0.383253092858682	0.969670732399313
CD11b on CD33dim HLA DR-	DE	DE	CD11b on CD33dim HLA DR-	Inverse variance weighted	13	-0.0422304646671633	0.0319632809879665	0.186428660249016	0.479428655711281	0.969134520656558
CD11b on CD66b++ myeloid cell	DE	DE	CD11b on CD66b++ myeloid cell	Inverse variance weighted	7	-0.020651300974377	0.0450233211754156	0.646463914214287	0.21435268175419	0.969134520656558
CD11b on Gr MDSC	DE	DE	CD11b on Gr MDSC	Inverse variance weighted	5	0.0425489330436299	0.0553862731127086	0.442355524797687	0.152566970095585	0.969134520656558
CD11b on Mo MDSC	DE	DE	CD11b on Mo MDSC	Inverse variance weighted	7	0.0261240876592687	0.0288848849099924	0.365772369127123	0.356653490406284	0.969134520656558
CD11c on CD62L+ myeloid DC	DE	DE	CD11c on CD62L+ myeloid DC	Inverse variance weighted	17	0.0147438894228305	0.0388824457450811	0.704545730006535	0.669920356986301	0.969134520656558
CD11c on granulocyte	DE	DE	CD11c on granulocyte	Inverse variance weighted	12	-0.0146190265634023	0.0387362453353852	0.705876988881649	0.563258854054075	0.969134520656558
CD11c on monocyte	DE	DE	CD11c on monocyte	Inverse variance weighted	12	0.0197880916253049	0.0422218194605253	0.639305677645608	0.459118874391	0.969134520656558
CD11c on myeloid DC	DE	DE	CD11c on myeloid DC	Inverse variance weighted	19	0.00897752881700281	0.0398426639562174	0.821726832022685	0.772889381376898	0.969134520656558
CD11c+ CD62L- monocyte %monocyte	DE	DE	CD11c+ CD62L- monocyte %monocyte	Inverse variance weighted	12	0.0287290322707891	0.0563268056773754	0.610022091702176	0.369331977938167	0.969134520656558
CD11c+ CD62L- monocyte AC	DE	DE	CD11c+ CD62L- monocyte AC	Inverse variance weighted	8	-0.111056785316322	0.0690167590671002	0.107588400753292	0.260719676005202	0.969134520656558
CD11c+ HLA DR++ monocyte %monocyte	DE	DE	CD11c+ HLA DR++ monocyte %monocyte	Inverse variance weighted	12	-0.0170971404953419	0.077009213440779	0.824302813190702	0.374754499350484	0.969134520656558
CD11c+ HLA DR++ monocyte AC	DE	DE	CD11c+ HLA DR++ monocyte AC	Inverse variance weighted	9	-0.123164741186749	0.0653737625752192	0.0595637909280644	0.27099355148619	0.969134520656558
CD11c+ monocyte %monocyte	DE	DE	CD11c+ monocyte %monocyte	Inverse variance weighted	11	-0.00167926866688394	0.0491313871392291	0.97273429894524	0.347274384298682	0.987595517401347
CD11c+ monocyte AC	DE	DE	CD11c+ monocyte AC	Inverse variance weighted	5	-0.0935936198965817	0.108774023514968	0.389546042299469	0.151790313714204	0.969134520656558
CD123 on CD62L+ plasmacytoid DC	DE	DE	CD123 on CD62L+ plasmacytoid DC	Inverse variance weighted	5	0.106705122225192	0.0527251531832321	0.0429908177621572	0.271681708689956	0.969134520656558
CD123 on plasmacytoid DC	DE	DE	CD123 on plasmacytoid DC	Inverse variance weighted	5	0.106278243463182	0.0525388280903881	0.0430884675249333	0.274045432459289	0.969134520656558
CD127- CD8br %CD8br	DE	DE	CD127- CD8br %CD8br	Inverse variance weighted	5	0.0158309574051672	0.0995400372728938	0.873636489759999	0.166906118605642	0.969134520656558
CD127- CD8br %T cell	DE	DE	CD127- CD8br %T cell	Inverse variance weighted	5	-0.0641626275681282	0.0708910198585284	0.365418647940366	0.168596072389498	0.969134520656558
CD127- CD8br AC	DE	DE	CD127- CD8br AC	Inverse variance weighted	5	-0.0296202498900078	0.0685729957424412	0.665776223284679	0.171601751626081	0.969134520656558
CD127 on CD28- CD8br	DE	DE	CD127 on CD28- CD8br	Inverse variance weighted	12	-0.016969397962672	0.0451036024805679	0.706744767166741	0.372578447293657	0.969134520656558
CD127 on CD28+ CD4+	DE	DE	CD127 on CD28+ CD4+	Inverse variance weighted	10	0.0250636226862639	0.0426379500104187	0.556650238479471	0.365339772787165	0.969134520656558
CD127 on CD28+ CD45RA- CD8br	DE	DE	CD127 on CD28+ CD45RA- CD8br	Inverse variance weighted	7	0.00809262266594381	0.0671323518805626	0.90404962574807	0.205806482267569	0.971853347679175
CD127 on CD28+ CD45RA+ CD8br	DE	DE	CD127 on CD28+ CD45RA+ CD8br	Inverse variance weighted	7	0.0317059371500799	0.0561947448129591	0.572607588059802	0.269320372975068	0.969134520656558
CD127 on CD28+ DN (CD4-CD8-)	DE	DE	CD127 on CD28+ DN (CD4-CD8-)	Inverse variance weighted	9	0.101744785184826	0.0630520506010346	0.106600460825815	0.268046463872977	0.969134520656558
CD127 on CD4+	DE	DE	CD127 on CD4+	Inverse variance weighted	9	-0.0114658494679437	0.0518854209287315	0.825104867020691	0.302013887384488	0.969134520656558
CD127 on CD45RA- CD4 not Treg	DE	DE	CD127 on CD45RA- CD4 not Treg	Inverse variance weighted	8	0.159598303050475	0.0715836625346416	0.0257783088077962	0.248952652494847	0.969134520656558
CD127 on CD45RA+ CD4+	DE	DE	CD127 on CD45RA+ CD4+	Inverse variance weighted	12	0.0347501310213314	0.0475287460037743	0.464694110994349	0.49619238550238	0.969134520656558
CD127 on CD8br	DE	DE	CD127 on CD8br	Inverse variance weighted	17	-0.0337646798944929	0.0397386278625243	0.395509142364915	0.530483872485903	0.969134520656558
CD127 on granulocyte	DE	DE	CD127 on granulocyte	Inverse variance weighted	20	-0.00866365347991308	0.0355867454276757	0.807655501602255	0.861086045817818	0.969134520656558
CD127 on T cell	DE	DE	CD127 on T cell	Inverse variance weighted	11	-0.0726649689199122	0.0526093415086145	0.167211945046876	0.332147395731147	0.969134520656558
CD14- CD16- AC	DE	DE	CD14- CD16- AC	Inverse variance weighted	13	0.0878905224398643	0.0499812089365358	0.0786673473650595	0.524283691258396	0.969134520656558
CD14- CD16+ monocyte %monocyte	DE	DE	CD14- CD16+ monocyte %monocyte	Inverse variance weighted	9	-0.00307840575920684	0.0633028473310145	0.961214309076392	0.472536942657983	0.985661929510816
CD14- CD16+ monocyte AC	DE	DE	CD14- CD16+ monocyte AC	Inverse variance weighted	11	0.0544912893388556	0.0616671533940636	0.376892979048424	0.511005023394685	0.969134520656558
CD14 on CD33dim HLA DR+ CD11b+	DE	DE	CD14 on CD33dim HLA DR+ CD11b+	Inverse variance weighted	6	0.00888803073641887	0.0427922128860256	0.835461609692818	0.251236820512351	0.969134520656558
CD14 on CD14+ CD16- monocyte	DE	DE	CD14 on CD14+ CD16- monocyte	Inverse variance weighted	11	0.00104145883427783	0.0549172235146846	0.984869699044888	0.373015933421318	0.991652548211863
CD14 on CD14+ CD16+ monocyte	DE	DE	CD14 on CD14+ CD16+ monocyte	Inverse variance weighted	9	0.0917189091537736	0.0541641971904895	0.0903889860832353	0.306986022562342	0.969134520656558
CD14 on CD33br HLA DR+ CD14dim	DE	DE	CD14 on CD33br HLA DR+ CD14dim	Inverse variance weighted	10	-0.00515594111980141	0.0422103022673209	0.90278111153493	0.313323863790335	0.971853347679175
CD14 on Mo MDSC	DE	DE	CD14 on Mo MDSC	Inverse variance weighted	8	-0.0242625891950137	0.0382281476851853	0.525638020368834	0.252747324359829	0.969134520656558
CD14+ CD16- monocyte %monocyte	DE	DE	CD14+ CD16- monocyte %monocyte	Inverse variance weighted	11	0.0275416760141328	0.0504806913925894	0.585348949372328	0.589126221056933	0.969134520656558
CD14+ CD16- monocyte AC	DE	DE	CD14+ CD16- monocyte AC	Inverse variance weighted	12	0.0630046575633919	0.081831048483625	0.441337948959453	0.419427247968752	0.969134520656558
CD14+ CD16+ monocyte %monocyte	DE	DE	CD14+ CD16+ monocyte %monocyte	Inverse variance weighted	16	-0.0328367427248913	0.0369755612823193	0.374505193256898	0.983028536672856	0.969134520656558
CD14+ CD16+ monocyte AC	DE	DE	CD14+ CD16+ monocyte AC	Inverse variance weighted	11	-0.0724906962275832	0.03962695601056	0.0673505014517034	0.782080303011047	0.969134520656558
CD16-CD56 on HLA DR+ NK	DE	DE	CD16-CD56 on HLA DR+ NK	Inverse variance weighted	12	0.0875188656842181	0.0476899771900058	0.0664815910370235	0.464236140153016	0.969134520656558
CD16-CD56 on NK	DE	DE	CD16-CD56 on NK	Inverse variance weighted	17	0.0529699758593594	0.0364649826973904	0.14632766956899	1.29355339944359	0.969134520656558
CD16-CD56 on NKT	DE	DE	CD16-CD56 on NKT	Inverse variance weighted	16	0.000102302810799532	0.0363872283746222	0.997756747920245	0.9270484995315	0.997756747920245
CD16 on CD14- CD16+ monocyte	DE	DE	CD16 on CD14- CD16+ monocyte	Inverse variance weighted	10	-0.0682436737041749	0.0241432023795715	0.00470420234887998	1.21384198061972	0.969134520656558
CD16 on CD14+ CD16+ monocyte	DE	DE	CD16 on CD14+ CD16+ monocyte	Inverse variance weighted	13	-0.0132899658007258	0.0339490064505944	0.695450986092829	1.12434771248504	0.969134520656558
CD16+ monocyte %monocyte	DE	DE	CD16+ monocyte %monocyte	Inverse variance weighted	10	-0.0236252505990087	0.0549454816748198	0.667212938407405	0.560403776387774	0.969134520656558
CD19 on B cell	DE	DE	CD19 on B cell	Inverse variance weighted	12	0.0411721868498671	0.0541819647723263	0.447321954369099	0.380066026308074	0.969134520656558
CD19 on CD20-	DE	DE	CD19 on CD20-	Inverse variance weighted	5	0.0154275733681485	0.0885429540625006	0.861678190594359	0.147820044451413	0.969134520656558
CD19 on CD20- CD38-	DE	DE	CD19 on CD20- CD38-	Inverse variance weighted	10	0.0244673445821831	0.0673805378202539	0.71651387379465	0.311471201073693	0.969134520656558
CD19 on CD24+ CD27+	DE	DE	CD19 on CD24+ CD27+	Inverse variance weighted	20	0.033702166771188	0.0444262445256	0.448086247031416	0.674614733536528	0.969134520656558
CD19 on IgD- CD24-	DE	DE	CD19 on IgD- CD24-	Inverse variance weighted	8	0.0881671017131879	0.0718805228298562	0.219981065428651	0.238518636522645	0.969134520656558
CD19 on IgD- CD27-	DE	DE	CD19 on IgD- CD27-	Inverse variance weighted	12	0.0337117036437984	0.077451753406751	0.663373214676384	0.360152679892039	0.969134520656558
CD19 on IgD- CD38-	DE	DE	CD19 on IgD- CD38-	Inverse variance weighted	10	0.0425144373141411	0.0607869707312002	0.484301779658807	0.311163700447154	0.969134520656558
CD19 on IgD- CD38br	DE	DE	CD19 on IgD- CD38br	Inverse variance weighted	9	0.0471265133066445	0.0470550670515047	0.316576271206626	0.272789789936891	0.969134520656558
CD19 on IgD- CD38dim	DE	DE	CD19 on IgD- CD38dim	Inverse variance weighted	13	-0.00594842912422374	0.0463539933059782	0.897890877862881	0.447301066902319	0.971625313839229
CD19 on IgD+	DE	DE	CD19 on IgD+	Inverse variance weighted	13	-0.00466669826140652	0.0571628794016997	0.934934094027123	0.427335824824204	0.978069136921322
CD19 on IgD+ CD24-	DE	DE	CD19 on IgD+ CD24-	Inverse variance weighted	15	-0.0164881758804779	0.0579180106370123	0.775888301085022	0.494886699283619	0.969134520656558
CD19 on IgD+ CD24+	DE	DE	CD19 on IgD+ CD24+	Inverse variance weighted	18	-0.0358648714934418	0.0500694145825208	0.473804279470752	0.605419982957034	0.969134520656558
CD19 on IgD+ CD38-	DE	DE	CD19 on IgD+ CD38-	Inverse variance weighted	13	0.00647737015687412	0.0654697747838762	0.921188448322051	0.393801141737711	0.978069136921322
CD19 on IgD+ CD38- naive	DE	DE	CD19 on IgD+ CD38- naive	Inverse variance weighted	7	0.0652178458270912	0.0532116226913784	0.220337343746355	0.207048181826314	0.969134520656558
CD19 on IgD+ CD38- unsw mem	DE	DE	CD19 on IgD+ CD38- unsw mem	Inverse variance weighted	10	-0.0284521526050592	0.0378193104687455	0.451859772702466	0.357513130165139	0.969134520656558
CD19 on IgD+ CD38br	DE	DE	CD19 on IgD+ CD38br	Inverse variance weighted	12	-0.0482762768136991	0.0475139433979927	0.309608236750817	0.491615468108025	0.969134520656558
CD19 on IgD+ CD38dim	DE	DE	CD19 on IgD+ CD38dim	Inverse variance weighted	12	-0.0398125207831155	0.0547328392030223	0.466982593193802	0.417069324931103	0.969134520656558
CD19 on memory B cell	DE	DE	CD19 on memory B cell	Inverse variance weighted	12	-0.0422333827690974	0.0549517006625675	0.442157760972986	0.403526186201324	0.969134520656558
CD19 on naive-mature B cell	DE	DE	CD19 on naive-mature B cell	Inverse variance weighted	15	0.0249814713647978	0.0505161775521216	0.6209360327739	0.474528021474822	0.969134520656558
CD19 on PB/PC	DE	DE	CD19 on PB/PC	Inverse variance weighted	13	0.0433613640984652	0.0615420476918172	0.481070959272535	0.399844293135758	0.969134520656558
CD19 on sw mem	DE	DE	CD19 on sw mem	Inverse variance weighted	15	0.0126729838066462	0.0476535492750854	0.790285435997234	0.495233287199559	0.969134520656558
CD19 on transitional	DE	DE	CD19 on transitional	Inverse variance weighted	15	-0.0698330098499829	0.0468342812522904	0.135944137280468	0.515142670902595	0.969134520656558
CD19 on unsw mem	DE	DE	CD19 on unsw mem	Inverse variance weighted	11	-0.0818173874079887	0.0728322869822803	0.261281660994869	0.396680582986601	0.969134520656558
CD20- %B cell	DE	DE	CD20- %B cell	Inverse variance weighted	7	0.0571007257324147	0.0694324491986225	0.410853544415418	0.207335659029445	0.969134520656558
CD20- %lymphocyte	DE	DE	CD20- %lymphocyte	Inverse variance weighted	8	-0.0211194593951833	0.059091433398614	0.720790082755094	0.231364891110209	0.969134520656558
CD20- AC	DE	DE	CD20- AC	Inverse variance weighted	11	0.042332746471182	0.0611227470742111	0.488569526347726	0.324279016190968	0.969134520656558
CD20- CD38- %B cell	DE	DE	CD20- CD38- %B cell	Inverse variance weighted	9	0.0353198353852803	0.0580655690782456	0.543005083589083	0.271463188041328	0.969134520656558
CD20- CD38- %lymphocyte	DE	DE	CD20- CD38- %lymphocyte	Inverse variance weighted	9	0.0382408869695443	0.070969814074017	0.59000200220589	0.279297139408973	0.969134520656558
CD20- CD38- AC	DE	DE	CD20- CD38- AC	Inverse variance weighted	9	-0.0519097458889207	0.0706814818738899	0.462694077137462	0.27495154305795	0.969134520656558
CD20 on B cell	DE	DE	CD20 on B cell	Inverse variance weighted	16	-0.0186446160918163	0.0347952634781907	0.592070681893703	0.601705614544444	0.969134520656558
CD20 on CD20- CD38-	DE	DE	CD20 on CD20- CD38-	Inverse variance weighted	6	0.150921558000539	0.110615357364968	0.172447496615138	0.177634915067385	0.969134520656558
CD20 on CD24+ CD27+	DE	DE	CD20 on CD24+ CD27+	Inverse variance weighted	15	0.00933068575285522	0.0477178599468491	0.844971285941266	0.623672594899274	0.969134520656558
CD20 on IgD- CD24-	DE	DE	CD20 on IgD- CD24-	Inverse variance weighted	13	0.00935486569102695	0.0532577215263678	0.860566751480264	0.44229307821801	0.969134520656558
CD20 on IgD- CD27-	DE	DE	CD20 on IgD- CD27-	Inverse variance weighted	15	0.0777733314359741	0.0436640199357285	0.0748836018855465	0.55313507983897	0.969134520656558
CD20 on IgD- CD38-	DE	DE	CD20 on IgD- CD38-	Inverse variance weighted	15	0.00508878397080545	0.046450554659722	0.912764119731719	0.56817952466053	0.976788638126996
CD20 on IgD- CD38br	DE	DE	CD20 on IgD- CD38br	Inverse variance weighted	5	0.000919996967401833	0.0692072578480664	0.989393745970889	0.155646648120828	0.993825976014959
CD20 on IgD- CD38dim	DE	DE	CD20 on IgD- CD38dim	Inverse variance weighted	20	0.0176146056634727	0.0368766676461939	0.632890353870813	0.831961158716011	0.969134520656558
CD20 on IgD+	DE	DE	CD20 on IgD+	Inverse variance weighted	16	-0.0203803821402152	0.03420040192342	0.551234949411268	0.624967333220376	0.969134520656558
CD20 on IgD+ CD24-	DE	DE	CD20 on IgD+ CD24-	Inverse variance weighted	17	-0.0145166902944204	0.0330717555080087	0.660701201323016	0.659235009060563	0.969134520656558
CD20 on IgD+ CD24+	DE	DE	CD20 on IgD+ CD24+	Inverse variance weighted	13	0.0733276160432922	0.0587511396571508	0.211992452399005	0.46602412323134	0.969134520656558
CD20 on IgD+ CD38-	DE	DE	CD20 on IgD+ CD38-	Inverse variance weighted	15	0.0117470271335288	0.043894012062933	0.788989876872465	0.539938802970253	0.969134520656558
CD20 on IgD+ CD38- naive	DE	DE	CD20 on IgD+ CD38- naive	Inverse variance weighted	10	0.0552123995739237	0.0402166450061893	0.169791418016695	0.298340699977505	0.969134520656558
CD20 on IgD+ CD38- unsw mem	DE	DE	CD20 on IgD+ CD38- unsw mem	Inverse variance weighted	14	-0.0110585577453368	0.0408248880857159	0.786484984609621	0.430749060055581	0.969134520656558
CD20 on IgD+ CD38br	DE	DE	CD20 on IgD+ CD38br	Inverse variance weighted	18	0.00907911102835842	0.0389286774838185	0.815587287821171	0.721033649013063	0.969134520656558
CD20 on IgD+ CD38dim	DE	DE	CD20 on IgD+ CD38dim	Inverse variance weighted	20	0.0235424645368575	0.0412832337688909	0.568496641417809	0.84060152083304	0.969134520656558
CD20 on memory B cell	DE	DE	CD20 on memory B cell	Inverse variance weighted	22	-0.00371071419019601	0.0379068370190702	0.922019349214536	0.792086369859741	0.978069136921322
CD20 on naive-mature B cell	DE	DE	CD20 on naive-mature B cell	Inverse variance weighted	14	0.0128344218793267	0.0391636546924701	0.743128999290954	0.557948116391861	0.969134520656558
CD20 on sw mem	DE	DE	CD20 on sw mem	Inverse variance weighted	18	0.0397981951029374	0.0384731862970939	0.300930606674418	0.766583570460373	0.969134520656558
CD20 on transitional	DE	DE	CD20 on transitional	Inverse variance weighted	10	0.0331152841475681	0.0566048151416466	0.558530287219046	0.412398249063463	0.969134520656558
CD20 on unsw mem	DE	DE	CD20 on unsw mem	Inverse variance weighted	15	-0.0082276546139443	0.0444865353762215	0.85327054699834	0.567729099333613	0.969134520656558
CD24 on CD24+ CD27+	DE	DE	CD24 on CD24+ CD27+	Inverse variance weighted	10	-0.00373777914109007	0.0465386827691586	0.935986304073429	0.596460494005234	0.978069136921322
CD24 on IgD- CD38-	DE	DE	CD24 on IgD- CD38-	Inverse variance weighted	13	0.068129400913517	0.0484771941266333	0.159905111523075	0.524685483471115	0.969134520656558
CD24 on IgD- CD38dim	DE	DE	CD24 on IgD- CD38dim	Inverse variance weighted	13	0.0263086307309322	0.0439985850316038	0.549878197368943	0.646789463961455	0.969134520656558
CD24 on IgD+ CD24+	DE	DE	CD24 on IgD+ CD24+	Inverse variance weighted	11	0.0194153575269029	0.0365800185191969	0.595582318850353	0.570483732071879	0.969134520656558
CD24 on IgD+ CD38-	DE	DE	CD24 on IgD+ CD38-	Inverse variance weighted	10	0.0147251748823094	0.0467490715484909	0.752774365236372	0.377789885120939	0.969134520656558
CD24 on IgD+ CD38- unsw mem	DE	DE	CD24 on IgD+ CD38- unsw mem	Inverse variance weighted	9	0.0242904042557151	0.0309399095671306	0.432404769258966	0.420836456741873	0.969134520656558
CD24 on IgD+ CD38br	DE	DE	CD24 on IgD+ CD38br	Inverse variance weighted	15	0.0288787169431518	0.0402226914840152	0.472775307329466	0.524613842170199	0.969134520656558
CD24 on memory B cell	DE	DE	CD24 on memory B cell	Inverse variance weighted	13	0.0351923986688575	0.0419972658511777	0.402048223881963	0.622120707315719	0.969134520656558
CD24 on sw mem	DE	DE	CD24 on sw mem	Inverse variance weighted	15	-0.00969473221790402	0.0417831193641615	0.816518523024261	0.653168371149177	0.969134520656558
CD24 on transitional	DE	DE	CD24 on transitional	Inverse variance weighted	11	-0.0382194224415776	0.0510521392868759	0.454077181678848	0.383804845982969	0.969134520656558
CD24 on unsw mem	DE	DE	CD24 on unsw mem	Inverse variance weighted	14	-0.0171971509726878	0.0367590459549392	0.639902925669532	0.624802685374602	0.969134520656558
CD24+ CD27+ %B cell	DE	DE	CD24+ CD27+ %B cell	Inverse variance weighted	14	0.0561602865367458	0.0448004578164863	0.210000154312486	0.45846649451981	0.969134520656558
CD24+ CD27+ %lymphocyte	DE	DE	CD24+ CD27+ %lymphocyte	Inverse variance weighted	14	-0.0205359885091409	0.0478973915649681	0.668105444774563	0.51024233602679	0.969134520656558
CD24+ CD27+ AC	DE	DE	CD24+ CD27+ AC	Inverse variance weighted	11	0.0674426333146533	0.0614241364252415	0.27221208515148	0.359491329337982	0.969134520656558
CD25 on CD45RA- CD4 not Treg	DE	DE	CD25 on CD45RA- CD4 not Treg	Inverse variance weighted	12	0.0522600877218413	0.0794385801715722	0.510623052796872	0.496451230733613	0.969134520656558
CD25 on activated & secreting Treg	DE	DE	CD25 on activated & secreting Treg	Inverse variance weighted	8	-0.0355606045316473	0.0536378479633191	0.507345941363565	0.240489784011271	0.969134520656558
CD25 on activated Treg	DE	DE	CD25 on activated Treg	Inverse variance weighted	7	-0.014883977256201	0.1018412346391	0.88380389970135	0.214227523926122	0.969134520656558
CD25 on B cell	DE	DE	CD25 on B cell	Inverse variance weighted	10	0.0440494239758607	0.0489736711968856	0.368412414413933	0.473411610890583	0.969134520656558
CD25 on CD20- CD38-	DE	DE	CD25 on CD20- CD38-	Inverse variance weighted	10	0.0182927398363755	0.0551819721919442	0.74026798986901	0.301981148825514	0.969134520656558
CD25 on CD24+ CD27+	DE	DE	CD25 on CD24+ CD27+	Inverse variance weighted	15	-0.0421237128159904	0.0439729502958189	0.338089977882989	0.779987030540516	0.969134520656558
CD25 on CD28+ CD4+	DE	DE	CD25 on CD28+ CD4+	Inverse variance weighted	9	-0.00362830026075956	0.053811447936176	0.946242429667444	0.351486627221638	0.980426525344757
CD25 on CD39+ activated Treg	DE	DE	CD25 on CD39+ activated Treg	Inverse variance weighted	7	0.0430019957140655	0.0912844585990295	0.637585852254059	0.231843327067263	0.969134520656558
CD25 on CD39+ CD4 Treg	DE	DE	CD25 on CD39+ CD4 Treg	Inverse variance weighted	9	-0.0390796021826786	0.0658887105923783	0.553103993472474	0.302568955500788	0.969134520656558
CD25 on CD39+ CD4+	DE	DE	CD25 on CD39+ CD4+	Inverse variance weighted	11	0.0469116150651881	0.0307302331777137	0.126869890666655	1.11020639696143	0.969134520656558
CD25 on CD39+ resting Treg	DE	DE	CD25 on CD39+ resting Treg	Inverse variance weighted	7	0.0358497988763956	0.0864446528719623	0.678351357725979	0.214906438947911	0.969134520656558
CD25 on CD39+ secreting Treg	DE	DE	CD25 on CD39+ secreting Treg	Inverse variance weighted	6	-0.132315195133585	0.0638261637277047	0.0381670923345446	0.208440713967881	0.969134520656558
CD25 on CD4 Treg	DE	DE	CD25 on CD4 Treg	Inverse variance weighted	10	-0.0401296411024935	0.0575471348859263	0.485593062778077	0.30083499711896	0.969134520656558
CD25 on CD4+	DE	DE	CD25 on CD4+	Inverse variance weighted	6	-0.0150193037068694	0.0661284879531563	0.820328063038826	0.21146225046409	0.969134520656558
CD25 on CD45RA+ CD4 not Treg	DE	DE	CD25 on CD45RA+ CD4 not Treg	Inverse variance weighted	7	-0.0241061883663417	0.0662634819054964	0.716012618455759	0.254079718540088	0.969134520656558
CD25 on IgD- CD24-	DE	DE	CD25 on IgD- CD24-	Inverse variance weighted	17	0.0388191464085287	0.0480088510786549	0.418754979638097	0.607075135433055	0.969134520656558
CD25 on IgD- CD27-	DE	DE	CD25 on IgD- CD27-	Inverse variance weighted	11	-0.00932000031749232	0.0505480766972973	0.853716197522895	0.442846697440602	0.969134520656558
CD25 on IgD- CD38-	DE	DE	CD25 on IgD- CD38-	Inverse variance weighted	9	0.0417829352751322	0.0545337354727556	0.443566175972044	0.4837479372403	0.969134520656558
CD25 on IgD- CD38br	DE	DE	CD25 on IgD- CD38br	Inverse variance weighted	10	-0.0759634434425866	0.0832947217944666	0.361777204227064	0.293399097278418	0.969134520656558
CD25 on IgD- CD38dim	DE	DE	CD25 on IgD- CD38dim	Inverse variance weighted	12	0.117513810718419	0.0512514378304883	0.0218544494443443	0.643309568479082	0.969134520656558
CD25 on IgD+	DE	DE	CD25 on IgD+	Inverse variance weighted	12	0.0608723271327978	0.0503698641962621	0.226852353250197	0.517446879762482	0.969134520656558
CD25 on IgD+ CD24-	DE	DE	CD25 on IgD+ CD24-	Inverse variance weighted	12	0.0608028317836422	0.0468067717587751	0.193937805130937	0.639317945193677	0.969134520656558
CD25 on IgD+ CD24+	DE	DE	CD25 on IgD+ CD24+	Inverse variance weighted	11	-0.060775577352373	0.0574585723555189	0.290179176147855	0.579224480155106	0.969134520656558
CD25 on IgD+ CD38-	DE	DE	CD25 on IgD+ CD38-	Inverse variance weighted	10	-0.00437883561865318	0.0536529385887878	0.93495359855179	0.447410528678891	0.978069136921322
CD25 on IgD+ CD38- naive	DE	DE	CD25 on IgD+ CD38- naive	Inverse variance weighted	13	-0.00461337386451093	0.0361747695540659	0.898520810061995	0.489052126150666	0.971625313839229
CD25 on IgD+ CD38- unsw mem	DE	DE	CD25 on IgD+ CD38- unsw mem	Inverse variance weighted	9	0.0693196082824211	0.0471634420692514	0.141622930729943	0.418505801189843	0.969134520656558
CD25 on IgD+ CD38br	DE	DE	CD25 on IgD+ CD38br	Inverse variance weighted	10	0.0639232333616473	0.0627684957149913	0.308489436066058	0.449842986629703	0.969134520656558
CD25 on IgD+ CD38dim	DE	DE	CD25 on IgD+ CD38dim	Inverse variance weighted	11	0.0611904134995583	0.0465167805849924	0.188359328405523	0.542053403984674	0.969134520656558
CD25 on memory B cell	DE	DE	CD25 on memory B cell	Inverse variance weighted	14	-0.0217146396429713	0.0435009297531543	0.617655084288763	0.731800114077911	0.969134520656558
CD25 on naive-mature B cell	DE	DE	CD25 on naive-mature B cell	Inverse variance weighted	13	0.0615978700339863	0.0488619292687492	0.20743439369887	0.643187363283428	0.969134520656558
CD25 on resting Treg	DE	DE	CD25 on resting Treg	Inverse variance weighted	10	-0.00340507090495831	0.083735219633764	0.967563172023439	0.334984503333017	0.985661929510816
CD25 on secreting Treg	DE	DE	CD25 on secreting Treg	Inverse variance weighted	8	-0.109058310726055	0.0625377819825331	0.0811802301691335	0.270850235016765	0.969134520656558
CD25 on sw mem	DE	DE	CD25 on sw mem	Inverse variance weighted	11	0.0888019078799868	0.0488623713423355	0.0691576595182439	0.60134857419142	0.969134520656558
CD25 on transitional	DE	DE	CD25 on transitional	Inverse variance weighted	11	0.0132445471873579	0.0533770109853291	0.804032238142121	0.416678385503523	0.969134520656558
CD25 on unsw mem	DE	DE	CD25 on unsw mem	Inverse variance weighted	14	-0.0538016917064662	0.0417332991720557	0.19733587384445	0.716462428146303	0.969134520656558
CD25++ CD8br %CD8br	DE	DE	CD25++ CD8br %CD8br	Inverse variance weighted	11	0.053120117937262	0.0563965374583848	0.346241849058906	0.365441711530784	0.969134520656558
CD25++ CD8br %T cell	DE	DE	CD25++ CD8br %T cell	Inverse variance weighted	10	0.0651824103830075	0.0422118067281369	0.1225459794922	0.316790383739545	0.969134520656558
CD25++ CD8br AC	DE	DE	CD25++ CD8br AC	Inverse variance weighted	19	0.0233134849463792	0.0354246346979705	0.510464211062362	0.614792184826417	0.969134520656558
CD25hi %CD4+	DE	DE	CD25hi %CD4+	Inverse variance weighted	13	0.0177940544574917	0.0449350459660694	0.6921087015242	0.497343903717862	0.969134520656558
CD25hi %T cell	DE	DE	CD25hi %T cell	Inverse variance weighted	9	0.0249471786962284	0.0526017444335144	0.635310779081594	0.339070001326827	0.969134520656558
CD25hi AC	DE	DE	CD25hi AC	Inverse variance weighted	9	0.0889592745390839	0.0607662973849771	0.143205571190759	0.321160796684767	0.969134520656558
CD25hi CD45RA- CD4 not Treg %CD4+	DE	DE	CD25hi CD45RA- CD4 not Treg %CD4+	Inverse variance weighted	13	0.0430573857884737	0.0409034635171456	0.29249745408998	0.512534012545591	0.969134520656558
CD25hi CD45RA- CD4 not Treg %T cell	DE	DE	CD25hi CD45RA- CD4 not Treg %T cell	Inverse variance weighted	11	0.0172437179010282	0.0408904778329077	0.673240373254896	0.419659626734219	0.969134520656558
CD25hi CD45RA- CD4 not Treg AC	DE	DE	CD25hi CD45RA- CD4 not Treg AC	Inverse variance weighted	7	0.0811838864494555	0.0616846618901746	0.188136656700052	0.298497223543905	0.969134520656558
CD25hi CD45RA+ CD4 not Treg %CD4+	DE	DE	CD25hi CD45RA+ CD4 not Treg %CD4+	Inverse variance weighted	12	0.0415411312372358	0.0381698338847065	0.276452273125503	0.568099418064789	0.969134520656558
CD25hi CD45RA+ CD4 not Treg %T cell	DE	DE	CD25hi CD45RA+ CD4 not Treg %T cell	Inverse variance weighted	14	0.00991177522891592	0.0431271875598846	0.818226507908865	0.578781475444422	0.969134520656558
CD25hi CD45RA+ CD4 not Treg AC	DE	DE	CD25hi CD45RA+ CD4 not Treg AC	Inverse variance weighted	13	0.0752176581788168	0.0414013971230986	0.0692492231746592	0.528067537577449	0.969134520656558
CD27 on CD20-	DE	DE	CD27 on CD20-	Inverse variance weighted	5	-0.0633616498062641	0.0865417876235814	0.464076454382135	0.148909975028362	0.969134520656558
CD27 on CD20- CD38-	DE	DE	CD27 on CD20- CD38-	Inverse variance weighted	11	0.0290572479179781	0.0619572799234004	0.63907790058358	0.326662713757669	0.969134520656558
CD27 on CD24+ CD27+	DE	DE	CD27 on CD24+ CD27+	Inverse variance weighted	19	-0.00603497065251637	0.0269909143280939	0.823074266270909	1.46449393738075	0.969134520656558
CD27 on IgD- CD38-	DE	DE	CD27 on IgD- CD38-	Inverse variance weighted	19	-0.0170389374404775	0.0307332561977184	0.57929577099859	1.17927546882391	0.969134520656558
CD27 on IgD- CD38br	DE	DE	CD27 on IgD- CD38br	Inverse variance weighted	11	-0.0745274791767889	0.0699144308749341	0.286432074163322	0.36655991381383	0.969134520656558
CD27 on IgD- CD38dim	DE	DE	CD27 on IgD- CD38dim	Inverse variance weighted	21	0.00604360791651859	0.0255329563160344	0.812890836800985	1.49745521635278	0.969134520656558
CD27 on IgD+ CD24+	DE	DE	CD27 on IgD+ CD24+	Inverse variance weighted	21	0.0405701489114765	0.029826593748727	0.173766471875106	1.25717093238889	0.969134520656558
CD27 on IgD+ CD38- unsw mem	DE	DE	CD27 on IgD+ CD38- unsw mem	Inverse variance weighted	13	0.0245745115740259	0.0272765639196339	0.367620922324913	0.895909986543906	0.969134520656558
CD27 on memory B cell	DE	DE	CD27 on memory B cell	Inverse variance weighted	17	0.0126979554168183	0.0304910476512681	0.6770817403586	1.11007229853022	0.969134520656558
CD27 on PB/PC	DE	DE	CD27 on PB/PC	Inverse variance weighted	10	-0.0130801793217006	0.0598967605200757	0.827134025850475	0.324500362144961	0.969134520656558
CD27 on sw mem	DE	DE	CD27 on sw mem	Inverse variance weighted	22	-0.00437492597290822	0.0260423531761494	0.866588999409764	1.63106590249742	0.969134520656558
CD27 on T cell	DE	DE	CD27 on T cell	Inverse variance weighted	10	0.0180099620639818	0.0404929415708573	0.656487467924757	0.383294586496352	0.969134520656558
CD27 on unsw mem	DE	DE	CD27 on unsw mem	Inverse variance weighted	23	0.00629833997627375	0.0282509152928237	0.823579974890905	1.36599353270039	0.969134520656558
CD28- CD127- CD25++ CD8br %CD8br	DE	DE	CD28- CD127- CD25++ CD8br %CD8br	Inverse variance weighted	8	-0.0491590663544766	0.0597853315453786	0.410929130786405	0.241465307927316	0.969134520656558
CD28- CD127- CD25++ CD8br %T cell	DE	DE	CD28- CD127- CD25++ CD8br %T cell	Inverse variance weighted	9	0.127083336530553	0.0651440301548218	0.0510801796481038	0.279155929210863	0.969134520656558
CD28- CD127- CD25++ CD8br AC	DE	DE	CD28- CD127- CD25++ CD8br AC	Inverse variance weighted	12	0.102057002755414	0.0424189158293164	0.0161312922544935	0.377194693063038	0.969134520656558
CD28- CD25++ CD8br %CD8br	DE	DE	CD28- CD25++ CD8br %CD8br	Inverse variance weighted	13	0.0843812694397258	0.0533291422387092	0.113587229340695	0.396066809891821	0.969134520656558
CD28- CD25++ CD8br %T cell	DE	DE	CD28- CD25++ CD8br %T cell	Inverse variance weighted	18	0.0216083778624846	0.0465414506072395	0.642445409194717	0.548332435284888	0.969134520656558
CD28- CD25++ CD8br AC	DE	DE	CD28- CD25++ CD8br AC	Inverse variance weighted	10	0.0316097670453976	0.0508272609552051	0.534003828451079	0.318809343782326	0.969134520656558
CD28- CD8br %CD8br	DE	DE	CD28- CD8br %CD8br	Inverse variance weighted	14	0.0678033498532239	0.0469759679937458	0.148918386513468	0.471930029557823	0.969134520656558
CD28- CD8br %T cell	DE	DE	CD28- CD8br %T cell	Inverse variance weighted	9	-0.0122571970316134	0.0591303913754004	0.835782614707952	0.291233047323393	0.969134520656558
CD28- CD8br AC	DE	DE	CD28- CD8br AC	Inverse variance weighted	11	0.0217320978281599	0.0557471638331478	0.696659858133451	0.387262642828605	0.969134520656558
CD28- CD8dim %CD8dim	DE	DE	CD28- CD8dim %CD8dim	Inverse variance weighted	8	0.0112787117629203	0.0709169703275248	0.873636506198593	0.269886310132975	0.969134520656558
CD28- CD8dim %T cell	DE	DE	CD28- CD8dim %T cell	Inverse variance weighted	16	-0.0130209900656509	0.0397093035101828	0.742981381459977	0.53001977359513	0.969134520656558
CD28- CD8dim AC	DE	DE	CD28- CD8dim AC	Inverse variance weighted	17	-0.00959594423581077	0.0357752039112194	0.788523116963108	0.54453140976339	0.969134520656558
CD28- DN (CD4-CD8-) %DN	DE	DE	CD28- DN (CD4-CD8-) %DN	Inverse variance weighted	11	0.0343197043308935	0.0566267681067196	0.544469221237443	0.368528657387193	0.969134520656558
CD28- DN (CD4-CD8-) %T cell	DE	DE	CD28- DN (CD4-CD8-) %T cell	Inverse variance weighted	13	-0.0408901488686033	0.0495867484099782	0.409588228988751	0.448085798156997	0.969134520656558
CD28- DN (CD4-CD8-) AC	DE	DE	CD28- DN (CD4-CD8-) AC	Inverse variance weighted	16	-0.0435668142668821	0.0457558389681688	0.341016568035365	0.541640235837371	0.969134520656558
CD28 on activated & secreting Treg	DE	DE	CD28 on activated & secreting Treg	Inverse variance weighted	11	-0.0604083789796705	0.0468179693312022	0.196952794820053	0.47950866896007	0.969134520656558
CD28 on activated Treg	DE	DE	CD28 on activated Treg	Inverse variance weighted	9	-0.00234229437148708	0.0612225559949286	0.969481432719941	0.378989055910654	0.985661929510816
CD28 on CD28+ CD4+	DE	DE	CD28 on CD28+ CD4+	Inverse variance weighted	13	-0.0173475495894782	0.0521217686146479	0.739264619562635	0.614334424444824	0.969134520656558
CD28 on CD28+ CD45RA- CD8br	DE	DE	CD28 on CD28+ CD45RA- CD8br	Inverse variance weighted	10	-0.0835317624635477	0.057586388323937	0.146906044408284	0.306410109280769	0.969134520656558
CD28 on CD28+ CD45RA+ CD8br	DE	DE	CD28 on CD28+ CD45RA+ CD8br	Inverse variance weighted	8	0.050021017916702	0.0543544720467789	0.357429491379718	0.573191807160302	0.969134520656558
CD28 on CD28+ DN (CD4-CD8-)	DE	DE	CD28 on CD28+ DN (CD4-CD8-)	Inverse variance weighted	13	-0.0211641675433825	0.0595913083307127	0.722473268181228	0.58145365894197	0.969134520656558
CD28 on CD39+ activated Treg	DE	DE	CD28 on CD39+ activated Treg	Inverse variance weighted	8	0.000692546700880322	0.0555872076623198	0.990059618952497	0.379890117545569	0.993825976014959
CD28 on CD39+ CD4+	DE	DE	CD28 on CD39+ CD4+	Inverse variance weighted	9	-0.0545153494339892	0.0328321942795006	0.0968292705405602	0.83337471712136	0.969134520656558
CD28 on CD39+ CD8br	DE	DE	CD28 on CD39+ CD8br	Inverse variance weighted	11	0.0452336028843461	0.0583155129377973	0.437943766770547	0.36711816360781	0.969134520656558
CD28 on CD39+ resting Treg	DE	DE	CD28 on CD39+ resting Treg	Inverse variance weighted	11	-0.0889768650961797	0.0610218931797459	0.144809175739189	0.38981723146801	0.969134520656558
CD28 on CD39+ secreting Treg	DE	DE	CD28 on CD39+ secreting Treg	Inverse variance weighted	11	-0.0470201649296986	0.0488279030919872	0.335558887948605	0.611208774997181	0.969134520656558
CD28 on CD4 Treg	DE	DE	CD28 on CD4 Treg	Inverse variance weighted	11	-0.0793849015878133	0.0539888842522672	0.14145522527352	0.448012638542608	0.969134520656558
CD28 on CD4+	DE	DE	CD28 on CD4+	Inverse variance weighted	14	-0.0397686396946398	0.0522426537249878	0.446520109428583	0.614078132797665	0.969134520656558
CD28 on CD45RA- CD4 not Treg	DE	DE	CD28 on CD45RA- CD4 not Treg	Inverse variance weighted	10	-0.0216979472133749	0.0503478910816071	0.666497165407965	0.514082575716342	0.969134520656558
CD28 on CD45RA+ CD4+	DE	DE	CD28 on CD45RA+ CD4+	Inverse variance weighted	11	-0.000559734887371751	0.0502180421089406	0.991106889897271	0.567533559894359	0.993825976014959
CD28 on resting Treg	DE	DE	CD28 on resting Treg	Inverse variance weighted	15	-0.0614980163276532	0.0324841563590499	0.0583353227432293	0.891877556871056	0.969134520656558
CD28 on secreting Treg	DE	DE	CD28 on secreting Treg	Inverse variance weighted	9	-0.0665527450890814	0.0459066816196432	0.147131082492613	0.437697380897053	0.969134520656558
CD28+ CD45RA- CD8br %CD8br	DE	DE	CD28+ CD45RA- CD8br %CD8br	Inverse variance weighted	9	-0.0100357517620234	0.0415903109514239	0.809322429592089	0.339485718220402	0.969134520656558
CD28+ CD45RA- CD8br %T cell	DE	DE	CD28+ CD45RA- CD8br %T cell	Inverse variance weighted	14	-0.00536012821834223	0.0347245999831068	0.877325006261934	0.508630971807493	0.969134520656558
CD28+ CD45RA- CD8br AC	DE	DE	CD28+ CD45RA- CD8br AC	Inverse variance weighted	13	0.0129912154888536	0.0378986931924477	0.731757989034206	0.468102201183368	0.969134520656558
CD28+ CD45RA- CD8dim %CD8dim	DE	DE	CD28+ CD45RA- CD8dim %CD8dim	Inverse variance weighted	11	-0.0249054666726044	0.0636561793791584	0.695612610079573	0.341900769437866	0.969134520656558
CD28+ CD45RA- CD8dim %T cell	DE	DE	CD28+ CD45RA- CD8dim %T cell	Inverse variance weighted	11	0.0638454040874693	0.0401592123132095	0.111878274902817	0.357662086818632	0.969134520656558
CD28+ CD45RA- CD8dim AC	DE	DE	CD28+ CD45RA- CD8dim AC	Inverse variance weighted	9	0.0902271401200242	0.0674998662986638	0.181320248915505	0.270068054639686	0.969134520656558
CD28+ CD45RA+ CD8br %CD8br	DE	DE	CD28+ CD45RA+ CD8br %CD8br	Inverse variance weighted	9	-0.0850741802457285	0.104659115428638	0.416293006771675	0.292448026269568	0.969134520656558
CD28+ CD45RA+ CD8br %T cell	DE	DE	CD28+ CD45RA+ CD8br %T cell	Inverse variance weighted	15	-0.0548420698444321	0.0612731228154719	0.370764187834414	0.479491757967459	0.969134520656558
CD28+ CD45RA+ CD8br AC	DE	DE	CD28+ CD45RA+ CD8br AC	Inverse variance weighted	17	0.0448179341640844	0.0571159443636111	0.432639210254085	0.548054289612286	0.969134520656558
CD28+ CD45RA+ CD8dim %CD8dim	DE	DE	CD28+ CD45RA+ CD8dim %CD8dim	Inverse variance weighted	15	0.00806078904479403	0.0456647317694522	0.859884567324629	0.498968704255171	0.969134520656558
CD28+ CD45RA+ CD8dim %T cell	DE	DE	CD28+ CD45RA+ CD8dim %T cell	Inverse variance weighted	19	0.00383640717406301	0.0340532636569838	0.910300894841255	0.674424032568781	0.975703745057122
CD28+ CD45RA+ CD8dim AC	DE	DE	CD28+ CD45RA+ CD8dim AC	Inverse variance weighted	16	-0.0166580516698488	0.0404723260749832	0.680639111472786	0.557830327521212	0.969134520656558
CD28+ DN (CD4-CD8-) %DN	DE	DE	CD28+ DN (CD4-CD8-) %DN	Inverse variance weighted	11	-0.0343197043308935	0.0566267681067196	0.544469221237443	0.368528657387193	0.969134520656558
CD28+ DN (CD4-CD8-) %T cell	DE	DE	CD28+ DN (CD4-CD8-) %T cell	Inverse variance weighted	13	-0.0120904346076919	0.0662456718830147	0.855183253168853	0.406850707263504	0.969134520656558
CD28+ DN (CD4-CD8-) AC	DE	DE	CD28+ DN (CD4-CD8-) AC	Inverse variance weighted	5	-0.0127559623229725	0.146900491361171	0.930803434233769	0.160165878477529	0.978069136921322
CD3- lymphocyte %leukocyte	DE	DE	CD3- lymphocyte %leukocyte	Inverse variance weighted	8	-0.115211778607908	0.0598238969212308	0.0541232591550084	0.2603629734551	0.969134520656558
CD3- lymphocyte %lymphocyte	DE	DE	CD3- lymphocyte %lymphocyte	Inverse variance weighted	10	0.00245675035243384	0.0577451055732774	0.966064448732095	0.398558755683929	0.985661929510816
CD3- lymphocyte AC	DE	DE	CD3- lymphocyte AC	Inverse variance weighted	12	0.0430955444890167	0.0541412133748344	0.426041282603717	0.363226589737675	0.969134520656558
CD3 on activated & secreting Treg	DE	DE	CD3 on activated & secreting Treg	Inverse variance weighted	14	-0.00203445915721068	0.0273949333357765	0.940800268646875	0.927143906730631	0.980426525344757
CD3 on activated Treg	DE	DE	CD3 on activated Treg	Inverse variance weighted	12	0.00442442986602979	0.0277667452255728	0.873398832193713	0.86180712579957	0.969134520656558
CD3 on CD28- CD8br	DE	DE	CD3 on CD28- CD8br	Inverse variance weighted	11	-0.0282912039061799	0.0401421075867439	0.480949493088985	0.39894158926281	0.969134520656558
CD3 on CD28+ CD4+	DE	DE	CD3 on CD28+ CD4+	Inverse variance weighted	16	-0.0517747121817643	0.0327967752426023	0.11441577888484	0.830441837407328	0.969134520656558
CD3 on CD28+ CD45RA- CD8br	DE	DE	CD3 on CD28+ CD45RA- CD8br	Inverse variance weighted	13	-0.028219980500309	0.0333264983915499	0.397121635693615	0.626168495866577	0.969134520656558
CD3 on CD28+ CD45RA+ CD8br	DE	DE	CD3 on CD28+ CD45RA+ CD8br	Inverse variance weighted	18	-0.0166401961570658	0.0237136830530088	0.482858256690413	1.08096546579267	0.969134520656558
CD3 on CD28+ DN (CD4-CD8-)	DE	DE	CD3 on CD28+ DN (CD4-CD8-)	Inverse variance weighted	6	-0.0517459623502309	0.0729314003868176	0.478004607865271	0.178167272553447	0.969134520656558
CD3 on CD39+ activated Treg	DE	DE	CD3 on CD39+ activated Treg	Inverse variance weighted	13	0.0229313424814411	0.0293619966092591	0.434810043845466	0.895319510746156	0.969134520656558
CD3 on CD39+ CD4+	DE	DE	CD3 on CD39+ CD4+	Inverse variance weighted	11	-0.0131834865499625	0.0290200440706057	0.649620838497457	0.847420854175294	0.969134520656558
CD3 on CD39+ CD8br	DE	DE	CD3 on CD39+ CD8br	Inverse variance weighted	11	-0.0111750093161953	0.0463602864623077	0.809518667039579	0.522801859030182	0.969134520656558
CD3 on CD39+ resting Treg	DE	DE	CD3 on CD39+ resting Treg	Inverse variance weighted	7	-0.0125824695295492	0.0495687293860759	0.799620054074708	0.350285848228716	0.969134520656558
CD3 on CD39+ secreting Treg	DE	DE	CD3 on CD39+ secreting Treg	Inverse variance weighted	15	-0.0455741003600329	0.0351927279109993	0.195324956999843	0.830064101484727	0.969134520656558
CD3 on CD4 Treg	DE	DE	CD3 on CD4 Treg	Inverse variance weighted	14	-0.0142094668596656	0.027459327519932	0.604825852725758	0.941776182239189	0.969134520656558
CD3 on CD4+	DE	DE	CD3 on CD4+	Inverse variance weighted	13	0.00533830773551314	0.0424802518284013	0.899996607056131	0.458073907854191	0.971783633320579
CD3 on CD45RA- CD4+	DE	DE	CD3 on CD45RA- CD4+	Inverse variance weighted	18	0.0165795792835324	0.0376942926807538	0.660050658115754	0.937877370590046	0.969134520656558
CD3 on CD45RA+ CD4+	DE	DE	CD3 on CD45RA+ CD4+	Inverse variance weighted	15	-0.0313023406051055	0.0301512876709714	0.299188164442792	1.05062476585384	0.969134520656558
CD3 on CD8br	DE	DE	CD3 on CD8br	Inverse variance weighted	10	-0.0710455742005935	0.0391047902399692	0.069247776941195	0.558703730541311	0.969134520656558
CD3 on CM CD4+	DE	DE	CD3 on CM CD4+	Inverse variance weighted	14	-0.0292211288457355	0.0355963896125855	0.41170238910431	0.888808139624175	0.969134520656558
CD3 on CM CD8br	DE	DE	CD3 on CM CD8br	Inverse variance weighted	11	-0.0656629746739645	0.0528909065052297	0.214428676987	0.61331054280711	0.969134520656558
CD3 on EM CD4+	DE	DE	CD3 on EM CD4+	Inverse variance weighted	13	-0.0035620836704093	0.0404446986862085	0.929818700593807	0.713553665232186	0.978069136921322
CD3 on EM CD8br	DE	DE	CD3 on EM CD8br	Inverse variance weighted	10	-0.054562235319454	0.0445102590876576	0.22026075742789	0.467958403754457	0.969134520656558
CD3 on HLA DR+ CD4+	DE	DE	CD3 on HLA DR+ CD4+	Inverse variance weighted	18	-0.0241820445819772	0.0304598961769361	0.42725493018969	0.826172448551484	0.969134520656558
CD3 on HLA DR+ CD8br	DE	DE	CD3 on HLA DR+ CD8br	Inverse variance weighted	13	-0.00190497715090097	0.0464613073872224	0.967294805463988	0.509052659455814	0.985661929510816
CD3 on HLA DR+ T cell	DE	DE	CD3 on HLA DR+ T cell	Inverse variance weighted	13	-0.0694098253913732	0.0500501708002875	0.165501242571719	0.628520692819181	0.969134520656558
CD3 on Naive CD4+	DE	DE	CD3 on Naive CD4+	Inverse variance weighted	18	-0.0301688653206504	0.027258626923116	0.268396002799774	1.17289351613498	0.969134520656558
CD3 on naive CD8br	DE	DE	CD3 on naive CD8br	Inverse variance weighted	18	-0.0047842988943336	0.0332567117708114	0.885611299314064	1.09035815536134	0.969134520656558
CD3 on NKT	DE	DE	CD3 on NKT	Inverse variance weighted	9	0.0285640643414922	0.061589015301779	0.642801757710682	0.310654680838898	0.969134520656558
CD3 on resting Treg	DE	DE	CD3 on resting Treg	Inverse variance weighted	24	-0.0279575133811402	0.033413679625817	0.402756379175672	0.822330647091502	0.969134520656558
CD3 on secreting Treg	DE	DE	CD3 on secreting Treg	Inverse variance weighted	12	-0.00692644860436874	0.0284511836712547	0.807656598065838	0.858845414244473	0.969134520656558
CD3 on T cell	DE	DE	CD3 on T cell	Inverse variance weighted	20	-0.0140363157350699	0.0283813923759009	0.620910387165882	0.882608257228083	0.969134520656558
CD3 on TD CD4+	DE	DE	CD3 on TD CD4+	Inverse variance weighted	9	-0.00187985087281255	0.0919616681088	0.983691035987612	0.369336152521027	0.991652548211863
CD3 on TD CD8br	DE	DE	CD3 on TD CD8br	Inverse variance weighted	12	0.0212843559333922	0.0417312714953564	0.61002783340708	0.406345792380722	0.969134520656558
CD33- HLA DR- AC	DE	DE	CD33- HLA DR- AC	Inverse variance weighted	10	0.00123393781023648	0.0617559371547897	0.984058627129377	0.313294643014654	0.991652548211863
CD33- HLA DR+ AC	DE	DE	CD33- HLA DR+ AC	Inverse variance weighted	16	0.0339683246560951	0.0346245358388291	0.326569171017411	0.511544881701122	0.969134520656558
CD33 on basophil	DE	DE	CD33 on basophil	Inverse variance weighted	13	0.0167703569368478	0.0204620625873459	0.412453915643901	1.13993898171306	0.969134520656558
CD33 on CD14+ monocyte	DE	DE	CD33 on CD14+ monocyte	Inverse variance weighted	12	0.00592027271350859	0.019166077578158	0.757402703012896	1.15602365647548	0.969134520656558
CD33 on CD33br HLA DR+	DE	DE	CD33 on CD33br HLA DR+	Inverse variance weighted	15	0.00458131284929869	0.0200646709315289	0.819391775186505	1.20510291331761	0.969134520656558
CD33 on CD33br HLA DR+ CD14-	DE	DE	CD33 on CD33br HLA DR+ CD14-	Inverse variance weighted	15	0.00662305062955747	0.0201285402482453	0.742127115976256	1.21103274241487	0.969134520656558
CD33 on CD33br HLA DR+ CD14dim	DE	DE	CD33 on CD33br HLA DR+ CD14dim	Inverse variance weighted	14	0.0182173481455347	0.0181430264457991	0.315332134384333	1.16959629351912	0.969134520656558
CD33 on CD33dim HLA DR-	DE	DE	CD33 on CD33dim HLA DR-	Inverse variance weighted	11	0.01035632248754	0.0174370195827456	0.552560718539358	1.01195772955405	0.969134520656558
CD33 on CD33dim HLA DR+ CD11b-	DE	DE	CD33 on CD33dim HLA DR+ CD11b-	Inverse variance weighted	16	0.0111601490244221	0.0174198800987868	0.52174626991847	1.32267739379988	0.969134520656558
CD33 on CD33dim HLA DR+ CD11b+	DE	DE	CD33 on CD33dim HLA DR+ CD11b+	Inverse variance weighted	16	0.00849280660697179	0.018631158158739	0.648505830264401	1.32623680361869	0.969134520656558
CD33 on CD66b++ myeloid cell	DE	DE	CD33 on CD66b++ myeloid cell	Inverse variance weighted	13	0.0284692361216078	0.0195669192756534	0.145678195439227	0.926013081287788	0.969134520656558
CD33 on Gr MDSC	DE	DE	CD33 on Gr MDSC	Inverse variance weighted	9	0.0259792219591047	0.0295103306606961	0.378673360953415	0.555196799526884	0.969134520656558
CD33 on Im MDSC	DE	DE	CD33 on Im MDSC	Inverse variance weighted	14	0.0241864369819492	0.0208684955762071	0.246459103043759	1.12196823688676	0.969134520656558
CD33 on Mo MDSC	DE	DE	CD33 on Mo MDSC	Inverse variance weighted	11	0.00619965882389942	0.0215026365508023	0.773101135105951	0.961237399270581	0.969134520656558
CD33br HLA DR+ AC	DE	DE	CD33br HLA DR+ AC	Inverse variance weighted	16	0.032987018960535	0.0334038007491715	0.323386350912473	0.567236854824062	0.969134520656558
CD33br HLA DR+ CD14- %CD33br HLA DR+	DE	DE	CD33br HLA DR+ CD14- %CD33br HLA DR+	Inverse variance weighted	9	0.0162664114769503	0.0369830047392256	0.660056780931629	0.328803277261184	0.969134520656558
CD33br HLA DR+ CD14- AC	DE	DE	CD33br HLA DR+ CD14- AC	Inverse variance weighted	13	-0.0206393699781124	0.04434699890914	0.641640567057131	0.469237729764603	0.969134520656558
CD33br HLA DR+ CD14dim %CD33br HLA DR+	DE	DE	CD33br HLA DR+ CD14dim %CD33br HLA DR+	Inverse variance weighted	10	0.048085620480641	0.0416143352024438	0.247883213391328	0.308755104539009	0.969134520656558
CD33br HLA DR+ CD14dim AC	DE	DE	CD33br HLA DR+ CD14dim AC	Inverse variance weighted	10	0.0063166154407313	0.0421466562401292	0.880865382480653	0.382385845372141	0.969134520656558
CD33dim HLA DR- AC	DE	DE	CD33dim HLA DR- AC	Inverse variance weighted	13	0.0083989796050587	0.0302071467980166	0.780976964493537	0.577259747963744	0.969134520656558
CD33dim HLA DR+ CD11b- %CD33dim HLA DR+	DE	DE	CD33dim HLA DR+ CD11b- %CD33dim HLA DR+	Inverse variance weighted	10	-0.00140291874982811	0.030272959277673	0.963037420004412	0.599802046742975	0.985661929510816
CD33dim HLA DR+ CD11b- AC	DE	DE	CD33dim HLA DR+ CD11b- AC	Inverse variance weighted	13	0.0302600922400677	0.0343340079440585	0.3781313372157	0.474674892513325	0.969134520656558
CD33dim HLA DR+ CD11b+ %CD33dim HLA DR+	DE	DE	CD33dim HLA DR+ CD11b+ %CD33dim HLA DR+	Inverse variance weighted	12	0.0230694465884124	0.0265050037293632	0.384092330807166	0.66676291236381	0.969134520656558
CD33dim HLA DR+ CD11b+ AC	DE	DE	CD33dim HLA DR+ CD11b+ AC	Inverse variance weighted	18	0.0281800141661571	0.0307046975628157	0.358736496480542	0.607668590246412	0.969134520656558
CD34 on HSC	DE	DE	CD34 on HSC	Inverse variance weighted	9	0.00687414731832333	0.0309055539265971	0.823983568682493	0.413460259551253	0.969134520656558
CD38 on CD20-	DE	DE	CD38 on CD20-	Inverse variance weighted	7	-0.0899956745393165	0.0697251058595432	0.196800359570436	0.211466063580672	0.969134520656558
CD38 on CD3- CD19-	DE	DE	CD38 on CD3- CD19-	Inverse variance weighted	9	0.0614452326988784	0.0360905635335562	0.0886562383171175	0.295157474685047	0.969134520656558
CD38 on IgD- CD38br	DE	DE	CD38 on IgD- CD38br	Inverse variance weighted	2	0.0155481009171815	0.151182335713332	0.918087283306334	0.0602604072926023	0.978069136921322
CD38 on IgD- CD38dim	DE	DE	CD38 on IgD- CD38dim	Inverse variance weighted	8	0.0481826883641894	0.0486625751697552	0.32210643577604	0.42484005739455	0.969134520656558
CD38 on IgD+	DE	DE	CD38 on IgD+	Inverse variance weighted	8	0.125108858397612	0.07677962950098	0.103216989368588	0.264001878184847	0.969134520656558
CD38 on IgD+ CD24-	DE	DE	CD38 on IgD+ CD24-	Inverse variance weighted	11	0.0680685055952338	0.0472681240636335	0.149852993010374	0.412645260269161	0.969134520656558
CD38 on IgD+ CD38br	DE	DE	CD38 on IgD+ CD38br	Inverse variance weighted	8	0.0129465620296017	0.0500182585390114	0.795761223845178	0.331200688214854	0.969134520656558
CD38 on IgD+ CD38dim	DE	DE	CD38 on IgD+ CD38dim	Inverse variance weighted	14	0.0541835541521138	0.0377216331126683	0.150887042706644	0.647529401357514	0.969134520656558
CD38 on naive-mature B cell	DE	DE	CD38 on naive-mature B cell	Inverse variance weighted	13	0.0370565930038799	0.0423357322568277	0.38140906798422	0.540152727657221	0.969134520656558
CD38 on PB/PC	DE	DE	CD38 on PB/PC	Inverse variance weighted	7	0.0909644994583176	0.0612361797848311	0.137419401529812	0.22580437573652	0.969134520656558
CD38 on transitional	DE	DE	CD38 on transitional	Inverse variance weighted	14	-0.00396681081846951	0.0374700730911503	0.91568858451719	0.681514297767385	0.977180080703746
CD39 on CD39+ activated Treg	DE	DE	CD39 on CD39+ activated Treg	Inverse variance weighted	14	-0.0198974005627667	0.027788427079301	0.473971644558204	0.952507881325505	0.969134520656558
CD39 on CD39+ CD4+	DE	DE	CD39 on CD39+ CD4+	Inverse variance weighted	13	-0.0184011565052091	0.0182384707072224	0.313013038405571	1.44724894092202	0.969134520656558
CD39 on CD39+ CD8br	DE	DE	CD39 on CD39+ CD8br	Inverse variance weighted	9	-0.0329503954838252	0.052138523680603	0.527401308602233	0.335147041515123	0.969134520656558
CD39 on CD39+ secreting Treg	DE	DE	CD39 on CD39+ secreting Treg	Inverse variance weighted	13	-0.0244551098098485	0.0178098277425554	0.169713663266628	1.48344739489503	0.969134520656558
CD39 on granulocyte	DE	DE	CD39 on granulocyte	Inverse variance weighted	13	0.0186402662029402	0.0615754177623858	0.762101327082863	0.444760766982211	0.969134520656558
CD39 on monocyte	DE	DE	CD39 on monocyte	Inverse variance weighted	12	-0.0026535665772629	0.0408741888671254	0.948237419177488	0.385875626112954	0.980426525344757
CD39+ activated Treg %activated Treg	DE	DE	CD39+ activated Treg %activated Treg	Inverse variance weighted	13	0.00869312739158622	0.0335600224599723	0.795610374490157	1.13672570688862	0.969134520656558
CD39+ activated Treg %CD4 Treg	DE	DE	CD39+ activated Treg %CD4 Treg	Inverse variance weighted	11	-0.0201294963445536	0.0198803404897261	0.311283383533012	1.37055176818203	0.969134520656558
CD39+ activated Treg AC	DE	DE	CD39+ activated Treg AC	Inverse variance weighted	23	-0.0310034088284291	0.0186104016455276	0.0957296864956307	1.65931642891042	0.969134520656558
CD39+ CD4+ %CD4+	DE	DE	CD39+ CD4+ %CD4+	Inverse variance weighted	17	-0.027434103769089	0.0292748793242585	0.348696327747038	1.13453168458789	0.969134520656558
CD39+ CD4+ %T cell	DE	DE	CD39+ CD4+ %T cell	Inverse variance weighted	18	-0.0136927359660708	0.033739317580539	0.684860790707935	1.1329532009404	0.969134520656558
CD39+ CD4+ AC	DE	DE	CD39+ CD4+ AC	Inverse variance weighted	16	-0.00578481572712308	0.0309949556742275	0.851944996978548	1.05234694021657	0.969134520656558
CD39+ CD8br %CD8br	DE	DE	CD39+ CD8br %CD8br	Inverse variance weighted	11	-0.00711496639170363	0.0409950208226752	0.862213751487861	1.02215912516075	0.969134520656558
CD39+ CD8br %T cell	DE	DE	CD39+ CD8br %T cell	Inverse variance weighted	13	-0.00805896388806123	0.0397193491257755	0.839215005705176	1.07068919875418	0.969134520656558
CD39+ CD8br AC	DE	DE	CD39+ CD8br AC	Inverse variance weighted	15	0.00101956179268581	0.0366384001241486	0.977799586484542	1.15313911128868	0.991361300582802
CD39+ resting Treg % CD4 Treg	DE	DE	CD39+ resting Treg % CD4 Treg	Inverse variance weighted	18	-0.0389795595781301	0.0195641769697678	0.0463277848088552	1.98390079221158	0.969134520656558
CD39+ resting Treg %resting Treg	DE	DE	CD39+ resting Treg %resting Treg	Inverse variance weighted	17	-0.0120099167205829	0.0200648953737523	0.549470560449806	1.72624752472752	0.969134520656558
CD39+ resting Treg AC	DE	DE	CD39+ resting Treg AC	Inverse variance weighted	16	-0.044426294343597	0.0392504958645731	0.257690854207187	1.12550553437404	0.969134520656558
CD39+ secreting Treg AC	DE	DE	CD39+ secreting Treg AC	Inverse variance weighted	14	-0.0327175107699473	0.0217823475700584	0.133092073284653	1.50686930014641	0.969134520656558
CD39+ secreting Treg %CD4 Treg	DE	DE	CD39+ secreting Treg %CD4 Treg	Inverse variance weighted	12	-0.0417201976859751	0.0443711641199413	0.347086905826238	0.88903021804859	0.969134520656558
CD39+ secreting Treg %secreting Treg	DE	DE	CD39+ secreting Treg %secreting Treg	Inverse variance weighted	15	0.0109492399281885	0.0324028279989708	0.735431004045664	1.00055107347491	0.969134520656558
CD4 on activated & secreting Treg	DE	DE	CD4 on activated & secreting Treg	Inverse variance weighted	12	-0.0686766691093657	0.0557500067582598	0.217998264149181	0.406430885094085	0.969134520656558
CD4 on activated Treg	DE	DE	CD4 on activated Treg	Inverse variance weighted	5	-0.177266428210748	0.0693307799837159	0.0105633409868327	0.208408894874583	0.969134520656558
CD4 on CD28+ CD4+	DE	DE	CD4 on CD28+ CD4+	Inverse variance weighted	10	0.0333547032511171	0.0613313801591392	0.586548826061923	0.34939116540474	0.969134520656558
CD4 on CD39+ activated Treg	DE	DE	CD4 on CD39+ activated Treg	Inverse variance weighted	8	-0.0337626672994941	0.0459391508410253	0.462374076914297	0.333806396899187	0.969134520656558
CD4 on CD39+ CD4+	DE	DE	CD4 on CD39+ CD4+	Inverse variance weighted	17	-0.00793721925222421	0.0318827721518543	0.803399382295789	0.977589700780591	0.969134520656558
CD4 on CD39+ resting Treg	DE	DE	CD4 on CD39+ resting Treg	Inverse variance weighted	5	0.0810390434443471	0.0709726640744393	0.253522777615872	0.159947864059289	0.969134520656558
CD4 on CD39+ secreting Treg	DE	DE	CD4 on CD39+ secreting Treg	Inverse variance weighted	15	0.00795307795332306	0.0478313806838318	0.867941935569153	0.633605622380727	0.969134520656558
CD4 on CD4 Treg	DE	DE	CD4 on CD4 Treg	Inverse variance weighted	16	-0.00901517678402717	0.0396334509808415	0.82006308711737	0.521198202298323	0.969134520656558
CD4 on CD4+	DE	DE	CD4 on CD4+	Inverse variance weighted	9	-0.0496758142183378	0.0452688054626453	0.27248754755738	0.349577102867772	0.969134520656558
CD4 on CD45RA+ CD4+	DE	DE	CD4 on CD45RA+ CD4+	Inverse variance weighted	9	-0.0616364668099415	0.053722049291346	0.25124873573365	0.387882031371125	0.969134520656558
CD4 on CM CD4 +	DE	DE	CD4 on CM CD4 +	Inverse variance weighted	8	0.0125096014591673	0.0611908923274965	0.838013053150013	0.348483491654327	0.969134520656558
CD4 on EM CD4+	DE	DE	CD4 on EM CD4+	Inverse variance weighted	8	-0.0759148835154565	0.0510565003427234	0.137046536974605	0.400669441549675	0.969134520656558
CD4 on HLA DR+ CD4+	DE	DE	CD4 on HLA DR+ CD4+	Inverse variance weighted	9	-0.00860565274955328	0.0520629341975354	0.868713154055964	0.314487927209162	0.969134520656558
CD4 on monocyte	DE	DE	CD4 on monocyte	Inverse variance weighted	9	0.0479941056061391	0.0544063965210045	0.377700636655078	0.341089283932343	0.969134520656558
CD4 on naive CD4+	DE	DE	CD4 on naive CD4+	Inverse variance weighted	14	-0.0228045415766228	0.0414198941241372	0.581928636662058	0.548211308531728	0.969134520656558
CD4 on resting Treg	DE	DE	CD4 on resting Treg	Inverse variance weighted	6	0.0168673282251271	0.0940229853695155	0.857626932795909	0.204018957332407	0.969134520656558
CD4 on secreting Treg	DE	DE	CD4 on secreting Treg	Inverse variance weighted	14	0.0427054599961066	0.047288707138905	0.366483725635511	0.449977672528611	0.969134520656558
CD4 on TD CD4+	DE	DE	CD4 on TD CD4+	Inverse variance weighted	11	-0.0723488130055827	0.0463116846207098	0.118237324628508	0.363110626283194	0.969134520656558
CD4 Treg %CD4	DE	DE	CD4 Treg %CD4	Inverse variance weighted	10	0.034102224171561	0.0905735800479418	0.706534782737821	0.351914432881269	0.969134520656558
CD4 Treg %T cell	DE	DE	CD4 Treg %T cell	Inverse variance weighted	8	0.0612649977264379	0.0581967208238543	0.292468191141219	0.254632759820173	0.969134520656558
CD4 Treg AC	DE	DE	CD4 Treg AC	Inverse variance weighted	11	0.0626280011386343	0.0607113418684638	0.302273583201553	0.33906026551871	0.969134520656558
CD4/CD8br	DE	DE	CD4/CD8br	Inverse variance weighted	5	0.0506496603066662	0.0737192661097658	0.49204405321359	0.157548197882633	0.969134520656558
CD4+ %leukocyte	DE	DE	CD4+ %leukocyte	Inverse variance weighted	5	0.0148688433081248	0.0933092663980622	0.873393030829281	0.15731164340987	0.969134520656558
CD4+ %T cell	DE	DE	CD4+ %T cell	Inverse variance weighted	9	-0.0805753708913987	0.104410036556352	0.440279956434156	0.268191098061447	0.969134520656558
CD4+ AC	DE	DE	CD4+ AC	Inverse variance weighted	12	0.0196763839499931	0.0532565298128292	0.711781714000754	0.396140699904017	0.969134520656558
CD4+ CD8dim %leukocyte	DE	DE	CD4+ CD8dim %leukocyte	Inverse variance weighted	12	0.0718367301612606	0.0473845444214795	0.129509956347806	0.604384594400635	0.969134520656558
CD4+ CD8dim %lymphocyte	DE	DE	CD4+ CD8dim %lymphocyte	Inverse variance weighted	10	0.0453741589797528	0.0493234245475018	0.357608693784775	0.558419465279029	0.969134520656558
CD4+ CD8dim AC	DE	DE	CD4+ CD8dim AC	Inverse variance weighted	8	0.0339873683594365	0.054181692160358	0.530472366492983	0.421498283022701	0.969134520656558
CD40 on CD14- CD16+ monocyte	DE	DE	CD40 on CD14- CD16+ monocyte	Inverse variance weighted	15	-0.0183338122420535	0.0323956854579623	0.571438807319002	1.38877847057888	0.969134520656558
CD40 on CD14+ CD16- monocyte	DE	DE	CD40 on CD14+ CD16- monocyte	Inverse variance weighted	14	-0.0232879117344444	0.0273076226600305	0.393770810316364	1.05374567737604	0.969134520656558
CD40 on CD14+ CD16+ monocyte	DE	DE	CD40 on CD14+ CD16+ monocyte	Inverse variance weighted	12	-0.00622605844565325	0.0257271575431843	0.808777563408169	1.0436612193954	0.969134520656558
CD40 on monocytes	DE	DE	CD40 on monocytes	Inverse variance weighted	17	-0.00962581679248236	0.0231443400535776	0.677480467825942	1.23747450661122	0.969134520656558
CD45 on B cell	DE	DE	CD45 on B cell	Inverse variance weighted	8	-0.0312035975541225	0.0644184580566725	0.628109767692496	0.269938267797567	0.969134520656558
CD45 on basophil	DE	DE	CD45 on basophil	Inverse variance weighted	8	0.00615045753044432	0.0381651758493212	0.871972382937891	0.240301055134954	0.969134520656558
CD45 on CD14+ monocyte	DE	DE	CD45 on CD14+ monocyte	Inverse variance weighted	8	0.0637135977586721	0.0603920374149698	0.291425337726631	0.260206798465181	0.969134520656558
CD45 on CD33- HLA DR-	DE	DE	CD45 on CD33- HLA DR-	Inverse variance weighted	8	0.0620511374347304	0.0540416750725331	0.250882296755396	0.296960208604878	0.969134520656558
CD45 on CD33- HLA DR+	DE	DE	CD45 on CD33- HLA DR+	Inverse variance weighted	11	-0.0205147734416228	0.03500713923608	0.557864192015805	0.414696342006684	0.969134520656558
CD45 on CD33br HLA DR+	DE	DE	CD45 on CD33br HLA DR+	Inverse variance weighted	9	-0.105636683726587	0.0679266512858787	0.119908414314863	0.277620019492526	0.969134520656558
CD45 on CD33br HLA DR+ CD14-	DE	DE	CD45 on CD33br HLA DR+ CD14-	Inverse variance weighted	11	-0.0744348400555564	0.0523170138868581	0.154804158766191	0.352758728919758	0.969134520656558
CD45 on CD33br HLA DR+ CD14dim	DE	DE	CD45 on CD33br HLA DR+ CD14dim	Inverse variance weighted	5	-0.0942038973076779	0.0640320820905569	0.141237467292156	0.149489194842544	0.969134520656558
CD45 on CD33dim HLA DR-	DE	DE	CD45 on CD33dim HLA DR-	Inverse variance weighted	4	0.0732428313831875	0.0486552068917624	0.132235618196748	0.1247046722517	0.969134520656558
CD45 on CD33dim HLA DR+ CD11b-	DE	DE	CD45 on CD33dim HLA DR+ CD11b-	Inverse variance weighted	8	0.0114452644600607	0.0489079956252152	0.814972383398407	0.234845394606964	0.969134520656558
CD45 on CD4+	DE	DE	CD45 on CD4+	Inverse variance weighted	8	0.0510546394044071	0.0611313043339656	0.403625608589685	0.249485811558361	0.969134520656558
CD45 on CD66b++ myelod cell	DE	DE	CD45 on CD66b++ myelod cell	Inverse variance weighted	8	-0.0378122394836754	0.0552867985468125	0.494020061822184	0.242318014028438	0.969134520656558
CD45 on CD8br	DE	DE	CD45 on CD8br	Inverse variance weighted	8	-0.0453037074628383	0.0535841143010234	0.397849034579622	0.241508198302905	0.969134520656558
CD45 on Gr MDSC	DE	DE	CD45 on Gr MDSC	Inverse variance weighted	7	0.0503373929588514	0.0425836734309903	0.237173174190434	0.219107325401613	0.969134520656558
CD45 on granulocyte	DE	DE	CD45 on granulocyte	Inverse variance weighted	8	-0.00856072662930503	0.0584165564531266	0.8834901906411	0.258257527960005	0.969134520656558
CD45 on HLA DR+ CD4+	DE	DE	CD45 on HLA DR+ CD4+	Inverse variance weighted	7	-0.0127339564363089	0.0921952838388202	0.890146061028905	0.262671910370961	0.969741833997212
CD45 on HLA DR+ CD8br	DE	DE	CD45 on HLA DR+ CD8br	Inverse variance weighted	8	-0.00407675298549116	0.0471921145076388	0.931159323353387	0.254776337844926	0.978069136921322
CD45 on HLA DR+ NK	DE	DE	CD45 on HLA DR+ NK	Inverse variance weighted	5	0.0122775824943881	0.0805804187233066	0.878899579463559	0.14463036356766	0.969134520656558
CD45 on HLA DR+ T cell	DE	DE	CD45 on HLA DR+ T cell	Inverse variance weighted	9	-0.0635972230714699	0.0499719148083647	0.203138959224893	0.350831730386457	0.969134520656558
CD45 on Im MDSC	DE	DE	CD45 on Im MDSC	Inverse variance weighted	3	-0.0395627412513248	0.0365812606825401	0.279473450274517	0.320636671623212	0.969134520656558
CD45 on lymphocyte	DE	DE	CD45 on lymphocyte	Inverse variance weighted	11	0.00353976636567324	0.0566225694081287	0.950152626473025	0.33032277450723	0.981019166598561
CD45 on lymphocyte_duplicate	DE	DE	CD45 on lymphocyte_duplicate	Inverse variance weighted	10	-0.00200122480300164	0.0467690211996917	0.965869303935694	0.301431155577039	0.985661929510816
CD45 on Mo MDSC	DE	DE	CD45 on Mo MDSC	Inverse variance weighted	5	0.0199373121887771	0.0455281573067577	0.661450303022516	0.147917098375146	0.969134520656558
CD45 on NK	DE	DE	CD45 on NK	Inverse variance weighted	17	-0.0253591845097158	0.0444609304328849	0.568426717376069	0.587512674427452	0.969134520656558
CD45 on NKT	DE	DE	CD45 on NKT	Inverse variance weighted	7	-0.0196567512441791	0.0435940118978699	0.652058130340361	0.220093155506981	0.969134520656558
CD45 on T cell	DE	DE	CD45 on T cell	Inverse variance weighted	8	0.0558597694069774	0.0734067855608018	0.446679804865102	0.244095506573583	0.969134520656558
CD45RA- CD28- CD8br %CD8br	DE	DE	CD45RA- CD28- CD8br %CD8br	Inverse variance weighted	15	-0.00236835456891769	0.00285917582493556	0.407480972556295	0.61818078504616	0.969134520656558
CD45RA- CD28- CD8br %T cell	DE	DE	CD45RA- CD28- CD8br %T cell	Inverse variance weighted	21	0.00188797587254435	0.00657908298712724	0.774138034509738	0.731315967543593	0.969134520656558
CD45RA- CD28- CD8br AC	DE	DE	CD45RA- CD28- CD8br AC	Inverse variance weighted	43	-0.000133237341200449	0.000184277067631843	0.469663143575217	1.50043587013804	0.969134520656558
CD45RA- CD4+ %CD4+	DE	DE	CD45RA- CD4+ %CD4+	Inverse variance weighted	15	0.0467021827912488	0.0493846709032503	0.344310925470228	0.500415679973408	0.969134520656558
CD45RA- CD4+ %T cell	DE	DE	CD45RA- CD4+ %T cell	Inverse variance weighted	12	0.0538357153322149	0.0569533945188433	0.344526605676659	0.397510667384058	0.969134520656558
CD45RA- CD4+ AC	DE	DE	CD45RA- CD4+ AC	Inverse variance weighted	12	0.0422492195173264	0.0459177903864708	0.357517539061661	0.383643501773139	0.969134520656558
CD45RA on CD39+ resting Treg	DE	DE	CD45RA on CD39+ resting Treg	Inverse variance weighted	15	0.0141491728511897	0.0386744936126512	0.714474897589404	0.468788963625415	0.969134520656558
CD45RA on naive CD4+	DE	DE	CD45RA on naive CD4+	Inverse variance weighted	15	0.0148004036390488	0.0457231842615001	0.746168335508348	0.951237335570042	0.969134520656558
CD45RA on naive CD8br	DE	DE	CD45RA on naive CD8br	Inverse variance weighted	14	-0.0468006627712457	0.0428429636562094	0.274667482926371	0.46361266372331	0.969134520656558
CD45RA on resting Treg	DE	DE	CD45RA on resting Treg	Inverse variance weighted	9	-0.00832730507928333	0.033797430063398	0.805381347663064	0.561161040705997	0.969134520656558
CD45RA on TD CD8br	DE	DE	CD45RA on TD CD8br	Inverse variance weighted	7	-0.0611702127275265	0.0584723159617615	0.295496525200664	0.22619357671483	0.969134520656558
CD45RA+ CD28- CD8br %CD8br	DE	DE	CD45RA+ CD28- CD8br %CD8br	Inverse variance weighted	8	-0.00260337135329569	0.00379003500403132	0.492146360682134	0.282996837320002	0.969134520656558
CD45RA+ CD28- CD8br %T cell	DE	DE	CD45RA+ CD28- CD8br %T cell	Inverse variance weighted	19	-0.00412490629213724	0.00700976511975075	0.55622932730859	0.603103337676131	0.969134520656558
CD45RA+ CD28- CD8br AC	DE	DE	CD45RA+ CD28- CD8br AC	Inverse variance weighted	187	6.71583018563987e-05	6.39291559723828e-05	0.293483090412272	6.83911483400556	0.969134520656558
CD45RA+ CD8br %CD8br	DE	DE	CD45RA+ CD8br %CD8br	Inverse variance weighted	13	0.0351212589022631	0.0514290738977216	0.494665802910222	0.582125925766198	0.969134520656558
CD45RA+ CD8br %T cell	DE	DE	CD45RA+ CD8br %T cell	Inverse variance weighted	11	-0.0263873548773212	0.0572459270562196	0.644836423144561	0.372101842979483	0.969134520656558
CD45RA+ CD8br AC	DE	DE	CD45RA+ CD8br AC	Inverse variance weighted	10	0.0638305573406591	0.0646323208493324	0.323351032739214	0.404499144910181	0.969134520656558
CD4RA on TD CD4+	DE	DE	CD4RA on TD CD4+	Inverse variance weighted	11	-0.0134844759853244	0.0408319031398016	0.741215881018895	0.364929801423212	0.969134520656558
CD62L- CD86+ myeloid DC %DC	DE	DE	CD62L- CD86+ myeloid DC %DC	Inverse variance weighted	9	0.0459834762785211	0.0316970095292069	0.146857926478078	0.927862065303116	0.969134520656558
CD62L- CD86+ myeloid DC AC	DE	DE	CD62L- CD86+ myeloid DC AC	Inverse variance weighted	10	0.030781634776155	0.0368240104096303	0.403204371535424	0.956661342235467	0.969134520656558
CD62L- DC %DC	DE	DE	CD62L- DC %DC	Inverse variance weighted	10	0.0583425910885971	0.0375290574631894	0.120041882227628	0.785113309398168	0.969134520656558
CD62L- DC AC	DE	DE	CD62L- DC AC	Inverse variance weighted	9	0.0825684823167528	0.0391171294606002	0.0347894062259716	0.79067468502058	0.969134520656558
CD62L- HLA DR++ monocyte %monocyte	DE	DE	CD62L- HLA DR++ monocyte %monocyte	Inverse variance weighted	5	0.0513504859308156	0.0740277265839641	0.487891956120141	0.150364767002389	0.969134520656558
CD62L- HLA DR++ monocyte AC	DE	DE	CD62L- HLA DR++ monocyte AC	Inverse variance weighted	6	0.0739135309890738	0.0700425612157727	0.291303702179277	0.184261548456602	0.969134520656558
CD62L- monocyte %monocyte	DE	DE	CD62L- monocyte %monocyte	Inverse variance weighted	15	0.00852859804849045	0.0419432476614855	0.838871937752723	0.622404353225419	0.969134520656558
CD62L- monocyte AC	DE	DE	CD62L- monocyte AC	Inverse variance weighted	9	-0.0117176115030244	0.0518069296461171	0.821062623902695	0.349200285804797	0.969134520656558
CD62L- myeloid DC %DC	DE	DE	CD62L- myeloid DC %DC	Inverse variance weighted	11	0.00864736188875645	0.0520776924052389	0.868119701487898	0.922011707900689	0.969134520656558
CD62L- myeloid DC AC	DE	DE	CD62L- myeloid DC AC	Inverse variance weighted	8	0.0664787155190261	0.0415288617599809	0.109424885558892	0.800171747908915	0.969134520656558
CD62L- plasmacytoid DC %DC	DE	DE	CD62L- plasmacytoid DC %DC	Inverse variance weighted	7	-0.00546748052161624	0.0823681327428649	0.947076415219061	0.452154268003809	0.980426525344757
CD62L- plasmacytoid DC AC	DE	DE	CD62L- plasmacytoid DC AC	Inverse variance weighted	13	0.0611149086653778	0.0494470623128807	0.216471045377533	0.528066057734627	0.969134520656558
CD62L on CD62L+ DC	DE	DE	CD62L on CD62L+ DC	Inverse variance weighted	16	-0.0381554607323888	0.0395472644878891	0.334641702944496	0.556237517933768	0.969134520656558
CD62L on CD62L+ myeloid DC	DE	DE	CD62L on CD62L+ myeloid DC	Inverse variance weighted	9	-0.0181101780508273	0.0450885795906752	0.687935912271471	0.39169901612612	0.969134520656558
CD62L on CD62L+ plasmacytoid DC	DE	DE	CD62L on CD62L+ plasmacytoid DC	Inverse variance weighted	9	0.00449781764142276	0.0476169606244455	0.924745097897896	0.444575131834175	0.978069136921322
CD62L on granulocyte	DE	DE	CD62L on granulocyte	Inverse variance weighted	8	0.0579639080749436	0.0698431366669901	0.406586508996694	0.246166224081669	0.969134520656558
CD62L on monocyte	DE	DE	CD62L on monocyte	Inverse variance weighted	11	0.00171612937700625	0.0375064983340286	0.963505110650589	0.562673631339051	0.985661929510816
CD64 on CD14- CD16-	DE	DE	CD64 on CD14- CD16-	Inverse variance weighted	9	0.0747522923516506	0.0567488002747684	0.187755221711636	0.347940064700517	0.969134520656558
CD64 on CD14- CD16+ monocyte	DE	DE	CD64 on CD14- CD16+ monocyte	Inverse variance weighted	14	0.0196340761769458	0.0504457495947853	0.697119545931235	0.532000899268533	0.969134520656558
CD64 on CD14+ CD16- monocyte	DE	DE	CD64 on CD14+ CD16- monocyte	Inverse variance weighted	21	0.0236965781213832	0.021350146231174	0.267041094693889	1.57510137457517	0.969134520656558
CD64 on CD14+ CD16+ monocyte	DE	DE	CD64 on CD14+ CD16+ monocyte	Inverse variance weighted	19	0.0409142952458735	0.026634160008504	0.124499475040104	1.15964483107211	0.969134520656558
CD64 on monocyte	DE	DE	CD64 on monocyte	Inverse variance weighted	19	0.0364659862710122	0.0231815823949513	0.115705262713381	1.36799361329691	0.969134520656558
CD66b on CD66b++ myeloid cell	DE	DE	CD66b on CD66b++ myeloid cell	Inverse variance weighted	16	0.00471515319356777	0.0356263262971943	0.894707263129366	0.48334719019571	0.971625313839229
CD66b on Gr MDSC	DE	DE	CD66b on Gr MDSC	Inverse variance weighted	11	-0.0232037741307743	0.0318328360274259	0.466047077605165	0.332236871040299	0.969134520656558
CD66b++ myeloid cell AC	DE	DE	CD66b++ myeloid cell AC	Inverse variance weighted	5	0.00710972544338717	0.105521147684516	0.946281374647666	0.161485362367827	0.980426525344757
CD8 on CD8br	DE	DE	CD8 on CD8br	Inverse variance weighted	13	0.0507326835731832	0.0413824490377191	0.220218671991553	0.573780497330027	0.969134520656558
CD8 on CD28- CD8br	DE	DE	CD8 on CD28- CD8br	Inverse variance weighted	13	0.0620146459958092	0.0506523861957346	0.220832156471724	0.456185400523106	0.969134520656558
CD8 on CD28+ CD45RA- CD8br	DE	DE	CD8 on CD28+ CD45RA- CD8br	Inverse variance weighted	8	0.0928833341258005	0.0513438900931108	0.0704442350525795	0.418839331851809	0.969134520656558
CD8 on CD28+ CD45RA+ CD8br	DE	DE	CD8 on CD28+ CD45RA+ CD8br	Inverse variance weighted	10	0.00930768899075582	0.0310240459650338	0.764165472068712	0.843298021788602	0.969134520656558
CD8 on CD39+ CD8br	DE	DE	CD8 on CD39+ CD8br	Inverse variance weighted	14	0.0690706956487007	0.0380016563385854	0.0691297791689311	0.571940751418695	0.969134520656558
CD8 on CM CD8br	DE	DE	CD8 on CM CD8br	Inverse variance weighted	9	0.0229825673447707	0.0519286947790416	0.658070032736943	0.407064699343647	0.969134520656558
CD8 on EM CD8br	DE	DE	CD8 on EM CD8br	Inverse variance weighted	14	0.028363287544946	0.036140584860074	0.432568300059238	0.558901137199636	0.969134520656558
CD8 on HLA DR+ CD8br	DE	DE	CD8 on HLA DR+ CD8br	Inverse variance weighted	10	0.0357449284514581	0.0470362601058978	0.447287998275554	0.357380404135903	0.969134520656558
CD8 on naive CD8br	DE	DE	CD8 on naive CD8br	Inverse variance weighted	7	0.0775287444740769	0.0489570962925536	0.113283440050603	0.408923114217919	0.969134520656558
CD8 on NKT	DE	DE	CD8 on NKT	Inverse variance weighted	9	-0.00909160153072205	0.0478962266706762	0.849451168294577	0.321463255864305	0.969134520656558
CD8 on TD CD8br	DE	DE	CD8 on TD CD8br	Inverse variance weighted	10	0.0109108843149061	0.0413713568893644	0.791987672251922	0.408411793712228	0.969134520656558
CD80 on CD62L+ myeloid DC	DE	DE	CD80 on CD62L+ myeloid DC	Inverse variance weighted	12	-0.0361350851273376	0.0408653936847346	0.376563111620526	0.576721096663241	0.969134520656558
CD80 on CD62L+ plasmacytoid DC	DE	DE	CD80 on CD62L+ plasmacytoid DC	Inverse variance weighted	9	-0.0168566093928855	0.0629797788803376	0.78896786525046	0.367505997622692	0.969134520656558
CD80 on granulocyte	DE	DE	CD80 on granulocyte	Inverse variance weighted	22	-0.020311407454311	0.0345409537338164	0.556506512835601	0.772289611277141	0.969134520656558
CD80 on monocyte	DE	DE	CD80 on monocyte	Inverse variance weighted	14	-0.0469476837914416	0.0309794087108655	0.129658982837041	1.02040862423736	0.969134520656558
CD80 on myeloid DC	DE	DE	CD80 on myeloid DC	Inverse variance weighted	14	-0.0101262108321464	0.0426047163265547	0.812130719590275	0.691015376391872	0.969134520656558
CD80 on plasmacytoid DC	DE	DE	CD80 on plasmacytoid DC	Inverse variance weighted	10	0.0113050454206736	0.0652142295207031	0.862374411117	0.39862724966935	0.969134520656558
CD86 on CD62L+ myeloid DC	DE	DE	CD86 on CD62L+ myeloid DC	Inverse variance weighted	8	0.0567065644376206	0.062820525593553	0.366698015588048	0.251935624260396	0.969134520656558
CD86 on granulocyte	DE	DE	CD86 on granulocyte	Inverse variance weighted	10	0.0215386178164889	0.0626929171425107	0.731179140010218	0.344784149636991	0.969134520656558
CD86 on monocyte	DE	DE	CD86 on monocyte	Inverse variance weighted	6	-0.0607884035905944	0.0534726475037849	0.255616446021516	0.20332317521835	0.969134520656558
CD86 on myeloid DC	DE	DE	CD86 on myeloid DC	Inverse variance weighted	12	0.0300532959862478	0.0402763268970998	0.455560091944281	0.605801753711107	0.969134520656558
CD86+ myeloid DC %DC	DE	DE	CD86+ myeloid DC %DC	Inverse variance weighted	11	0.0499926284152366	0.0355475968070039	0.159618001744791	0.870376611047048	0.969134520656558
CD86+ myeloid DC AC	DE	DE	CD86+ myeloid DC AC	Inverse variance weighted	8	0.0572254990250248	0.0350171550420702	0.102214079676345	0.782675720860213	0.969134520656558
CD86+ plasmacytoid DC %DC	DE	DE	CD86+ plasmacytoid DC %DC	Inverse variance weighted	16	-0.0350295187632487	0.0498320721520206	0.48208611381847	0.572764230667854	0.969134520656558
CD86+ plasmacytoid DC AC	DE	DE	CD86+ plasmacytoid DC AC	Inverse variance weighted	12	0.0218876311987438	0.0527293467208237	0.678073150573692	0.366369005569285	0.969134520656558
CD8br %leukocyte	DE	DE	CD8br %leukocyte	Inverse variance weighted	8	-0.0147526925798938	0.0583154201593493	0.800282905178462	0.265890594189296	0.969134520656558
CD8br %T cell	DE	DE	CD8br %T cell	Inverse variance weighted	8	-0.0436023352442839	0.056289245090521	0.438568853782838	0.254755786311615	0.969134520656558
CD8br AC	DE	DE	CD8br AC	Inverse variance weighted	12	-0.0685911438278112	0.0461022885782304	0.136802736568465	0.395494222570117	0.969134520656558
CD8br and CD8dim %leukocyte	DE	DE	CD8br and CD8dim %leukocyte	Inverse variance weighted	8	0.0359045222974476	0.0691555960931687	0.603631998954515	0.275871818495554	0.969134520656558
CD8br NKT %lymphocyte	DE	DE	CD8br NKT %lymphocyte	Inverse variance weighted	13	-0.0087109133691795	0.0558949568559634	0.876155709335169	0.488910248240015	0.969134520656558
CD8br NKT %T cell	DE	DE	CD8br NKT %T cell	Inverse variance weighted	14	0.0216832782911461	0.0576187026642752	0.706676327657651	0.513080976698449	0.969134520656558
CD8br NKT AC	DE	DE	CD8br NKT AC	Inverse variance weighted	15	-0.0132793758893679	0.0481885149152028	0.782877288905937	0.55838106061	0.969134520656558
CD8dim %leukocyte	DE	DE	CD8dim %leukocyte	Inverse variance weighted	11	-0.0809052365766283	0.0555263442704803	0.145099712302208	0.416412378038756	0.969134520656558
CD8dim %T cell	DE	DE	CD8dim %T cell	Inverse variance weighted	10	-0.0751236661335576	0.0564877210690921	0.183547453676003	0.399923397283617	0.969134520656558
CD8dim AC	DE	DE	CD8dim AC	Inverse variance weighted	11	-0.0288780013654258	0.0505937353887076	0.568147320149572	0.409800973244271	0.969134520656558
CD8dim NKT %lymphocyte	DE	DE	CD8dim NKT %lymphocyte	Inverse variance weighted	15	-0.00370063732521951	0.04295182157141	0.931340923471361	0.709091237017983	0.978069136921322
CD8dim NKT %T cell	DE	DE	CD8dim NKT %T cell	Inverse variance weighted	13	-0.00377643872814537	0.0474697781495873	0.936591512783756	0.651077901735877	0.978069136921322
CD8dim NKT AC	DE	DE	CD8dim NKT AC	Inverse variance weighted	17	-0.034693216608459	0.0473008981578482	0.463279206841272	0.737864359067218	0.969134520656558
CM CD8br %CD8br	DE	DE	CM CD8br %CD8br	Inverse variance weighted	17	0.0100301396304957	0.0552159590552444	0.855855123528268	0.514211241361008	0.969134520656558
CM CD4+ %CD4+	DE	DE	CM CD4+ %CD4+	Inverse variance weighted	18	0.0602073704963738	0.0316439507781568	0.0570861991005639	0.561241156440209	0.969134520656558
CM CD4+ %T cell	DE	DE	CM CD4+ %T cell	Inverse variance weighted	11	0.0180340796407788	0.0646767039894238	0.780372035960338	0.346775291471574	0.969134520656558
CM CD4+ AC	DE	DE	CM CD4+ AC	Inverse variance weighted	14	0.0519068813623492	0.0444908468290396	0.243336896804664	0.455689928144722	0.969134520656558
CM CD8br %T cell	DE	DE	CM CD8br %T cell	Inverse variance weighted	7	-0.0537724737692594	0.115806855876723	0.642412098146251	0.212701165139557	0.969134520656558
CM CD8br AC	DE	DE	CM CD8br AC	Inverse variance weighted	10	0.0386327403956945	0.0704363832296677	0.583364376549702	0.309941665090577	0.969134520656558
CM DN (CD4-CD8-) %DN	DE	DE	CM DN (CD4-CD8-) %DN	Inverse variance weighted	4	-0.0703855528429461	0.104094575301983	0.498933181692692	0.121060035369665	0.969134520656558
CM DN (CD4-CD8-) %T cell	DE	DE	CM DN (CD4-CD8-) %T cell	Inverse variance weighted	3	-0.19401097369462	0.112560198243432	0.0847765220874046	0.0947250739460787	0.969134520656558
CM DN (CD4-CD8-) AC	DE	DE	CM DN (CD4-CD8-) AC	Wald ratio	1	0.434570237331623	1.8261353431687	0.811902319584366	0.0320076860303714	0.969134520656558
CX3CR1 on CD14- CD16-	DE	DE	CX3CR1 on CD14- CD16-	Inverse variance weighted	7	-0.0236085597717264	0.0644402145853229	0.71409365269525	0.476961098347698	0.969134520656558
CX3CR1 on CD14- CD16+ monocyte	DE	DE	CX3CR1 on CD14- CD16+ monocyte	Inverse variance weighted	10	-0.0115245003077062	0.0831407469925843	0.889754905931125	0.37728379165679	0.969741833997212
CX3CR1 on CD14+ CD16- monocyte	DE	DE	CX3CR1 on CD14+ CD16- monocyte	Inverse variance weighted	17	-0.0138765127433222	0.0284087187914876	0.625224301979468	0.992392742682692	0.969134520656558
CX3CR1 on CD14+ CD16+ monocyte	DE	DE	CX3CR1 on CD14+ CD16+ monocyte	Inverse variance weighted	17	-0.0112415309166309	0.0369866847834297	0.761177764913449	0.875670853008168	0.969134520656558
CX3CR1 on monocyte	DE	DE	CX3CR1 on monocyte	Inverse variance weighted	17	-0.0309128863676171	0.0318036784165188	0.331055070087069	0.906640660548471	0.969134520656558
DC AC	DE	DE	DC AC	Inverse variance weighted	12	0.0133078747671503	0.0376167961974057	0.723507656118791	0.712747262960368	0.969134520656558
DN (CD4-CD8-) %leukocyte	DE	DE	DN (CD4-CD8-) %leukocyte	Inverse variance weighted	10	-0.0665496412351172	0.0570834699360633	0.24368304726762	0.384328938351173	0.969134520656558
DN (CD4-CD8-) %T cell	DE	DE	DN (CD4-CD8-) %T cell	Inverse variance weighted	8	-0.0793850109938161	0.0630297783614494	0.207855487773348	0.329956876497198	0.969134520656558
DN (CD4-CD8-) AC	DE	DE	DN (CD4-CD8-) AC	Inverse variance weighted	13	-0.0472872501817294	0.0435866513068229	0.277965011227216	0.457635063105549	0.969134520656558
DN (CD4-CD8-) NKT %lymphocyte	DE	DE	DN (CD4-CD8-) NKT %lymphocyte	Inverse variance weighted	20	-0.0349639753341659	0.0374298545514025	0.350242001829972	0.868151481536514	0.969134520656558
DN (CD4-CD8-) NKT %T cell	DE	DE	DN (CD4-CD8-) NKT %T cell	Inverse variance weighted	20	-0.0315215336216756	0.0363446351437154	0.38578019533767	0.889413748224274	0.969134520656558
DN (CD4-CD8-) NKT AC	DE	DE	DN (CD4-CD8-) NKT AC	Inverse variance weighted	20	-0.0688080212194595	0.0379587703302513	0.0698774611776924	0.851193010973375	0.969134520656558
DP (CD4+CD8+) %leukocyte	DE	DE	DP (CD4+CD8+) %leukocyte	Inverse variance weighted	15	0.0155735812422507	0.0546047216753958	0.775486506344851	0.554186042294934	0.969134520656558
DP (CD4+CD8+) %T cell	DE	DE	DP (CD4+CD8+) %T cell	Inverse variance weighted	15	0.0406011980200769	0.0611216998860735	0.506518707281517	0.567494900837013	0.969134520656558
DP (CD4+CD8+) AC	DE	DE	DP (CD4+CD8+) AC	Inverse variance weighted	7	-0.057421652455121	0.0761611311072358	0.450879500615865	0.30324537752444	0.969134520656558
EM CD4+ %CD4+	DE	DE	EM CD4+ %CD4+	Inverse variance weighted	13	-0.125725634769633	0.0816193593451493	0.123465347849716	0.421815722380052	0.969134520656558
EM CD4+ %T cell	DE	DE	EM CD4+ %T cell	Inverse variance weighted	13	0.00412276801004836	0.0585176772698377	0.943832807615393	0.4520743641134	0.980426525344757
EM CD4+ AC	DE	DE	EM CD4+ AC	Inverse variance weighted	9	0.0527882648948836	0.0675348351879514	0.434423244783409	0.279849183831364	0.969134520656558
EM CD8br %CD8br	DE	DE	EM CD8br %CD8br	Inverse variance weighted	11	-0.0550776206732142	0.0715897037703361	0.441684881914358	0.500221314586034	0.969134520656558
EM CD8br %T cell	DE	DE	EM CD8br %T cell	Inverse variance weighted	7	0.00946850628822248	0.0546645226785734	0.862485438817748	0.25282854352075	0.969134520656558
EM CD8br AC	DE	DE	EM CD8br AC	Inverse variance weighted	14	0.0140915301422348	0.0424334533760931	0.739824777748704	0.444935659673258	0.969134520656558
EM DN (CD4-CD8-) %DN	DE	DE	EM DN (CD4-CD8-) %DN	Inverse variance weighted	15	-0.00763212337033028	0.0390938697067242	0.845216354734052	0.492314976927208	0.969134520656558
EM DN (CD4-CD8-) %T cell	DE	DE	EM DN (CD4-CD8-) %T cell	Inverse variance weighted	15	-0.0244754114216131	0.043038637391594	0.569570182772977	0.522517052053159	0.969134520656558
EM DN (CD4-CD8-) AC	DE	DE	EM DN (CD4-CD8-) AC	Inverse variance weighted	10	-0.0208473707487734	0.0521076436666529	0.689095549650613	0.353281407802885	0.969134520656558
FSC-A on B cell	DE	DE	FSC-A on B cell	Inverse variance weighted	6	-0.0403196758751869	0.0760518685058102	0.596000844409207	0.1737845411937	0.969134520656558
FSC-A on CD14+ monocyte	DE	DE	FSC-A on CD14+ monocyte	Inverse variance weighted	8	0.0290095706539869	0.0861689989534517	0.736373959816429	0.255812349354691	0.969134520656558
FSC-A on CD4+	DE	DE	FSC-A on CD4+	Inverse variance weighted	11	0.0219317462845573	0.0541235645091026	0.685318582511858	0.385883393407697	0.969134520656558
FSC-A on CD8br	DE	DE	FSC-A on CD8br	Inverse variance weighted	8	0.0441306522188872	0.0573504401833348	0.441601837175696	0.254069656765352	0.969134520656558
FSC-A on granulocyte	DE	DE	FSC-A on granulocyte	Inverse variance weighted	12	-0.0221652114764237	0.0455785862978548	0.62674911393561	0.542801384718534	0.969134520656558
FSC-A on HLA DR+ CD4+	DE	DE	FSC-A on HLA DR+ CD4+	Inverse variance weighted	9	-0.0252174093792516	0.0662667325198567	0.703541619992082	0.27826005204802	0.969134520656558
FSC-A on HLA DR+ CD8br	DE	DE	FSC-A on HLA DR+ CD8br	Inverse variance weighted	7	-0.056768599057291	0.0679124494155144	0.403206336000675	0.214747066373821	0.969134520656558
FSC-A on HLA DR+ NK	DE	DE	FSC-A on HLA DR+ NK	Inverse variance weighted	10	-0.0492186260662447	0.0387674463019266	0.204231964362227	0.632115288893321	0.969134520656558
FSC-A on HLA DR+ T cell	DE	DE	FSC-A on HLA DR+ T cell	Inverse variance weighted	6	-0.0619187075435937	0.0791750320992106	0.434186127116989	0.184115676365021	0.969134520656558
FSC-A on lymphocyte	DE	DE	FSC-A on lymphocyte	Inverse variance weighted	9	0.0176103029517731	0.0776386229145237	0.820560601268968	0.279583471345588	0.969134520656558
FSC-A on monocyte	DE	DE	FSC-A on monocyte	Inverse variance weighted	11	-0.0693618352085387	0.0574687327995572	0.227451747695459	0.37000080657914	0.969134520656558
FSC-A on myeloid DC	DE	DE	FSC-A on myeloid DC	Inverse variance weighted	11	-0.0338426577395807	0.0514484415983409	0.510668242596991	0.541001301837275	0.969134520656558
FSC-A on NK	DE	DE	FSC-A on NK	Inverse variance weighted	11	-0.107677400111086	0.0598475450954966	0.0719878501085169	0.439784629301053	0.969134520656558
FSC-A on NKT	DE	DE	FSC-A on NKT	Inverse variance weighted	5	-0.0900134113431089	0.0973658575515657	0.355233127945794	0.167909913882951	0.969134520656558
FSC-A on plasmacytoid DC	DE	DE	FSC-A on plasmacytoid DC	Inverse variance weighted	13	0.0271603353540783	0.0455066214174701	0.550611811274332	0.470943324120932	0.969134520656558
FSC-A on T cell	DE	DE	FSC-A on T cell	Inverse variance weighted	9	0.0573477460361434	0.0669155012979439	0.391435292443864	0.273837796054761	0.969134520656558
Gr MDSC AC	DE	DE	Gr MDSC AC	Inverse variance weighted	10	-0.00960495020205091	0.0432174511643878	0.824121584143078	0.347419104251714	0.969134520656558
Granulocyte %leukocyte	DE	DE	Granulocyte %leukocyte	Inverse variance weighted	11	0.0262247341963865	0.0666015298715023	0.693761389648098	0.343807937337706	0.969134520656558
Granulocyte AC	DE	DE	Granulocyte AC	Inverse variance weighted	13	0.0043876275956312	0.0521401518699827	0.932936655690725	0.392575352120895	0.978069136921322
HLA DR on HLA DR+ CD4+	DE	DE	HLA DR on HLA DR+ CD4+	Inverse variance weighted	6	0.0148647553143097	0.0992064960305357	0.880893602262524	0.197305006970694	0.969134520656558
HLA DR on HLA DR+ CD8br	DE	DE	HLA DR on HLA DR+ CD8br	Inverse variance weighted	9	0.00236357470877568	0.0596428790444165	0.968389079973599	0.273983756011006	0.985661929510816
HLA DR on HLA DR+ T cell	DE	DE	HLA DR on HLA DR+ T cell	Inverse variance weighted	6	0.0411005302762901	0.0567095498256407	0.468602341611198	0.248145233857328	0.969134520656558
HLA DR on B cell	DE	DE	HLA DR on B cell	Inverse variance weighted	12	0.0109517241243537	0.0253581910605552	0.665827812606386	1.13411303559028	0.969134520656558
HLA DR on CD14- CD16-	DE	DE	HLA DR on CD14- CD16-	Inverse variance weighted	12	-0.012038634241802	0.0415934658065275	0.772247972398584	0.659499656290393	0.969134520656558
HLA DR on CD14- CD16+ monocyte	DE	DE	HLA DR on CD14- CD16+ monocyte	Inverse variance weighted	12	-0.0124555667792541	0.0312667203116827	0.690361159549524	1.02780163959874	0.969134520656558
HLA DR on CD14+ CD16- monocyte	DE	DE	HLA DR on CD14+ CD16- monocyte	Inverse variance weighted	11	0.0313379787542713	0.0293084711316926	0.284958632646105	0.860968393306473	0.969134520656558
HLA DR on CD14+ CD16+ monocyte	DE	DE	HLA DR on CD14+ CD16+ monocyte	Inverse variance weighted	11	0.048851932957282	0.0404262578288949	0.226885422809013	1.00035439639631	0.969134520656558
HLA DR on CD14+ monocyte	DE	DE	HLA DR on CD14+ monocyte	Inverse variance weighted	11	0.0322031944223994	0.0305469060524808	0.291781679098282	0.829489249382217	0.969134520656558
HLA DR on CD33- HLA DR+	DE	DE	HLA DR on CD33- HLA DR+	Inverse variance weighted	9	0.0420761620334909	0.0231434232660749	0.0690547651433507	0.641677355009942	0.969134520656558
HLA DR on CD33br HLA DR+ CD14-	DE	DE	HLA DR on CD33br HLA DR+ CD14-	Inverse variance weighted	12	0.0222299190764546	0.025126007984567	0.376298277104141	0.701801884164699	0.969134520656558
HLA DR on CD33br HLA DR+ CD14dim	DE	DE	HLA DR on CD33br HLA DR+ CD14dim	Inverse variance weighted	9	0.0369917474653709	0.0368158555836353	0.315003946380266	0.420423021165706	0.969134520656558
HLA DR on CD33dim HLA DR+ CD11b-	DE	DE	HLA DR on CD33dim HLA DR+ CD11b-	Inverse variance weighted	12	-0.00747726839110436	0.0260009333543577	0.773670612287631	0.64386935983688	0.969134520656558
HLA DR on CD33dim HLA DR+ CD11b+	DE	DE	HLA DR on CD33dim HLA DR+ CD11b+	Inverse variance weighted	13	-0.0106720117347291	0.0254497161768932	0.674969741618883	0.663444100197686	0.969134520656558
HLA DR on DC	DE	DE	HLA DR on DC	Inverse variance weighted	11	0.0373886361044464	0.0274742363375017	0.173557397478417	1.25493430427565	0.969134520656558
HLA DR on HLA DR+ NK	DE	DE	HLA DR on HLA DR+ NK	Inverse variance weighted	15	-0.0298174158975483	0.0357505013602825	0.404257376053958	0.940324046204022	0.969134520656558
HLA DR on HSC	DE	DE	HLA DR on HSC	Inverse variance weighted	12	0.0319189018102936	0.0281655173932099	0.257104375127297	0.618361733139283	0.969134520656558
HLA DR on monocyte	DE	DE	HLA DR on monocyte	Inverse variance weighted	5	0.0492105912901719	0.0339518181829712	0.147219118479938	0.587604611481237	0.969134520656558
HLA DR on myeloid DC	DE	DE	HLA DR on myeloid DC	Inverse variance weighted	9	0.0165403821099934	0.0364011025653335	0.649546465921337	1.01100534428565	0.969134520656558
HLA DR on plasmacytoid DC	DE	DE	HLA DR on plasmacytoid DC	Inverse variance weighted	14	0.035888233297246	0.0233099571738339	0.123655549697797	1.3553361673263	0.969134520656558
HLA DR+ CD4+ %lymphocyte	DE	DE	HLA DR+ CD4+ %lymphocyte	Inverse variance weighted	11	-0.00531333684447256	0.0645349738626502	0.934382173998055	0.480414200403599	0.978069136921322
HLA DR+ CD4+ %T cell	DE	DE	HLA DR+ CD4+ %T cell	Inverse variance weighted	8	-0.0490500498759826	0.0629858401151312	0.436128615701203	0.377639609481758	0.969134520656558
HLA DR+ CD4+ AC	DE	DE	HLA DR+ CD4+ AC	Inverse variance weighted	12	-0.0108007247320741	0.0391882299415261	0.782846517192876	0.475074342386777	0.969134520656558
HLA DR+ CD8br %lymphocyte	DE	DE	HLA DR+ CD8br %lymphocyte	Inverse variance weighted	17	-0.0158257924150178	0.0319111379865626	0.619941549453167	0.793936568847107	0.969134520656558
HLA DR+ CD8br %T cell	DE	DE	HLA DR+ CD8br %T cell	Inverse variance weighted	17	-0.0309881207300762	0.0325532508071108	0.341137084767403	0.803247626685144	0.969134520656558
HLA DR+ CD8br AC	DE	DE	HLA DR+ CD8br AC	Inverse variance weighted	21	-0.0291109457029226	0.0290460011086385	0.31622966220179	0.896269303896646	0.969134520656558
HLA DR+ NK %CD3- lymphocyte	DE	DE	HLA DR+ NK %CD3- lymphocyte	Inverse variance weighted	14	-0.0172055686153396	0.0340888033086116	0.613749993029651	0.941432303880833	0.969134520656558
HLA DR+ NK %NK	DE	DE	HLA DR+ NK %NK	Inverse variance weighted	14	-0.0270292647345267	0.0365219027562003	0.459249211664951	0.934730250851093	0.969134520656558
HLA DR+ NK AC	DE	DE	HLA DR+ NK AC	Inverse variance weighted	8	-0.0256948514178565	0.0727597715091171	0.723978688335876	0.755557857326865	0.969134520656558
HLA DR+ T cell AC	DE	DE	HLA DR+ T cell AC	Inverse variance weighted	17	-0.041316410493575	0.0317247625613979	0.192800364242156	0.784733781875749	0.969134520656558
HLA DR+ T cell%lymphocyte	DE	DE	HLA DR+ T cell%lymphocyte	Inverse variance weighted	11	-0.031613902876724	0.0350063427555674	0.366477754962922	0.657265553214615	0.969134520656558
HLA DR+ T cell%T cell	DE	DE	HLA DR+ T cell%T cell	Inverse variance weighted	12	-0.0315387891551154	0.0360702687275921	0.381916362530725	0.694335413894633	0.969134520656558
HLA DR++ monocyte %leukocyte	DE	DE	HLA DR++ monocyte %leukocyte	Inverse variance weighted	4	0.0825852813210412	0.0671376558445309	0.218663837994364	0.195321785374643	0.969134520656558
HLA DR++ monocyte %monocyte	DE	DE	HLA DR++ monocyte %monocyte	Inverse variance weighted	9	0.000915420492567027	0.0433051789203792	0.983134915892124	0.414229738518404	0.991652548211863
HLA DR++ monocyte AC	DE	DE	HLA DR++ monocyte AC	Inverse variance weighted	12	-0.0406419933411667	0.0487163158096224	0.404135415492347	0.409630724504447	0.969134520656558
HSC AC	DE	DE	HSC AC	Inverse variance weighted	7	-0.0493373333926125	0.0559987421026729	0.378294221361415	0.23030647809618	0.969134520656558
HVEM on CD4+	DE	DE	HVEM on CD4+	Inverse variance weighted	12	-0.00915780919686496	0.0318057938268316	0.77340111691171	0.407490006228739	0.969134520656558
HVEM on CD45RA- CD4+	DE	DE	HVEM on CD45RA- CD4+	Inverse variance weighted	10	-0.0112117318431762	0.0332701214800608	0.736123677066921	0.357435881000585	0.969134520656558
HVEM on CD8br	DE	DE	HVEM on CD8br	Inverse variance weighted	8	0.0128641308142345	0.0543928391702445	0.813041507061038	0.279717517210812	0.969134520656558
HVEM on CM CD4+	DE	DE	HVEM on CM CD4+	Inverse variance weighted	3	-0.0355922489009455	0.0719756051765331	0.620950044346523	0.13264350984696	0.969134520656558
HVEM on CM CD8br	DE	DE	HVEM on CM CD8br	Inverse variance weighted	10	-0.0152687635201731	0.0461754012954044	0.740894688350198	0.363307338909567	0.969134520656558
HVEM on EM CD4+	DE	DE	HVEM on EM CD4+	Inverse variance weighted	9	-0.0383166585654845	0.035930141450102	0.286233357900549	0.320431713926437	0.969134520656558
HVEM on EM CD8br	DE	DE	HVEM on EM CD8br	Inverse variance weighted	7	-0.0219348908321388	0.0352036372510513	0.533228059356912	0.254722275685542	0.969134520656558
HVEM on naive CD4+	DE	DE	HVEM on naive CD4+	Inverse variance weighted	8	-0.0507216370158356	0.0390368834105639	0.19383208015624	0.278725105950722	0.969134520656558
HVEM on naive CD8br	DE	DE	HVEM on naive CD8br	Inverse variance weighted	12	0.0137772563550219	0.0407733150416814	0.735439412515354	0.397783632849821	0.969134520656558
HVEM on T cell	DE	DE	HVEM on T cell	Inverse variance weighted	11	0.0532556811433661	0.0401097483160145	0.184261016067649	0.361070655052546	0.969134520656558
HVEM on TD CD4+	DE	DE	HVEM on TD CD4+	Inverse variance weighted	10	0.0178601601062432	0.034570071743443	0.605409946549802	0.324209430162599	0.969134520656558
HVEM on TD CD8br	DE	DE	HVEM on TD CD8br	Inverse variance weighted	12	0.0305994435348748	0.0286342220448176	0.285235561757805	0.359572877681507	0.969134520656558
IgD- CD24- %B cell	DE	DE	IgD- CD24- %B cell	Inverse variance weighted	7	-0.00314669220781389	0.0650359167546218	0.961410279001277	0.215689890760131	0.985661929510816
IgD- CD24- %lymphocyte	DE	DE	IgD- CD24- %lymphocyte	Inverse variance weighted	11	-0.0375534695738064	0.0498675587625698	0.451411380223811	0.324933602760774	0.969134520656558
IgD- CD24- AC	DE	DE	IgD- CD24- AC	Inverse variance weighted	7	0.0929114092826811	0.068398225673842	0.174340227618784	0.210264715262331	0.969134520656558
IgD- CD27- %B cell	DE	DE	IgD- CD27- %B cell	Inverse variance weighted	10	-0.0268298618778783	0.0461682750451653	0.561151495093659	0.551157570512976	0.969134520656558
IgD- CD27- %lymphocyte	DE	DE	IgD- CD27- %lymphocyte	Inverse variance weighted	15	0.0184526080537371	0.0453071202386071	0.683803580199317	0.60597393689645	0.969134520656558
IgD- CD27- AC	DE	DE	IgD- CD27- AC	Inverse variance weighted	13	-0.00999170536573955	0.0466042472229795	0.830239244861941	0.51652721347283	0.969134520656558
IgD- CD38- %B cell	DE	DE	IgD- CD38- %B cell	Inverse variance weighted	8	0.02486621387021	0.0956647803198143	0.794917225307061	0.246331310817546	0.969134520656558
IgD- CD38- %lymphocyte	DE	DE	IgD- CD38- %lymphocyte	Inverse variance weighted	12	-0.0412247687602582	0.054213836246312	0.447009266177648	0.379106914059268	0.969134520656558
IgD- CD38- AC	DE	DE	IgD- CD38- AC	Inverse variance weighted	7	-0.0220256612298893	0.0784581389070167	0.778916442142585	0.226384723936341	0.969134520656558
IgD- CD38br %B cell	DE	DE	IgD- CD38br %B cell	Inverse variance weighted	12	0.060964179688401	0.0555144018384141	0.272130821671541	0.380534113880155	0.969134520656558
IgD- CD38br %lymphocyte	DE	DE	IgD- CD38br %lymphocyte	Inverse variance weighted	14	0.0677848316803095	0.0500445802524944	0.175580431794317	0.425915384343062	0.969134520656558
IgD- CD38br AC	DE	DE	IgD- CD38br AC	Inverse variance weighted	7	0.111128010073324	0.0633099996336966	0.0792080936726473	0.208788630608507	0.969134520656558
IgD- CD38dim %B cell	DE	DE	IgD- CD38dim %B cell	Inverse variance weighted	11	0.0106980985113922	0.0524150592226848	0.838272597368768	0.333150741367578	0.969134520656558
IgD- CD38dim %lymphocyte	DE	DE	IgD- CD38dim %lymphocyte	Inverse variance weighted	12	0.0578022413621683	0.0463455446498932	0.212323555378354	0.401115307056701	0.969134520656558
IgD- CD38dim AC	DE	DE	IgD- CD38dim AC	Inverse variance weighted	11	0.017179095887483	0.0604492761169508	0.776264574320986	0.332113018086642	0.969134520656558
IgD on IgD+	DE	DE	IgD on IgD+	Inverse variance weighted	11	0.0249090637325063	0.0298630846419153	0.404219638244288	0.698412191822094	0.969134520656558
IgD on IgD+ CD24-	DE	DE	IgD on IgD+ CD24-	Inverse variance weighted	15	0.00355850850341425	0.0300439426073394	0.905716292300491	0.948524824286422	0.972215285861467
IgD on IgD+ CD24+	DE	DE	IgD on IgD+ CD24+	Inverse variance weighted	13	0.00917699371268754	0.0354021427622499	0.795464405155082	0.863909593545971	0.969134520656558
IgD on IgD+ CD38-	DE	DE	IgD on IgD+ CD38-	Inverse variance weighted	13	0.0119209658709367	0.0354772470984615	0.736857882563563	0.640726563374011	0.969134520656558
IgD on IgD+ CD38- unsw mem	DE	DE	IgD on IgD+ CD38- unsw mem	Inverse variance weighted	8	0.0250261162908486	0.0275904369728882	0.364376323936135	0.508183158228085	0.969134520656558
IgD on IgD+ CD38br	DE	DE	IgD on IgD+ CD38br	Inverse variance weighted	16	0.0117772700392117	0.0246671073941996	0.633042882713645	1.07820728948392	0.969134520656558
IgD on IgD+ CD38dim	DE	DE	IgD on IgD+ CD38dim	Inverse variance weighted	15	0.0175763292385133	0.0304014854709906	0.563169282891226	0.907189111035729	0.969134520656558
IgD on transitional	DE	DE	IgD on transitional	Inverse variance weighted	22	0.00704521618964909	0.0283982108785881	0.804067386715007	1.06847287855273	0.969134520656558
IgD on unsw mem	DE	DE	IgD on unsw mem	Inverse variance weighted	15	0.00440368084453936	0.0305772097028102	0.885485939317923	0.88340294934588	0.969134520656558
IgD+ %B cell	DE	DE	IgD+ %B cell	Inverse variance weighted	10	0.0419637972815687	0.0478293484868742	0.380288406555347	0.31032506864275	0.969134520656558
IgD+ %Lymphocyte	DE	DE	IgD+ %Lymphocyte	Inverse variance weighted	12	0.071316267943459	0.0663284957211672	0.282286077172857	0.417754736192899	0.969134520656558
IgD+ AC	DE	DE	IgD+ AC	Inverse variance weighted	6	0.0708931362140949	0.0906675924209495	0.434272400549275	0.192605306296883	0.969134520656558
IgD+ CD24- %B cell	DE	DE	IgD+ CD24- %B cell	Inverse variance weighted	9	-0.0117432038225397	0.0530718388881215	0.824882236459294	0.283517542702138	0.969134520656558
IgD+ CD24- %lymphocyte	DE	DE	IgD+ CD24- %lymphocyte	Inverse variance weighted	13	0.0160738034400329	0.0716732739040869	0.822551144723938	0.39491888954567	0.969134520656558
IgD+ CD24- AC	DE	DE	IgD+ CD24- AC	Inverse variance weighted	9	0.122146683007285	0.056725278911373	0.0312949150581639	0.270527961751954	0.969134520656558
IgD+ CD24+ %B cell	DE	DE	IgD+ CD24+ %B cell	Inverse variance weighted	9	0.0490840874032614	0.0555894940043767	0.377250226828934	0.283499516664998	0.969134520656558
IgD+ CD24+ %lymphocyte	DE	DE	IgD+ CD24+ %lymphocyte	Inverse variance weighted	7	0.00548084400449033	0.0647123999068163	0.932503535781254	0.312118994182792	0.978069136921322
IgD+ CD24+ AC	DE	DE	IgD+ CD24+ AC	Inverse variance weighted	15	-0.0848590622785039	0.0650889487073274	0.192322265618441	0.512592934804915	0.969134520656558
IgD+ CD38- %B cell	DE	DE	IgD+ CD38- %B cell	Inverse variance weighted	10	-0.0312716006738352	0.0693272037592158	0.651937239213623	0.333426001994238	0.969134520656558
IgD+ CD38- %lymphocyte	DE	DE	IgD+ CD38- %lymphocyte	Inverse variance weighted	14	-0.0633104282121066	0.0539944920272042	0.240982354623224	0.456236709726248	0.969134520656558
IgD+ CD38- AC	DE	DE	IgD+ CD38- AC	Inverse variance weighted	8	-0.0815816900313222	0.0581142798340254	0.160373985611243	0.250295538753016	0.969134520656558
IgD+ CD38br %B cell	DE	DE	IgD+ CD38br %B cell	Inverse variance weighted	13	0.018603874575806	0.0403571983427486	0.644812718016679	0.407897328136422	0.969134520656558
IgD+ CD38br %lymphocyte	DE	DE	IgD+ CD38br %lymphocyte	Inverse variance weighted	14	0.0685910030404544	0.0544164119745526	0.207494906234385	0.44102564361307	0.969134520656558
IgD+ CD38br AC	DE	DE	IgD+ CD38br AC	Inverse variance weighted	13	0.00142226735712375	0.0585923588804266	0.98063410050929	0.433469625599955	0.991652548211863
IgD+ CD38dim %B cell	DE	DE	IgD+ CD38dim %B cell	Inverse variance weighted	7	0.0351839283092787	0.0826330269401213	0.670264298122795	0.229656178081367	0.969134520656558
IgD+ CD38dim %lymphocyte	DE	DE	IgD+ CD38dim %lymphocyte	Inverse variance weighted	19	-0.0890208361346564	0.0457167128815466	0.0515074776787875	0.586248120839669	0.969134520656558
IgD+ CD38dim AC	DE	DE	IgD+ CD38dim AC	Inverse variance weighted	12	-0.0643492528262735	0.0609080067108958	0.290740262654267	0.366258026666541	0.969134520656558
Im MDSC %CD33dim HLA DR- CD66b-	DE	DE	Im MDSC %CD33dim HLA DR- CD66b-	Inverse variance weighted	9	0.0270436199520693	0.047804501542616	0.571589010675747	0.327346998132209	0.969134520656558
Im MDSC AC	DE	DE	Im MDSC AC	Inverse variance weighted	10	0.0257741321479199	0.0409722119534564	0.529307339694919	0.487808227805442	0.969134520656558
Leukocyte AC	DE	DE	Leukocyte AC	Inverse variance weighted	11	0.0385484286515527	0.0524808035966212	0.462629219377437	0.344076249167723	0.969134520656558
Lymphocyte %leukocyte	DE	DE	Lymphocyte %leukocyte	Inverse variance weighted	12	-0.0189139475615986	0.0561028108973015	0.736018810091144	0.371183025083238	0.969134520656558
Lymphocyte AC	DE	DE	Lymphocyte AC	Inverse variance weighted	6	0.0169130897824559	0.0677634924126585	0.802904436027758	0.204156944232371	0.969134520656558
Memory B cell %B cell	DE	DE	Memory B cell %B cell	Inverse variance weighted	18	0.0269471568096834	0.0385800923914284	0.484881373639769	0.601894424668956	0.969134520656558
Memory B cell %lymphocyte	DE	DE	Memory B cell %lymphocyte	Inverse variance weighted	14	-0.00931842159769777	0.0494119048179597	0.85041686030257	0.495386841338165	0.969134520656558
Memory B cell AC	DE	DE	Memory B cell AC	Inverse variance weighted	8	-0.0333334566693046	0.0657642541558704	0.612251060286	0.266979218333588	0.969134520656558
Mo MDSC AC	DE	DE	Mo MDSC AC	Inverse variance weighted	13	-0.0127502158166547	0.0323781443953507	0.693735487424892	0.656259439414465	0.969134520656558
Monocyte AC	DE	DE	Monocyte AC	Inverse variance weighted	13	0.0630631057713505	0.0638064825117733	0.322981505412022	0.412705551679026	0.969134520656558
Myeloid DC %DC	DE	DE	Myeloid DC %DC	Inverse variance weighted	15	0.0264605270262345	0.0473677932910131	0.576422091483315	0.82240944247147	0.969134520656558
Myeloid DC AC	DE	DE	Myeloid DC AC	Inverse variance weighted	9	0.0572817431264235	0.0404085136757471	0.156317454472233	0.717789108365363	0.969134520656558
Naive-mature B cell %B cell	DE	DE	Naive-mature B cell %B cell	Inverse variance weighted	18	-0.00589612597581843	0.0386054098948851	0.878612800783774	0.581916196804857	0.969134520656558
Naive-mature B cell %lymphocyte	DE	DE	Naive-mature B cell %lymphocyte	Inverse variance weighted	11	0.0682985719377762	0.0690165436707793	0.322371084717217	0.339050240132556	0.969134520656558
Naive-mature B cell AC	DE	DE	Naive-mature B cell AC	Inverse variance weighted	13	-0.0431346474861306	0.050641713021846	0.394346631832329	0.397787159205687	0.969134520656558
Naive CD8br %CD8br	DE	DE	Naive CD8br %CD8br	Inverse variance weighted	11	-0.0301216857364506	0.0920348834084591	0.743451934556608	0.336862471544234	0.969134520656558
Naive CD4+ %T cell	DE	DE	Naive CD4+ %T cell	Inverse variance weighted	14	-0.0330138165809755	0.0496445717224235	0.506048220580375	0.435532680558673	0.969134520656558
Naive CD4+ %CD4+	DE	DE	Naive CD4+ %CD4+	Inverse variance weighted	19	-0.0305468114431327	0.0411304080137074	0.457674263005429	0.632333054708925	0.969134520656558
Naive CD4+ AC	DE	DE	Naive CD4+ AC	Inverse variance weighted	11	-0.0447794362315341	0.0514360202330001	0.383980698713759	0.402058808987092	0.969134520656558
Naive CD8br %T cell	DE	DE	Naive CD8br %T cell	Inverse variance weighted	16	-0.063801672997003	0.07493775145898	0.394549626736736	0.519258041605275	0.969134520656558
Naive CD8br AC	DE	DE	Naive CD8br AC	Inverse variance weighted	15	-0.0599937182633415	0.0759686572019691	0.429693228536363	0.478532314780505	0.969134520656558
Naive DN (CD4-CD8-) %DN	DE	DE	Naive DN (CD4-CD8-) %DN	Inverse variance weighted	12	-0.150599822536964	0.0646101638920581	0.0197586402122691	0.362651363190555	0.969134520656558
Naive DN (CD4-CD8-) %T cell	DE	DE	Naive DN (CD4-CD8-) %T cell	Inverse variance weighted	8	0.0848426262598145	0.0803791583305535	0.291182920967893	0.260381485938178	0.969134520656558
Naive DN (CD4-CD8-) AC	DE	DE	Naive DN (CD4-CD8-) AC	Inverse variance weighted	8	-0.0207701849523609	0.0692939996844746	0.764375468649446	0.25135898154009	0.969134520656558
NK %CD3- lymphocyte	DE	DE	NK %CD3- lymphocyte	Inverse variance weighted	16	0.00929084640337808	0.0375990459765021	0.804828319696587	0.585236559684598	0.969134520656558
NK %lymphocyte	DE	DE	NK %lymphocyte	Inverse variance weighted	11	0.0232520657667705	0.0489181718964107	0.634554822385755	0.493963136031475	0.969134520656558
NK AC	DE	DE	NK AC	Inverse variance weighted	12	-0.0208293932072234	0.0512375497074052	0.684356199097362	0.447119625259908	0.969134520656558
NKT %lymphocyte	DE	DE	NKT %lymphocyte	Inverse variance weighted	18	-0.0289639744997066	0.0402280360872359	0.471528232378862	0.748458092301398	0.969134520656558
NKT %T cell	DE	DE	NKT %T cell	Inverse variance weighted	21	-0.0277647128099781	0.03861997557304	0.472189575018166	0.844405993987431	0.969134520656558
NKT AC	DE	DE	NKT AC	Inverse variance weighted	22	-0.0293488126380066	0.0341198691469275	0.389696553994215	0.858710175329267	0.969134520656558
PB/PC %B cell	DE	DE	PB/PC %B cell	Inverse variance weighted	17	0.0507520226820198	0.0456125172451461	0.265846952582062	0.519104622136478	0.969134520656558
PB/PC %lymphocyte	DE	DE	PB/PC %lymphocyte	Inverse variance weighted	8	0.0668824506792554	0.0718282677952509	0.351779152255806	0.256860934443573	0.969134520656558
PB/PC AC	DE	DE	PB/PC AC	Inverse variance weighted	8	0.0548402371078576	0.0732810008374819	0.454245780346969	0.238514650018899	0.969134520656558
PDL-1 on CD14- CD16-	DE	DE	PDL-1 on CD14- CD16-	Inverse variance weighted	13	0.0191370651828985	0.0669090372700308	0.774865752776472	0.418195390115933	0.969134520656558
PDL-1 on CD14- CD16+ monocyte	DE	DE	PDL-1 on CD14- CD16+ monocyte	Inverse variance weighted	11	-0.0848403913541842	0.0475292766286507	0.0742591581244791	0.656751798957129	0.969134520656558
PDL-1 on CD14+ CD16- monocyte	DE	DE	PDL-1 on CD14+ CD16- monocyte	Inverse variance weighted	9	0.0288402392031366	0.0874966423907063	0.741690598455647	0.277945414000929	0.969134520656558
PDL-1 on CD14+ CD16+ monocyte	DE	DE	PDL-1 on CD14+ CD16+ monocyte	Inverse variance weighted	13	0.0165057483319997	0.0431640539270986	0.702167884266241	0.408839081617421	0.969134520656558
PDL-1 on monocyte	DE	DE	PDL-1 on monocyte	Inverse variance weighted	9	-0.0214164742539443	0.0912950561582234	0.814530653130477	0.360827107894697	0.969134520656558
Plasmacytoid DC %DC	DE	DE	Plasmacytoid DC %DC	Inverse variance weighted	13	-0.0680392075891243	0.0503336152625416	0.176450579302129	0.76764748008841	0.969134520656558
Plasmacytoid DC AC	DE	DE	Plasmacytoid DC AC	Inverse variance weighted	12	0.0145462353419426	0.0458851571268466	0.751233010026458	0.442739787419371	0.969134520656558
Resting Treg % CD4 Treg	DE	DE	Resting Treg % CD4 Treg	Inverse variance weighted	15	0.031773708178824	0.0343025190364633	0.354300928443689	0.818621716275568	0.969134520656558
Resting Treg %CD4	DE	DE	Resting Treg %CD4	Inverse variance weighted	17	0.067538154022147	0.0349376419690179	0.0532231809234739	0.771302365693545	0.969134520656558
Resting Treg AC	DE	DE	Resting Treg AC	Inverse variance weighted	17	0.0397525121160487	0.0367654739142893	0.279587815773546	0.674367031778491	0.969134520656558
Secreting Treg % CD4 Treg	DE	DE	Secreting Treg % CD4 Treg	Inverse variance weighted	15	-0.040027031782939	0.0383373760545451	0.296451465134682	0.776754704407026	0.969134520656558
Secreting Treg %CD4	DE	DE	Secreting Treg %CD4	Inverse variance weighted	15	0.00834140610228227	0.0453470013377062	0.854055703602142	0.591645464082624	0.969134520656558
Secreting Treg AC	DE	DE	Secreting Treg AC	Inverse variance weighted	9	0.00800073171426221	0.074072069940645	0.913985538274781	0.282547549179006	0.976788638126996
SSC-A on B cell	DE	DE	SSC-A on B cell	Inverse variance weighted	8	-0.0157627140622357	0.0612110247726262	0.79678177933664	0.242503226452865	0.969134520656558
SSC-A on CD14+ monocyte	DE	DE	SSC-A on CD14+ monocyte	Inverse variance weighted	16	-0.0411942284657713	0.0350532723433205	0.239919014283395	1.17503270792599	0.969134520656558
SSC-A on CD4+	DE	DE	SSC-A on CD4+	Inverse variance weighted	16	0.0311386701470898	0.0474699575281689	0.511846109315067	0.562699562779101	0.969134520656558
SSC-A on CD8br	DE	DE	SSC-A on CD8br	Inverse variance weighted	10	0.0707986986680763	0.0773437198480861	0.359993501383987	0.3077940316974	0.969134520656558
SSC-A on granulocyte	DE	DE	SSC-A on granulocyte	Inverse variance weighted	14	-0.0334201619536491	0.0387539369516329	0.388484946666474	0.660507230324087	0.969134520656558
SSC-A on HLA DR+ CD4+	DE	DE	SSC-A on HLA DR+ CD4+	Inverse variance weighted	12	-0.0592380328535305	0.048627220093529	0.22314521911098	0.35971866879903	0.969134520656558
SSC-A on HLA DR+ CD8br	DE	DE	SSC-A on HLA DR+ CD8br	Inverse variance weighted	11	-0.0908887435333509	0.0512670415151581	0.0762536659640714	0.345689947959035	0.969134520656558
SSC-A on HLA DR+ NK	DE	DE	SSC-A on HLA DR+ NK	Inverse variance weighted	14	-0.025739708141768	0.0433388704483015	0.552567377762308	0.794465977461217	0.969134520656558
SSC-A on HLA DR+ T cell	DE	DE	SSC-A on HLA DR+ T cell	Inverse variance weighted	12	-0.0183908470406957	0.0723905171382659	0.799456544573923	0.419333273362865	0.969134520656558
SSC-A on lymphocyte	DE	DE	SSC-A on lymphocyte	Inverse variance weighted	10	-0.0732524367248399	0.0590624898079805	0.214881789538203	0.322437812336654	0.969134520656558
SSC-A on monocyte	DE	DE	SSC-A on monocyte	Inverse variance weighted	13	0.00973375878251309	0.0292139896635386	0.738992169190882	1.24838891879111	0.969134520656558
SSC-A on myeloid DC	DE	DE	SSC-A on myeloid DC	Inverse variance weighted	8	0.0588030736533069	0.0615198002159658	0.339153176111267	0.342038556406858	0.969134520656558
SSC-A on NK	DE	DE	SSC-A on NK	Inverse variance weighted	12	-0.0217200887295725	0.0525396720584494	0.679310949241768	0.470045308936737	0.969134520656558
SSC-A on NKT	DE	DE	SSC-A on NKT	Inverse variance weighted	10	0.105306955454327	0.0689627551385043	0.126758024538455	0.33555010158317	0.969134520656558
SSC-A on plasmacytoid DC	DE	DE	SSC-A on plasmacytoid DC	Inverse variance weighted	13	0.11587437039911	0.0495737684193291	0.0194177202035604	0.49184269043065	0.969134520656558
SSC-A on T cell	DE	DE	SSC-A on T cell	Inverse variance weighted	13	-0.0670594442774073	0.0711853751526549	0.346172351982306	0.409946697619195	0.969134520656558
Sw mem %B cell	DE	DE	Sw mem %B cell	Inverse variance weighted	8	-0.016577455097575	0.0649824584338515	0.798640754039596	0.249818199331895	0.969134520656558
Sw mem %lymphocyte	DE	DE	Sw mem %lymphocyte	Inverse variance weighted	9	0.0238885130810881	0.0575840630856938	0.678254708242522	0.339121559197557	0.969134520656558
Sw mem AC	DE	DE	Sw mem AC	Inverse variance weighted	14	-0.0131094885449321	0.051583019187338	0.799384705542879	0.436063877494408	0.969134520656558
T cell %leukocyte	DE	DE	T cell %leukocyte	Inverse variance weighted	12	0.00821499502310672	0.0607806146416886	0.892486840168623	0.365248651475177	0.970845059766761
T cell %lymphocyte	DE	DE	T cell %lymphocyte	Inverse variance weighted	10	-0.00245675035243384	0.0577451055732774	0.966064448732095	0.398558755683929	0.985661929510816
T cell AC	DE	DE	T cell AC	Inverse variance weighted	8	0.0713293015376327	0.0622175458818116	0.251609030555333	0.281446835566936	0.969134520656558
T/B	DE	DE	T/B	Inverse variance weighted	13	-0.0707991943050358	0.0626994144988891	0.258820096425249	0.478939731364147	0.969134520656558
TCRgd %lymphocyte	DE	DE	TCRgd %lymphocyte	Inverse variance weighted	8	-0.109109638258666	0.0670914822722737	0.10388977963409	0.243566108719881	0.969134520656558
TCRgd %T cell	DE	DE	TCRgd %T cell	Inverse variance weighted	8	-0.143249503349341	0.0699271935652483	0.040505926815567	0.243619242972699	0.969134520656558
TCRgd AC	DE	DE	TCRgd AC	Inverse variance weighted	10	-0.0344918909697717	0.0567106233169886	0.543049106272308	0.298543853184791	0.969134520656558
TD CD8br %CD8br	DE	DE	TD CD8br %CD8br	Inverse variance weighted	7	0.0698866970396547	0.0983406224501855	0.477295265834541	0.317864643731964	0.969134520656558
TD CD4+ %CD4+	DE	DE	TD CD4+ %CD4+	Inverse variance weighted	11	-0.017479317445419	0.0476541282427629	0.713771601324787	0.499672587033708	0.969134520656558
TD CD4+ %T cell	DE	DE	TD CD4+ %T cell	Inverse variance weighted	11	0.00809247172111251	0.0561354679076714	0.885374370128828	0.527230752527212	0.969134520656558
TD CD4+ AC	DE	DE	TD CD4+ AC	Inverse variance weighted	5	-0.0762187751498196	0.0806555128906948	0.344663208974115	0.193238179934852	0.969134520656558
TD CD8br %T cell	DE	DE	TD CD8br %T cell	Inverse variance weighted	5	0.112994572394402	0.0859912930609783	0.188838325349305	0.190492487191469	0.969134520656558
TD CD8br AC	DE	DE	TD CD8br AC	Inverse variance weighted	7	-0.0266147807706594	0.0751367098494043	0.7231754582821	0.230861281054324	0.969134520656558
TD DN (CD4-CD8-) %DN	DE	DE	TD DN (CD4-CD8-) %DN	Inverse variance weighted	17	0.00266939389980242	0.0390644220331836	0.945520458540355	0.570375340324943	0.980426525344757
TD DN (CD4-CD8-) %T cell	DE	DE	TD DN (CD4-CD8-) %T cell	Inverse variance weighted	12	0.0558627116794925	0.0589830003873285	0.343588584813914	0.393772064128823	0.969134520656558
TD DN (CD4-CD8-) AC	DE	DE	TD DN (CD4-CD8-) AC	Inverse variance weighted	8	0.00704250435584739	0.0575082732997995	0.902534155430543	0.27942982448706	0.971853347679175
Transitional %B cell	DE	DE	Transitional %B cell	Inverse variance weighted	8	-0.0448314264082859	0.103491121709955	0.664875989307983	0.236333037669369	0.969134520656558
Transitional %lymphocyte	DE	DE	Transitional %lymphocyte	Inverse variance weighted	15	0.0277190848207221	0.0522711148221664	0.595907757825838	0.46871950310438	0.969134520656558
Transitional AC	DE	DE	Transitional AC	Inverse variance weighted	18	0.0825088720666781	0.0489557058717669	0.0919156559179881	0.565092613593199	0.969134520656558
Unsw mem %B cell	DE	DE	Unsw mem %B cell	Inverse variance weighted	17	0.0392818464536811	0.03597727861302	0.274898368178437	0.532080031000843	0.969134520656558
Unsw Mem %lymphocyte	DE	DE	Unsw Mem %lymphocyte	Inverse variance weighted	15	0.0416945857858305	0.0464931866602569	0.369831433628687	0.536746706774374	0.969134520656558
Unsw mem AC	DE	DE	Unsw mem AC	Inverse variance weighted	11	0.0806214272413216	0.062539545573945	0.19735388010893	0.366158641540695	0.969134520656558
