# Supplementary material for: The Mediation of Circulating Inflammatory Proteins in the Causal Pathway From Immune Cells to Delirium
Source: Brain Behav. 2025 Sep 1;15(9):e70811. doi: 10.1002/brb3.70811 (PMC12402607; doi:10.1002/brb3.70811)
Supplement: Supplementary file 2 — Supplementary Tables [file BRB3-15-e70811-s002.zip › 原始数据/finndata_731immune_cells/heterogeneity.csv]

id.exposure	id.outcome	outcome	exposure	method	Q	Q_df	Q_pval
Activated & resting Treg % CD4 Treg	DE	DE	Activated & resting Treg % CD4 Treg	MR Egger	18.5555240802767	11	0.0695537196305382
Activated & resting Treg % CD4 Treg	DE	DE	Activated & resting Treg % CD4 Treg	Inverse variance weighted	18.5557768883796	12	0.0998277453809599
Activated & resting Treg %CD4+	DE	DE	Activated & resting Treg %CD4+	MR Egger	11.3675517334654	14	0.656951141627195
Activated & resting Treg %CD4+	DE	DE	Activated & resting Treg %CD4+	Inverse variance weighted	11.4288605047637	15	0.721643228580962
Activated & resting Treg AC	DE	DE	Activated & resting Treg AC	MR Egger	12.6157822900405	11	0.319177309356427
Activated & resting Treg AC	DE	DE	Activated & resting Treg AC	Inverse variance weighted	13.276652578645	12	0.349257232666341
Activated & secreting Treg %CD4 Treg	DE	DE	Activated & secreting Treg %CD4 Treg	MR Egger	6.96953877123892	12	0.859619974800734
Activated & secreting Treg %CD4 Treg	DE	DE	Activated & secreting Treg %CD4 Treg	Inverse variance weighted	7.00617674214854	13	0.901832967997497
Activated & secreting Treg %CD4+	DE	DE	Activated & secreting Treg %CD4+	MR Egger	10.3779725622725	11	0.496742625846294
Activated & secreting Treg %CD4+	DE	DE	Activated & secreting Treg %CD4+	Inverse variance weighted	10.3973055533567	12	0.581148485055883
Activated & secreting Treg AC	DE	DE	Activated & secreting Treg AC	MR Egger	7.39043348109325	5	0.193184475470332
Activated & secreting Treg AC	DE	DE	Activated & secreting Treg AC	Inverse variance weighted	8.08684305587054	6	0.23180977444739
Activated Treg %CD4	DE	DE	Activated Treg %CD4	MR Egger	3.54848365540256	5	0.616064469355802
Activated Treg %CD4	DE	DE	Activated Treg %CD4	Inverse variance weighted	4.60241649249593	6	0.595718442859668
Activated Treg %CD4 Treg	DE	DE	Activated Treg %CD4 Treg	MR Egger	9.2042290972485	11	0.6030473297893
Activated Treg %CD4 Treg	DE	DE	Activated Treg %CD4 Treg	Inverse variance weighted	10.1255366034633	12	0.604948303269764
B cell % CD3- lymphocyte	DE	DE	B cell % CD3- lymphocyte	MR Egger	14.605370020645	12	0.263729987610588
B cell % CD3- lymphocyte	DE	DE	B cell % CD3- lymphocyte	Inverse variance weighted	17.2209851628461	13	0.18939785790612
B cell %lymphocyte	DE	DE	B cell %lymphocyte	MR Egger	37.7720518191362	20	0.00944077463708753
B cell %lymphocyte	DE	DE	B cell %lymphocyte	Inverse variance weighted	38.1903320515773	21	0.0122423426700274
B cell AC	DE	DE	B cell AC	MR Egger	19.6985563009742	12	0.0730074791896311
B cell AC	DE	DE	B cell AC	Inverse variance weighted	20.1224844107348	13	0.0921979357842228
BAFF-R on B cell	DE	DE	BAFF-R on B cell	MR Egger	8.30854438195377	11	0.685427238665015
BAFF-R on B cell	DE	DE	BAFF-R on B cell	Inverse variance weighted	8.85325240453704	12	0.715410913078737
BAFF-R on CD20-	DE	DE	BAFF-R on CD20-	MR Egger	4.87652495487627	6	0.559744640556651
BAFF-R on CD20-	DE	DE	BAFF-R on CD20-	Inverse variance weighted	5.84415659589975	7	0.558059882512927
BAFF-R on CD20- CD38-	DE	DE	BAFF-R on CD20- CD38-	MR Egger	2.19679410502952	4	0.699616250677944
BAFF-R on CD20- CD38-	DE	DE	BAFF-R on CD20- CD38-	Inverse variance weighted	4.53509364559209	5	0.475201804171778
BAFF-R on CD24+ CD27+	DE	DE	BAFF-R on CD24+ CD27+	MR Egger	8.83730519252988	12	0.716760351333987
BAFF-R on CD24+ CD27+	DE	DE	BAFF-R on CD24+ CD27+	Inverse variance weighted	9.47488786372802	13	0.736206823155254
BAFF-R on IgD- CD24-	DE	DE	BAFF-R on IgD- CD24-	MR Egger	6.68769480136884	11	0.823781432133762
BAFF-R on IgD- CD24-	DE	DE	BAFF-R on IgD- CD24-	Inverse variance weighted	6.69876126076535	12	0.876861919509394
BAFF-R on IgD- CD27-	DE	DE	BAFF-R on IgD- CD27-	MR Egger	6.14056554948493	10	0.803318456970478
BAFF-R on IgD- CD27-	DE	DE	BAFF-R on IgD- CD27-	Inverse variance weighted	6.29710167709469	11	0.852823529049327
BAFF-R on IgD- CD38-	DE	DE	BAFF-R on IgD- CD38-	MR Egger	7.59719770697058	7	0.36944765607032
BAFF-R on IgD- CD38-	DE	DE	BAFF-R on IgD- CD38-	Inverse variance weighted	7.98409241781746	8	0.435025570074045
BAFF-R on IgD- CD38br	DE	DE	BAFF-R on IgD- CD38br	MR Egger	12.2238361852519	8	0.141492805448434
BAFF-R on IgD- CD38br	DE	DE	BAFF-R on IgD- CD38br	Inverse variance weighted	12.2238852499287	9	0.200980005910732
BAFF-R on IgD- CD38dim	DE	DE	BAFF-R on IgD- CD38dim	MR Egger	10.7713491694618	9	0.291708025682685
BAFF-R on IgD- CD38dim	DE	DE	BAFF-R on IgD- CD38dim	Inverse variance weighted	12.0273776182496	10	0.283228397657783
BAFF-R on IgD+	DE	DE	BAFF-R on IgD+	MR Egger	8.28886607356227	11	0.687217725591918
BAFF-R on IgD+	DE	DE	BAFF-R on IgD+	Inverse variance weighted	8.84218451496568	12	0.716347616887459
BAFF-R on IgD+ CD24-	DE	DE	BAFF-R on IgD+ CD24-	MR Egger	9.6979426015771	12	0.642440818759926
BAFF-R on IgD+ CD24-	DE	DE	BAFF-R on IgD+ CD24-	Inverse variance weighted	10.3202100456376	13	0.667563395032019
BAFF-R on IgD+ CD24+	DE	DE	BAFF-R on IgD+ CD24+	MR Egger	11.7445103426774	9	0.22809879891238
BAFF-R on IgD+ CD24+	DE	DE	BAFF-R on IgD+ CD24+	Inverse variance weighted	13.8106739412703	10	0.181803831570419
BAFF-R on IgD+ CD38-	DE	DE	BAFF-R on IgD+ CD38-	MR Egger	6.51524384470504	9	0.687446194316893
BAFF-R on IgD+ CD38-	DE	DE	BAFF-R on IgD+ CD38-	Inverse variance weighted	6.58168992019964	10	0.764257274003813
BAFF-R on IgD+ CD38- naive	DE	DE	BAFF-R on IgD+ CD38- naive	MR Egger	8.78564452339609	14	0.84453214248046
BAFF-R on IgD+ CD38- naive	DE	DE	BAFF-R on IgD+ CD38- naive	Inverse variance weighted	9.18386892205972	15	0.867708826211704
BAFF-R on IgD+ CD38- unsw mem	DE	DE	BAFF-R on IgD+ CD38- unsw mem	MR Egger	8.79368491062305	12	0.720444170388631
BAFF-R on IgD+ CD38- unsw mem	DE	DE	BAFF-R on IgD+ CD38- unsw mem	Inverse variance weighted	12.4409690797354	13	0.491857726308391
BAFF-R on IgD+ CD38br	DE	DE	BAFF-R on IgD+ CD38br	MR Egger	19.8285147909181	15	0.178610235675947
BAFF-R on IgD+ CD38br	DE	DE	BAFF-R on IgD+ CD38br	Inverse variance weighted	20.2087275426594	16	0.21096644433797
BAFF-R on IgD+ CD38dim	DE	DE	BAFF-R on IgD+ CD38dim	MR Egger	14.6904984989159	13	0.327070664674053
BAFF-R on IgD+ CD38dim	DE	DE	BAFF-R on IgD+ CD38dim	Inverse variance weighted	14.9678444132479	14	0.380356349749513
BAFF-R on memory B cell	DE	DE	BAFF-R on memory B cell	MR Egger	8.2881808061214	11	0.687280049635539
BAFF-R on memory B cell	DE	DE	BAFF-R on memory B cell	Inverse variance weighted	8.36729603531657	12	0.755809238606834
BAFF-R on naive-mature B cell	DE	DE	BAFF-R on naive-mature B cell	MR Egger	10.3032360403903	13	0.668969537264797
BAFF-R on naive-mature B cell	DE	DE	BAFF-R on naive-mature B cell	Inverse variance weighted	11.0499185560479	14	0.682110074380721
BAFF-R on sw mem	DE	DE	BAFF-R on sw mem	MR Egger	6.76796955409354	11	0.817550443707389
BAFF-R on sw mem	DE	DE	BAFF-R on sw mem	Inverse variance weighted	6.87578860758133	12	0.865711568462399
BAFF-R on transitional	DE	DE	BAFF-R on transitional	MR Egger	14.6010023867381	13	0.332918806998116
BAFF-R on transitional	DE	DE	BAFF-R on transitional	Inverse variance weighted	15.6205401440296	14	0.337092266261444
BAFF-R on unsw mem	DE	DE	BAFF-R on unsw mem	MR Egger	6.94143247148682	10	0.730962280298253
BAFF-R on unsw mem	DE	DE	BAFF-R on unsw mem	Inverse variance weighted	7.26549611830817	11	0.777193545056824
Basophil %CD33dim HLA DR- CD66b-	DE	DE	Basophil %CD33dim HLA DR- CD66b-	MR Egger	12.6798271567211	10	0.242127950972201
Basophil %CD33dim HLA DR- CD66b-	DE	DE	Basophil %CD33dim HLA DR- CD66b-	Inverse variance weighted	12.679828006963	11	0.314765669411413
Basophil AC	DE	DE	Basophil AC	MR Egger	8.64360557165524	12	0.733031985480629
Basophil AC	DE	DE	Basophil AC	Inverse variance weighted	8.74212535095584	13	0.792128756425092
CCR2 on CD14- CD16-	DE	DE	CCR2 on CD14- CD16-	MR Egger	1.72836123232178	4	0.785559553979133
CCR2 on CD14- CD16-	DE	DE	CCR2 on CD14- CD16-	Inverse variance weighted	2.34391574185436	5	0.799795818814027
CCR2 on CD14- CD16+ monocyte	DE	DE	CCR2 on CD14- CD16+ monocyte	MR Egger	7.49011502093604	9	0.586229421513696
CCR2 on CD14- CD16+ monocyte	DE	DE	CCR2 on CD14- CD16+ monocyte	Inverse variance weighted	7.81167535708102	10	0.64722625290004
CCR2 on CD14+ CD16- monocyte	DE	DE	CCR2 on CD14+ CD16- monocyte	MR Egger	10.5361211055621	11	0.482902217777905
CCR2 on CD14+ CD16- monocyte	DE	DE	CCR2 on CD14+ CD16- monocyte	Inverse variance weighted	11.4359024469149	12	0.49197653616128
CCR2 on CD14+ CD16+ monocyte	DE	DE	CCR2 on CD14+ CD16+ monocyte	MR Egger	15.2322504472694	12	0.228980426597659
CCR2 on CD14+ CD16+ monocyte	DE	DE	CCR2 on CD14+ CD16+ monocyte	Inverse variance weighted	15.6534669862902	13	0.268349859453917
CCR2 on CD62L+ myeloid DC	DE	DE	CCR2 on CD62L+ myeloid DC	MR Egger	11.576060233213	8	0.171144755094085
CCR2 on CD62L+ myeloid DC	DE	DE	CCR2 on CD62L+ myeloid DC	Inverse variance weighted	13.3278343088764	9	0.148324487729802
CCR2 on CD62L+ plasmacytoid DC	DE	DE	CCR2 on CD62L+ plasmacytoid DC	MR Egger	11.0148902207919	9	0.274689668665068
CCR2 on CD62L+ plasmacytoid DC	DE	DE	CCR2 on CD62L+ plasmacytoid DC	Inverse variance weighted	11.1898075507437	10	0.342922798150661
CCR2 on granulocyte	DE	DE	CCR2 on granulocyte	MR Egger	5.07932883729346	6	0.533679665072146
CCR2 on granulocyte	DE	DE	CCR2 on granulocyte	Inverse variance weighted	5.13789792287134	7	0.643139217276615
CCR2 on monocyte	DE	DE	CCR2 on monocyte	MR Egger	16.180626922949	10	0.0945771776988014
CCR2 on monocyte	DE	DE	CCR2 on monocyte	Inverse variance weighted	16.180627231929	11	0.134556528105433
CCR2 on monocyte_duplicate	DE	DE	CCR2 on monocyte_duplicate	MR Egger	10.954665573471	10	0.361060880037742
CCR2 on monocyte_duplicate	DE	DE	CCR2 on monocyte_duplicate	Inverse variance weighted	10.9791379809765	11	0.445012693035714
CCR2 on myeloid DC	DE	DE	CCR2 on myeloid DC	MR Egger	15.1233198062454	7	0.0344507182744384
CCR2 on myeloid DC	DE	DE	CCR2 on myeloid DC	Inverse variance weighted	15.1343217814195	8	0.0565856817610095
CCR2 on plasmacytoid DC	DE	DE	CCR2 on plasmacytoid DC	MR Egger	11.0194155883089	9	0.274380444741409
CCR2 on plasmacytoid DC	DE	DE	CCR2 on plasmacytoid DC	Inverse variance weighted	11.1918309574374	10	0.342769296177633
CCR7 on naive CD4+	DE	DE	CCR7 on naive CD4+	MR Egger	9.96685716176794	12	0.618868371497998
CCR7 on naive CD4+	DE	DE	CCR7 on naive CD4+	Inverse variance weighted	9.97687981300209	13	0.695823887467005
CCR7 on naive CD8br	DE	DE	CCR7 on naive CD8br	MR Egger	12.3328415050006	9	0.195188962389799
CCR7 on naive CD8br	DE	DE	CCR7 on naive CD8br	Inverse variance weighted	12.7578276276439	10	0.237528912011035
CD11b on basophil	DE	DE	CD11b on basophil	MR Egger	6.59540232653199	9	0.679161624804824
CD11b on basophil	DE	DE	CD11b on basophil	Inverse variance weighted	7.54254612635844	10	0.673422500274462
CD11b on CD14+ monocyte	DE	DE	CD11b on CD14+ monocyte	MR Egger	5.80567136087032	8	0.668989157936634
CD11b on CD14+ monocyte	DE	DE	CD11b on CD14+ monocyte	Inverse variance weighted	6.74391804152355	9	0.663761413238812
CD11b on CD33br HLA DR+ CD14dim	DE	DE	CD11b on CD33br HLA DR+ CD14dim	MR Egger	2.97142295254455	5	0.70439175405439
CD11b on CD33br HLA DR+ CD14dim	DE	DE	CD11b on CD33br HLA DR+ CD14dim	Inverse variance weighted	6.30288388461886	6	0.390129964514004
CD11b on CD33dim HLA DR-	DE	DE	CD11b on CD33dim HLA DR-	MR Egger	7.5323935391807	11	0.754477361547641
CD11b on CD33dim HLA DR-	DE	DE	CD11b on CD33dim HLA DR-	Inverse variance weighted	10.0692234534313	12	0.60988766785709
CD11b on CD66b++ myeloid cell	DE	DE	CD11b on CD66b++ myeloid cell	MR Egger	1.97259149391818	5	0.852924386148705
CD11b on CD66b++ myeloid cell	DE	DE	CD11b on CD66b++ myeloid cell	Inverse variance weighted	3.04591586171791	6	0.80306223982705
CD11b on Gr MDSC	DE	DE	CD11b on Gr MDSC	MR Egger	0.542351763641084	3	0.909493120382288
CD11b on Gr MDSC	DE	DE	CD11b on Gr MDSC	Inverse variance weighted	2.31172299828879	4	0.678635517999769
CD11b on Mo MDSC	DE	DE	CD11b on Mo MDSC	MR Egger	3.1048732258498	5	0.683821301373108
CD11b on Mo MDSC	DE	DE	CD11b on Mo MDSC	Inverse variance weighted	3.22862554258932	6	0.779653148548505
CD11c on CD62L+ myeloid DC	DE	DE	CD11c on CD62L+ myeloid DC	MR Egger	16.8842440212557	15	0.325831298194872
CD11c on CD62L+ myeloid DC	DE	DE	CD11c on CD62L+ myeloid DC	Inverse variance weighted	16.964256902036	16	0.387913663244005
CD11c on granulocyte	DE	DE	CD11c on granulocyte	MR Egger	3.37171439517446	10	0.97127572854666
CD11c on granulocyte	DE	DE	CD11c on granulocyte	Inverse variance weighted	3.4423558202027	11	0.983495586618338
CD11c on monocyte	DE	DE	CD11c on monocyte	MR Egger	6.63505003648533	10	0.759390518939818
CD11c on monocyte	DE	DE	CD11c on monocyte	Inverse variance weighted	7.01769991258243	11	0.797648319324008
CD11c on myeloid DC	DE	DE	CD11c on myeloid DC	MR Egger	17.194915150523	17	0.441238001666037
CD11c on myeloid DC	DE	DE	CD11c on myeloid DC	Inverse variance weighted	18.2211892740535	18	0.441173189392075
CD11c+ CD62L- monocyte %monocyte	DE	DE	CD11c+ CD62L- monocyte %monocyte	MR Egger	15.4952423662862	10	0.115022220450929
CD11c+ CD62L- monocyte %monocyte	DE	DE	CD11c+ CD62L- monocyte %monocyte	Inverse variance weighted	15.7333949561289	11	0.15132063432646
CD11c+ CD62L- monocyte AC	DE	DE	CD11c+ CD62L- monocyte AC	MR Egger	6.67984480483964	6	0.351471997488111
CD11c+ CD62L- monocyte AC	DE	DE	CD11c+ CD62L- monocyte AC	Inverse variance weighted	7.86680037340415	7	0.344485836244154
CD11c+ HLA DR++ monocyte %monocyte	DE	DE	CD11c+ HLA DR++ monocyte %monocyte	MR Egger	21.9212678856571	10	0.0155107535142846
CD11c+ HLA DR++ monocyte %monocyte	DE	DE	CD11c+ HLA DR++ monocyte %monocyte	Inverse variance weighted	22.7781501290748	11	0.0189922927013805
CD11c+ HLA DR++ monocyte AC	DE	DE	CD11c+ HLA DR++ monocyte AC	MR Egger	8.32084126794706	7	0.305154322934546
CD11c+ HLA DR++ monocyte AC	DE	DE	CD11c+ HLA DR++ monocyte AC	Inverse variance weighted	9.97910707753975	8	0.266495390575622
CD11c+ monocyte %monocyte	DE	DE	CD11c+ monocyte %monocyte	MR Egger	14.8037248797444	9	0.0964703396023271
CD11c+ monocyte %monocyte	DE	DE	CD11c+ monocyte %monocyte	Inverse variance weighted	16.9742139027767	10	0.0749365112659929
CD11c+ monocyte AC	DE	DE	CD11c+ monocyte AC	MR Egger	4.9971549110025	3	0.172005594274137
CD11c+ monocyte AC	DE	DE	CD11c+ monocyte AC	Inverse variance weighted	5.48896330316503	4	0.240701318848915
CD123 on CD62L+ plasmacytoid DC	DE	DE	CD123 on CD62L+ plasmacytoid DC	MR Egger	3.48397548993928	3	0.322846400887122
CD123 on CD62L+ plasmacytoid DC	DE	DE	CD123 on CD62L+ plasmacytoid DC	Inverse variance weighted	3.54423321319922	4	0.471184538466951
CD123 on plasmacytoid DC	DE	DE	CD123 on plasmacytoid DC	MR Egger	3.48489866877039	3	0.322726000933464
CD123 on plasmacytoid DC	DE	DE	CD123 on plasmacytoid DC	Inverse variance weighted	3.54806846606467	4	0.47060716830344
CD127- CD8br %CD8br	DE	DE	CD127- CD8br %CD8br	MR Egger	3.68961339257808	3	0.296989665464863
CD127- CD8br %CD8br	DE	DE	CD127- CD8br %CD8br	Inverse variance weighted	4.78522880636259	4	0.3100525224361
CD127- CD8br %T cell	DE	DE	CD127- CD8br %T cell	MR Egger	3.97810044220508	3	0.263838617293695
CD127- CD8br %T cell	DE	DE	CD127- CD8br %T cell	Inverse variance weighted	4.11659589448407	4	0.39045622634219
CD127- CD8br AC	DE	DE	CD127- CD8br AC	MR Egger	2.9364405466656	3	0.401528964068231
CD127- CD8br AC	DE	DE	CD127- CD8br AC	Inverse variance weighted	3.66383297832912	4	0.453408042866597
CD127 on CD28- CD8br	DE	DE	CD127 on CD28- CD8br	MR Egger	8.94964707734007	10	0.536888850531139
CD127 on CD28- CD8br	DE	DE	CD127 on CD28- CD8br	Inverse variance weighted	10.2250793359221	11	0.510262085662315
CD127 on CD28+ CD4+	DE	DE	CD127 on CD28+ CD4+	MR Egger	3.72253923378557	8	0.881249347254082
CD127 on CD28+ CD4+	DE	DE	CD127 on CD28+ CD4+	Inverse variance weighted	4.0921512993075	9	0.905243243950994
CD127 on CD28+ CD45RA- CD8br	DE	DE	CD127 on CD28+ CD45RA- CD8br	MR Egger	2.46244929655154	5	0.782139356892162
CD127 on CD28+ CD45RA- CD8br	DE	DE	CD127 on CD28+ CD45RA- CD8br	Inverse variance weighted	2.46317808860894	6	0.872565648802503
CD127 on CD28+ CD45RA+ CD8br	DE	DE	CD127 on CD28+ CD45RA+ CD8br	MR Egger	1.74154302438351	5	0.883625039121576
CD127 on CD28+ CD45RA+ CD8br	DE	DE	CD127 on CD28+ CD45RA+ CD8br	Inverse variance weighted	3.44902148460826	6	0.750739351000536
CD127 on CD28+ DN (CD4-CD8-)	DE	DE	CD127 on CD28+ DN (CD4-CD8-)	MR Egger	5.59498821751942	7	0.587752593287339
CD127 on CD28+ DN (CD4-CD8-)	DE	DE	CD127 on CD28+ DN (CD4-CD8-)	Inverse variance weighted	5.81529144683743	8	0.667913153869468
CD127 on CD4+	DE	DE	CD127 on CD4+	MR Egger	6.08653092150134	7	0.529682754659219
CD127 on CD4+	DE	DE	CD127 on CD4+	Inverse variance weighted	6.73900696417322	8	0.565035821961707
CD127 on CD45RA- CD4 not Treg	DE	DE	CD127 on CD45RA- CD4 not Treg	MR Egger	2.41296320866889	6	0.878078471603602
CD127 on CD45RA- CD4 not Treg	DE	DE	CD127 on CD45RA- CD4 not Treg	Inverse variance weighted	2.41296405776445	7	0.933507139514118
CD127 on CD45RA+ CD4+	DE	DE	CD127 on CD45RA+ CD4+	MR Egger	14.6935940926751	10	0.143638574700795
CD127 on CD45RA+ CD4+	DE	DE	CD127 on CD45RA+ CD4+	Inverse variance weighted	15.0031574717901	11	0.182352424680596
CD127 on CD8br	DE	DE	CD127 on CD8br	MR Egger	9.63074263539233	15	0.842302192200981
CD127 on CD8br	DE	DE	CD127 on CD8br	Inverse variance weighted	9.69279261950625	16	0.882171410661605
CD127 on granulocyte	DE	DE	CD127 on granulocyte	MR Egger	17.3801306217767	18	0.497132191070146
CD127 on granulocyte	DE	DE	CD127 on granulocyte	Inverse variance weighted	20.070766028982	19	0.390331230190882
CD127 on T cell	DE	DE	CD127 on T cell	MR Egger	7.38864246628037	9	0.596724737407955
CD127 on T cell	DE	DE	CD127 on T cell	Inverse variance weighted	7.59752186747496	10	0.668084416040383
CD14- CD16- AC	DE	DE	CD14- CD16- AC	MR Egger	12.9764555078585	11	0.294867054000566
CD14- CD16- AC	DE	DE	CD14- CD16- AC	Inverse variance weighted	13.4084592367678	12	0.340064001404471
CD14- CD16+ monocyte %monocyte	DE	DE	CD14- CD16+ monocyte %monocyte	MR Egger	7.71578852658155	7	0.358321245848085
CD14- CD16+ monocyte %monocyte	DE	DE	CD14- CD16+ monocyte %monocyte	Inverse variance weighted	12.1008948878748	8	0.146758656867418
CD14- CD16+ monocyte AC	DE	DE	CD14- CD16+ monocyte AC	MR Egger	15.8940845436452	9	0.0691265940915859
CD14- CD16+ monocyte AC	DE	DE	CD14- CD16+ monocyte AC	Inverse variance weighted	17.9616166106522	10	0.0556145766927837
CD14 on CD33dim HLA DR+ CD11b+	DE	DE	CD14 on CD33dim HLA DR+ CD11b+	MR Egger	3.5230858765566	4	0.474376779710754
CD14 on CD33dim HLA DR+ CD11b+	DE	DE	CD14 on CD33dim HLA DR+ CD11b+	Inverse variance weighted	4.12612266601123	5	0.531404105090546
CD14 on CD14+ CD16- monocyte	DE	DE	CD14 on CD14+ CD16- monocyte	MR Egger	4.41252404333825	9	0.882227527209368
CD14 on CD14+ CD16- monocyte	DE	DE	CD14 on CD14+ CD16- monocyte	Inverse variance weighted	4.45046239779017	10	0.92474678560943
CD14 on CD14+ CD16+ monocyte	DE	DE	CD14 on CD14+ CD16+ monocyte	MR Egger	3.07576638785832	7	0.877905836203327
CD14 on CD14+ CD16+ monocyte	DE	DE	CD14 on CD14+ CD16+ monocyte	Inverse variance weighted	3.0790677477639	8	0.929297985049303
CD14 on CD33br HLA DR+ CD14dim	DE	DE	CD14 on CD33br HLA DR+ CD14dim	MR Egger	7.27920430780055	8	0.506830081224386
CD14 on CD33br HLA DR+ CD14dim	DE	DE	CD14 on CD33br HLA DR+ CD14dim	Inverse variance weighted	10.6463927316965	9	0.300727482192977
CD14 on Mo MDSC	DE	DE	CD14 on Mo MDSC	MR Egger	8.09770643897672	6	0.231032147523787
CD14 on Mo MDSC	DE	DE	CD14 on Mo MDSC	Inverse variance weighted	8.47801773293956	7	0.292333369627164
CD14+ CD16- monocyte %monocyte	DE	DE	CD14+ CD16- monocyte %monocyte	MR Egger	11.1598379644751	9	0.264911829741777
CD14+ CD16- monocyte %monocyte	DE	DE	CD14+ CD16- monocyte %monocyte	Inverse variance weighted	11.3356588954258	10	0.331971921212292
CD14+ CD16- monocyte AC	DE	DE	CD14+ CD16- monocyte AC	MR Egger	19.6596476158568	10	0.0326412593490961
CD14+ CD16- monocyte AC	DE	DE	CD14+ CD16- monocyte AC	Inverse variance weighted	19.7391637001196	11	0.0490487515062135
CD14+ CD16+ monocyte %monocyte	DE	DE	CD14+ CD16+ monocyte %monocyte	MR Egger	18.440120856241	14	0.187464214488897
CD14+ CD16+ monocyte %monocyte	DE	DE	CD14+ CD16+ monocyte %monocyte	Inverse variance weighted	18.5265874698454	15	0.235993324276706
CD14+ CD16+ monocyte AC	DE	DE	CD14+ CD16+ monocyte AC	MR Egger	11.0258860059716	9	0.273938756285991
CD14+ CD16+ monocyte AC	DE	DE	CD14+ CD16+ monocyte AC	Inverse variance weighted	11.0510845551428	10	0.353551922329561
CD16-CD56 on HLA DR+ NK	DE	DE	CD16-CD56 on HLA DR+ NK	MR Egger	8.52084089387383	10	0.578098345952003
CD16-CD56 on HLA DR+ NK	DE	DE	CD16-CD56 on HLA DR+ NK	Inverse variance weighted	8.58945219971142	11	0.659729173624401
CD16-CD56 on NK	DE	DE	CD16-CD56 on NK	MR Egger	25.0434303752178	15	0.0493632011993784
CD16-CD56 on NK	DE	DE	CD16-CD56 on NK	Inverse variance weighted	25.0448707731496	16	0.0690383292414539
CD16-CD56 on NKT	DE	DE	CD16-CD56 on NKT	MR Egger	13.2516710751529	14	0.506809574553945
CD16-CD56 on NKT	DE	DE	CD16-CD56 on NKT	Inverse variance weighted	13.2857743814979	15	0.580235256082022
CD16 on CD14- CD16+ monocyte	DE	DE	CD16 on CD14- CD16+ monocyte	MR Egger	4.64509626897394	8	0.794747284733967
CD16 on CD14- CD16+ monocyte	DE	DE	CD16 on CD14- CD16+ monocyte	Inverse variance weighted	4.64655108214295	9	0.863967416481223
CD16 on CD14+ CD16+ monocyte	DE	DE	CD16 on CD14+ CD16+ monocyte	MR Egger	6.51556734165713	11	0.836849019284788
CD16 on CD14+ CD16+ monocyte	DE	DE	CD16 on CD14+ CD16+ monocyte	Inverse variance weighted	13.8206333478551	12	0.31230873421093
CD16+ monocyte %monocyte	DE	DE	CD16+ monocyte %monocyte	MR Egger	11.6170544447918	8	0.169125090714917
CD16+ monocyte %monocyte	DE	DE	CD16+ monocyte %monocyte	Inverse variance weighted	11.7857737476111	9	0.225657571202646
CD19 on B cell	DE	DE	CD19 on B cell	MR Egger	7.0616076468597	10	0.719616297121595
CD19 on B cell	DE	DE	CD19 on B cell	Inverse variance weighted	7.07556047125091	11	0.79293185112439
CD19 on CD20-	DE	DE	CD19 on CD20-	MR Egger	1.02612506507388	3	0.794930810880455
CD19 on CD20-	DE	DE	CD19 on CD20-	Inverse variance weighted	1.28933003794818	4	0.863183231348643
CD19 on CD20- CD38-	DE	DE	CD19 on CD20- CD38-	MR Egger	6.59200044288693	8	0.581221955495106
CD19 on CD20- CD38-	DE	DE	CD19 on CD20- CD38-	Inverse variance weighted	9.81173241502709	9	0.365940579388327
CD19 on CD24+ CD27+	DE	DE	CD19 on CD24+ CD27+	MR Egger	22.3371983923792	18	0.217358067852085
CD19 on CD24+ CD27+	DE	DE	CD19 on CD24+ CD27+	Inverse variance weighted	22.5160357060606	19	0.259331308937137
CD19 on IgD- CD24-	DE	DE	CD19 on IgD- CD24-	MR Egger	9.49263497912193	6	0.147708987416729
CD19 on IgD- CD24-	DE	DE	CD19 on IgD- CD24-	Inverse variance weighted	9.49547403235511	7	0.219011701069529
CD19 on IgD- CD27-	DE	DE	CD19 on IgD- CD27-	MR Egger	15.7984910633018	10	0.105547956487503
CD19 on IgD- CD27-	DE	DE	CD19 on IgD- CD27-	Inverse variance weighted	17.9553647551985	11	0.0826221045493109
CD19 on IgD- CD38-	DE	DE	CD19 on IgD- CD38-	MR Egger	11.8387131535874	8	0.158546482299661
CD19 on IgD- CD38-	DE	DE	CD19 on IgD- CD38-	Inverse variance weighted	11.9864619491124	9	0.214073592391763
CD19 on IgD- CD38br	DE	DE	CD19 on IgD- CD38br	MR Egger	4.70771971074475	7	0.69558130445803
CD19 on IgD- CD38br	DE	DE	CD19 on IgD- CD38br	Inverse variance weighted	6.21433863984593	8	0.623236524574903
CD19 on IgD- CD38dim	DE	DE	CD19 on IgD- CD38dim	MR Egger	13.3651204395408	11	0.270132513194188
CD19 on IgD- CD38dim	DE	DE	CD19 on IgD- CD38dim	Inverse variance weighted	13.6316068096119	12	0.324848983727355
CD19 on IgD+	DE	DE	CD19 on IgD+	MR Egger	14.6138451703856	11	0.200866428556068
CD19 on IgD+	DE	DE	CD19 on IgD+	Inverse variance weighted	15.4431804817779	12	0.218089990902335
CD19 on IgD+ CD24-	DE	DE	CD19 on IgD+ CD24-	MR Egger	18.9917855870189	13	0.123358569994642
CD19 on IgD+ CD24-	DE	DE	CD19 on IgD+ CD24-	Inverse variance weighted	19.1633937235213	14	0.158799377571159
CD19 on IgD+ CD24+	DE	DE	CD19 on IgD+ CD24+	MR Egger	20.3657841632335	16	0.204195794061466
CD19 on IgD+ CD24+	DE	DE	CD19 on IgD+ CD24+	Inverse variance weighted	20.6816065151933	17	0.240856782041824
CD19 on IgD+ CD38-	DE	DE	CD19 on IgD+ CD38-	MR Egger	16.9072151651854	11	0.110650259491932
CD19 on IgD+ CD38-	DE	DE	CD19 on IgD+ CD38-	Inverse variance weighted	19.1484661082063	12	0.0850079710889694
CD19 on IgD+ CD38- naive	DE	DE	CD19 on IgD+ CD38- naive	MR Egger	5.34514216853908	5	0.375225454689761
CD19 on IgD+ CD38- naive	DE	DE	CD19 on IgD+ CD38- naive	Inverse variance weighted	5.35517652783901	6	0.499130415357232
CD19 on IgD+ CD38- unsw mem	DE	DE	CD19 on IgD+ CD38- unsw mem	MR Egger	9.24339767040657	8	0.322181264792605
CD19 on IgD+ CD38- unsw mem	DE	DE	CD19 on IgD+ CD38- unsw mem	Inverse variance weighted	9.45319963755315	9	0.396533650330871
CD19 on IgD+ CD38br	DE	DE	CD19 on IgD+ CD38br	MR Egger	9.31301287493417	10	0.502677485665883
CD19 on IgD+ CD38br	DE	DE	CD19 on IgD+ CD38br	Inverse variance weighted	9.40505550452038	11	0.58455751743541
CD19 on IgD+ CD38dim	DE	DE	CD19 on IgD+ CD38dim	MR Egger	10.3676376969582	10	0.408852512445886
CD19 on IgD+ CD38dim	DE	DE	CD19 on IgD+ CD38dim	Inverse variance weighted	10.6491517661743	11	0.473106797358489
CD19 on memory B cell	DE	DE	CD19 on memory B cell	MR Egger	10.8696636625901	10	0.367762234670622
CD19 on memory B cell	DE	DE	CD19 on memory B cell	Inverse variance weighted	12.0687499373962	11	0.35849776448578
CD19 on naive-mature B cell	DE	DE	CD19 on naive-mature B cell	MR Egger	14.3843770629689	13	0.347341845776605
CD19 on naive-mature B cell	DE	DE	CD19 on naive-mature B cell	Inverse variance weighted	14.9912803295398	14	0.378751023087641
CD19 on PB/PC	DE	DE	CD19 on PB/PC	MR Egger	7.5143821747718	11	0.756030471052331
CD19 on PB/PC	DE	DE	CD19 on PB/PC	Inverse variance weighted	12.5848289586474	12	0.399924628572677
CD19 on sw mem	DE	DE	CD19 on sw mem	MR Egger	16.273459260241	13	0.234678017408854
CD19 on sw mem	DE	DE	CD19 on sw mem	Inverse variance weighted	17.9190114932559	14	0.210494405854682
CD19 on transitional	DE	DE	CD19 on transitional	MR Egger	11.4547188187785	13	0.572780953351888
CD19 on transitional	DE	DE	CD19 on transitional	Inverse variance weighted	11.4794501828539	14	0.648028674664451
CD19 on unsw mem	DE	DE	CD19 on unsw mem	MR Egger	13.3718203815006	9	0.146490806486968
CD19 on unsw mem	DE	DE	CD19 on unsw mem	Inverse variance weighted	13.4099880148608	10	0.201643409855819
CD20- %B cell	DE	DE	CD20- %B cell	MR Egger	1.28781818675736	5	0.936180172828627
CD20- %B cell	DE	DE	CD20- %B cell	Inverse variance weighted	5.45054308569407	6	0.487454285417068
CD20- %lymphocyte	DE	DE	CD20- %lymphocyte	MR Egger	3.345665093324	6	0.764377031845393
CD20- %lymphocyte	DE	DE	CD20- %lymphocyte	Inverse variance weighted	5.12044170450463	7	0.645267851647971
CD20- AC	DE	DE	CD20- AC	MR Egger	6.99754192452535	9	0.637375341415868
CD20- AC	DE	DE	CD20- AC	Inverse variance weighted	6.99901321083038	10	0.725538108984462
CD20- CD38- %B cell	DE	DE	CD20- CD38- %B cell	MR Egger	3.4527462635226	7	0.840204913065995
CD20- CD38- %B cell	DE	DE	CD20- CD38- %B cell	Inverse variance weighted	6.55345533965744	8	0.585484642019259
CD20- CD38- %lymphocyte	DE	DE	CD20- CD38- %lymphocyte	MR Egger	3.33021061226014	7	0.852868594046006
CD20- CD38- %lymphocyte	DE	DE	CD20- CD38- %lymphocyte	Inverse variance weighted	7.79311516155115	8	0.453935936217248
CD20- CD38- AC	DE	DE	CD20- CD38- AC	MR Egger	3.42342828192974	7	0.843268085631659
CD20- CD38- AC	DE	DE	CD20- CD38- AC	Inverse variance weighted	5.12198893931185	8	0.744461788196385
CD20 on B cell	DE	DE	CD20 on B cell	MR Egger	11.9217007621584	14	0.612590848583363
CD20 on B cell	DE	DE	CD20 on B cell	Inverse variance weighted	12.4877100763657	15	0.641801008730302
CD20 on CD20- CD38-	DE	DE	CD20 on CD20- CD38-	MR Egger	6.80350678896333	4	0.146643554781384
CD20 on CD20- CD38-	DE	DE	CD20 on CD20- CD38-	Inverse variance weighted	8.52929953325468	5	0.129377007569432
CD20 on CD24+ CD27+	DE	DE	CD20 on CD24+ CD27+	MR Egger	10.7318393685811	13	0.633270975131973
CD20 on CD24+ CD27+	DE	DE	CD20 on CD24+ CD27+	Inverse variance weighted	10.7619407674382	14	0.704627991698344
CD20 on IgD- CD24-	DE	DE	CD20 on IgD- CD24-	MR Egger	8.69743834731234	11	0.649797455590956
CD20 on IgD- CD24-	DE	DE	CD20 on IgD- CD24-	Inverse variance weighted	8.80603395541032	12	0.719402367737878
CD20 on IgD- CD27-	DE	DE	CD20 on IgD- CD27-	MR Egger	9.44425126098168	13	0.738625057465157
CD20 on IgD- CD27-	DE	DE	CD20 on IgD- CD27-	Inverse variance weighted	10.2792084669702	14	0.741498506557941
CD20 on IgD- CD38-	DE	DE	CD20 on IgD- CD38-	MR Egger	12.5307164571792	13	0.484677557683872
CD20 on IgD- CD38-	DE	DE	CD20 on IgD- CD38-	Inverse variance weighted	12.7440597137744	14	0.546768310232899
CD20 on IgD- CD38br	DE	DE	CD20 on IgD- CD38br	MR Egger	2.59509352701981	3	0.458350364325396
CD20 on IgD- CD38br	DE	DE	CD20 on IgD- CD38br	Inverse variance weighted	2.62508212742196	4	0.622386425563067
CD20 on IgD- CD38dim	DE	DE	CD20 on IgD- CD38dim	MR Egger	11.460276855284	18	0.873814536998309
CD20 on IgD- CD38dim	DE	DE	CD20 on IgD- CD38dim	Inverse variance weighted	11.7549678141686	19	0.895830148793228
CD20 on IgD+	DE	DE	CD20 on IgD+	MR Egger	10.4281914175571	14	0.730255816565744
CD20 on IgD+	DE	DE	CD20 on IgD+	Inverse variance weighted	11.2765180125099	15	0.732757500968684
CD20 on IgD+ CD24-	DE	DE	CD20 on IgD+ CD24-	MR Egger	11.91152600573	15	0.685713160613193
CD20 on IgD+ CD24-	DE	DE	CD20 on IgD+ CD24-	Inverse variance weighted	14.3933363842948	16	0.569436320275967
CD20 on IgD+ CD24+	DE	DE	CD20 on IgD+ CD24+	MR Egger	7.72855864473599	11	0.737393055737668
CD20 on IgD+ CD24+	DE	DE	CD20 on IgD+ CD24+	Inverse variance weighted	7.78161425348155	12	0.801955164572519
CD20 on IgD+ CD38-	DE	DE	CD20 on IgD+ CD38-	MR Egger	5.48056407478888	13	0.963036891546217
CD20 on IgD+ CD38-	DE	DE	CD20 on IgD+ CD38-	Inverse variance weighted	5.48141909384727	14	0.977921503909664
CD20 on IgD+ CD38- naive	DE	DE	CD20 on IgD+ CD38- naive	MR Egger	7.24590922330781	8	0.510348377064401
CD20 on IgD+ CD38- naive	DE	DE	CD20 on IgD+ CD38- naive	Inverse variance weighted	7.24856095989517	9	0.611257987957582
CD20 on IgD+ CD38- unsw mem	DE	DE	CD20 on IgD+ CD38- unsw mem	MR Egger	10.597792201995	12	0.56366542722254
CD20 on IgD+ CD38- unsw mem	DE	DE	CD20 on IgD+ CD38- unsw mem	Inverse variance weighted	10.8890597075605	13	0.620111012986913
CD20 on IgD+ CD38br	DE	DE	CD20 on IgD+ CD38br	MR Egger	14.1114846688456	16	0.5904086847428
CD20 on IgD+ CD38br	DE	DE	CD20 on IgD+ CD38br	Inverse variance weighted	15.8969111576987	17	0.531154465123576
CD20 on IgD+ CD38dim	DE	DE	CD20 on IgD+ CD38dim	MR Egger	22.3319279341024	18	0.217581419329451
CD20 on IgD+ CD38dim	DE	DE	CD20 on IgD+ CD38dim	Inverse variance weighted	23.7893044503696	19	0.204358903559163
CD20 on memory B cell	DE	DE	CD20 on memory B cell	MR Egger	17.9642924154757	20	0.589760568258649
CD20 on memory B cell	DE	DE	CD20 on memory B cell	Inverse variance weighted	20.3733761995411	21	0.497733900906193
CD20 on naive-mature B cell	DE	DE	CD20 on naive-mature B cell	MR Egger	13.6079120402607	12	0.326443559537675
CD20 on naive-mature B cell	DE	DE	CD20 on naive-mature B cell	Inverse variance weighted	14.2066472320971	13	0.359453557987277
CD20 on sw mem	DE	DE	CD20 on sw mem	MR Egger	7.94520030129029	16	0.950481044657581
CD20 on sw mem	DE	DE	CD20 on sw mem	Inverse variance weighted	8.44270712808274	17	0.956142499661564
CD20 on transitional	DE	DE	CD20 on transitional	MR Egger	11.4958473013339	8	0.175154689090839
CD20 on transitional	DE	DE	CD20 on transitional	Inverse variance weighted	13.4079433957835	9	0.144999220358975
CD20 on unsw mem	DE	DE	CD20 on unsw mem	MR Egger	13.8950544060587	13	0.38127611901482
CD20 on unsw mem	DE	DE	CD20 on unsw mem	Inverse variance weighted	13.8964585281781	14	0.457453209630086
CD24 on CD24+ CD27+	DE	DE	CD24 on CD24+ CD27+	MR Egger	1.33587745370699	8	0.995109499739299
CD24 on CD24+ CD27+	DE	DE	CD24 on CD24+ CD27+	Inverse variance weighted	1.60242997376772	9	0.99631315152654
CD24 on IgD- CD38-	DE	DE	CD24 on IgD- CD38-	MR Egger	14.792922959054	11	0.192174657005307
CD24 on IgD- CD38-	DE	DE	CD24 on IgD- CD38-	Inverse variance weighted	15.3344761715322	12	0.223652538580671
CD24 on IgD- CD38dim	DE	DE	CD24 on IgD- CD38dim	MR Egger	10.0732549145209	11	0.523810116770014
CD24 on IgD- CD38dim	DE	DE	CD24 on IgD- CD38dim	Inverse variance weighted	10.1546888054281	12	0.602391920918233
CD24 on IgD+ CD24+	DE	DE	CD24 on IgD+ CD24+	MR Egger	6.90431780386594	9	0.647080722716195
CD24 on IgD+ CD24+	DE	DE	CD24 on IgD+ CD24+	Inverse variance weighted	6.95956350629494	10	0.729256814008694
CD24 on IgD+ CD38-	DE	DE	CD24 on IgD+ CD38-	MR Egger	6.01924196663695	8	0.645076397354817
CD24 on IgD+ CD38-	DE	DE	CD24 on IgD+ CD38-	Inverse variance weighted	6.08785236536391	9	0.731094467772266
CD24 on IgD+ CD38- unsw mem	DE	DE	CD24 on IgD+ CD38- unsw mem	MR Egger	3.23628855940006	7	0.862317280353604
CD24 on IgD+ CD38- unsw mem	DE	DE	CD24 on IgD+ CD38- unsw mem	Inverse variance weighted	3.25580930646538	8	0.917293722007386
CD24 on IgD+ CD38br	DE	DE	CD24 on IgD+ CD38br	MR Egger	4.3939972742887	13	0.986232982489155
CD24 on IgD+ CD38br	DE	DE	CD24 on IgD+ CD38br	Inverse variance weighted	4.49501825267525	14	0.991675140184094
CD24 on memory B cell	DE	DE	CD24 on memory B cell	MR Egger	5.46828938776937	11	0.906387812850592
CD24 on memory B cell	DE	DE	CD24 on memory B cell	Inverse variance weighted	5.52767835999302	12	0.937998590667661
CD24 on sw mem	DE	DE	CD24 on sw mem	MR Egger	12.6338616213113	13	0.476474093562757
CD24 on sw mem	DE	DE	CD24 on sw mem	Inverse variance weighted	13.4658219043939	14	0.49021634790522
CD24 on transitional	DE	DE	CD24 on transitional	MR Egger	5.55259258953454	9	0.783726047257744
CD24 on transitional	DE	DE	CD24 on transitional	Inverse variance weighted	5.5758127691741	10	0.849554604123668
CD24 on unsw mem	DE	DE	CD24 on unsw mem	MR Egger	5.21016611574829	12	0.950588166058879
CD24 on unsw mem	DE	DE	CD24 on unsw mem	Inverse variance weighted	6.25611971280606	13	0.93633259722797
CD24+ CD27+ %B cell	DE	DE	CD24+ CD27+ %B cell	MR Egger	10.6955443847795	12	0.555174956905614
CD24+ CD27+ %B cell	DE	DE	CD24+ CD27+ %B cell	Inverse variance weighted	14.0564827142212	13	0.369878238478454
CD24+ CD27+ %lymphocyte	DE	DE	CD24+ CD27+ %lymphocyte	MR Egger	7.50958967450078	12	0.822185412196375
CD24+ CD27+ %lymphocyte	DE	DE	CD24+ CD27+ %lymphocyte	Inverse variance weighted	11.3912901550234	13	0.578073760787148
CD24+ CD27+ AC	DE	DE	CD24+ CD27+ AC	MR Egger	9.75422985210608	9	0.370745750810274
CD24+ CD27+ AC	DE	DE	CD24+ CD27+ AC	Inverse variance weighted	11.8805980550532	10	0.293127136854125
CD25 on CD45RA- CD4 not Treg	DE	DE	CD25 on CD45RA- CD4 not Treg	MR Egger	27.9464921339267	10	0.00184120067974374
CD25 on CD45RA- CD4 not Treg	DE	DE	CD25 on CD45RA- CD4 not Treg	Inverse variance weighted	27.9698998749275	11	0.00327188677248238
CD25 on activated & secreting Treg	DE	DE	CD25 on activated & secreting Treg	MR Egger	4.65298074702908	6	0.589026416141452
CD25 on activated & secreting Treg	DE	DE	CD25 on activated & secreting Treg	Inverse variance weighted	5.20377059431114	7	0.635111613772581
CD25 on activated Treg	DE	DE	CD25 on activated Treg	MR Egger	7.03541737506144	5	0.218019571931491
CD25 on activated Treg	DE	DE	CD25 on activated Treg	Inverse variance weighted	7.15399336835827	6	0.306840594619184
CD25 on B cell	DE	DE	CD25 on B cell	MR Egger	6.16790667561772	8	0.628430092312428
CD25 on B cell	DE	DE	CD25 on B cell	Inverse variance weighted	7.49253364945995	9	0.585979660515891
CD25 on CD20- CD38-	DE	DE	CD25 on CD20- CD38-	MR Egger	9.99563344628745	8	0.265332524209029
CD25 on CD20- CD38-	DE	DE	CD25 on CD20- CD38-	Inverse variance weighted	11.0615430398141	9	0.271514061640654
CD25 on CD24+ CD27+	DE	DE	CD25 on CD24+ CD27+	MR Egger	18.7428085065026	13	0.131296333358068
CD25 on CD24+ CD27+	DE	DE	CD25 on CD24+ CD27+	Inverse variance weighted	18.981036184107	14	0.165675125666245
CD25 on CD28+ CD4+	DE	DE	CD25 on CD28+ CD4+	MR Egger	7.49030609168749	7	0.379671702692486
CD25 on CD28+ CD4+	DE	DE	CD25 on CD28+ CD4+	Inverse variance weighted	8.88877363170142	8	0.351765672674115
CD25 on CD39+ activated Treg	DE	DE	CD25 on CD39+ activated Treg	MR Egger	8.91320165320512	5	0.112576739863205
CD25 on CD39+ activated Treg	DE	DE	CD25 on CD39+ activated Treg	Inverse variance weighted	10.8259274923068	6	0.0939076590145446
CD25 on CD39+ CD4 Treg	DE	DE	CD25 on CD39+ CD4 Treg	MR Egger	9.44706918985074	7	0.222131086419716
CD25 on CD39+ CD4 Treg	DE	DE	CD25 on CD39+ CD4 Treg	Inverse variance weighted	10.8502788084431	8	0.210327782826314
CD25 on CD39+ CD4+	DE	DE	CD25 on CD39+ CD4+	MR Egger	11.0669870609403	9	0.27114525821959
CD25 on CD39+ CD4+	DE	DE	CD25 on CD39+ CD4+	Inverse variance weighted	13.0174763072012	10	0.222696338507848
CD25 on CD39+ resting Treg	DE	DE	CD25 on CD39+ resting Treg	MR Egger	10.4204649138972	5	0.0641613389256493
CD25 on CD39+ resting Treg	DE	DE	CD25 on CD39+ resting Treg	Inverse variance weighted	11.4280963599035	6	0.0760130582355159
CD25 on CD39+ secreting Treg	DE	DE	CD25 on CD39+ secreting Treg	MR Egger	2.61973474733735	4	0.623331209654092
CD25 on CD39+ secreting Treg	DE	DE	CD25 on CD39+ secreting Treg	Inverse variance weighted	2.65217601485568	5	0.753422618306578
CD25 on CD4 Treg	DE	DE	CD25 on CD4 Treg	MR Egger	4.61258546698953	8	0.798066465615487
CD25 on CD4 Treg	DE	DE	CD25 on CD4 Treg	Inverse variance weighted	4.61340937512452	9	0.866623448111214
CD25 on CD4+	DE	DE	CD25 on CD4+	MR Egger	4.32785248078606	4	0.36345037804395
CD25 on CD4+	DE	DE	CD25 on CD4+	Inverse variance weighted	4.32927093632776	5	0.503045945213351
CD25 on CD45RA+ CD4 not Treg	DE	DE	CD25 on CD45RA+ CD4 not Treg	MR Egger	2.90887648215259	5	0.714031999934863
CD25 on CD45RA+ CD4 not Treg	DE	DE	CD25 on CD45RA+ CD4 not Treg	Inverse variance weighted	3.11713133809177	6	0.794008588636877
CD25 on IgD- CD24-	DE	DE	CD25 on IgD- CD24-	MR Egger	17.7514662708742	15	0.275957078629838
CD25 on IgD- CD24-	DE	DE	CD25 on IgD- CD24-	Inverse variance weighted	17.7526214480299	16	0.338580613913825
CD25 on IgD- CD27-	DE	DE	CD25 on IgD- CD27-	MR Egger	7.42536662070861	9	0.59292275965241
CD25 on IgD- CD27-	DE	DE	CD25 on IgD- CD27-	Inverse variance weighted	8.04028305868189	10	0.624902015093687
CD25 on IgD- CD38-	DE	DE	CD25 on IgD- CD38-	MR Egger	8.94172580963379	7	0.256867030355056
CD25 on IgD- CD38-	DE	DE	CD25 on IgD- CD38-	Inverse variance weighted	10.0975236638917	8	0.258247668153726
CD25 on IgD- CD38br	DE	DE	CD25 on IgD- CD38br	MR Egger	13.514088497381	8	0.0953432001327054
CD25 on IgD- CD38br	DE	DE	CD25 on IgD- CD38br	Inverse variance weighted	13.5171306325731	9	0.140568316555441
CD25 on IgD- CD38dim	DE	DE	CD25 on IgD- CD38dim	MR Egger	12.7868064818863	10	0.235837203624871
CD25 on IgD- CD38dim	DE	DE	CD25 on IgD- CD38dim	Inverse variance weighted	12.8336601694492	11	0.304336244603142
CD25 on IgD+	DE	DE	CD25 on IgD+	MR Egger	7.04975158966298	10	0.72073990019838
CD25 on IgD+	DE	DE	CD25 on IgD+	Inverse variance weighted	9.12981168010031	11	0.609911391739762
CD25 on IgD+ CD24-	DE	DE	CD25 on IgD+ CD24-	MR Egger	9.92355953616826	10	0.447225122351699
CD25 on IgD+ CD24-	DE	DE	CD25 on IgD+ CD24-	Inverse variance weighted	12.6672243461788	11	0.315630621991807
CD25 on IgD+ CD24+	DE	DE	CD25 on IgD+ CD24+	MR Egger	13.8122994722112	9	0.129160505318497
CD25 on IgD+ CD24+	DE	DE	CD25 on IgD+ CD24+	Inverse variance weighted	17.6121094283537	10	0.0618700968671884
CD25 on IgD+ CD38-	DE	DE	CD25 on IgD+ CD38-	MR Egger	5.63656867855903	8	0.687866893183944
CD25 on IgD+ CD38-	DE	DE	CD25 on IgD+ CD38-	Inverse variance weighted	6.35997173788821	9	0.703419883463369
CD25 on IgD+ CD38- naive	DE	DE	CD25 on IgD+ CD38- naive	MR Egger	6.35464026169637	11	0.848685158019191
CD25 on IgD+ CD38- naive	DE	DE	CD25 on IgD+ CD38- naive	Inverse variance weighted	6.48391220780144	12	0.889753579915994
CD25 on IgD+ CD38- unsw mem	DE	DE	CD25 on IgD+ CD38- unsw mem	MR Egger	8.39551072305579	7	0.299012657248729
CD25 on IgD+ CD38- unsw mem	DE	DE	CD25 on IgD+ CD38- unsw mem	Inverse variance weighted	14.7598926573404	8	0.0639858208270969
CD25 on IgD+ CD38br	DE	DE	CD25 on IgD+ CD38br	MR Egger	14.361947452603	8	0.072805685319559
CD25 on IgD+ CD38br	DE	DE	CD25 on IgD+ CD38br	Inverse variance weighted	14.4032944877227	9	0.108685109475023
CD25 on IgD+ CD38dim	DE	DE	CD25 on IgD+ CD38dim	MR Egger	7.5155451983751	9	0.583604366077715
CD25 on IgD+ CD38dim	DE	DE	CD25 on IgD+ CD38dim	Inverse variance weighted	10.1789301253624	10	0.424937972065805
CD25 on memory B cell	DE	DE	CD25 on memory B cell	MR Egger	14.863781375305	12	0.248970562470133
CD25 on memory B cell	DE	DE	CD25 on memory B cell	Inverse variance weighted	14.9786620719352	13	0.308686751409999
CD25 on naive-mature B cell	DE	DE	CD25 on naive-mature B cell	MR Egger	13.4310791024427	11	0.266085969052661
CD25 on naive-mature B cell	DE	DE	CD25 on naive-mature B cell	Inverse variance weighted	14.3423328339477	12	0.279383781017053
CD25 on resting Treg	DE	DE	CD25 on resting Treg	MR Egger	16.924702458353	8	0.0309027672849281
CD25 on resting Treg	DE	DE	CD25 on resting Treg	Inverse variance weighted	17.2565436501327	9	0.0448468546315593
CD25 on secreting Treg	DE	DE	CD25 on secreting Treg	MR Egger	5.00174615390342	6	0.543589177568352
CD25 on secreting Treg	DE	DE	CD25 on secreting Treg	Inverse variance weighted	6.14347752525466	7	0.523099831174515
CD25 on sw mem	DE	DE	CD25 on sw mem	MR Egger	3.848763990287	9	0.921081407826289
CD25 on sw mem	DE	DE	CD25 on sw mem	Inverse variance weighted	4.29305653504975	10	0.933159818520005
CD25 on transitional	DE	DE	CD25 on transitional	MR Egger	8.6176776393859	9	0.47328718786323
CD25 on transitional	DE	DE	CD25 on transitional	Inverse variance weighted	10.1257780390231	10	0.429528567635721
CD25 on unsw mem	DE	DE	CD25 on unsw mem	MR Egger	15.5290053056138	12	0.213772811872139
CD25 on unsw mem	DE	DE	CD25 on unsw mem	Inverse variance weighted	17.5996158053404	13	0.173321860994194
CD25++ CD8br %CD8br	DE	DE	CD25++ CD8br %CD8br	MR Egger	17.0909159456246	9	0.0473111318192563
CD25++ CD8br %CD8br	DE	DE	CD25++ CD8br %CD8br	Inverse variance weighted	17.8391570776004	10	0.0577382064151337
CD25++ CD8br %T cell	DE	DE	CD25++ CD8br %T cell	MR Egger	8.76711130431931	8	0.362321604574329
CD25++ CD8br %T cell	DE	DE	CD25++ CD8br %T cell	Inverse variance weighted	9.01713205759206	9	0.435694252158465
CD25++ CD8br AC	DE	DE	CD25++ CD8br AC	MR Egger	20.2405039060138	17	0.262113133311015
CD25++ CD8br AC	DE	DE	CD25++ CD8br AC	Inverse variance weighted	20.2437753961846	18	0.319263827660734
CD25hi %CD4+	DE	DE	CD25hi %CD4+	MR Egger	11.0905864054357	11	0.435705750591592
CD25hi %CD4+	DE	DE	CD25hi %CD4+	Inverse variance weighted	12.9537956532829	12	0.372407952784995
CD25hi %T cell	DE	DE	CD25hi %T cell	MR Egger	6.95348431048964	7	0.43373909830173
CD25hi %T cell	DE	DE	CD25hi %T cell	Inverse variance weighted	7.04687879989148	8	0.531583357425827
CD25hi AC	DE	DE	CD25hi AC	MR Egger	6.61089891495781	7	0.470484227946396
CD25hi AC	DE	DE	CD25hi AC	Inverse variance weighted	7.02441069126379	8	0.534001242418933
CD25hi CD45RA- CD4 not Treg %CD4+	DE	DE	CD25hi CD45RA- CD4 not Treg %CD4+	MR Egger	7.2889542041493	11	0.775223904799097
CD25hi CD45RA- CD4 not Treg %CD4+	DE	DE	CD25hi CD45RA- CD4 not Treg %CD4+	Inverse variance weighted	7.5606825189811	12	0.818451041247595
CD25hi CD45RA- CD4 not Treg %T cell	DE	DE	CD25hi CD45RA- CD4 not Treg %T cell	MR Egger	8.48174626205954	9	0.486418588457867
CD25hi CD45RA- CD4 not Treg %T cell	DE	DE	CD25hi CD45RA- CD4 not Treg %T cell	Inverse variance weighted	8.52331946926236	10	0.577858198948258
CD25hi CD45RA- CD4 not Treg AC	DE	DE	CD25hi CD45RA- CD4 not Treg AC	MR Egger	3.63836554825412	5	0.602562236234636
CD25hi CD45RA- CD4 not Treg AC	DE	DE	CD25hi CD45RA- CD4 not Treg AC	Inverse variance weighted	3.69803153376293	6	0.717462843929199
CD25hi CD45RA+ CD4 not Treg %CD4+	DE	DE	CD25hi CD45RA+ CD4 not Treg %CD4+	MR Egger	9.28176223215631	10	0.505588462072895
CD25hi CD45RA+ CD4 not Treg %CD4+	DE	DE	CD25hi CD45RA+ CD4 not Treg %CD4+	Inverse variance weighted	9.50023871649487	11	0.575819664853446
CD25hi CD45RA+ CD4 not Treg %T cell	DE	DE	CD25hi CD45RA+ CD4 not Treg %T cell	MR Egger	17.8955596235079	12	0.118898685262851
CD25hi CD45RA+ CD4 not Treg %T cell	DE	DE	CD25hi CD45RA+ CD4 not Treg %T cell	Inverse variance weighted	17.9671399824461	13	0.158771129027232
CD25hi CD45RA+ CD4 not Treg AC	DE	DE	CD25hi CD45RA+ CD4 not Treg AC	MR Egger	14.2638018956176	11	0.218738431016447
CD25hi CD45RA+ CD4 not Treg AC	DE	DE	CD25hi CD45RA+ CD4 not Treg AC	Inverse variance weighted	14.7750685894148	12	0.253968433404428
CD27 on CD20-	DE	DE	CD27 on CD20-	MR Egger	0.939577657608164	3	0.815867808615
CD27 on CD20-	DE	DE	CD27 on CD20-	Inverse variance weighted	1.51214653102664	4	0.824487705781851
CD27 on CD20- CD38-	DE	DE	CD27 on CD20- CD38-	MR Egger	9.2889314025802	9	0.41104216983813
CD27 on CD20- CD38-	DE	DE	CD27 on CD20- CD38-	Inverse variance weighted	9.34573121174071	10	0.499636660450494
CD27 on CD24+ CD27+	DE	DE	CD27 on CD24+ CD27+	MR Egger	12.7892518999865	17	0.750176009214414
CD27 on CD24+ CD27+	DE	DE	CD27 on CD24+ CD27+	Inverse variance weighted	13.9588069812006	18	0.731772610056606
CD27 on IgD- CD38-	DE	DE	CD27 on IgD- CD38-	MR Egger	7.48935392449422	17	0.976283218051332
CD27 on IgD- CD38-	DE	DE	CD27 on IgD- CD38-	Inverse variance weighted	8.53738740588591	18	0.969516495692548
CD27 on IgD- CD38br	DE	DE	CD27 on IgD- CD38br	MR Egger	15.94343817664	9	0.0680721827025332
CD27 on IgD- CD38br	DE	DE	CD27 on IgD- CD38br	Inverse variance weighted	16.0429170637663	10	0.0984104234787614
CD27 on IgD- CD38dim	DE	DE	CD27 on IgD- CD38dim	MR Egger	18.0788540201778	19	0.517176835344471
CD27 on IgD- CD38dim	DE	DE	CD27 on IgD- CD38dim	Inverse variance weighted	18.5499064377555	20	0.551231501286797
CD27 on IgD+ CD24+	DE	DE	CD27 on IgD+ CD24+	MR Egger	8.17012985495854	19	0.984875594896833
CD27 on IgD+ CD24+	DE	DE	CD27 on IgD+ CD24+	Inverse variance weighted	9.16517368924732	20	0.980913977772317
CD27 on IgD+ CD38- unsw mem	DE	DE	CD27 on IgD+ CD38- unsw mem	MR Egger	9.52174909890699	11	0.573847893929652
CD27 on IgD+ CD38- unsw mem	DE	DE	CD27 on IgD+ CD38- unsw mem	Inverse variance weighted	9.53592729147786	12	0.656600772909487
CD27 on memory B cell	DE	DE	CD27 on memory B cell	MR Egger	14.1074896518369	15	0.517392982704616
CD27 on memory B cell	DE	DE	CD27 on memory B cell	Inverse variance weighted	14.2394770003891	16	0.580878503173045
CD27 on PB/PC	DE	DE	CD27 on PB/PC	MR Egger	6.83948417402857	8	0.554046176808686
CD27 on PB/PC	DE	DE	CD27 on PB/PC	Inverse variance weighted	7.57269260825111	9	0.577713773416356
CD27 on sw mem	DE	DE	CD27 on sw mem	MR Egger	12.9527756892843	20	0.879401019725752
CD27 on sw mem	DE	DE	CD27 on sw mem	Inverse variance weighted	13.1104135606243	21	0.90470731620055
CD27 on T cell	DE	DE	CD27 on T cell	MR Egger	9.8774629532119	8	0.273732009148578
CD27 on T cell	DE	DE	CD27 on T cell	Inverse variance weighted	10.2332881109727	9	0.331931562419856
CD27 on unsw mem	DE	DE	CD27 on unsw mem	MR Egger	16.5929899353664	21	0.73546355875383
CD27 on unsw mem	DE	DE	CD27 on unsw mem	Inverse variance weighted	16.6722093323044	22	0.781183906511666
CD28- CD127- CD25++ CD8br %CD8br	DE	DE	CD28- CD127- CD25++ CD8br %CD8br	MR Egger	1.03820195863568	6	0.984122581099726
CD28- CD127- CD25++ CD8br %CD8br	DE	DE	CD28- CD127- CD25++ CD8br %CD8br	Inverse variance weighted	2.17622818512719	7	0.949445893319953
CD28- CD127- CD25++ CD8br %T cell	DE	DE	CD28- CD127- CD25++ CD8br %T cell	MR Egger	6.80503041228318	7	0.449458605295848
CD28- CD127- CD25++ CD8br %T cell	DE	DE	CD28- CD127- CD25++ CD8br %T cell	Inverse variance weighted	7.33812123587971	8	0.500629624906517
CD28- CD127- CD25++ CD8br AC	DE	DE	CD28- CD127- CD25++ CD8br AC	MR Egger	7.0822568706485	10	0.717657255257699
CD28- CD127- CD25++ CD8br AC	DE	DE	CD28- CD127- CD25++ CD8br AC	Inverse variance weighted	7.19557496201497	11	0.783031447304484
CD28- CD25++ CD8br %CD8br	DE	DE	CD28- CD25++ CD8br %CD8br	MR Egger	7.7917552889487	11	0.731827763971144
CD28- CD25++ CD8br %CD8br	DE	DE	CD28- CD25++ CD8br %CD8br	Inverse variance weighted	7.82195676077484	12	0.798884490903705
CD28- CD25++ CD8br %T cell	DE	DE	CD28- CD25++ CD8br %T cell	MR Egger	18.4863343585186	16	0.296196915147509
CD28- CD25++ CD8br %T cell	DE	DE	CD28- CD25++ CD8br %T cell	Inverse variance weighted	18.7146043011709	17	0.345157417896728
CD28- CD25++ CD8br AC	DE	DE	CD28- CD25++ CD8br AC	MR Egger	4.76788036804608	8	0.782072835328868
CD28- CD25++ CD8br AC	DE	DE	CD28- CD25++ CD8br AC	Inverse variance weighted	8.80700499551632	9	0.455276856839408
CD28- CD8br %CD8br	DE	DE	CD28- CD8br %CD8br	MR Egger	9.49279612314301	12	0.660361822507579
CD28- CD8br %CD8br	DE	DE	CD28- CD8br %CD8br	Inverse variance weighted	9.95243644175124	13	0.697819109836011
CD28- CD8br %T cell	DE	DE	CD28- CD8br %T cell	MR Egger	3.99315900035757	7	0.780565022035704
CD28- CD8br %T cell	DE	DE	CD28- CD8br %T cell	Inverse variance weighted	7.38760448512005	8	0.495447597776668
CD28- CD8br AC	DE	DE	CD28- CD8br AC	MR Egger	5.83386177156275	9	0.756424112470281
CD28- CD8br AC	DE	DE	CD28- CD8br AC	Inverse variance weighted	7.04924326893985	10	0.720788053969486
CD28- CD8dim %CD8dim	DE	DE	CD28- CD8dim %CD8dim	MR Egger	5.85758975807007	6	0.439330747802633
CD28- CD8dim %CD8dim	DE	DE	CD28- CD8dim %CD8dim	Inverse variance weighted	5.89444883181955	7	0.55212680444799
CD28- CD8dim %T cell	DE	DE	CD28- CD8dim %T cell	MR Egger	14.3496118236072	14	0.42400275697963
CD28- CD8dim %T cell	DE	DE	CD28- CD8dim %T cell	Inverse variance weighted	14.659963502745	15	0.476176505687121
CD28- CD8dim AC	DE	DE	CD28- CD8dim AC	MR Egger	15.7351152815724	15	0.399871177279313
CD28- CD8dim AC	DE	DE	CD28- CD8dim AC	Inverse variance weighted	15.9026044129934	16	0.459778800669699
CD28- DN (CD4-CD8-) %DN	DE	DE	CD28- DN (CD4-CD8-) %DN	MR Egger	9.32624369567959	9	0.407720281155506
CD28- DN (CD4-CD8-) %DN	DE	DE	CD28- DN (CD4-CD8-) %DN	Inverse variance weighted	9.69844576837547	10	0.467336043065095
CD28- DN (CD4-CD8-) %T cell	DE	DE	CD28- DN (CD4-CD8-) %T cell	MR Egger	5.81845358811701	11	0.885198633788285
CD28- DN (CD4-CD8-) %T cell	DE	DE	CD28- DN (CD4-CD8-) %T cell	Inverse variance weighted	5.81873078857854	12	0.924942405468139
CD28- DN (CD4-CD8-) AC	DE	DE	CD28- DN (CD4-CD8-) AC	MR Egger	5.01369134640415	14	0.985621232863555
CD28- DN (CD4-CD8-) AC	DE	DE	CD28- DN (CD4-CD8-) AC	Inverse variance weighted	5.34305606785325	15	0.988801741227696
CD28 on activated & secreting Treg	DE	DE	CD28 on activated & secreting Treg	MR Egger	12.1637871068223	9	0.20423250070141
CD28 on activated & secreting Treg	DE	DE	CD28 on activated & secreting Treg	Inverse variance weighted	12.6528771771633	10	0.243732452545037
CD28 on activated Treg	DE	DE	CD28 on activated Treg	MR Egger	12.174055714569	7	0.094978294347418
CD28 on activated Treg	DE	DE	CD28 on activated Treg	Inverse variance weighted	15.065621520009	8	0.0578819802080268
CD28 on CD28+ CD4+	DE	DE	CD28 on CD28+ CD4+	MR Egger	18.9445543206837	11	0.0620960662560843
CD28 on CD28+ CD4+	DE	DE	CD28 on CD28+ CD4+	Inverse variance weighted	19.2046934124621	12	0.0837068943593695
CD28 on CD28+ CD45RA- CD8br	DE	DE	CD28 on CD28+ CD45RA- CD8br	MR Egger	8.28681558425259	8	0.40596649441332
CD28 on CD28+ CD45RA- CD8br	DE	DE	CD28 on CD28+ CD45RA- CD8br	Inverse variance weighted	8.37392285228599	9	0.496946687347488
CD28 on CD28+ CD45RA+ CD8br	DE	DE	CD28 on CD28+ CD45RA+ CD8br	MR Egger	8.5500862928235	6	0.200506264722403
CD28 on CD28+ CD45RA+ CD8br	DE	DE	CD28 on CD28+ CD45RA+ CD8br	Inverse variance weighted	11.1318573484686	7	0.132969987485086
CD28 on CD28+ DN (CD4-CD8-)	DE	DE	CD28 on CD28+ DN (CD4-CD8-)	MR Egger	22.0835533747301	11	0.0237338758339925
CD28 on CD28+ DN (CD4-CD8-)	DE	DE	CD28 on CD28+ DN (CD4-CD8-)	Inverse variance weighted	22.0872907027375	12	0.0365530601672614
CD28 on CD39+ activated Treg	DE	DE	CD28 on CD39+ activated Treg	MR Egger	7.37564728323166	6	0.287499516581731
CD28 on CD39+ activated Treg	DE	DE	CD28 on CD39+ activated Treg	Inverse variance weighted	14.7625367811449	7	0.0391667076946588
CD28 on CD39+ CD4+	DE	DE	CD28 on CD39+ CD4+	MR Egger	8.25657188330104	7	0.310514391195231
CD28 on CD39+ CD4+	DE	DE	CD28 on CD39+ CD4+	Inverse variance weighted	8.29737812323188	8	0.404973643163246
CD28 on CD39+ CD8br	DE	DE	CD28 on CD39+ CD8br	MR Egger	12.2712985884171	9	0.198443307110195
CD28 on CD39+ CD8br	DE	DE	CD28 on CD39+ CD8br	Inverse variance weighted	16.5922055523823	10	0.0838886603758191
CD28 on CD39+ resting Treg	DE	DE	CD28 on CD39+ resting Treg	MR Egger	13.9375594907049	9	0.124563758405522
CD28 on CD39+ resting Treg	DE	DE	CD28 on CD39+ resting Treg	Inverse variance weighted	13.9379492803763	10	0.1758407962868
CD28 on CD39+ secreting Treg	DE	DE	CD28 on CD39+ secreting Treg	MR Egger	15.3397270071961	9	0.0820170551191251
CD28 on CD39+ secreting Treg	DE	DE	CD28 on CD39+ secreting Treg	Inverse variance weighted	15.4414755836175	10	0.116776183739475
CD28 on CD4 Treg	DE	DE	CD28 on CD4 Treg	MR Egger	10.8881280916933	9	0.283455238808284
CD28 on CD4 Treg	DE	DE	CD28 on CD4 Treg	Inverse variance weighted	12.0531597027903	10	0.2815144782148
CD28 on CD4+	DE	DE	CD28 on CD4+	MR Egger	21.1269563291077	12	0.0485519962792903
CD28 on CD4+	DE	DE	CD28 on CD4+	Inverse variance weighted	21.6925127413055	13	0.0603130593078202
CD28 on CD45RA- CD4 not Treg	DE	DE	CD28 on CD45RA- CD4 not Treg	MR Egger	15.3263198526804	8	0.0531024428345245
CD28 on CD45RA- CD4 not Treg	DE	DE	CD28 on CD45RA- CD4 not Treg	Inverse variance weighted	16.9519768688847	9	0.0494733460317572
CD28 on CD45RA+ CD4+	DE	DE	CD28 on CD45RA+ CD4+	MR Egger	8.16606993591731	9	0.517501011880593
CD28 on CD45RA+ CD4+	DE	DE	CD28 on CD45RA+ CD4+	Inverse variance weighted	15.0042083903619	10	0.131908501272133
CD28 on resting Treg	DE	DE	CD28 on resting Treg	MR Egger	11.3456529173647	13	0.581885582090477
CD28 on resting Treg	DE	DE	CD28 on resting Treg	Inverse variance weighted	11.831066264983	14	0.619867408546675
CD28 on secreting Treg	DE	DE	CD28 on secreting Treg	MR Egger	8.34772597774847	7	0.302932404010724
CD28 on secreting Treg	DE	DE	CD28 on secreting Treg	Inverse variance weighted	9.27365783666512	8	0.319739172621656
CD28+ CD45RA- CD8br %CD8br	DE	DE	CD28+ CD45RA- CD8br %CD8br	MR Egger	3.05580059929833	7	0.879792660024237
CD28+ CD45RA- CD8br %CD8br	DE	DE	CD28+ CD45RA- CD8br %CD8br	Inverse variance weighted	3.18020960628598	8	0.922544434953821
CD28+ CD45RA- CD8br %T cell	DE	DE	CD28+ CD45RA- CD8br %T cell	MR Egger	8.023831359188	12	0.783265281476369
CD28+ CD45RA- CD8br %T cell	DE	DE	CD28+ CD45RA- CD8br %T cell	Inverse variance weighted	8.49123014946656	13	0.810192040930979
CD28+ CD45RA- CD8br AC	DE	DE	CD28+ CD45RA- CD8br AC	MR Egger	8.70707443331225	11	0.64891019478863
CD28+ CD45RA- CD8br AC	DE	DE	CD28+ CD45RA- CD8br AC	Inverse variance weighted	8.84308349396247	12	0.716271559220843
CD28+ CD45RA- CD8dim %CD8dim	DE	DE	CD28+ CD45RA- CD8dim %CD8dim	MR Egger	13.2541778344793	9	0.151438228455766
CD28+ CD45RA- CD8dim %CD8dim	DE	DE	CD28+ CD45RA- CD8dim %CD8dim	Inverse variance weighted	15.973198023105	10	0.100402212485155
CD28+ CD45RA- CD8dim %T cell	DE	DE	CD28+ CD45RA- CD8dim %T cell	MR Egger	4.35725505038031	9	0.886366435544057
CD28+ CD45RA- CD8dim %T cell	DE	DE	CD28+ CD45RA- CD8dim %T cell	Inverse variance weighted	6.24954710324774	10	0.793879683016209
CD28+ CD45RA- CD8dim AC	DE	DE	CD28+ CD45RA- CD8dim AC	MR Egger	5.37859349112646	7	0.613865264030685
CD28+ CD45RA- CD8dim AC	DE	DE	CD28+ CD45RA- CD8dim AC	Inverse variance weighted	6.90601553230127	8	0.546806097296609
CD28+ CD45RA+ CD8br %CD8br	DE	DE	CD28+ CD45RA+ CD8br %CD8br	MR Egger	15.656302492839	7	0.0284487829574391
CD28+ CD45RA+ CD8br %CD8br	DE	DE	CD28+ CD45RA+ CD8br %CD8br	Inverse variance weighted	15.709110986557	8	0.0467379884153563
CD28+ CD45RA+ CD8br %T cell	DE	DE	CD28+ CD45RA+ CD8br %T cell	MR Egger	11.0382530404216	13	0.607612924042925
CD28+ CD45RA+ CD8br %T cell	DE	DE	CD28+ CD45RA+ CD8br %T cell	Inverse variance weighted	11.5281930227704	14	0.644134672922376
CD28+ CD45RA+ CD8br AC	DE	DE	CD28+ CD45RA+ CD8br AC	MR Egger	15.0734363035577	15	0.446140495514009
CD28+ CD45RA+ CD8br AC	DE	DE	CD28+ CD45RA+ CD8br AC	Inverse variance weighted	15.5044244404721	16	0.488049664689136
CD28+ CD45RA+ CD8dim %CD8dim	DE	DE	CD28+ CD45RA+ CD8dim %CD8dim	MR Egger	19.3761777131308	13	0.111894042337086
CD28+ CD45RA+ CD8dim %CD8dim	DE	DE	CD28+ CD45RA+ CD8dim %CD8dim	Inverse variance weighted	19.3868175461908	14	0.150688848487633
CD28+ CD45RA+ CD8dim %T cell	DE	DE	CD28+ CD45RA+ CD8dim %T cell	MR Egger	9.71197592322829	17	0.915251995791845
CD28+ CD45RA+ CD8dim %T cell	DE	DE	CD28+ CD45RA+ CD8dim %T cell	Inverse variance weighted	9.71746932906315	18	0.940738562144729
CD28+ CD45RA+ CD8dim AC	DE	DE	CD28+ CD45RA+ CD8dim AC	MR Egger	9.49977027269123	14	0.797766083647687
CD28+ CD45RA+ CD8dim AC	DE	DE	CD28+ CD45RA+ CD8dim AC	Inverse variance weighted	9.5360014015514	15	0.847868168945286
CD28+ DN (CD4-CD8-) %DN	DE	DE	CD28+ DN (CD4-CD8-) %DN	MR Egger	9.32624369567959	9	0.407720281155506
CD28+ DN (CD4-CD8-) %DN	DE	DE	CD28+ DN (CD4-CD8-) %DN	Inverse variance weighted	9.69844576837547	10	0.467336043065095
CD28+ DN (CD4-CD8-) %T cell	DE	DE	CD28+ DN (CD4-CD8-) %T cell	MR Egger	19.0255754869347	11	0.060635963556874
CD28+ DN (CD4-CD8-) %T cell	DE	DE	CD28+ DN (CD4-CD8-) %T cell	Inverse variance weighted	20.0657704394627	12	0.0658519911310686
CD28+ DN (CD4-CD8-) AC	DE	DE	CD28+ DN (CD4-CD8-) AC	MR Egger	9.3912236651075	3	0.0245171635249296
CD28+ DN (CD4-CD8-) AC	DE	DE	CD28+ DN (CD4-CD8-) AC	Inverse variance weighted	11.3537886769423	4	0.0228628632158442
CD3- lymphocyte %leukocyte	DE	DE	CD3- lymphocyte %leukocyte	MR Egger	3.32984589086705	6	0.766452846031134
CD3- lymphocyte %leukocyte	DE	DE	CD3- lymphocyte %leukocyte	Inverse variance weighted	4.6848812795973	7	0.698355167493127
CD3- lymphocyte %lymphocyte	DE	DE	CD3- lymphocyte %lymphocyte	MR Egger	9.23258510219526	8	0.323057026466625
CD3- lymphocyte %lymphocyte	DE	DE	CD3- lymphocyte %lymphocyte	Inverse variance weighted	11.4271495697022	9	0.247561892598859
CD3- lymphocyte AC	DE	DE	CD3- lymphocyte AC	MR Egger	11.1885968431345	10	0.343014667397044
CD3- lymphocyte AC	DE	DE	CD3- lymphocyte AC	Inverse variance weighted	11.5909035864247	11	0.395165257608994
CD3 on activated & secreting Treg	DE	DE	CD3 on activated & secreting Treg	MR Egger	6.18103104790023	12	0.906682560594743
CD3 on activated & secreting Treg	DE	DE	CD3 on activated & secreting Treg	Inverse variance weighted	7.37388496664497	13	0.881870042144572
CD3 on activated Treg	DE	DE	CD3 on activated Treg	MR Egger	5.79114868924942	10	0.832494109407417
CD3 on activated Treg	DE	DE	CD3 on activated Treg	Inverse variance weighted	5.88400295968578	11	0.880990633018343
CD3 on CD28- CD8br	DE	DE	CD3 on CD28- CD8br	MR Egger	6.1969563359002	9	0.720055698883016
CD3 on CD28- CD8br	DE	DE	CD3 on CD28- CD8br	Inverse variance weighted	6.83074353592611	10	0.741321355906937
CD3 on CD28+ CD4+	DE	DE	CD3 on CD28+ CD4+	MR Egger	15.6227080221941	14	0.33695370018117
CD3 on CD28+ CD4+	DE	DE	CD3 on CD28+ CD4+	Inverse variance weighted	16.652774255664	15	0.340041647816555
CD3 on CD28+ CD45RA- CD8br	DE	DE	CD3 on CD28+ CD45RA- CD8br	MR Egger	7.46195035165618	11	0.760535781694655
CD3 on CD28+ CD45RA- CD8br	DE	DE	CD3 on CD28+ CD45RA- CD8br	Inverse variance weighted	8.46963562272007	12	0.747438016164766
CD3 on CD28+ CD45RA+ CD8br	DE	DE	CD3 on CD28+ CD45RA+ CD8br	MR Egger	10.8430053040157	16	0.819070451306906
CD3 on CD28+ CD45RA+ CD8br	DE	DE	CD3 on CD28+ CD45RA+ CD8br	Inverse variance weighted	11.4830311625382	17	0.830381194184064
CD3 on CD28+ DN (CD4-CD8-)	DE	DE	CD3 on CD28+ DN (CD4-CD8-)	MR Egger	1.63811797438506	4	0.801925426527026
CD3 on CD28+ DN (CD4-CD8-)	DE	DE	CD3 on CD28+ DN (CD4-CD8-)	Inverse variance weighted	1.72669571509232	5	0.885519538013548
CD3 on CD39+ activated Treg	DE	DE	CD3 on CD39+ activated Treg	MR Egger	11.306158559736	11	0.417982219715699
CD3 on CD39+ activated Treg	DE	DE	CD3 on CD39+ activated Treg	Inverse variance weighted	12.2908743521462	12	0.42261100944599
CD3 on CD39+ CD4+	DE	DE	CD3 on CD39+ CD4+	MR Egger	5.58604453091898	9	0.78052652457654
CD3 on CD39+ CD4+	DE	DE	CD3 on CD39+ CD4+	Inverse variance weighted	7.49494281424196	10	0.67803758603044
CD3 on CD39+ CD8br	DE	DE	CD3 on CD39+ CD8br	MR Egger	13.4826806159521	9	0.141953799993987
CD3 on CD39+ CD8br	DE	DE	CD3 on CD39+ CD8br	Inverse variance weighted	15.5595506851588	10	0.112954116557532
CD3 on CD39+ resting Treg	DE	DE	CD3 on CD39+ resting Treg	MR Egger	0.444801793764045	5	0.994005309407664
CD3 on CD39+ resting Treg	DE	DE	CD3 on CD39+ resting Treg	Inverse variance weighted	4.60273453015367	6	0.59567628060426
CD3 on CD39+ secreting Treg	DE	DE	CD3 on CD39+ secreting Treg	MR Egger	17.4757876660219	13	0.178456333007588
CD3 on CD39+ secreting Treg	DE	DE	CD3 on CD39+ secreting Treg	Inverse variance weighted	18.2453509943949	14	0.195833680541453
CD3 on CD4 Treg	DE	DE	CD3 on CD4 Treg	MR Egger	3.92727383924909	12	0.984713215348021
CD3 on CD4 Treg	DE	DE	CD3 on CD4 Treg	Inverse variance weighted	3.95610389717139	13	0.991649413409437
CD3 on CD4+	DE	DE	CD3 on CD4+	MR Egger	5.64458346694379	11	0.89599563063308
CD3 on CD4+	DE	DE	CD3 on CD4+	Inverse variance weighted	5.73840667774027	12	0.928690270661964
CD3 on CD45RA- CD4+	DE	DE	CD3 on CD45RA- CD4+	MR Egger	24.3509722765556	16	0.0821142197362713
CD3 on CD45RA- CD4+	DE	DE	CD3 on CD45RA- CD4+	Inverse variance weighted	27.9494713656365	17	0.0455320926019091
CD3 on CD45RA+ CD4+	DE	DE	CD3 on CD45RA+ CD4+	MR Egger	16.6151635232641	13	0.217498920041915
CD3 on CD45RA+ CD4+	DE	DE	CD3 on CD45RA+ CD4+	Inverse variance weighted	17.3952266358665	14	0.235727276734762
CD3 on CD8br	DE	DE	CD3 on CD8br	MR Egger	3.73954081497048	8	0.879825307499648
CD3 on CD8br	DE	DE	CD3 on CD8br	Inverse variance weighted	4.01580515324316	9	0.910369190855368
CD3 on CM CD4+	DE	DE	CD3 on CM CD4+	MR Egger	16.4035083645688	12	0.173445606353249
CD3 on CM CD4+	DE	DE	CD3 on CM CD4+	Inverse variance weighted	17.6705141353885	13	0.170435229549753
CD3 on CM CD8br	DE	DE	CD3 on CM CD8br	MR Egger	17.3122975381965	9	0.0440442015231047
CD3 on CM CD8br	DE	DE	CD3 on CM CD8br	Inverse variance weighted	17.330879122463	10	0.0673556535747502
CD3 on EM CD4+	DE	DE	CD3 on EM CD4+	MR Egger	17.4032427286082	11	0.0965007578748133
CD3 on EM CD4+	DE	DE	CD3 on EM CD4+	Inverse variance weighted	17.9931676449307	12	0.115898132185493
CD3 on EM CD8br	DE	DE	CD3 on EM CD8br	MR Egger	7.57975547563486	8	0.475557939051732
CD3 on EM CD8br	DE	DE	CD3 on EM CD8br	Inverse variance weighted	8.21330975892218	9	0.512801046362839
CD3 on HLA DR+ CD4+	DE	DE	CD3 on HLA DR+ CD4+	MR Egger	16.8881155690323	16	0.39287258617579
CD3 on HLA DR+ CD4+	DE	DE	CD3 on HLA DR+ CD4+	Inverse variance weighted	17.121173340464	17	0.446186222165921
CD3 on HLA DR+ CD8br	DE	DE	CD3 on HLA DR+ CD8br	MR Egger	15.0459083128109	11	0.180404858920037
CD3 on HLA DR+ CD8br	DE	DE	CD3 on HLA DR+ CD8br	Inverse variance weighted	15.2384899574462	12	0.228652530886303
CD3 on HLA DR+ T cell	DE	DE	CD3 on HLA DR+ T cell	MR Egger	19.1130450559493	11	0.0590942542226153
CD3 on HLA DR+ T cell	DE	DE	CD3 on HLA DR+ T cell	Inverse variance weighted	19.1313814723136	12	0.085406779321234
CD3 on Naive CD4+	DE	DE	CD3 on Naive CD4+	MR Egger	20.5706609493085	16	0.195610179642223
CD3 on Naive CD4+	DE	DE	CD3 on Naive CD4+	Inverse variance weighted	20.6085197749893	17	0.244292304358659
CD3 on naive CD8br	DE	DE	CD3 on naive CD8br	MR Egger	29.5583826895611	16	0.0204316906718022
CD3 on naive CD8br	DE	DE	CD3 on naive CD8br	Inverse variance weighted	29.8602502014366	17	0.0273707091459657
CD3 on NKT	DE	DE	CD3 on NKT	MR Egger	3.87800629322146	7	0.793716673678909
CD3 on NKT	DE	DE	CD3 on NKT	Inverse variance weighted	4.17593609979842	8	0.840911135113307
CD3 on resting Treg	DE	DE	CD3 on resting Treg	MR Egger	21.3759179973353	22	0.497621229052829
CD3 on resting Treg	DE	DE	CD3 on resting Treg	Inverse variance weighted	21.8219062078658	23	0.531024018283726
CD3 on secreting Treg	DE	DE	CD3 on secreting Treg	MR Egger	4.06895304244765	10	0.944182773556588
CD3 on secreting Treg	DE	DE	CD3 on secreting Treg	Inverse variance weighted	6.82620545909499	11	0.812977995480152
CD3 on T cell	DE	DE	CD3 on T cell	MR Egger	9.58165876457029	18	0.944708976818882
CD3 on T cell	DE	DE	CD3 on T cell	Inverse variance weighted	9.77862710718711	19	0.958196762469253
CD3 on TD CD4+	DE	DE	CD3 on TD CD4+	MR Egger	25.0690089416249	7	0.000737718268157988
CD3 on TD CD4+	DE	DE	CD3 on TD CD4+	Inverse variance weighted	26.4437375479435	8	0.000881507103024921
CD3 on TD CD8br	DE	DE	CD3 on TD CD8br	MR Egger	10.9544702847667	10	0.361076188892876
CD3 on TD CD8br	DE	DE	CD3 on TD CD8br	Inverse variance weighted	11.7728197186645	11	0.380959714242716
CD33- HLA DR- AC	DE	DE	CD33- HLA DR- AC	MR Egger	24.2430639531479	8	0.0020862564908783
CD33- HLA DR- AC	DE	DE	CD33- HLA DR- AC	Inverse variance weighted	24.6195820168705	9	0.00342210871566134
CD33- HLA DR+ AC	DE	DE	CD33- HLA DR+ AC	MR Egger	15.7643039060331	14	0.327978943408115
CD33- HLA DR+ AC	DE	DE	CD33- HLA DR+ AC	Inverse variance weighted	15.8085366497371	15	0.394889366256345
CD33 on basophil	DE	DE	CD33 on basophil	MR Egger	12.5761602223619	11	0.32192695820485
CD33 on basophil	DE	DE	CD33 on basophil	Inverse variance weighted	15.8612783061832	12	0.197672714101267
CD33 on CD14+ monocyte	DE	DE	CD33 on CD14+ monocyte	MR Egger	7.32378189400095	10	0.694565055155991
CD33 on CD14+ monocyte	DE	DE	CD33 on CD14+ monocyte	Inverse variance weighted	13.9684290050704	11	0.234745357775288
CD33 on CD33br HLA DR+	DE	DE	CD33 on CD33br HLA DR+	MR Egger	16.9575881136421	13	0.201250164419692
CD33 on CD33br HLA DR+	DE	DE	CD33 on CD33br HLA DR+	Inverse variance weighted	22.2004356909763	14	0.074588688683309
CD33 on CD33br HLA DR+ CD14-	DE	DE	CD33 on CD33br HLA DR+ CD14-	MR Egger	19.159729211834	13	0.118233898772947
CD33 on CD33br HLA DR+ CD14-	DE	DE	CD33 on CD33br HLA DR+ CD14-	Inverse variance weighted	22.6470286462901	14	0.0662611419693415
CD33 on CD33br HLA DR+ CD14dim	DE	DE	CD33 on CD33br HLA DR+ CD14dim	MR Egger	16.9487186253991	12	0.151536548793497
CD33 on CD33br HLA DR+ CD14dim	DE	DE	CD33 on CD33br HLA DR+ CD14dim	Inverse variance weighted	16.9610312051463	13	0.201091634305105
CD33 on CD33dim HLA DR-	DE	DE	CD33 on CD33dim HLA DR-	MR Egger	6.46195197195844	9	0.692940647038866
CD33 on CD33dim HLA DR-	DE	DE	CD33 on CD33dim HLA DR-	Inverse variance weighted	9.60757420078758	10	0.475569609941664
CD33 on CD33dim HLA DR+ CD11b-	DE	DE	CD33 on CD33dim HLA DR+ CD11b-	MR Egger	15.5162694721592	14	0.343797994712953
CD33 on CD33dim HLA DR+ CD11b-	DE	DE	CD33 on CD33dim HLA DR+ CD11b-	Inverse variance weighted	16.0789458704082	15	0.376824353252397
CD33 on CD33dim HLA DR+ CD11b+	DE	DE	CD33 on CD33dim HLA DR+ CD11b+	MR Egger	15.5335529400101	14	0.342680947651753
CD33 on CD33dim HLA DR+ CD11b+	DE	DE	CD33 on CD33dim HLA DR+ CD11b+	Inverse variance weighted	19.0190560980671	15	0.212871652708295
CD33 on CD66b++ myeloid cell	DE	DE	CD33 on CD66b++ myeloid cell	MR Egger	11.5958143305142	11	0.394777909524587
CD33 on CD66b++ myeloid cell	DE	DE	CD33 on CD66b++ myeloid cell	Inverse variance weighted	11.6146930086444	12	0.477098750740397
CD33 on Gr MDSC	DE	DE	CD33 on Gr MDSC	MR Egger	14.3487052953848	7	0.0453156933743696
CD33 on Gr MDSC	DE	DE	CD33 on Gr MDSC	Inverse variance weighted	14.5053025443429	8	0.0695090365270352
CD33 on Im MDSC	DE	DE	CD33 on Im MDSC	MR Egger	17.0063223197192	12	0.149359640187028
CD33 on Im MDSC	DE	DE	CD33 on Im MDSC	Inverse variance weighted	18.0451287534093	13	0.155813455558453
CD33 on Mo MDSC	DE	DE	CD33 on Mo MDSC	MR Egger	8.62344350619228	9	0.472733801206808
CD33 on Mo MDSC	DE	DE	CD33 on Mo MDSC	Inverse variance weighted	15.7098399943873	10	0.108245305330467
CD33br HLA DR+ AC	DE	DE	CD33br HLA DR+ AC	MR Egger	15.5871955117593	14	0.33922796489406
CD33br HLA DR+ AC	DE	DE	CD33br HLA DR+ AC	Inverse variance weighted	15.8601288679546	15	0.391408058841684
CD33br HLA DR+ CD14- %CD33br HLA DR+	DE	DE	CD33br HLA DR+ CD14- %CD33br HLA DR+	MR Egger	6.90571525828112	7	0.438762419980622
CD33br HLA DR+ CD14- %CD33br HLA DR+	DE	DE	CD33br HLA DR+ CD14- %CD33br HLA DR+	Inverse variance weighted	7.02517970723667	8	0.533918419557066
CD33br HLA DR+ CD14- AC	DE	DE	CD33br HLA DR+ CD14- AC	MR Egger	16.4660408075327	11	0.124692027269139
CD33br HLA DR+ CD14- AC	DE	DE	CD33br HLA DR+ CD14- AC	Inverse variance weighted	19.8020586772264	12	0.0709242216839611
CD33br HLA DR+ CD14dim %CD33br HLA DR+	DE	DE	CD33br HLA DR+ CD14dim %CD33br HLA DR+	MR Egger	7.92730827263969	8	0.440602957920536
CD33br HLA DR+ CD14dim %CD33br HLA DR+	DE	DE	CD33br HLA DR+ CD14dim %CD33br HLA DR+	Inverse variance weighted	8.88813267882191	9	0.447664055825721
CD33br HLA DR+ CD14dim AC	DE	DE	CD33br HLA DR+ CD14dim AC	MR Egger	14.5391565557486	8	0.0687504970179246
CD33br HLA DR+ CD14dim AC	DE	DE	CD33br HLA DR+ CD14dim AC	Inverse variance weighted	15.1611460323503	9	0.0866036168523659
CD33dim HLA DR- AC	DE	DE	CD33dim HLA DR- AC	MR Egger	15.5927638441523	11	0.156935275294748
CD33dim HLA DR- AC	DE	DE	CD33dim HLA DR- AC	Inverse variance weighted	16.3245184501061	12	0.176820509822073
CD33dim HLA DR+ CD11b- %CD33dim HLA DR+	DE	DE	CD33dim HLA DR+ CD11b- %CD33dim HLA DR+	MR Egger	11.6180144881076	8	0.169078031362288
CD33dim HLA DR+ CD11b- %CD33dim HLA DR+	DE	DE	CD33dim HLA DR+ CD11b- %CD33dim HLA DR+	Inverse variance weighted	11.6215046646512	9	0.235497548893533
CD33dim HLA DR+ CD11b- AC	DE	DE	CD33dim HLA DR+ CD11b- AC	MR Egger	8.18660523148162	11	0.696496897943898
CD33dim HLA DR+ CD11b- AC	DE	DE	CD33dim HLA DR+ CD11b- AC	Inverse variance weighted	8.48136348046685	12	0.746473626606998
CD33dim HLA DR+ CD11b+ %CD33dim HLA DR+	DE	DE	CD33dim HLA DR+ CD11b+ %CD33dim HLA DR+	MR Egger	6.61460484608257	10	0.761258466212668
CD33dim HLA DR+ CD11b+ %CD33dim HLA DR+	DE	DE	CD33dim HLA DR+ CD11b+ %CD33dim HLA DR+	Inverse variance weighted	7.1452747879027	11	0.787199742912908
CD33dim HLA DR+ CD11b+ AC	DE	DE	CD33dim HLA DR+ CD11b+ AC	MR Egger	14.7031048426137	16	0.546481544152971
CD33dim HLA DR+ CD11b+ AC	DE	DE	CD33dim HLA DR+ CD11b+ AC	Inverse variance weighted	18.9363087006521	17	0.332200220849468
CD34 on HSC	DE	DE	CD34 on HSC	MR Egger	4.1892765852739	7	0.757736656462765
CD34 on HSC	DE	DE	CD34 on HSC	Inverse variance weighted	4.40330085294705	8	0.819027786719214
CD38 on CD20-	DE	DE	CD38 on CD20-	MR Egger	0.627988275120939	5	0.986685953188748
CD38 on CD20-	DE	DE	CD38 on CD20-	Inverse variance weighted	0.630280112707912	6	0.99587394731732
CD38 on CD3- CD19-	DE	DE	CD38 on CD3- CD19-	MR Egger	3.76519086496387	7	0.806390753375538
CD38 on CD3- CD19-	DE	DE	CD38 on CD3- CD19-	Inverse variance weighted	3.80357253387389	8	0.874396636229275
CD38 on IgD- CD38br	DE	DE	CD38 on IgD- CD38br	Inverse variance weighted	0.415420146495912	1	0.519231194045348
CD38 on IgD- CD38dim	DE	DE	CD38 on IgD- CD38dim	MR Egger	6.91658387299077	6	0.328630465759262
CD38 on IgD- CD38dim	DE	DE	CD38 on IgD- CD38dim	Inverse variance weighted	7.55168374303457	7	0.373778479124937
CD38 on IgD+	DE	DE	CD38 on IgD+	MR Egger	4.68004450499121	6	0.585454251089395
CD38 on IgD+	DE	DE	CD38 on IgD+	Inverse variance weighted	4.68231868818473	7	0.698666279545021
CD38 on IgD+ CD24-	DE	DE	CD38 on IgD+ CD24-	MR Egger	6.15726161514833	9	0.724081546004828
CD38 on IgD+ CD24-	DE	DE	CD38 on IgD+ CD24-	Inverse variance weighted	6.39112244340174	10	0.781402585997523
CD38 on IgD+ CD38br	DE	DE	CD38 on IgD+ CD38br	MR Egger	3.38287840835995	6	0.759481341036407
CD38 on IgD+ CD38br	DE	DE	CD38 on IgD+ CD38br	Inverse variance weighted	3.84013556164809	7	0.79799564138906
CD38 on IgD+ CD38dim	DE	DE	CD38 on IgD+ CD38dim	MR Egger	13.3207115156137	12	0.346167341087738
CD38 on IgD+ CD38dim	DE	DE	CD38 on IgD+ CD38dim	Inverse variance weighted	13.9963461506201	13	0.374101350329152
CD38 on naive-mature B cell	DE	DE	CD38 on naive-mature B cell	MR Egger	7.97941883317789	11	0.715146271585355
CD38 on naive-mature B cell	DE	DE	CD38 on naive-mature B cell	Inverse variance weighted	9.25834294029677	12	0.680720458460133
CD38 on PB/PC	DE	DE	CD38 on PB/PC	MR Egger	4.20462249766774	5	0.520347248032322
CD38 on PB/PC	DE	DE	CD38 on PB/PC	Inverse variance weighted	5.84873707409266	6	0.440346383468438
CD38 on transitional	DE	DE	CD38 on transitional	MR Egger	12.2887908118108	12	0.422774114450767
CD38 on transitional	DE	DE	CD38 on transitional	Inverse variance weighted	14.9913752104498	13	0.307891511881809
CD39 on CD39+ activated Treg	DE	DE	CD39 on CD39+ activated Treg	MR Egger	10.5228239926514	12	0.570193013295049
CD39 on CD39+ activated Treg	DE	DE	CD39 on CD39+ activated Treg	Inverse variance weighted	10.9585440884378	13	0.614290633762603
CD39 on CD39+ CD4+	DE	DE	CD39 on CD39+ CD4+	MR Egger	8.59654970083431	11	0.659077111321398
CD39 on CD39+ CD4+	DE	DE	CD39 on CD39+ CD4+	Inverse variance weighted	8.66110296314766	12	0.731571664376979
CD39 on CD39+ CD8br	DE	DE	CD39 on CD39+ CD8br	MR Egger	1.16084694254113	7	0.991800625736006
CD39 on CD39+ CD8br	DE	DE	CD39 on CD39+ CD8br	Inverse variance weighted	1.16802718405839	8	0.996947783170111
CD39 on CD39+ secreting Treg	DE	DE	CD39 on CD39+ secreting Treg	MR Egger	12.0707615505844	11	0.358347881706455
CD39 on CD39+ secreting Treg	DE	DE	CD39 on CD39+ secreting Treg	Inverse variance weighted	12.0751772074106	12	0.439661110338495
CD39 on granulocyte	DE	DE	CD39 on granulocyte	MR Egger	19.0740998817404	11	0.0597762933308372
CD39 on granulocyte	DE	DE	CD39 on granulocyte	Inverse variance weighted	23.4016477414173	12	0.024503275729697
CD39 on monocyte	DE	DE	CD39 on monocyte	MR Egger	4.86369147742289	10	0.900095460497123
CD39 on monocyte	DE	DE	CD39 on monocyte	Inverse variance weighted	8.87242906680914	11	0.633666498748106
CD39+ activated Treg %activated Treg	DE	DE	CD39+ activated Treg %activated Treg	MR Egger	7.2314177053644	11	0.780045080230603
CD39+ activated Treg %activated Treg	DE	DE	CD39+ activated Treg %activated Treg	Inverse variance weighted	7.94998272051693	12	0.78902675309764
CD39+ activated Treg %CD4 Treg	DE	DE	CD39+ activated Treg %CD4 Treg	MR Egger	7.94156875521129	9	0.540045274121215
CD39+ activated Treg %CD4 Treg	DE	DE	CD39+ activated Treg %CD4 Treg	Inverse variance weighted	7.94159610085389	10	0.63454182360767
CD39+ activated Treg AC	DE	DE	CD39+ activated Treg AC	MR Egger	20.4562670218789	21	0.492548132553694
CD39+ activated Treg AC	DE	DE	CD39+ activated Treg AC	Inverse variance weighted	20.4612603191782	22	0.55421087118782
CD39+ CD4+ %CD4+	DE	DE	CD39+ CD4+ %CD4+	MR Egger	14.7991492391738	15	0.465979375472228
CD39+ CD4+ %CD4+	DE	DE	CD39+ CD4+ %CD4+	Inverse variance weighted	15.7968129061471	16	0.467229616489123
CD39+ CD4+ %T cell	DE	DE	CD39+ CD4+ %T cell	MR Egger	23.8919991900135	16	0.0918900334685101
CD39+ CD4+ %T cell	DE	DE	CD39+ CD4+ %T cell	Inverse variance weighted	23.9359588345389	17	0.12118548865353
CD39+ CD4+ AC	DE	DE	CD39+ CD4+ AC	MR Egger	13.9473402283553	14	0.453641613952341
CD39+ CD4+ AC	DE	DE	CD39+ CD4+ AC	Inverse variance weighted	14.2551818899743	15	0.506270255325852
CD39+ CD8br %CD8br	DE	DE	CD39+ CD8br %CD8br	MR Egger	7.26092483715627	9	0.609973574179486
CD39+ CD8br %CD8br	DE	DE	CD39+ CD8br %CD8br	Inverse variance weighted	7.27626117228922	10	0.699132106186981
CD39+ CD8br %T cell	DE	DE	CD39+ CD8br %T cell	MR Egger	9.8931046110865	11	0.540027404861179
CD39+ CD8br %T cell	DE	DE	CD39+ CD8br %T cell	Inverse variance weighted	9.99083362027239	12	0.616764854540263
CD39+ CD8br AC	DE	DE	CD39+ CD8br AC	MR Egger	8.2952388602762	13	0.823848200658295
CD39+ CD8br AC	DE	DE	CD39+ CD8br AC	Inverse variance weighted	8.35974610361721	14	0.869754983056934
CD39+ resting Treg % CD4 Treg	DE	DE	CD39+ resting Treg % CD4 Treg	MR Egger	8.21063571526644	16	0.94234672241317
CD39+ resting Treg % CD4 Treg	DE	DE	CD39+ resting Treg % CD4 Treg	Inverse variance weighted	10.1669477190507	17	0.896463645271461
CD39+ resting Treg %resting Treg	DE	DE	CD39+ resting Treg %resting Treg	MR Egger	11.1613608551278	15	0.74107412853173
CD39+ resting Treg %resting Treg	DE	DE	CD39+ resting Treg %resting Treg	Inverse variance weighted	12.7320899237104	16	0.692236276777034
CD39+ resting Treg AC	DE	DE	CD39+ resting Treg AC	MR Egger	18.6717118846108	14	0.177876368841099
CD39+ resting Treg AC	DE	DE	CD39+ resting Treg AC	Inverse variance weighted	19.2366608563481	15	0.203209209609215
CD39+ secreting Treg AC	DE	DE	CD39+ secreting Treg AC	MR Egger	14.1008041265497	12	0.294317494635039
CD39+ secreting Treg AC	DE	DE	CD39+ secreting Treg AC	Inverse variance weighted	17.8502331412293	13	0.163289263240232
CD39+ secreting Treg %CD4 Treg	DE	DE	CD39+ secreting Treg %CD4 Treg	MR Egger	8.74801610901376	10	0.556173177165852
CD39+ secreting Treg %CD4 Treg	DE	DE	CD39+ secreting Treg %CD4 Treg	Inverse variance weighted	15.3893368522958	11	0.165357575391834
CD39+ secreting Treg %secreting Treg	DE	DE	CD39+ secreting Treg %secreting Treg	MR Egger	7.09719930757483	13	0.897073184377278
CD39+ secreting Treg %secreting Treg	DE	DE	CD39+ secreting Treg %secreting Treg	Inverse variance weighted	7.14786564270081	14	0.928861228595433
CD4 on activated & secreting Treg	DE	DE	CD4 on activated & secreting Treg	MR Egger	8.5016865260773	10	0.579954803391085
CD4 on activated & secreting Treg	DE	DE	CD4 on activated & secreting Treg	Inverse variance weighted	13.1302787513547	11	0.284895839352205
CD4 on activated Treg	DE	DE	CD4 on activated Treg	MR Egger	1.10947868612272	3	0.774786397923345
CD4 on activated Treg	DE	DE	CD4 on activated Treg	Inverse variance weighted	3.73938006627541	4	0.442424251786954
CD4 on CD28+ CD4+	DE	DE	CD4 on CD28+ CD4+	MR Egger	16.7892983715818	8	0.0323794296407391
CD4 on CD28+ CD4+	DE	DE	CD4 on CD28+ CD4+	Inverse variance weighted	16.8040088380492	9	0.0518751133639724
CD4 on CD39+ activated Treg	DE	DE	CD4 on CD39+ activated Treg	MR Egger	4.36996910354174	6	0.626742733472689
CD4 on CD39+ activated Treg	DE	DE	CD4 on CD39+ activated Treg	Inverse variance weighted	4.81825488624191	7	0.68213124847614
CD4 on CD39+ CD4+	DE	DE	CD4 on CD39+ CD4+	MR Egger	16.717532491501	15	0.33602884626232
CD4 on CD39+ CD4+	DE	DE	CD4 on CD39+ CD4+	Inverse variance weighted	17.4872711348915	16	0.35476302229582
CD4 on CD39+ resting Treg	DE	DE	CD4 on CD39+ resting Treg	MR Egger	1.74479807099057	3	0.627020511751244
CD4 on CD39+ resting Treg	DE	DE	CD4 on CD39+ resting Treg	Inverse variance weighted	4.14478027113595	4	0.386766421149558
CD4 on CD39+ secreting Treg	DE	DE	CD4 on CD39+ secreting Treg	MR Egger	22.55982352725	13	0.047271937535065
CD4 on CD39+ secreting Treg	DE	DE	CD4 on CD39+ secreting Treg	Inverse variance weighted	22.5626023580239	14	0.0677697391592835
CD4 on CD4 Treg	DE	DE	CD4 on CD4 Treg	MR Egger	15.013378536253	14	0.377240761553289
CD4 on CD4 Treg	DE	DE	CD4 on CD4 Treg	Inverse variance weighted	15.1661680468023	15	0.43951538135023
CD4 on CD4+	DE	DE	CD4 on CD4+	MR Egger	6.3901924806275	7	0.49499699640659
CD4 on CD4+	DE	DE	CD4 on CD4+	Inverse variance weighted	9.04770537263213	8	0.338287593473877
CD4 on CD45RA+ CD4+	DE	DE	CD4 on CD45RA+ CD4+	MR Egger	11.0967710463234	7	0.134453262400721
CD4 on CD45RA+ CD4+	DE	DE	CD4 on CD45RA+ CD4+	Inverse variance weighted	11.9253622160611	8	0.154565235066864
CD4 on CM CD4 +	DE	DE	CD4 on CM CD4 +	MR Egger	8.15690866748047	6	0.226831742022871
CD4 on CM CD4 +	DE	DE	CD4 on CM CD4 +	Inverse variance weighted	11.2554576019781	7	0.127857738377499
CD4 on EM CD4+	DE	DE	CD4 on EM CD4+	MR Egger	8.63381730380738	6	0.195243220600647
CD4 on EM CD4+	DE	DE	CD4 on EM CD4+	Inverse variance weighted	9.22030185717948	7	0.237223948037539
CD4 on HLA DR+ CD4+	DE	DE	CD4 on HLA DR+ CD4+	MR Egger	5.63892196970663	7	0.58248441433546
CD4 on HLA DR+ CD4+	DE	DE	CD4 on HLA DR+ CD4+	Inverse variance weighted	5.86775048311809	8	0.662042961080613
CD4 on monocyte	DE	DE	CD4 on monocyte	MR Egger	5.24853226940942	7	0.62966241756826
CD4 on monocyte	DE	DE	CD4 on monocyte	Inverse variance weighted	5.59566830440627	8	0.692419261113934
CD4 on naive CD4+	DE	DE	CD4 on naive CD4+	MR Egger	15.2446009936485	12	0.228331727366152
CD4 on naive CD4+	DE	DE	CD4 on naive CD4+	Inverse variance weighted	15.7531621264472	13	0.262716331301937
CD4 on resting Treg	DE	DE	CD4 on resting Treg	MR Egger	7.89212005416561	4	0.0956108739098183
CD4 on resting Treg	DE	DE	CD4 on resting Treg	Inverse variance weighted	10.0454672690467	5	0.0739571543690363
CD4 on secreting Treg	DE	DE	CD4 on secreting Treg	MR Egger	20.6251597691137	12	0.056146289259986
CD4 on secreting Treg	DE	DE	CD4 on secreting Treg	Inverse variance weighted	21.1384470104414	13	0.0702350592702374
CD4 on TD CD4+	DE	DE	CD4 on TD CD4+	MR Egger	3.27040974036532	9	0.95260255461356
CD4 on TD CD4+	DE	DE	CD4 on TD CD4+	Inverse variance weighted	3.97837249158944	10	0.948317362453261
CD4 Treg %CD4	DE	DE	CD4 Treg %CD4	MR Egger	19.0887400724971	8	0.0143922015836051
CD4 Treg %CD4	DE	DE	CD4 Treg %CD4	Inverse variance weighted	21.2071190663199	9	0.0117618614937092
CD4 Treg %T cell	DE	DE	CD4 Treg %T cell	MR Egger	6.8053813565704	6	0.339221150603468
CD4 Treg %T cell	DE	DE	CD4 Treg %T cell	Inverse variance weighted	6.94893346551111	7	0.434216216359695
CD4 Treg AC	DE	DE	CD4 Treg AC	MR Egger	10.4375910777675	9	0.316234098293073
CD4 Treg AC	DE	DE	CD4 Treg AC	Inverse variance weighted	10.8060020315273	10	0.372830736347859
CD4/CD8br	DE	DE	CD4/CD8br	MR Egger	1.01246276206878	3	0.798236372124369
CD4/CD8br	DE	DE	CD4/CD8br	Inverse variance weighted	1.0286452501242	4	0.905421771261013
CD4+ %leukocyte	DE	DE	CD4+ %leukocyte	MR Egger	1.48310062857944	3	0.686176152938596
CD4+ %leukocyte	DE	DE	CD4+ %leukocyte	Inverse variance weighted	1.62892705926948	4	0.803583899612137
CD4+ %T cell	DE	DE	CD4+ %T cell	MR Egger	11.5091917342528	7	0.117899011874522
CD4+ %T cell	DE	DE	CD4+ %T cell	Inverse variance weighted	16.7896088316592	8	0.0323759697634999
CD4+ AC	DE	DE	CD4+ AC	MR Egger	6.52544289227903	10	0.769357103763467
CD4+ AC	DE	DE	CD4+ AC	Inverse variance weighted	6.52795021269161	11	0.835922704106718
CD4+ CD8dim %leukocyte	DE	DE	CD4+ CD8dim %leukocyte	MR Egger	10.4367092685816	10	0.403049825039179
CD4+ CD8dim %leukocyte	DE	DE	CD4+ CD8dim %leukocyte	Inverse variance weighted	10.4473625303342	11	0.490651203496873
CD4+ CD8dim %lymphocyte	DE	DE	CD4+ CD8dim %lymphocyte	MR Egger	3.60615864317374	8	0.890796341631154
CD4+ CD8dim %lymphocyte	DE	DE	CD4+ CD8dim %lymphocyte	Inverse variance weighted	4.73650045382094	9	0.856646727160087
CD4+ CD8dim AC	DE	DE	CD4+ CD8dim AC	MR Egger	2.10796823732859	6	0.90950563753784
CD4+ CD8dim AC	DE	DE	CD4+ CD8dim AC	Inverse variance weighted	4.81690829157542	7	0.682295308903796
CD40 on CD14- CD16+ monocyte	DE	DE	CD40 on CD14- CD16+ monocyte	MR Egger	25.7263454534282	13	0.0184971492829832
CD40 on CD14- CD16+ monocyte	DE	DE	CD40 on CD14- CD16+ monocyte	Inverse variance weighted	26.4664205360157	14	0.0225669776902159
CD40 on CD14+ CD16- monocyte	DE	DE	CD40 on CD14+ CD16- monocyte	MR Egger	13.8302318775246	12	0.311680556414491
CD40 on CD14+ CD16- monocyte	DE	DE	CD40 on CD14+ CD16- monocyte	Inverse variance weighted	14.8095152003176	13	0.319394839526451
CD40 on CD14+ CD16+ monocyte	DE	DE	CD40 on CD14+ CD16+ monocyte	MR Egger	5.45054267569161	10	0.859124338774163
CD40 on CD14+ CD16+ monocyte	DE	DE	CD40 on CD14+ CD16+ monocyte	Inverse variance weighted	7.46317445797175	11	0.760430871317364
CD40 on monocytes	DE	DE	CD40 on monocytes	MR Egger	16.7754945340732	15	0.332461586989047
CD40 on monocytes	DE	DE	CD40 on monocytes	Inverse variance weighted	16.777538703918	16	0.400131762514936
CD45 on B cell	DE	DE	CD45 on B cell	MR Egger	3.64793074335381	6	0.724195363540572
CD45 on B cell	DE	DE	CD45 on B cell	Inverse variance weighted	3.87995285551273	7	0.793496091144478
CD45 on basophil	DE	DE	CD45 on basophil	MR Egger	5.20243912835126	6	0.518123453921956
CD45 on basophil	DE	DE	CD45 on basophil	Inverse variance weighted	5.22236267670491	7	0.632847613768786
CD45 on CD14+ monocyte	DE	DE	CD45 on CD14+ monocyte	MR Egger	4.38068649565538	6	0.625304266959046
CD45 on CD14+ monocyte	DE	DE	CD45 on CD14+ monocyte	Inverse variance weighted	4.65032741777934	7	0.702547837004926
CD45 on CD33- HLA DR-	DE	DE	CD45 on CD33- HLA DR-	MR Egger	11.626834266613	6	0.0708305915720981
CD45 on CD33- HLA DR-	DE	DE	CD45 on CD33- HLA DR-	Inverse variance weighted	13.3677482565755	7	0.0636393224011891
CD45 on CD33- HLA DR+	DE	DE	CD45 on CD33- HLA DR+	MR Egger	10.5448326794162	9	0.308201883913068
CD45 on CD33- HLA DR+	DE	DE	CD45 on CD33- HLA DR+	Inverse variance weighted	11.7977427649179	10	0.298820916298718
CD45 on CD33br HLA DR+	DE	DE	CD45 on CD33br HLA DR+	MR Egger	10.151633285534	7	0.180142171120865
CD45 on CD33br HLA DR+	DE	DE	CD45 on CD33br HLA DR+	Inverse variance weighted	16.6397537713524	8	0.0340867134036405
CD45 on CD33br HLA DR+ CD14-	DE	DE	CD45 on CD33br HLA DR+ CD14-	MR Egger	10.0114422190251	9	0.349559692683755
CD45 on CD33br HLA DR+ CD14-	DE	DE	CD45 on CD33br HLA DR+ CD14-	Inverse variance weighted	17.334436814752	10	0.0672836209918315
CD45 on CD33br HLA DR+ CD14dim	DE	DE	CD45 on CD33br HLA DR+ CD14dim	MR Egger	5.91967391092532	3	0.115584338887159
CD45 on CD33br HLA DR+ CD14dim	DE	DE	CD45 on CD33br HLA DR+ CD14dim	Inverse variance weighted	6.0424366936682	4	0.196001411397822
CD45 on CD33dim HLA DR-	DE	DE	CD45 on CD33dim HLA DR-	MR Egger	2.45800440396172	2	0.292584372187661
CD45 on CD33dim HLA DR-	DE	DE	CD45 on CD33dim HLA DR-	Inverse variance weighted	2.74266667797452	3	0.433025166760308
CD45 on CD33dim HLA DR+ CD11b-	DE	DE	CD45 on CD33dim HLA DR+ CD11b-	MR Egger	7.34976965468407	6	0.289707969048168
CD45 on CD33dim HLA DR+ CD11b-	DE	DE	CD45 on CD33dim HLA DR+ CD11b-	Inverse variance weighted	7.62589019744311	7	0.366734698643421
CD45 on CD4+	DE	DE	CD45 on CD4+	MR Egger	5.13236409365526	6	0.526952123164812
CD45 on CD4+	DE	DE	CD45 on CD4+	Inverse variance weighted	5.40791066074088	7	0.610313562024986
CD45 on CD66b++ myelod cell	DE	DE	CD45 on CD66b++ myelod cell	MR Egger	4.40126487223873	6	0.622544171150772
CD45 on CD66b++ myelod cell	DE	DE	CD45 on CD66b++ myelod cell	Inverse variance weighted	5.83265717982921	7	0.559419561482089
CD45 on CD8br	DE	DE	CD45 on CD8br	MR Egger	3.90600454009771	6	0.689394949385076
CD45 on CD8br	DE	DE	CD45 on CD8br	Inverse variance weighted	5.66410518151239	7	0.579470503342419
CD45 on Gr MDSC	DE	DE	CD45 on Gr MDSC	MR Egger	4.36948454804949	5	0.497533483449284
CD45 on Gr MDSC	DE	DE	CD45 on Gr MDSC	Inverse variance weighted	4.51340214914845	6	0.607552146009095
CD45 on granulocyte	DE	DE	CD45 on granulocyte	MR Egger	10.2377711842481	6	0.114989507424786
CD45 on granulocyte	DE	DE	CD45 on granulocyte	Inverse variance weighted	10.2377718860451	7	0.17549480416156
CD45 on HLA DR+ CD4+	DE	DE	CD45 on HLA DR+ CD4+	MR Egger	12.5519423061224	5	0.0279596061214252
CD45 on HLA DR+ CD4+	DE	DE	CD45 on HLA DR+ CD4+	Inverse variance weighted	12.5814038228599	6	0.0501864063829334
CD45 on HLA DR+ CD8br	DE	DE	CD45 on HLA DR+ CD8br	MR Egger	4.61752540133718	6	0.593716430970077
CD45 on HLA DR+ CD8br	DE	DE	CD45 on HLA DR+ CD8br	Inverse variance weighted	5.16080895697787	7	0.640346181700973
CD45 on HLA DR+ NK	DE	DE	CD45 on HLA DR+ NK	MR Egger	0.0866567798595441	3	0.993389105173094
CD45 on HLA DR+ NK	DE	DE	CD45 on HLA DR+ NK	Inverse variance weighted	3.01908593728634	4	0.554636510251138
CD45 on HLA DR+ T cell	DE	DE	CD45 on HLA DR+ T cell	MR Egger	2.3691947162975	7	0.936620666794873
CD45 on HLA DR+ T cell	DE	DE	CD45 on HLA DR+ T cell	Inverse variance weighted	2.38427831270208	8	0.966908893397783
CD45 on Im MDSC	DE	DE	CD45 on Im MDSC	MR Egger	0.890247939221732	1	0.345410127581252
CD45 on Im MDSC	DE	DE	CD45 on Im MDSC	Inverse variance weighted	0.929002542033883	2	0.628448452503074
CD45 on lymphocyte	DE	DE	CD45 on lymphocyte	MR Egger	3.00858578016161	9	0.96395360324764
CD45 on lymphocyte	DE	DE	CD45 on lymphocyte	Inverse variance weighted	3.03223513164489	10	0.980655244522734
CD45 on lymphocyte_duplicate	DE	DE	CD45 on lymphocyte_duplicate	MR Egger	7.50939607459022	8	0.482796759068111
CD45 on lymphocyte_duplicate	DE	DE	CD45 on lymphocyte_duplicate	Inverse variance weighted	7.53628916581795	9	0.581464739481974
CD45 on Mo MDSC	DE	DE	CD45 on Mo MDSC	MR Egger	0.914831545911217	3	0.821847220562328
CD45 on Mo MDSC	DE	DE	CD45 on Mo MDSC	Inverse variance weighted	0.97563757567417	4	0.913467353878579
CD45 on NK	DE	DE	CD45 on NK	MR Egger	13.1253977477506	15	0.59261279596236
CD45 on NK	DE	DE	CD45 on NK	Inverse variance weighted	14.1684248718801	16	0.586168054234926
CD45 on NKT	DE	DE	CD45 on NKT	MR Egger	3.29233731443792	5	0.65501503861404
CD45 on NKT	DE	DE	CD45 on NKT	Inverse variance weighted	3.33557601074838	6	0.765701309780917
CD45 on T cell	DE	DE	CD45 on T cell	MR Egger	0.925438103066262	6	0.988281500242957
CD45 on T cell	DE	DE	CD45 on T cell	Inverse variance weighted	3.52657541432411	7	0.832402680765713
CD45RA- CD28- CD8br %CD8br	DE	DE	CD45RA- CD28- CD8br %CD8br	MR Egger	8.304767409709	13	0.823193986550178
CD45RA- CD28- CD8br %CD8br	DE	DE	CD45RA- CD28- CD8br %CD8br	Inverse variance weighted	8.91310247265921	14	0.83657660792637
CD45RA- CD28- CD8br %T cell	DE	DE	CD45RA- CD28- CD8br %T cell	MR Egger	19.7421993737928	19	0.410238410431666
CD45RA- CD28- CD8br %T cell	DE	DE	CD45RA- CD28- CD8br %T cell	Inverse variance weighted	20.0196109892802	20	0.456703551709986
CD45RA- CD28- CD8br AC	DE	DE	CD45RA- CD28- CD8br AC	MR Egger	48.3273593018746	41	0.20098352490642
CD45RA- CD28- CD8br AC	DE	DE	CD45RA- CD28- CD8br AC	Inverse variance weighted	48.3804130482451	42	0.230962458489432
CD45RA- CD4+ %CD4+	DE	DE	CD45RA- CD4+ %CD4+	MR Egger	15.0865814548595	13	0.301978916521014
CD45RA- CD4+ %CD4+	DE	DE	CD45RA- CD4+ %CD4+	Inverse variance weighted	15.2693492329684	14	0.35999374023297
CD45RA- CD4+ %T cell	DE	DE	CD45RA- CD4+ %T cell	MR Egger	14.9339690852107	10	0.134487833967427
CD45RA- CD4+ %T cell	DE	DE	CD45RA- CD4+ %T cell	Inverse variance weighted	15.9312866977133	11	0.143701069725253
CD45RA- CD4+ AC	DE	DE	CD45RA- CD4+ AC	MR Egger	8.68742513023091	10	0.562002608240419
CD45RA- CD4+ AC	DE	DE	CD45RA- CD4+ AC	Inverse variance weighted	9.20136756723421	11	0.603311177822473
CD45RA on CD39+ resting Treg	DE	DE	CD45RA on CD39+ resting Treg	MR Egger	6.25571169551163	13	0.936349037507366
CD45RA on CD39+ resting Treg	DE	DE	CD45RA on CD39+ resting Treg	Inverse variance weighted	6.32021249190746	14	0.957763792885977
CD45RA on naive CD4+	DE	DE	CD45RA on naive CD4+	MR Egger	20.7230450052221	13	0.0785901813437685
CD45RA on naive CD4+	DE	DE	CD45RA on naive CD4+	Inverse variance weighted	24.0442720629779	14	0.0452613644267698
CD45RA on naive CD8br	DE	DE	CD45RA on naive CD8br	MR Egger	8.58779052483242	12	0.737676752447077
CD45RA on naive CD8br	DE	DE	CD45RA on naive CD8br	Inverse variance weighted	9.97101093627891	13	0.696303172896458
CD45RA on resting Treg	DE	DE	CD45RA on resting Treg	MR Egger	7.12560396913003	7	0.415920348137027
CD45RA on resting Treg	DE	DE	CD45RA on resting Treg	Inverse variance weighted	7.48839007768467	8	0.484967956216122
CD45RA on TD CD8br	DE	DE	CD45RA on TD CD8br	MR Egger	4.31268748713133	5	0.50532916617831
CD45RA on TD CD8br	DE	DE	CD45RA on TD CD8br	Inverse variance weighted	4.32388066945798	6	0.632935853379737
CD45RA+ CD28- CD8br %CD8br	DE	DE	CD45RA+ CD28- CD8br %CD8br	MR Egger	6.35590592915533	6	0.384524011984323
CD45RA+ CD28- CD8br %CD8br	DE	DE	CD45RA+ CD28- CD8br %CD8br	Inverse variance weighted	6.89477911337047	7	0.439917135422808
CD45RA+ CD28- CD8br %T cell	DE	DE	CD45RA+ CD28- CD8br %T cell	MR Egger	19.3719700030235	17	0.307603828159665
CD45RA+ CD28- CD8br %T cell	DE	DE	CD45RA+ CD28- CD8br %T cell	Inverse variance weighted	20.7828392250651	18	0.290510325194872
CD45RA+ CD28- CD8br AC	DE	DE	CD45RA+ CD28- CD8br AC	MR Egger	181.708710619045	185	0.554647592855997
CD45RA+ CD28- CD8br AC	DE	DE	CD45RA+ CD28- CD8br AC	Inverse variance weighted	184.93305478874	186	0.508311030187121
CD45RA+ CD8br %CD8br	DE	DE	CD45RA+ CD8br %CD8br	MR Egger	9.28934394032721	11	0.595203624926606
CD45RA+ CD8br %CD8br	DE	DE	CD45RA+ CD8br %CD8br	Inverse variance weighted	10.4224367321526	12	0.578952632940836
CD45RA+ CD8br %T cell	DE	DE	CD45RA+ CD8br %T cell	MR Egger	5.62727186597949	9	0.77656468392409
CD45RA+ CD8br %T cell	DE	DE	CD45RA+ CD8br %T cell	Inverse variance weighted	5.69224150565902	10	0.840423124413958
CD45RA+ CD8br AC	DE	DE	CD45RA+ CD8br AC	MR Egger	1.63507952158085	8	0.99023130219847
CD45RA+ CD8br AC	DE	DE	CD45RA+ CD8br AC	Inverse variance weighted	1.87913733809321	9	0.993237767913028
CD4RA on TD CD4+	DE	DE	CD4RA on TD CD4+	MR Egger	6.4035505394282	9	0.698947868370005
CD4RA on TD CD4+	DE	DE	CD4RA on TD CD4+	Inverse variance weighted	6.55238793455911	10	0.766917990200697
CD62L- CD86+ myeloid DC %DC	DE	DE	CD62L- CD86+ myeloid DC %DC	MR Egger	1.13462457850458	7	0.99235509720983
CD62L- CD86+ myeloid DC %DC	DE	DE	CD62L- CD86+ myeloid DC %DC	Inverse variance weighted	2.29898501868984	8	0.970446657347416
CD62L- CD86+ myeloid DC AC	DE	DE	CD62L- CD86+ myeloid DC AC	MR Egger	8.5305189723	8	0.383432956821906
CD62L- CD86+ myeloid DC AC	DE	DE	CD62L- CD86+ myeloid DC AC	Inverse variance weighted	12.1709997622921	9	0.203839953857466
CD62L- DC %DC	DE	DE	CD62L- DC %DC	MR Egger	3.79194514136574	8	0.875390026935899
CD62L- DC %DC	DE	DE	CD62L- DC %DC	Inverse variance weighted	5.05587518481499	9	0.829410518356517
CD62L- DC AC	DE	DE	CD62L- DC AC	MR Egger	8.16254386162285	7	0.318479521123536
CD62L- DC AC	DE	DE	CD62L- DC AC	Inverse variance weighted	8.28072241427102	8	0.406539895353037
CD62L- HLA DR++ monocyte %monocyte	DE	DE	CD62L- HLA DR++ monocyte %monocyte	MR Egger	0.913751293950377	3	0.822108101039028
CD62L- HLA DR++ monocyte %monocyte	DE	DE	CD62L- HLA DR++ monocyte %monocyte	Inverse variance weighted	3.44121964197666	4	0.486872125226154
CD62L- HLA DR++ monocyte AC	DE	DE	CD62L- HLA DR++ monocyte AC	MR Egger	2.04782069019096	4	0.726963586133239
CD62L- HLA DR++ monocyte AC	DE	DE	CD62L- HLA DR++ monocyte AC	Inverse variance weighted	4.80228773725725	5	0.440482795160809
CD62L- monocyte %monocyte	DE	DE	CD62L- monocyte %monocyte	MR Egger	20.2869640530534	13	0.0882822529374352
CD62L- monocyte %monocyte	DE	DE	CD62L- monocyte %monocyte	Inverse variance weighted	20.7443849786986	14	0.108364598918456
CD62L- monocyte AC	DE	DE	CD62L- monocyte AC	MR Egger	3.78408154832781	7	0.804284059522496
CD62L- monocyte AC	DE	DE	CD62L- monocyte AC	Inverse variance weighted	3.89649592597344	8	0.866339070779077
CD62L- myeloid DC %DC	DE	DE	CD62L- myeloid DC %DC	MR Egger	12.7606996735739	9	0.173736656800935
CD62L- myeloid DC %DC	DE	DE	CD62L- myeloid DC %DC	Inverse variance weighted	24.1286754616421	10	0.00726607485415703
CD62L- myeloid DC AC	DE	DE	CD62L- myeloid DC AC	MR Egger	7.08419786097809	6	0.313130815828345
CD62L- myeloid DC AC	DE	DE	CD62L- myeloid DC AC	Inverse variance weighted	8.47594391496208	7	0.292499879291985
CD62L- plasmacytoid DC %DC	DE	DE	CD62L- plasmacytoid DC %DC	MR Egger	14.8627183894929	5	0.0109653123272921
CD62L- plasmacytoid DC %DC	DE	DE	CD62L- plasmacytoid DC %DC	Inverse variance weighted	16.1661173805736	6	0.012889582860452
CD62L- plasmacytoid DC AC	DE	DE	CD62L- plasmacytoid DC AC	MR Egger	13.7431958405045	11	0.247530624788992
CD62L- plasmacytoid DC AC	DE	DE	CD62L- plasmacytoid DC AC	Inverse variance weighted	14.1813139023451	12	0.289280114753002
CD62L on CD62L+ DC	DE	DE	CD62L on CD62L+ DC	MR Egger	16.3278851015186	14	0.293763488307455
CD62L on CD62L+ DC	DE	DE	CD62L on CD62L+ DC	Inverse variance weighted	16.3292837898084	15	0.360511212995845
CD62L on CD62L+ myeloid DC	DE	DE	CD62L on CD62L+ myeloid DC	MR Egger	6.10258015544903	7	0.527824043030749
CD62L on CD62L+ myeloid DC	DE	DE	CD62L on CD62L+ myeloid DC	Inverse variance weighted	7.62921174760094	8	0.470501265829455
CD62L on CD62L+ plasmacytoid DC	DE	DE	CD62L on CD62L+ plasmacytoid DC	MR Egger	8.82661550831606	7	0.265345275007911
CD62L on CD62L+ plasmacytoid DC	DE	DE	CD62L on CD62L+ plasmacytoid DC	Inverse variance weighted	9.35141716959074	8	0.313523426776938
CD62L on granulocyte	DE	DE	CD62L on granulocyte	MR Egger	5.09938967736824	6	0.531130402611699
CD62L on granulocyte	DE	DE	CD62L on granulocyte	Inverse variance weighted	6.35290669846471	7	0.499198541817761
CD62L on monocyte	DE	DE	CD62L on monocyte	MR Egger	4.54183207840576	9	0.872282043973286
CD62L on monocyte	DE	DE	CD62L on monocyte	Inverse variance weighted	5.11503154708691	10	0.883362425697945
CD64 on CD14- CD16-	DE	DE	CD64 on CD14- CD16-	MR Egger	5.64480378066066	7	0.581780092454889
CD64 on CD14- CD16-	DE	DE	CD64 on CD14- CD16-	Inverse variance weighted	5.71702743667628	8	0.678894659391795
CD64 on CD14- CD16+ monocyte	DE	DE	CD64 on CD14- CD16+ monocyte	MR Egger	13.7337216199192	12	0.318034602049346
CD64 on CD14- CD16+ monocyte	DE	DE	CD64 on CD14- CD16+ monocyte	Inverse variance weighted	13.8341361352031	13	0.385627858664059
CD64 on CD14+ CD16- monocyte	DE	DE	CD64 on CD14+ CD16- monocyte	MR Egger	11.8659855406206	19	0.891273429852964
CD64 on CD14+ CD16- monocyte	DE	DE	CD64 on CD14+ CD16- monocyte	Inverse variance weighted	16.8178191014126	20	0.664769771024534
CD64 on CD14+ CD16+ monocyte	DE	DE	CD64 on CD14+ CD16+ monocyte	MR Egger	17.4605286618534	17	0.423611383010983
CD64 on CD14+ CD16+ monocyte	DE	DE	CD64 on CD14+ CD16+ monocyte	Inverse variance weighted	17.6323544162223	18	0.480107512829324
CD64 on monocyte	DE	DE	CD64 on monocyte	MR Egger	9.85324402373296	17	0.909651374318026
CD64 on monocyte	DE	DE	CD64 on monocyte	Inverse variance weighted	10.6493079574214	18	0.908641640269164
CD66b on CD66b++ myeloid cell	DE	DE	CD66b on CD66b++ myeloid cell	MR Egger	16.662366376888	14	0.274617181269955
CD66b on CD66b++ myeloid cell	DE	DE	CD66b on CD66b++ myeloid cell	Inverse variance weighted	17.0682702051689	15	0.314799617918963
CD66b on Gr MDSC	DE	DE	CD66b on Gr MDSC	MR Egger	6.27353464328185	9	0.712260297712676
CD66b on Gr MDSC	DE	DE	CD66b on Gr MDSC	Inverse variance weighted	6.38172694126854	10	0.782237795303164
CD66b++ myeloid cell AC	DE	DE	CD66b++ myeloid cell AC	MR Egger	8.36399475746205	3	0.0390585733786028
CD66b++ myeloid cell AC	DE	DE	CD66b++ myeloid cell AC	Inverse variance weighted	13.0484603363576	4	0.011041419527502
CD8 on CD8br	DE	DE	CD8 on CD8br	MR Egger	8.92050376792613	11	0.629230123396565
CD8 on CD8br	DE	DE	CD8 on CD8br	Inverse variance weighted	9.58879732432288	12	0.65198514275671
CD8 on CD28- CD8br	DE	DE	CD8 on CD28- CD8br	MR Egger	7.44279047667013	11	0.762176121169672
CD8 on CD28- CD8br	DE	DE	CD8 on CD28- CD8br	Inverse variance weighted	9.48981039851043	12	0.660622022605641
CD8 on CD28+ CD45RA- CD8br	DE	DE	CD8 on CD28+ CD45RA- CD8br	MR Egger	1.88651883442739	6	0.929833837298568
CD8 on CD28+ CD45RA- CD8br	DE	DE	CD8 on CD28+ CD45RA- CD8br	Inverse variance weighted	2.10358627299408	7	0.95388513718036
CD8 on CD28+ CD45RA+ CD8br	DE	DE	CD8 on CD28+ CD45RA+ CD8br	MR Egger	6.71892828841543	8	0.567239417750151
CD8 on CD28+ CD45RA+ CD8br	DE	DE	CD8 on CD28+ CD45RA+ CD8br	Inverse variance weighted	9.62153785039787	9	0.381983096593575
CD8 on CD39+ CD8br	DE	DE	CD8 on CD39+ CD8br	MR Egger	6.71467052807246	12	0.875879055526404
CD8 on CD39+ CD8br	DE	DE	CD8 on CD39+ CD8br	Inverse variance weighted	7.55628041688744	13	0.871259386431581
CD8 on CM CD8br	DE	DE	CD8 on CM CD8br	MR Egger	9.79297683510121	7	0.200611986411678
CD8 on CM CD8br	DE	DE	CD8 on CM CD8br	Inverse variance weighted	11.0424250878966	8	0.199306904206636
CD8 on EM CD8br	DE	DE	CD8 on EM CD8br	MR Egger	9.31524169827362	12	0.675794785260813
CD8 on EM CD8br	DE	DE	CD8 on EM CD8br	Inverse variance weighted	9.52252814551143	13	0.732434626142892
CD8 on HLA DR+ CD8br	DE	DE	CD8 on HLA DR+ CD8br	MR Egger	3.85467186695743	8	0.869991569555271
CD8 on HLA DR+ CD8br	DE	DE	CD8 on HLA DR+ CD8br	Inverse variance weighted	4.35516898354532	9	0.886521314027744
CD8 on naive CD8br	DE	DE	CD8 on naive CD8br	MR Egger	5.90626455148108	5	0.31544692241599
CD8 on naive CD8br	DE	DE	CD8 on naive CD8br	Inverse variance weighted	5.9569251045482	6	0.428032648459768
CD8 on NKT	DE	DE	CD8 on NKT	MR Egger	5.3589102779456	7	0.616251909322739
CD8 on NKT	DE	DE	CD8 on NKT	Inverse variance weighted	6.0592835434005	8	0.640591215229439
CD8 on TD CD8br	DE	DE	CD8 on TD CD8br	MR Egger	8.93701087670232	8	0.347637509983702
CD8 on TD CD8br	DE	DE	CD8 on TD CD8br	Inverse variance weighted	9.04531312817062	9	0.43310194974822
CD80 on CD62L+ myeloid DC	DE	DE	CD80 on CD62L+ myeloid DC	MR Egger	7.44702978196827	10	0.682675227915718
CD80 on CD62L+ myeloid DC	DE	DE	CD80 on CD62L+ myeloid DC	Inverse variance weighted	7.45590725321056	11	0.761053503131627
CD80 on CD62L+ plasmacytoid DC	DE	DE	CD80 on CD62L+ plasmacytoid DC	MR Egger	12.5312333007139	7	0.0843875423402708
CD80 on CD62L+ plasmacytoid DC	DE	DE	CD80 on CD62L+ plasmacytoid DC	Inverse variance weighted	13.0088988657028	8	0.111543796408504
CD80 on granulocyte	DE	DE	CD80 on granulocyte	MR Egger	18.7911359810381	20	0.535437343678293
CD80 on granulocyte	DE	DE	CD80 on granulocyte	Inverse variance weighted	20.0565620253631	21	0.517681102162265
CD80 on monocyte	DE	DE	CD80 on monocyte	MR Egger	7.88436526316842	12	0.794100301043143
CD80 on monocyte	DE	DE	CD80 on monocyte	Inverse variance weighted	8.75658151288849	13	0.791069238786356
CD80 on myeloid DC	DE	DE	CD80 on myeloid DC	MR Egger	13.8174478997203	12	0.312517390865782
CD80 on myeloid DC	DE	DE	CD80 on myeloid DC	Inverse variance weighted	13.8445628846249	13	0.384881076156704
CD80 on plasmacytoid DC	DE	DE	CD80 on plasmacytoid DC	MR Egger	16.7411410007081	8	0.0329203109333593
CD80 on plasmacytoid DC	DE	DE	CD80 on plasmacytoid DC	Inverse variance weighted	17.1230395805364	9	0.0468236927339933
CD86 on CD62L+ myeloid DC	DE	DE	CD86 on CD62L+ myeloid DC	MR Egger	9.57064968094205	6	0.143936489922898
CD86 on CD62L+ myeloid DC	DE	DE	CD86 on CD62L+ myeloid DC	Inverse variance weighted	9.69794778446187	7	0.206346366102286
CD86 on granulocyte	DE	DE	CD86 on granulocyte	MR Egger	11.3761639201165	8	0.181282386705327
CD86 on granulocyte	DE	DE	CD86 on granulocyte	Inverse variance weighted	14.1864722351104	9	0.115844945957435
CD86 on monocyte	DE	DE	CD86 on monocyte	MR Egger	1.50362751160058	4	0.825998705458681
CD86 on monocyte	DE	DE	CD86 on monocyte	Inverse variance weighted	2.86063943740044	5	0.721460630656052
CD86 on myeloid DC	DE	DE	CD86 on myeloid DC	MR Egger	11.5154898328943	10	0.318790002705519
CD86 on myeloid DC	DE	DE	CD86 on myeloid DC	Inverse variance weighted	11.7674455476399	11	0.381375102302958
CD86+ myeloid DC %DC	DE	DE	CD86+ myeloid DC %DC	MR Egger	3.12366284984553	9	0.959189483304876
CD86+ myeloid DC %DC	DE	DE	CD86+ myeloid DC %DC	Inverse variance weighted	4.30944808974288	10	0.932309398689152
CD86+ myeloid DC AC	DE	DE	CD86+ myeloid DC AC	MR Egger	4.18124119724765	6	0.652164493080349
CD86+ myeloid DC AC	DE	DE	CD86+ myeloid DC AC	Inverse variance weighted	5.159276556194	7	0.640532963851376
CD86+ plasmacytoid DC %DC	DE	DE	CD86+ plasmacytoid DC %DC	MR Egger	15.4992487086014	14	0.344900203029165
CD86+ plasmacytoid DC %DC	DE	DE	CD86+ plasmacytoid DC %DC	Inverse variance weighted	17.6263602466328	15	0.282817934792621
CD86+ plasmacytoid DC AC	DE	DE	CD86+ plasmacytoid DC AC	MR Egger	8.79386842615707	10	0.551771712107655
CD86+ plasmacytoid DC AC	DE	DE	CD86+ plasmacytoid DC AC	Inverse variance weighted	8.99331286206399	11	0.622509614567404
CD8br %leukocyte	DE	DE	CD8br %leukocyte	MR Egger	4.00697778767296	6	0.675732076269049
CD8br %leukocyte	DE	DE	CD8br %leukocyte	Inverse variance weighted	4.1154312605397	7	0.766390165307238
CD8br %T cell	DE	DE	CD8br %T cell	MR Egger	2.38336543805185	6	0.881285762727601
CD8br %T cell	DE	DE	CD8br %T cell	Inverse variance weighted	2.48667736457045	7	0.928096926964368
CD8br AC	DE	DE	CD8br AC	MR Egger	6.86825854807895	10	0.737820877758875
CD8br AC	DE	DE	CD8br AC	Inverse variance weighted	8.04438860775942	11	0.709322122103165
CD8br and CD8dim %leukocyte	DE	DE	CD8br and CD8dim %leukocyte	MR Egger	5.99440759724731	6	0.423816839001058
CD8br and CD8dim %leukocyte	DE	DE	CD8br and CD8dim %leukocyte	Inverse variance weighted	8.38979636803936	7	0.299479416253736
CD8br NKT %lymphocyte	DE	DE	CD8br NKT %lymphocyte	MR Egger	5.66730744362499	11	0.8946150473818
CD8br NKT %lymphocyte	DE	DE	CD8br NKT %lymphocyte	Inverse variance weighted	5.73772832956528	12	0.92872145339519
CD8br NKT %T cell	DE	DE	CD8br NKT %T cell	MR Egger	5.51086073813024	12	0.938708686943172
CD8br NKT %T cell	DE	DE	CD8br NKT %T cell	Inverse variance weighted	5.68934961871774	13	0.956731917023488
CD8br NKT AC	DE	DE	CD8br NKT AC	MR Egger	9.47489662747884	13	0.736206130547385
CD8br NKT AC	DE	DE	CD8br NKT AC	Inverse variance weighted	9.55269490095952	14	0.794101329750659
CD8dim %leukocyte	DE	DE	CD8dim %leukocyte	MR Egger	10.1622409460513	9	0.337511350284245
CD8dim %leukocyte	DE	DE	CD8dim %leukocyte	Inverse variance weighted	12.7293507060032	10	0.239200248088081
CD8dim %T cell	DE	DE	CD8dim %T cell	MR Egger	2.72715627022587	8	0.950296619589753
CD8dim %T cell	DE	DE	CD8dim %T cell	Inverse variance weighted	3.56414787357724	9	0.937692780097487
CD8dim AC	DE	DE	CD8dim AC	MR Egger	8.25517714500585	9	0.508649261235204
CD8dim AC	DE	DE	CD8dim AC	Inverse variance weighted	11.5038252467204	10	0.319634245430056
CD8dim NKT %lymphocyte	DE	DE	CD8dim NKT %lymphocyte	MR Egger	17.2328339702438	13	0.188877712314655
CD8dim NKT %lymphocyte	DE	DE	CD8dim NKT %lymphocyte	Inverse variance weighted	21.3751138141913	14	0.0923988805869278
CD8dim NKT %T cell	DE	DE	CD8dim NKT %T cell	MR Egger	16.5508759026473	11	0.121880310686566
CD8dim NKT %T cell	DE	DE	CD8dim NKT %T cell	Inverse variance weighted	21.7504674034651	12	0.0404135184945796
CD8dim NKT AC	DE	DE	CD8dim NKT AC	MR Egger	22.3981286220663	15	0.0977817633230894
CD8dim NKT AC	DE	DE	CD8dim NKT AC	Inverse variance weighted	25.0842267239607	16	0.0683543190300591
CM CD8br %CD8br	DE	DE	CM CD8br %CD8br	MR Egger	19.3528217440157	15	0.198188584686766
CM CD8br %CD8br	DE	DE	CM CD8br %CD8br	Inverse variance weighted	21.6850380991775	16	0.153655477186708
CM CD4+ %CD4+	DE	DE	CM CD4+ %CD4+	MR Egger	16.2698863864888	16	0.434288652406966
CM CD4+ %CD4+	DE	DE	CM CD4+ %CD4+	Inverse variance weighted	17.091787603857	17	0.448164408324893
CM CD4+ %T cell	DE	DE	CM CD4+ %T cell	MR Egger	13.2665489188894	9	0.150911458128448
CM CD4+ %T cell	DE	DE	CM CD4+ %T cell	Inverse variance weighted	13.4182796027663	10	0.201216157070282
CM CD4+ AC	DE	DE	CM CD4+ AC	MR Egger	10.7195227477241	12	0.553096247800422
CM CD4+ AC	DE	DE	CM CD4+ AC	Inverse variance weighted	11.1205251006051	13	0.600721473161486
CM CD8br %T cell	DE	DE	CM CD8br %T cell	MR Egger	14.0140023485897	5	0.0155207155517387
CM CD8br %T cell	DE	DE	CM CD8br %T cell	Inverse variance weighted	14.032714359409	6	0.0292728535593127
CM CD8br AC	DE	DE	CM CD8br AC	MR Egger	5.69110744552192	8	0.681787296486144
CM CD8br AC	DE	DE	CM CD8br AC	Inverse variance weighted	7.33802972644119	9	0.601970525190267
CM DN (CD4-CD8-) %DN	DE	DE	CM DN (CD4-CD8-) %DN	MR Egger	5.87087159370788	2	0.0531075701506085
CM DN (CD4-CD8-) %DN	DE	DE	CM DN (CD4-CD8-) %DN	Inverse variance weighted	6.48712689016438	3	0.0901715724587291
CM DN (CD4-CD8-) %T cell	DE	DE	CM DN (CD4-CD8-) %T cell	MR Egger	0.140111654836123	1	0.708170037512454
CM DN (CD4-CD8-) %T cell	DE	DE	CM DN (CD4-CD8-) %T cell	Inverse variance weighted	0.670591632694543	2	0.715126508948361
CX3CR1 on CD14- CD16-	DE	DE	CX3CR1 on CD14- CD16-	MR Egger	7.40463653321895	5	0.19224378457341
CX3CR1 on CD14- CD16-	DE	DE	CX3CR1 on CD14- CD16-	Inverse variance weighted	8.79552803827237	6	0.185408182193282
CX3CR1 on CD14- CD16+ monocyte	DE	DE	CX3CR1 on CD14- CD16+ monocyte	MR Egger	19.9723558838743	8	0.0104411449165991
CX3CR1 on CD14- CD16+ monocyte	DE	DE	CX3CR1 on CD14- CD16+ monocyte	Inverse variance weighted	21.2782489697234	9	0.0114706388087497
CX3CR1 on CD14+ CD16- monocyte	DE	DE	CX3CR1 on CD14+ CD16- monocyte	MR Egger	6.55149552194661	15	0.9689229780525
CX3CR1 on CD14+ CD16- monocyte	DE	DE	CX3CR1 on CD14+ CD16- monocyte	Inverse variance weighted	8.52372762591284	16	0.931725636166636
CX3CR1 on CD14+ CD16+ monocyte	DE	DE	CX3CR1 on CD14+ CD16+ monocyte	MR Egger	20.8132857624323	15	0.14290172832084
CX3CR1 on CD14+ CD16+ monocyte	DE	DE	CX3CR1 on CD14+ CD16+ monocyte	Inverse variance weighted	22.2732598781872	16	0.134585479574974
CX3CR1 on monocyte	DE	DE	CX3CR1 on monocyte	MR Egger	10.8748391609742	15	0.761415292912951
CX3CR1 on monocyte	DE	DE	CX3CR1 on monocyte	Inverse variance weighted	13.6237582196748	16	0.626720448231015
DC AC	DE	DE	DC AC	MR Egger	7.12122173921763	10	0.713953470550504
DC AC	DE	DE	DC AC	Inverse variance weighted	9.24947586060308	11	0.598876529824213
DN (CD4-CD8-) %leukocyte	DE	DE	DN (CD4-CD8-) %leukocyte	MR Egger	2.8067526336194	8	0.945893244245146
DN (CD4-CD8-) %leukocyte	DE	DE	DN (CD4-CD8-) %leukocyte	Inverse variance weighted	3.01229923785385	9	0.963805352750717
DN (CD4-CD8-) %T cell	DE	DE	DN (CD4-CD8-) %T cell	MR Egger	2.4957320910116	6	0.868945006396204
DN (CD4-CD8-) %T cell	DE	DE	DN (CD4-CD8-) %T cell	Inverse variance weighted	2.68985887999773	7	0.912135404838299
DN (CD4-CD8-) AC	DE	DE	DN (CD4-CD8-) AC	MR Egger	4.71392535922664	11	0.944225611105883
DN (CD4-CD8-) AC	DE	DE	DN (CD4-CD8-) AC	Inverse variance weighted	6.65206350169811	12	0.879724620300849
DN (CD4-CD8-) NKT %lymphocyte	DE	DE	DN (CD4-CD8-) NKT %lymphocyte	MR Egger	20.3736620627017	18	0.312180300569783
DN (CD4-CD8-) NKT %lymphocyte	DE	DE	DN (CD4-CD8-) NKT %lymphocyte	Inverse variance weighted	22.4119623072556	19	0.264235711100833
DN (CD4-CD8-) NKT %T cell	DE	DE	DN (CD4-CD8-) NKT %T cell	MR Egger	21.8044444817579	18	0.240783031406605
DN (CD4-CD8-) NKT %T cell	DE	DE	DN (CD4-CD8-) NKT %T cell	Inverse variance weighted	22.1858011012229	19	0.275107048296695
DN (CD4-CD8-) NKT AC	DE	DE	DN (CD4-CD8-) NKT AC	MR Egger	9.40370047842432	18	0.949644640702152
DN (CD4-CD8-) NKT AC	DE	DE	DN (CD4-CD8-) NKT AC	Inverse variance weighted	9.58083470743737	19	0.96253946105101
DP (CD4+CD8+) %leukocyte	DE	DE	DP (CD4+CD8+) %leukocyte	MR Egger	16.8486363805115	13	0.206316274903036
DP (CD4+CD8+) %leukocyte	DE	DE	DP (CD4+CD8+) %leukocyte	Inverse variance weighted	23.2842092609723	14	0.0557994191140871
DP (CD4+CD8+) %T cell	DE	DE	DP (CD4+CD8+) %T cell	MR Egger	21.6525162501831	13	0.0609852357923241
DP (CD4+CD8+) %T cell	DE	DE	DP (CD4+CD8+) %T cell	Inverse variance weighted	27.9532075186659	14	0.0144327344808491
DP (CD4+CD8+) AC	DE	DE	DP (CD4+CD8+) AC	MR Egger	9.65326188509276	5	0.0856776431538066
DP (CD4+CD8+) AC	DE	DE	DP (CD4+CD8+) AC	Inverse variance weighted	11.3988395932534	6	0.0768047204366467
EM CD4+ %CD4+	DE	DE	EM CD4+ %CD4+	MR Egger	14.8790394576439	11	0.188101811673542
EM CD4+ %CD4+	DE	DE	EM CD4+ %CD4+	Inverse variance weighted	20.9538875133195	12	0.0510597878685551
EM CD4+ %T cell	DE	DE	EM CD4+ %T cell	MR Egger	18.2113420643039	11	0.0768045125537125
EM CD4+ %T cell	DE	DE	EM CD4+ %T cell	Inverse variance weighted	20.0755713680093	12	0.0656698429957673
EM CD4+ AC	DE	DE	EM CD4+ AC	MR Egger	12.7564827929423	7	0.0782686573502337
EM CD4+ AC	DE	DE	EM CD4+ AC	Inverse variance weighted	14.0796109008866	8	0.0797138421131053
EM CD8br %CD8br	DE	DE	EM CD8br %CD8br	MR Egger	10.2321820530339	9	0.332017951631517
EM CD8br %CD8br	DE	DE	EM CD8br %CD8br	Inverse variance weighted	12.7414222146943	10	0.238490678753241
EM CD8br %T cell	DE	DE	EM CD8br %T cell	MR Egger	4.85079488370691	5	0.43435961224082
EM CD8br %T cell	DE	DE	EM CD8br %T cell	Inverse variance weighted	4.89442689827406	6	0.557423369289476
EM CD8br AC	DE	DE	EM CD8br AC	MR Egger	6.39964363257795	12	0.894612202782548
EM CD8br AC	DE	DE	EM CD8br AC	Inverse variance weighted	8.29538309269278	13	0.82383830546563
EM DN (CD4-CD8-) %DN	DE	DE	EM DN (CD4-CD8-) %DN	MR Egger	9.5202509198921	13	0.732615260348307
EM DN (CD4-CD8-) %DN	DE	DE	EM DN (CD4-CD8-) %DN	Inverse variance weighted	9.66974135055665	14	0.785908675843984
EM DN (CD4-CD8-) %T cell	DE	DE	EM DN (CD4-CD8-) %T cell	MR Egger	8.66686960215866	13	0.797612187080643
EM DN (CD4-CD8-) %T cell	DE	DE	EM DN (CD4-CD8-) %T cell	Inverse variance weighted	10.1447621680552	14	0.751524945816253
EM DN (CD4-CD8-) AC	DE	DE	EM DN (CD4-CD8-) AC	MR Egger	5.06932581634695	8	0.75014145279975
EM DN (CD4-CD8-) AC	DE	DE	EM DN (CD4-CD8-) AC	Inverse variance weighted	6.02310454972191	9	0.737603677894638
FSC-A on B cell	DE	DE	FSC-A on B cell	MR Egger	5.04785386713585	4	0.282422540290159
FSC-A on B cell	DE	DE	FSC-A on B cell	Inverse variance weighted	7.52970803771382	5	0.184130003341328
FSC-A on CD14+ monocyte	DE	DE	FSC-A on CD14+ monocyte	MR Egger	7.26434405345613	6	0.297091219736071
FSC-A on CD14+ monocyte	DE	DE	FSC-A on CD14+ monocyte	Inverse variance weighted	12.3876840606121	7	0.0885090676557651
FSC-A on CD4+	DE	DE	FSC-A on CD4+	MR Egger	1.81096085121985	9	0.994116412955243
FSC-A on CD4+	DE	DE	FSC-A on CD4+	Inverse variance weighted	1.83331165150814	10	0.997465385063338
FSC-A on CD8br	DE	DE	FSC-A on CD8br	MR Egger	3.5727054709037	6	0.734272768142595
FSC-A on CD8br	DE	DE	FSC-A on CD8br	Inverse variance weighted	3.9451610139411	7	0.786071707684238
FSC-A on granulocyte	DE	DE	FSC-A on granulocyte	MR Egger	6.51639012845765	10	0.77017491934408
FSC-A on granulocyte	DE	DE	FSC-A on granulocyte	Inverse variance weighted	6.72004769601104	11	0.821280347395032
FSC-A on HLA DR+ CD4+	DE	DE	FSC-A on HLA DR+ CD4+	MR Egger	10.3225961854971	7	0.171017328650888
FSC-A on HLA DR+ CD4+	DE	DE	FSC-A on HLA DR+ CD4+	Inverse variance weighted	12.387468389576	8	0.134735162699805
FSC-A on HLA DR+ CD8br	DE	DE	FSC-A on HLA DR+ CD8br	MR Egger	5.05209706879271	5	0.409555360394347
FSC-A on HLA DR+ CD8br	DE	DE	FSC-A on HLA DR+ CD8br	Inverse variance weighted	5.11661077213298	6	0.528946395312389
FSC-A on HLA DR+ NK	DE	DE	FSC-A on HLA DR+ NK	MR Egger	9.30493475916362	8	0.317228696436758
FSC-A on HLA DR+ NK	DE	DE	FSC-A on HLA DR+ NK	Inverse variance weighted	9.7225483836146	9	0.373409947987909
FSC-A on HLA DR+ T cell	DE	DE	FSC-A on HLA DR+ T cell	MR Egger	1.45595458055302	4	0.834413862097029
FSC-A on HLA DR+ T cell	DE	DE	FSC-A on HLA DR+ T cell	Inverse variance weighted	3.34176990743567	5	0.647453050815124
FSC-A on lymphocyte	DE	DE	FSC-A on lymphocyte	MR Egger	7.7214929288066	7	0.357791826913432
FSC-A on lymphocyte	DE	DE	FSC-A on lymphocyte	Inverse variance weighted	10.7295291937525	8	0.217500365757262
FSC-A on monocyte	DE	DE	FSC-A on monocyte	MR Egger	12.3961469114763	9	0.191886295580622
FSC-A on monocyte	DE	DE	FSC-A on monocyte	Inverse variance weighted	12.4072333043318	10	0.258725764954021
FSC-A on myeloid DC	DE	DE	FSC-A on myeloid DC	MR Egger	23.2503772716042	9	0.00565783226383827
FSC-A on myeloid DC	DE	DE	FSC-A on myeloid DC	Inverse variance weighted	23.3480995134341	10	0.00953210603575501
FSC-A on NK	DE	DE	FSC-A on NK	MR Egger	13.769356160765	9	0.130769459482491
FSC-A on NK	DE	DE	FSC-A on NK	Inverse variance weighted	13.7708525633625	10	0.18370264697223
FSC-A on NKT	DE	DE	FSC-A on NKT	MR Egger	3.89948050376038	3	0.272524994444262
FSC-A on NKT	DE	DE	FSC-A on NKT	Inverse variance weighted	5.25011258255251	4	0.262583415403927
FSC-A on plasmacytoid DC	DE	DE	FSC-A on plasmacytoid DC	MR Egger	5.58866488166727	11	0.899353286585126
FSC-A on plasmacytoid DC	DE	DE	FSC-A on plasmacytoid DC	Inverse variance weighted	5.63080463266849	12	0.933538267783548
FSC-A on T cell	DE	DE	FSC-A on T cell	MR Egger	4.61018985165252	7	0.707411144459839
FSC-A on T cell	DE	DE	FSC-A on T cell	Inverse variance weighted	5.22634199621665	8	0.73313313451773
Gr MDSC AC	DE	DE	Gr MDSC AC	MR Egger	6.49364868531933	8	0.592112220573132
Gr MDSC AC	DE	DE	Gr MDSC AC	Inverse variance weighted	8.39436403497581	9	0.494943422847188
Granulocyte %leukocyte	DE	DE	Granulocyte %leukocyte	MR Egger	11.7088977663977	9	0.230222136041781
Granulocyte %leukocyte	DE	DE	Granulocyte %leukocyte	Inverse variance weighted	11.7162770192675	10	0.304493732098418
Granulocyte AC	DE	DE	Granulocyte AC	MR Egger	7.4606277172625	11	0.760649121412462
Granulocyte AC	DE	DE	Granulocyte AC	Inverse variance weighted	8.75281586454657	12	0.723885664023771
HLA DR on HLA DR+ CD4+	DE	DE	HLA DR on HLA DR+ CD4+	MR Egger	4.11403307706771	4	0.390793072438637
HLA DR on HLA DR+ CD4+	DE	DE	HLA DR on HLA DR+ CD4+	Inverse variance weighted	8.31129646900465	5	0.139893453863185
HLA DR on HLA DR+ CD8br	DE	DE	HLA DR on HLA DR+ CD8br	MR Egger	10.7485302082992	7	0.149970358290277
HLA DR on HLA DR+ CD8br	DE	DE	HLA DR on HLA DR+ CD8br	Inverse variance weighted	10.7629501011265	8	0.215495890321962
HLA DR on HLA DR+ T cell	DE	DE	HLA DR on HLA DR+ T cell	MR Egger	2.75046698451814	4	0.600412867999637
HLA DR on HLA DR+ T cell	DE	DE	HLA DR on HLA DR+ T cell	Inverse variance weighted	3.0625877412872	5	0.69033707637916
HLA DR on B cell	DE	DE	HLA DR on B cell	MR Egger	5.83634033400779	10	0.82882061781162
HLA DR on B cell	DE	DE	HLA DR on B cell	Inverse variance weighted	6.1370803614988	11	0.864062944217506
HLA DR on CD14- CD16-	DE	DE	HLA DR on CD14- CD16-	MR Egger	7.65600096160101	10	0.66239764632023
HLA DR on CD14- CD16-	DE	DE	HLA DR on CD14- CD16-	Inverse variance weighted	7.67401226882467	11	0.742173431804138
HLA DR on CD14- CD16+ monocyte	DE	DE	HLA DR on CD14- CD16+ monocyte	MR Egger	13.8127455523509	10	0.181705484344332
HLA DR on CD14- CD16+ monocyte	DE	DE	HLA DR on CD14- CD16+ monocyte	Inverse variance weighted	14.1748836294472	11	0.223467086602201
HLA DR on CD14+ CD16- monocyte	DE	DE	HLA DR on CD14+ CD16- monocyte	MR Egger	3.33103117801977	9	0.949713639477118
HLA DR on CD14+ CD16- monocyte	DE	DE	HLA DR on CD14+ CD16- monocyte	Inverse variance weighted	8.09960769039174	10	0.619107915879001
HLA DR on CD14+ CD16+ monocyte	DE	DE	HLA DR on CD14+ CD16+ monocyte	MR Egger	18.2219821821048	9	0.0326837691933612
HLA DR on CD14+ CD16+ monocyte	DE	DE	HLA DR on CD14+ CD16+ monocyte	Inverse variance weighted	18.9821640862711	10	0.0404898112066841
HLA DR on CD14+ monocyte	DE	DE	HLA DR on CD14+ monocyte	MR Egger	3.37456239458161	9	0.947578649808002
HLA DR on CD14+ monocyte	DE	DE	HLA DR on CD14+ monocyte	Inverse variance weighted	8.16850380637569	10	0.612381725630096
HLA DR on CD33- HLA DR+	DE	DE	HLA DR on CD33- HLA DR+	MR Egger	4.53917581368511	7	0.715994854303674
HLA DR on CD33- HLA DR+	DE	DE	HLA DR on CD33- HLA DR+	Inverse variance weighted	4.56401288910344	8	0.80299517855086
HLA DR on CD33br HLA DR+ CD14-	DE	DE	HLA DR on CD33br HLA DR+ CD14-	MR Egger	11.8826797198766	10	0.292985070944404
HLA DR on CD33br HLA DR+ CD14-	DE	DE	HLA DR on CD33br HLA DR+ CD14-	Inverse variance weighted	12.147591521948	11	0.352652158391493
HLA DR on CD33br HLA DR+ CD14dim	DE	DE	HLA DR on CD33br HLA DR+ CD14dim	MR Egger	8.62821596730227	7	0.280461678689882
HLA DR on CD33br HLA DR+ CD14dim	DE	DE	HLA DR on CD33br HLA DR+ CD14dim	Inverse variance weighted	9.61259629895907	8	0.293275673941253
HLA DR on CD33dim HLA DR+ CD11b-	DE	DE	HLA DR on CD33dim HLA DR+ CD11b-	MR Egger	9.22778808801633	10	0.510630857755042
HLA DR on CD33dim HLA DR+ CD11b-	DE	DE	HLA DR on CD33dim HLA DR+ CD11b-	Inverse variance weighted	11.9067720109177	11	0.370691554563115
HLA DR on CD33dim HLA DR+ CD11b+	DE	DE	HLA DR on CD33dim HLA DR+ CD11b+	MR Egger	8.02845031589147	11	0.710753041270125
HLA DR on CD33dim HLA DR+ CD11b+	DE	DE	HLA DR on CD33dim HLA DR+ CD11b+	Inverse variance weighted	8.77223517145981	12	0.722251632864496
HLA DR on DC	DE	DE	HLA DR on DC	MR Egger	15.5026283429792	9	0.0780229512796941
HLA DR on DC	DE	DE	HLA DR on DC	Inverse variance weighted	16.2356329927337	10	0.0930828941616513
HLA DR on HLA DR+ NK	DE	DE	HLA DR on HLA DR+ NK	MR Egger	16.9123788219834	13	0.203340639712552
HLA DR on HLA DR+ NK	DE	DE	HLA DR on HLA DR+ NK	Inverse variance weighted	16.9232996934144	14	0.260288296169185
HLA DR on HSC	DE	DE	HLA DR on HSC	MR Egger	10.075879879437	10	0.433861510448094
HLA DR on HSC	DE	DE	HLA DR on HSC	Inverse variance weighted	12.7871131045002	11	0.30746708051292
HLA DR on monocyte	DE	DE	HLA DR on monocyte	MR Egger	1.36509562640592	3	0.713736512900759
HLA DR on monocyte	DE	DE	HLA DR on monocyte	Inverse variance weighted	1.97221036907001	4	0.740870333664023
HLA DR on myeloid DC	DE	DE	HLA DR on myeloid DC	MR Egger	13.6709445451841	7	0.057353161074785
HLA DR on myeloid DC	DE	DE	HLA DR on myeloid DC	Inverse variance weighted	14.6760596126487	8	0.0657589067149402
HLA DR on plasmacytoid DC	DE	DE	HLA DR on plasmacytoid DC	MR Egger	18.8088956331166	12	0.0932459068484985
HLA DR on plasmacytoid DC	DE	DE	HLA DR on plasmacytoid DC	Inverse variance weighted	18.8105825003618	13	0.129094681250434
HLA DR+ CD4+ %lymphocyte	DE	DE	HLA DR+ CD4+ %lymphocyte	MR Egger	12.7148224830977	9	0.175940470416762
HLA DR+ CD4+ %lymphocyte	DE	DE	HLA DR+ CD4+ %lymphocyte	Inverse variance weighted	18.0311827918132	10	0.0544399047497053
HLA DR+ CD4+ %T cell	DE	DE	HLA DR+ CD4+ %T cell	MR Egger	6.17805033397279	6	0.403543396963064
HLA DR+ CD4+ %T cell	DE	DE	HLA DR+ CD4+ %T cell	Inverse variance weighted	7.71756627545656	7	0.358156197997238
HLA DR+ CD4+ AC	DE	DE	HLA DR+ CD4+ AC	MR Egger	10.0262999302727	10	0.438188937426487
HLA DR+ CD4+ AC	DE	DE	HLA DR+ CD4+ AC	Inverse variance weighted	11.1800137783097	11	0.428307930230695
HLA DR+ CD8br %lymphocyte	DE	DE	HLA DR+ CD8br %lymphocyte	MR Egger	11.6797729259521	15	0.703088136277375
HLA DR+ CD8br %lymphocyte	DE	DE	HLA DR+ CD8br %lymphocyte	Inverse variance weighted	13.064806783482	16	0.668013524326006
HLA DR+ CD8br %T cell	DE	DE	HLA DR+ CD8br %T cell	MR Egger	11.1290472165327	15	0.74339392066914
HLA DR+ CD8br %T cell	DE	DE	HLA DR+ CD8br %T cell	Inverse variance weighted	11.9236574586526	16	0.749218136487979
HLA DR+ CD8br AC	DE	DE	HLA DR+ CD8br AC	MR Egger	13.8435334408251	19	0.792734848804363
HLA DR+ CD8br AC	DE	DE	HLA DR+ CD8br AC	Inverse variance weighted	13.8835070707473	20	0.83635291671192
HLA DR+ NK %CD3- lymphocyte	DE	DE	HLA DR+ NK %CD3- lymphocyte	MR Egger	11.7796391563517	12	0.463535571656671
HLA DR+ NK %CD3- lymphocyte	DE	DE	HLA DR+ NK %CD3- lymphocyte	Inverse variance weighted	13.5360345012044	13	0.407309939450708
HLA DR+ NK %NK	DE	DE	HLA DR+ NK %NK	MR Egger	14.2467789944028	12	0.285227866626295
HLA DR+ NK %NK	DE	DE	HLA DR+ NK %NK	Inverse variance weighted	16.1830032946453	13	0.239388869024719
HLA DR+ NK AC	DE	DE	HLA DR+ NK AC	MR Egger	13.789416342949	6	0.0320790285680094
HLA DR+ NK AC	DE	DE	HLA DR+ NK AC	Inverse variance weighted	23.1028272325764	7	0.00163571926547769
HLA DR+ T cell AC	DE	DE	HLA DR+ T cell AC	MR Egger	10.5908872362246	15	0.781020016315669
HLA DR+ T cell AC	DE	DE	HLA DR+ T cell AC	Inverse variance weighted	11.0223319086533	16	0.80810475891562
HLA DR+ T cell%lymphocyte	DE	DE	HLA DR+ T cell%lymphocyte	MR Egger	9.98584955658598	9	0.351631989099588
HLA DR+ T cell%lymphocyte	DE	DE	HLA DR+ T cell%lymphocyte	Inverse variance weighted	10.5717619467542	10	0.391839279634385
HLA DR+ T cell%T cell	DE	DE	HLA DR+ T cell%T cell	MR Egger	10.9260746650862	10	0.363306433395468
HLA DR+ T cell%T cell	DE	DE	HLA DR+ T cell%T cell	Inverse variance weighted	11.4783972456361	11	0.404097340139532
HLA DR++ monocyte %leukocyte	DE	DE	HLA DR++ monocyte %leukocyte	MR Egger	3.00429272034255	2	0.222651756057082
HLA DR++ monocyte %leukocyte	DE	DE	HLA DR++ monocyte %leukocyte	Inverse variance weighted	3.23334911296358	3	0.357027454556094
HLA DR++ monocyte %monocyte	DE	DE	HLA DR++ monocyte %monocyte	MR Egger	5.18046562335462	7	0.637950668409461
HLA DR++ monocyte %monocyte	DE	DE	HLA DR++ monocyte %monocyte	Inverse variance weighted	7.40469980629476	8	0.493662881166368
HLA DR++ monocyte AC	DE	DE	HLA DR++ monocyte AC	MR Egger	11.1700187797675	10	0.344426369156524
HLA DR++ monocyte AC	DE	DE	HLA DR++ monocyte AC	Inverse variance weighted	11.1700422785583	11	0.429129663713194
HSC AC	DE	DE	HSC AC	MR Egger	8.96128797638824	5	0.11061824858681
HSC AC	DE	DE	HSC AC	Inverse variance weighted	9.35483248430062	6	0.154583882070118
HVEM on CD4+	DE	DE	HVEM on CD4+	MR Egger	10.0670577343747	10	0.434629919581165
HVEM on CD4+	DE	DE	HVEM on CD4+	Inverse variance weighted	10.5540880381959	11	0.481339643621686
HVEM on CD45RA- CD4+	DE	DE	HVEM on CD45RA- CD4+	MR Egger	6.88877179686221	8	0.548679645360249
HVEM on CD45RA- CD4+	DE	DE	HVEM on CD45RA- CD4+	Inverse variance weighted	8.05164475659693	9	0.528950173214692
HVEM on CD8br	DE	DE	HVEM on CD8br	MR Egger	14.2741465980587	6	0.0267192969121757
HVEM on CD8br	DE	DE	HVEM on CD8br	Inverse variance weighted	14.4334512667959	7	0.0439876858632014
HVEM on CM CD4+	DE	DE	HVEM on CM CD4+	MR Egger	2.80088272233446	1	0.0942124253044475
HVEM on CM CD4+	DE	DE	HVEM on CM CD4+	Inverse variance weighted	3.72707569541518	2	0.155122857389481
HVEM on CM CD8br	DE	DE	HVEM on CM CD8br	MR Egger	18.766147394138	8	0.0161615802811289
HVEM on CM CD8br	DE	DE	HVEM on CM CD8br	Inverse variance weighted	19.2874429552226	9	0.0228567783928598
HVEM on EM CD4+	DE	DE	HVEM on EM CD4+	MR Egger	3.89149277799102	7	0.792187129551991
HVEM on EM CD4+	DE	DE	HVEM on EM CD4+	Inverse variance weighted	4.78030676580495	8	0.78077844508956
HVEM on EM CD8br	DE	DE	HVEM on EM CD8br	MR Egger	1.57387696521677	5	0.904390202897411
HVEM on EM CD8br	DE	DE	HVEM on EM CD8br	Inverse variance weighted	4.93769027421791	6	0.551829356496073
HVEM on naive CD4+	DE	DE	HVEM on naive CD4+	MR Egger	6.44097696004926	6	0.375644186941902
HVEM on naive CD4+	DE	DE	HVEM on naive CD4+	Inverse variance weighted	6.54121401430876	7	0.478155987627935
HVEM on naive CD8br	DE	DE	HVEM on naive CD8br	MR Egger	15.1534588165931	10	0.126566384728973
HVEM on naive CD8br	DE	DE	HVEM on naive CD8br	Inverse variance weighted	15.1792404106621	11	0.174437406152718
HVEM on T cell	DE	DE	HVEM on T cell	MR Egger	12.5684131709176	9	0.183126965801925
HVEM on T cell	DE	DE	HVEM on T cell	Inverse variance weighted	12.7558214317549	10	0.237646367466769
HVEM on TD CD4+	DE	DE	HVEM on TD CD4+	MR Egger	5.20138897587962	8	0.735850535140615
HVEM on TD CD4+	DE	DE	HVEM on TD CD4+	Inverse variance weighted	5.24719703930979	9	0.812248985188289
HVEM on TD CD8br	DE	DE	HVEM on TD CD8br	MR Egger	10.7073859443743	10	0.380765101549804
HVEM on TD CD8br	DE	DE	HVEM on TD CD8br	Inverse variance weighted	11.7009368778133	11	0.386537446615707
IgD- CD24- %B cell	DE	DE	IgD- CD24- %B cell	MR Egger	1.46822661268638	5	0.916707072732732
IgD- CD24- %B cell	DE	DE	IgD- CD24- %B cell	Inverse variance weighted	2.90306446708092	6	0.820911274953217
IgD- CD24- %lymphocyte	DE	DE	IgD- CD24- %lymphocyte	MR Egger	4.4550819020004	9	0.878994370704471
IgD- CD24- %lymphocyte	DE	DE	IgD- CD24- %lymphocyte	Inverse variance weighted	5.74727805653836	10	0.836030070143859
IgD- CD24- AC	DE	DE	IgD- CD24- AC	MR Egger	5.03224244411516	5	0.411957970548564
IgD- CD24- AC	DE	DE	IgD- CD24- AC	Inverse variance weighted	5.10160968349077	6	0.530848629076996
IgD- CD27- %B cell	DE	DE	IgD- CD27- %B cell	MR Egger	5.10437364051704	8	0.746364524229558
IgD- CD27- %B cell	DE	DE	IgD- CD27- %B cell	Inverse variance weighted	5.12011378388036	9	0.823714405102408
IgD- CD27- %lymphocyte	DE	DE	IgD- CD27- %lymphocyte	MR Egger	18.1902412997899	13	0.150428793953863
IgD- CD27- %lymphocyte	DE	DE	IgD- CD27- %lymphocyte	Inverse variance weighted	18.2106352112016	14	0.197355136786427
IgD- CD27- AC	DE	DE	IgD- CD27- AC	MR Egger	6.76356074055681	11	0.817894840313068
IgD- CD27- AC	DE	DE	IgD- CD27- AC	Inverse variance weighted	7.67450911817517	12	0.810021231248859
IgD- CD38- %B cell	DE	DE	IgD- CD38- %B cell	MR Egger	12.5709757275008	6	0.050377963577634
IgD- CD38- %B cell	DE	DE	IgD- CD38- %B cell	Inverse variance weighted	13.01783672113	7	0.0716749934056393
IgD- CD38- %lymphocyte	DE	DE	IgD- CD38- %lymphocyte	MR Egger	5.45178159000971	10	0.859031028034907
IgD- CD38- %lymphocyte	DE	DE	IgD- CD38- %lymphocyte	Inverse variance weighted	5.46876146369728	11	0.906360746421351
IgD- CD38- AC	DE	DE	IgD- CD38- AC	MR Egger	3.86303112647233	5	0.569299997026078
IgD- CD38- AC	DE	DE	IgD- CD38- AC	Inverse variance weighted	4.15668675839742	6	0.655481802941034
IgD- CD38br %B cell	DE	DE	IgD- CD38br %B cell	MR Egger	11.7746021284739	10	0.300424790812817
IgD- CD38br %B cell	DE	DE	IgD- CD38br %B cell	Inverse variance weighted	13.0685117068173	11	0.288871122173912
IgD- CD38br %lymphocyte	DE	DE	IgD- CD38br %lymphocyte	MR Egger	13.56976352807	12	0.329021358651343
IgD- CD38br %lymphocyte	DE	DE	IgD- CD38br %lymphocyte	Inverse variance weighted	13.8799327377495	13	0.382353788495108
IgD- CD38br AC	DE	DE	IgD- CD38br AC	MR Egger	3.03768264601856	5	0.694176140817318
IgD- CD38br AC	DE	DE	IgD- CD38br AC	Inverse variance weighted	3.29139178575869	6	0.771484893751621
IgD- CD38dim %B cell	DE	DE	IgD- CD38dim %B cell	MR Egger	11.7438779342396	9	0.22813637229928
IgD- CD38dim %B cell	DE	DE	IgD- CD38dim %B cell	Inverse variance weighted	13.0834208709148	10	0.219045003057509
IgD- CD38dim %lymphocyte	DE	DE	IgD- CD38dim %lymphocyte	MR Egger	8.24693282500428	10	0.604730775770615
IgD- CD38dim %lymphocyte	DE	DE	IgD- CD38dim %lymphocyte	Inverse variance weighted	8.24758000607277	11	0.690969293484755
IgD- CD38dim AC	DE	DE	IgD- CD38dim AC	MR Egger	5.06334414737686	9	0.828751784148799
IgD- CD38dim AC	DE	DE	IgD- CD38dim AC	Inverse variance weighted	5.19115318977922	10	0.878048309374843
IgD on IgD+	DE	DE	IgD on IgD+	MR Egger	7.36021847293581	9	0.599669955069706
IgD on IgD+	DE	DE	IgD on IgD+	Inverse variance weighted	8.05353966487078	10	0.623607153921672
IgD on IgD+ CD24-	DE	DE	IgD on IgD+ CD24-	MR Egger	20.4102117905122	13	0.0854431954966371
IgD on IgD+ CD24-	DE	DE	IgD on IgD+ CD24-	Inverse variance weighted	21.0937815594595	14	0.0992532862030752
IgD on IgD+ CD24+	DE	DE	IgD on IgD+ CD24+	MR Egger	13.2984078193965	11	0.274269887758515
IgD on IgD+ CD24+	DE	DE	IgD on IgD+ CD24+	Inverse variance weighted	16.0122217782159	12	0.190676923434785
IgD on IgD+ CD38-	DE	DE	IgD on IgD+ CD38-	MR Egger	10.2116313779991	11	0.51145734268668
IgD on IgD+ CD38-	DE	DE	IgD on IgD+ CD38-	Inverse variance weighted	11.5950982570165	12	0.478720611047666
IgD on IgD+ CD38- unsw mem	DE	DE	IgD on IgD+ CD38- unsw mem	MR Egger	3.31441581936298	6	0.768474417690249
IgD on IgD+ CD38- unsw mem	DE	DE	IgD on IgD+ CD38- unsw mem	Inverse variance weighted	3.46808613664323	7	0.838594115714436
IgD on IgD+ CD38br	DE	DE	IgD on IgD+ CD38br	MR Egger	4.49755697462595	14	0.991651105369719
IgD on IgD+ CD38br	DE	DE	IgD on IgD+ CD38br	Inverse variance weighted	5.97028783596189	15	0.980242520284052
IgD on IgD+ CD38dim	DE	DE	IgD on IgD+ CD38dim	MR Egger	18.8123850256467	13	0.129036547019946
IgD on IgD+ CD38dim	DE	DE	IgD on IgD+ CD38dim	Inverse variance weighted	18.8890323504291	14	0.169232848863639
IgD on transitional	DE	DE	IgD on transitional	MR Egger	16.0066172427164	20	0.716213650390358
IgD on transitional	DE	DE	IgD on transitional	Inverse variance weighted	16.3508022421913	21	0.749628244731267
IgD on unsw mem	DE	DE	IgD on unsw mem	MR Egger	6.48079647219345	13	0.926893376162401
IgD on unsw mem	DE	DE	IgD on unsw mem	Inverse variance weighted	8.60589817422866	14	0.855438462596545
IgD+ %B cell	DE	DE	IgD+ %B cell	MR Egger	2.94112630114051	8	0.937997633343671
IgD+ %B cell	DE	DE	IgD+ %B cell	Inverse variance weighted	3.06077649418752	9	0.961836512842111
IgD+ %Lymphocyte	DE	DE	IgD+ %Lymphocyte	MR Egger	14.575624465949	10	0.148316752477996
IgD+ %Lymphocyte	DE	DE	IgD+ %Lymphocyte	Inverse variance weighted	14.8501116555762	11	0.189462249545272
IgD+ AC	DE	DE	IgD+ AC	MR Egger	6.78075802597131	4	0.147937786646153
IgD+ AC	DE	DE	IgD+ AC	Inverse variance weighted	7.90104496964593	5	0.16177421660283
IgD+ CD24- %B cell	DE	DE	IgD+ CD24- %B cell	MR Egger	5.49863375895534	7	0.59934867040086
IgD+ CD24- %B cell	DE	DE	IgD+ CD24- %B cell	Inverse variance weighted	5.49965759330373	8	0.703077929974367
IgD+ CD24- %lymphocyte	DE	DE	IgD+ CD24- %lymphocyte	MR Egger	20.5355958620052	11	0.038514259048466
IgD+ CD24- %lymphocyte	DE	DE	IgD+ CD24- %lymphocyte	Inverse variance weighted	20.8872453970465	12	0.0520561472839147
IgD+ CD24- AC	DE	DE	IgD+ CD24- AC	MR Egger	2.08521227249572	7	0.95497376056916
IgD+ CD24- AC	DE	DE	IgD+ CD24- AC	Inverse variance weighted	4.05301819113964	8	0.85230855210527
IgD+ CD24+ %B cell	DE	DE	IgD+ CD24+ %B cell	MR Egger	3.47973733592217	7	0.837366999632942
IgD+ CD24+ %B cell	DE	DE	IgD+ CD24+ %B cell	Inverse variance weighted	3.60857381089277	8	0.890601842739328
IgD+ CD24+ %lymphocyte	DE	DE	IgD+ CD24+ %lymphocyte	MR Egger	2.40613127260917	5	0.790560704524364
IgD+ CD24+ %lymphocyte	DE	DE	IgD+ CD24+ %lymphocyte	Inverse variance weighted	3.44271685501774	6	0.751574715591879
IgD+ CD24+ AC	DE	DE	IgD+ CD24+ AC	MR Egger	19.8235426451072	13	0.0996983708953164
IgD+ CD24+ AC	DE	DE	IgD+ CD24+ AC	Inverse variance weighted	19.906943380969	14	0.133102691900882
IgD+ CD38- %B cell	DE	DE	IgD+ CD38- %B cell	MR Egger	4.42453405023585	8	0.816934899657985
IgD+ CD38- %B cell	DE	DE	IgD+ CD38- %B cell	Inverse variance weighted	4.52679885784832	9	0.873456804570443
IgD+ CD38- %lymphocyte	DE	DE	IgD+ CD38- %lymphocyte	MR Egger	8.16405760819954	12	0.77218197693062
IgD+ CD38- %lymphocyte	DE	DE	IgD+ CD38- %lymphocyte	Inverse variance weighted	8.90507310134019	13	0.780074544090416
IgD+ CD38- AC	DE	DE	IgD+ CD38- AC	MR Egger	4.79881776053901	6	0.569863194758018
IgD+ CD38- AC	DE	DE	IgD+ CD38- AC	Inverse variance weighted	5.50513489351756	7	0.598564577471779
IgD+ CD38br %B cell	DE	DE	IgD+ CD38br %B cell	MR Egger	9.03873798930571	11	0.618316513096348
IgD+ CD38br %B cell	DE	DE	IgD+ CD38br %B cell	Inverse variance weighted	9.13698705519095	12	0.69118751904128
IgD+ CD38br %lymphocyte	DE	DE	IgD+ CD38br %lymphocyte	MR Egger	6.57932719774564	12	0.884116827634169
IgD+ CD38br %lymphocyte	DE	DE	IgD+ CD38br %lymphocyte	Inverse variance weighted	6.7965757080606	13	0.912328122985431
IgD+ CD38br AC	DE	DE	IgD+ CD38br AC	MR Egger	6.71729602042476	11	0.821493607617954
IgD+ CD38br AC	DE	DE	IgD+ CD38br AC	Inverse variance weighted	6.77158146657563	12	0.872331847418672
IgD+ CD38dim %B cell	DE	DE	IgD+ CD38dim %B cell	MR Egger	2.91772494365815	5	0.712668613126229
IgD+ CD38dim %B cell	DE	DE	IgD+ CD38dim %B cell	Inverse variance weighted	6.47548254595511	6	0.372082880210407
IgD+ CD38dim %lymphocyte	DE	DE	IgD+ CD38dim %lymphocyte	MR Egger	14.6328537686282	17	0.6219079681598
IgD+ CD38dim %lymphocyte	DE	DE	IgD+ CD38dim %lymphocyte	Inverse variance weighted	15.542589310291	18	0.624436268466705
IgD+ CD38dim AC	DE	DE	IgD+ CD38dim AC	MR Egger	10.4578247452978	10	0.401285189355192
IgD+ CD38dim AC	DE	DE	IgD+ CD38dim AC	Inverse variance weighted	11.7507369365596	11	0.382668244293488
Im MDSC %CD33dim HLA DR- CD66b-	DE	DE	Im MDSC %CD33dim HLA DR- CD66b-	MR Egger	13.7914292857404	7	0.055017796079082
Im MDSC %CD33dim HLA DR- CD66b-	DE	DE	Im MDSC %CD33dim HLA DR- CD66b-	Inverse variance weighted	13.8047839836027	8	0.0869977053767388
Im MDSC AC	DE	DE	Im MDSC AC	MR Egger	13.6175822066855	8	0.0922938272152632
Im MDSC AC	DE	DE	Im MDSC AC	Inverse variance weighted	14.0560481947474	9	0.120345406775061
Leukocyte AC	DE	DE	Leukocyte AC	MR Egger	7.99060127190192	9	0.535093662093515
Leukocyte AC	DE	DE	Leukocyte AC	Inverse variance weighted	8.25749809592255	10	0.603700731916564
Lymphocyte %leukocyte	DE	DE	Lymphocyte %leukocyte	MR Egger	8.85593145761578	10	0.545828724523521
Lymphocyte %leukocyte	DE	DE	Lymphocyte %leukocyte	Inverse variance weighted	9.15464162536426	11	0.607620639847744
Lymphocyte AC	DE	DE	Lymphocyte AC	MR Egger	4.35823664017618	4	0.35968939213853
Lymphocyte AC	DE	DE	Lymphocyte AC	Inverse variance weighted	4.39703390336645	5	0.49377699024706
Memory B cell %B cell	DE	DE	Memory B cell %B cell	MR Egger	14.2663620537741	16	0.57887779091693
Memory B cell %B cell	DE	DE	Memory B cell %B cell	Inverse variance weighted	14.6612357104503	17	0.619867864352191
Memory B cell %lymphocyte	DE	DE	Memory B cell %lymphocyte	MR Egger	10.6360737417545	12	0.560337416636284
Memory B cell %lymphocyte	DE	DE	Memory B cell %lymphocyte	Inverse variance weighted	11.1152967028377	13	0.601159356110653
Memory B cell AC	DE	DE	Memory B cell AC	MR Egger	2.35658430512824	6	0.884160246451924
Memory B cell AC	DE	DE	Memory B cell AC	Inverse variance weighted	2.35661246853885	7	0.937501905694397
Mo MDSC AC	DE	DE	Mo MDSC AC	MR Egger	15.0704854830173	11	0.179292761529021
Mo MDSC AC	DE	DE	Mo MDSC AC	Inverse variance weighted	15.3950888093019	12	0.220537850651389
Monocyte AC	DE	DE	Monocyte AC	MR Egger	16.5461673663322	11	0.122034948176063
Monocyte AC	DE	DE	Monocyte AC	Inverse variance weighted	16.9077465057413	12	0.153100657894268
Myeloid DC %DC	DE	DE	Myeloid DC %DC	MR Egger	24.414716373181	13	0.0275227056469354
Myeloid DC %DC	DE	DE	Myeloid DC %DC	Inverse variance weighted	24.4517074364294	14	0.0403821764493836
Myeloid DC AC	DE	DE	Myeloid DC AC	MR Egger	4.56257419733629	7	0.713169773920246
Myeloid DC AC	DE	DE	Myeloid DC AC	Inverse variance weighted	6.78196548712623	8	0.56032942140699
Naive-mature B cell %B cell	DE	DE	Naive-mature B cell %B cell	MR Egger	14.6642570537464	16	0.549352448364211
Naive-mature B cell %B cell	DE	DE	Naive-mature B cell %B cell	Inverse variance weighted	14.6834336941263	17	0.618271796423136
Naive-mature B cell %lymphocyte	DE	DE	Naive-mature B cell %lymphocyte	MR Egger	13.293147944082	9	0.149784051935778
Naive-mature B cell %lymphocyte	DE	DE	Naive-mature B cell %lymphocyte	Inverse variance weighted	13.2947906413753	10	0.207653584073784
Naive-mature B cell AC	DE	DE	Naive-mature B cell AC	MR Egger	12.5789460291647	11	0.321733123733848
Naive-mature B cell AC	DE	DE	Naive-mature B cell AC	Inverse variance weighted	13.0469600418513	12	0.365636687064657
Naive CD8br %CD8br	DE	DE	Naive CD8br %CD8br	MR Egger	13.9622689225494	9	0.123673739954679
Naive CD8br %CD8br	DE	DE	Naive CD8br %CD8br	Inverse variance weighted	17.7165982490107	10	0.05993658793832
Naive CD4+ %T cell	DE	DE	Naive CD4+ %T cell	MR Egger	12.4640371448274	12	0.409167668831497
Naive CD4+ %T cell	DE	DE	Naive CD4+ %T cell	Inverse variance weighted	14.185062399317	13	0.360941314811631
Naive CD4+ %CD4+	DE	DE	Naive CD4+ %CD4+	MR Egger	14.616638355299	17	0.62307321535262
Naive CD4+ %CD4+	DE	DE	Naive CD4+ %CD4+	Inverse variance weighted	16.1920673844071	18	0.579144891173495
Naive CD4+ AC	DE	DE	Naive CD4+ AC	MR Egger	10.5050343273535	9	0.311165986600984
Naive CD4+ AC	DE	DE	Naive CD4+ AC	Inverse variance weighted	12.4686986306747	10	0.254911623076267
Naive CD8br %T cell	DE	DE	Naive CD8br %T cell	MR Egger	21.2717405187047	14	0.0948688481590894
Naive CD8br %T cell	DE	DE	Naive CD8br %T cell	Inverse variance weighted	21.4588559437121	15	0.122798149041998
Naive CD8br AC	DE	DE	Naive CD8br AC	MR Egger	17.6231573944795	13	0.172359092116725
Naive CD8br AC	DE	DE	Naive CD8br AC	Inverse variance weighted	17.9724888515298	14	0.208036713583171
Naive DN (CD4-CD8-) %DN	DE	DE	Naive DN (CD4-CD8-) %DN	MR Egger	2.62519812968465	10	0.98892298089293
Naive DN (CD4-CD8-) %DN	DE	DE	Naive DN (CD4-CD8-) %DN	Inverse variance weighted	3.31689086669233	11	0.985840446331863
Naive DN (CD4-CD8-) %T cell	DE	DE	Naive DN (CD4-CD8-) %T cell	MR Egger	10.1503532991048	6	0.118461449627247
Naive DN (CD4-CD8-) %T cell	DE	DE	Naive DN (CD4-CD8-) %T cell	Inverse variance weighted	10.1568232836138	7	0.179859266087292
Naive DN (CD4-CD8-) AC	DE	DE	Naive DN (CD4-CD8-) AC	MR Egger	6.22341081471884	6	0.398634644994193
Naive DN (CD4-CD8-) AC	DE	DE	Naive DN (CD4-CD8-) AC	Inverse variance weighted	7.30487196470661	7	0.397841740697706
NK %CD3- lymphocyte	DE	DE	NK %CD3- lymphocyte	MR Egger	17.640706111633	14	0.223637938967697
NK %CD3- lymphocyte	DE	DE	NK %CD3- lymphocyte	Inverse variance weighted	17.6412353770419	15	0.281996221117697
NK %lymphocyte	DE	DE	NK %lymphocyte	MR Egger	10.7423198242761	9	0.293785983758324
NK %lymphocyte	DE	DE	NK %lymphocyte	Inverse variance weighted	11.4241077811136	10	0.325444060706967
NK AC	DE	DE	NK AC	MR Egger	9.22704223969053	10	0.51070066520905
NK AC	DE	DE	NK AC	Inverse variance weighted	10.9125663727771	11	0.45061705828536
NKT %lymphocyte	DE	DE	NKT %lymphocyte	MR Egger	11.6314301718814	16	0.768938185855646
NKT %lymphocyte	DE	DE	NKT %lymphocyte	Inverse variance weighted	12.2465842930995	17	0.78498101038939
NKT %T cell	DE	DE	NKT %T cell	MR Egger	13.3537248817752	19	0.819980713861944
NKT %T cell	DE	DE	NKT %T cell	Inverse variance weighted	13.8405844024893	20	0.838485784153128
NKT AC	DE	DE	NKT AC	MR Egger	9.57682081302561	20	0.975212549510811
NKT AC	DE	DE	NKT AC	Inverse variance weighted	9.91739140609977	21	0.979964562379931
PB/PC %B cell	DE	DE	PB/PC %B cell	MR Egger	13.7463871049737	15	0.544844213191692
PB/PC %B cell	DE	DE	PB/PC %B cell	Inverse variance weighted	15.4080075550462	16	0.494982735394864
PB/PC %lymphocyte	DE	DE	PB/PC %lymphocyte	MR Egger	7.29546397039143	6	0.294385025841494
PB/PC %lymphocyte	DE	DE	PB/PC %lymphocyte	Inverse variance weighted	8.33361418772297	7	0.304097199791188
PB/PC AC	DE	DE	PB/PC AC	MR Egger	10.5612966710158	6	0.102918864236086
PB/PC AC	DE	DE	PB/PC AC	Inverse variance weighted	10.5652276478274	7	0.158739962712064
PDL-1 on CD14- CD16-	DE	DE	PDL-1 on CD14- CD16-	MR Egger	7.6797745320716	11	0.74166947897746
PDL-1 on CD14- CD16-	DE	DE	PDL-1 on CD14- CD16-	Inverse variance weighted	21.5741996427552	12	0.0425785122526281
PDL-1 on CD14- CD16+ monocyte	DE	DE	PDL-1 on CD14- CD16+ monocyte	MR Egger	13.9744840602961	9	0.123235778790258
PDL-1 on CD14- CD16+ monocyte	DE	DE	PDL-1 on CD14- CD16+ monocyte	Inverse variance weighted	13.974556140286	10	0.174155348153659
PDL-1 on CD14+ CD16- monocyte	DE	DE	PDL-1 on CD14+ CD16- monocyte	MR Egger	12.7799202163468	7	0.0776556382147901
PDL-1 on CD14+ CD16- monocyte	DE	DE	PDL-1 on CD14+ CD16- monocyte	Inverse variance weighted	15.1685787244034	8	0.0559492585287127
PDL-1 on CD14+ CD16+ monocyte	DE	DE	PDL-1 on CD14+ CD16+ monocyte	MR Egger	10.9974184971543	11	0.443479574801874
PDL-1 on CD14+ CD16+ monocyte	DE	DE	PDL-1 on CD14+ CD16+ monocyte	Inverse variance weighted	12.7145388740488	12	0.390126115205684
PDL-1 on monocyte	DE	DE	PDL-1 on monocyte	MR Egger	26.9696244863059	7	0.000337501496134647
PDL-1 on monocyte	DE	DE	PDL-1 on monocyte	Inverse variance weighted	27.615006575128	8	0.000553270424676498
Plasmacytoid DC %DC	DE	DE	Plasmacytoid DC %DC	MR Egger	22.8639525119371	11	0.0184723317192303
Plasmacytoid DC %DC	DE	DE	Plasmacytoid DC %DC	Inverse variance weighted	22.9138142862947	12	0.0284666063551754
Plasmacytoid DC AC	DE	DE	Plasmacytoid DC AC	MR Egger	8.92368659610128	10	0.539361033810463
Plasmacytoid DC AC	DE	DE	Plasmacytoid DC AC	Inverse variance weighted	11.5605473373289	11	0.397564400679296
Resting Treg % CD4 Treg	DE	DE	Resting Treg % CD4 Treg	MR Egger	8.73316595559926	13	0.792784415238036
Resting Treg % CD4 Treg	DE	DE	Resting Treg % CD4 Treg	Inverse variance weighted	8.8585025294905	14	0.840006652173392
Resting Treg %CD4	DE	DE	Resting Treg %CD4	MR Egger	13.0770061869508	15	0.596349965555605
Resting Treg %CD4	DE	DE	Resting Treg %CD4	Inverse variance weighted	13.3197868940756	16	0.649247959944606
Resting Treg AC	DE	DE	Resting Treg AC	MR Egger	12.1353036158008	15	0.668760059633962
Resting Treg AC	DE	DE	Resting Treg AC	Inverse variance weighted	13.1130365790049	16	0.664475611697729
Secreting Treg % CD4 Treg	DE	DE	Secreting Treg % CD4 Treg	MR Egger	19.3220740534678	13	0.113451233847251
Secreting Treg % CD4 Treg	DE	DE	Secreting Treg % CD4 Treg	Inverse variance weighted	19.4878330698204	14	0.14713329729205
Secreting Treg %CD4	DE	DE	Secreting Treg %CD4	MR Egger	19.9507020341513	13	0.0964463262692298
Secreting Treg %CD4	DE	DE	Secreting Treg %CD4	Inverse variance weighted	20.0685596412433	14	0.127994668058348
Secreting Treg AC	DE	DE	Secreting Treg AC	MR Egger	12.3202364238922	7	0.0905074500957391
Secreting Treg AC	DE	DE	Secreting Treg AC	Inverse variance weighted	13.1414015718598	8	0.107076153411761
SSC-A on B cell	DE	DE	SSC-A on B cell	MR Egger	6.19428294645575	6	0.401782221811684
SSC-A on B cell	DE	DE	SSC-A on B cell	Inverse variance weighted	9.4688836149298	7	0.220720872813699
SSC-A on CD14+ monocyte	DE	DE	SSC-A on CD14+ monocyte	MR Egger	11.8550513518307	14	0.617942127414528
SSC-A on CD14+ monocyte	DE	DE	SSC-A on CD14+ monocyte	Inverse variance weighted	19.1439637480348	15	0.207284134549407
SSC-A on CD4+	DE	DE	SSC-A on CD4+	MR Egger	15.8237480129531	14	0.324255938151746
SSC-A on CD4+	DE	DE	SSC-A on CD4+	Inverse variance weighted	16.6536826818467	15	0.339985158137229
SSC-A on CD8br	DE	DE	SSC-A on CD8br	MR Egger	9.63489894934347	8	0.291591652165526
SSC-A on CD8br	DE	DE	SSC-A on CD8br	Inverse variance weighted	9.87431863615829	9	0.360755412739846
SSC-A on granulocyte	DE	DE	SSC-A on granulocyte	MR Egger	6.25245962645258	12	0.902824458818299
SSC-A on granulocyte	DE	DE	SSC-A on granulocyte	Inverse variance weighted	7.914552457319	13	0.84912209611457
SSC-A on HLA DR+ CD4+	DE	DE	SSC-A on HLA DR+ CD4+	MR Egger	10.1238891015732	10	0.429692184570663
SSC-A on HLA DR+ CD4+	DE	DE	SSC-A on HLA DR+ CD4+	Inverse variance weighted	11.3090311521732	11	0.417748602243855
SSC-A on HLA DR+ CD8br	DE	DE	SSC-A on HLA DR+ CD8br	MR Egger	5.2990465658646	9	0.807499416169111
SSC-A on HLA DR+ CD8br	DE	DE	SSC-A on HLA DR+ CD8br	Inverse variance weighted	9.02391942771762	10	0.529835049824245
SSC-A on HLA DR+ NK	DE	DE	SSC-A on HLA DR+ NK	MR Egger	16.2877188440784	12	0.178410544952926
SSC-A on HLA DR+ NK	DE	DE	SSC-A on HLA DR+ NK	Inverse variance weighted	17.4366940717881	13	0.180102015579605
SSC-A on HLA DR+ T cell	DE	DE	SSC-A on HLA DR+ T cell	MR Egger	22.7819219155765	10	0.011580801763597
SSC-A on HLA DR+ T cell	DE	DE	SSC-A on HLA DR+ T cell	Inverse variance weighted	32.4789140930733	11	0.000638766056655486
SSC-A on lymphocyte	DE	DE	SSC-A on lymphocyte	MR Egger	3.12658594859125	8	0.926164069695717
SSC-A on lymphocyte	DE	DE	SSC-A on lymphocyte	Inverse variance weighted	6.55673536870545	9	0.683160755827713
SSC-A on monocyte	DE	DE	SSC-A on monocyte	MR Egger	13.3968899971636	11	0.268177991833098
SSC-A on monocyte	DE	DE	SSC-A on monocyte	Inverse variance weighted	13.3992817039813	12	0.340699189467345
SSC-A on myeloid DC	DE	DE	SSC-A on myeloid DC	MR Egger	7.49450105639733	6	0.277523385408772
SSC-A on myeloid DC	DE	DE	SSC-A on myeloid DC	Inverse variance weighted	7.50387068331363	7	0.378364072337751
SSC-A on NK	DE	DE	SSC-A on NK	MR Egger	17.2458673455678	10	0.0690975387849951
SSC-A on NK	DE	DE	SSC-A on NK	Inverse variance weighted	18.3452978593178	11	0.0739066165439539
SSC-A on NKT	DE	DE	SSC-A on NKT	MR Egger	11.6446194748712	8	0.167778249225881
SSC-A on NKT	DE	DE	SSC-A on NKT	Inverse variance weighted	12.7643714044408	9	0.173561260023366
SSC-A on plasmacytoid DC	DE	DE	SSC-A on plasmacytoid DC	MR Egger	7.43599567592173	11	0.762757059485747
SSC-A on plasmacytoid DC	DE	DE	SSC-A on plasmacytoid DC	Inverse variance weighted	7.44303847850373	12	0.827002299350586
SSC-A on T cell	DE	DE	SSC-A on T cell	MR Egger	18.2797114698357	11	0.0753131529365808
SSC-A on T cell	DE	DE	SSC-A on T cell	Inverse variance weighted	19.2268106248205	12	0.0831998932020639
Sw mem %B cell	DE	DE	Sw mem %B cell	MR Egger	5.89238122664483	6	0.435353077584899
Sw mem %B cell	DE	DE	Sw mem %B cell	Inverse variance weighted	6.87314595209706	7	0.442206427896727
Sw mem %lymphocyte	DE	DE	Sw mem %lymphocyte	MR Egger	4.95714358818147	7	0.665193330602356
Sw mem %lymphocyte	DE	DE	Sw mem %lymphocyte	Inverse variance weighted	4.96668382704777	8	0.761131011678212
Sw mem AC	DE	DE	Sw mem AC	MR Egger	4.89395835606198	12	0.961427255636462
Sw mem AC	DE	DE	Sw mem AC	Inverse variance weighted	5.67608915530963	13	0.957151402329925
T cell %leukocyte	DE	DE	T cell %leukocyte	MR Egger	16.9634200592869	10	0.0751773295664296
T cell %leukocyte	DE	DE	T cell %leukocyte	Inverse variance weighted	17.5635471070258	11	0.0922761232768168
T cell %lymphocyte	DE	DE	T cell %lymphocyte	MR Egger	9.23258510219526	8	0.323057026466625
T cell %lymphocyte	DE	DE	T cell %lymphocyte	Inverse variance weighted	11.4271495697022	9	0.247561892598859
T cell AC	DE	DE	T cell AC	MR Egger	3.61943443736753	6	0.728017588301618
T cell AC	DE	DE	T cell AC	Inverse variance weighted	3.81953916336437	7	0.800312615448633
T/B	DE	DE	T/B	MR Egger	24.6438347481774	11	0.01027571001455
T/B	DE	DE	T/B	Inverse variance weighted	25.8994212541563	12	0.011091093254313
TCRgd %lymphocyte	DE	DE	TCRgd %lymphocyte	MR Egger	4.65844487627129	6	0.588304647337084
TCRgd %lymphocyte	DE	DE	TCRgd %lymphocyte	Inverse variance weighted	5.20459544118621	7	0.63501115229573
TCRgd %T cell	DE	DE	TCRgd %T cell	MR Egger	2.92361724957773	6	0.818370841761704
TCRgd %T cell	DE	DE	TCRgd %T cell	Inverse variance weighted	5.10435473012191	7	0.647229906971698
TCRgd AC	DE	DE	TCRgd AC	MR Egger	5.72745916864561	8	0.677729957929031
TCRgd AC	DE	DE	TCRgd AC	Inverse variance weighted	5.8715504497548	9	0.75270209147433
TD CD8br %CD8br	DE	DE	TD CD8br %CD8br	MR Egger	9.65315709088269	5	0.0856809925451185
TD CD8br %CD8br	DE	DE	TD CD8br %CD8br	Inverse variance weighted	11.0941586352128	6	0.08550957546522
TD CD4+ %CD4+	DE	DE	TD CD4+ %CD4+	MR Egger	8.76348787432137	9	0.45938671202182
TD CD4+ %CD4+	DE	DE	TD CD4+ %CD4+	Inverse variance weighted	8.7729560987089	10	0.553778031574078
TD CD4+ %T cell	DE	DE	TD CD4+ %T cell	MR Egger	13.0536932728617	9	0.160191712735591
TD CD4+ %T cell	DE	DE	TD CD4+ %T cell	Inverse variance weighted	13.1586189732729	10	0.214938007004506
TD CD4+ AC	DE	DE	TD CD4+ AC	MR Egger	1.14452650812289	3	0.766337513406179
TD CD4+ AC	DE	DE	TD CD4+ AC	Inverse variance weighted	5.1985837151988	4	0.2675216616727
TD CD8br %T cell	DE	DE	TD CD8br %T cell	MR Egger	4.13418531956444	3	0.24733434260789
TD CD8br %T cell	DE	DE	TD CD8br %T cell	Inverse variance weighted	4.15966372419339	4	0.384828746927017
TD CD8br AC	DE	DE	TD CD8br AC	MR Egger	1.29694162570969	5	0.935246068787635
TD CD8br AC	DE	DE	TD CD8br AC	Inverse variance weighted	2.19064981070143	6	0.901355980683315
TD DN (CD4-CD8-) %DN	DE	DE	TD DN (CD4-CD8-) %DN	MR Egger	11.5929708255094	15	0.709539843899238
TD DN (CD4-CD8-) %DN	DE	DE	TD DN (CD4-CD8-) %DN	Inverse variance weighted	11.6024205807222	16	0.770865380499848
TD DN (CD4-CD8-) %T cell	DE	DE	TD DN (CD4-CD8-) %T cell	MR Egger	13.6628316514849	10	0.188933751995305
TD DN (CD4-CD8-) %T cell	DE	DE	TD DN (CD4-CD8-) %T cell	Inverse variance weighted	13.8030478514345	11	0.244083890875799
TD DN (CD4-CD8-) AC	DE	DE	TD DN (CD4-CD8-) AC	MR Egger	6.16424171945689	6	0.405045550628886
TD DN (CD4-CD8-) AC	DE	DE	TD DN (CD4-CD8-) AC	Inverse variance weighted	6.80650692561479	7	0.449300700526795
Transitional %B cell	DE	DE	Transitional %B cell	MR Egger	13.2889834234178	6	0.0386696248646324
Transitional %B cell	DE	DE	Transitional %B cell	Inverse variance weighted	16.7461078690717	7	0.0191087564384381
Transitional %lymphocyte	DE	DE	Transitional %lymphocyte	MR Egger	9.50660328052225	13	0.733697147465666
Transitional %lymphocyte	DE	DE	Transitional %lymphocyte	Inverse variance weighted	13.9500149969009	14	0.453441616206748
Transitional AC	DE	DE	Transitional AC	MR Egger	12.2165375407171	16	0.728944028394231
Transitional AC	DE	DE	Transitional AC	Inverse variance weighted	12.2542276346301	17	0.784504227195562
Unsw mem %B cell	DE	DE	Unsw mem %B cell	MR Egger	10.8014707475779	15	0.766536605612953
Unsw mem %B cell	DE	DE	Unsw mem %B cell	Inverse variance weighted	13.8887520050541	16	0.607001352801785
Unsw Mem %lymphocyte	DE	DE	Unsw Mem %lymphocyte	MR Egger	9.0561709741263	13	0.768688077451214
Unsw Mem %lymphocyte	DE	DE	Unsw Mem %lymphocyte	Inverse variance weighted	9.06206287487574	14	0.827054383067248
Unsw mem AC	DE	DE	Unsw mem AC	MR Egger	10.1709057781363	9	0.336827519503889
Unsw mem AC	DE	DE	Unsw mem AC	Inverse variance weighted	10.3437918781034	10	0.410866497293284
