# Supplementary material for: The Mediation of Circulating Inflammatory Proteins in the Causal Pathway From Immune Cells to Delirium
Source: Brain Behav. 2025 Sep 1;15(9):e70811. doi: 10.1002/brb3.70811 (PMC12402607; doi:10.1002/brb3.70811)
Supplement: Supplementary file 2 — Supplementary Tables [file BRB3-15-e70811-s002.zip › 原始数据/finndata_731immune_cells/mr.csv]

id.exposure	id.outcome	outcome	exposure	method	nsnp	b	se	pval	pve
Activated & resting Treg % CD4 Treg	DE	DE	Activated & resting Treg % CD4 Treg	MR Egger	13	0.0303756710987405	0.079147631784906	0.708452281993001	0.721042125558833
Activated & resting Treg % CD4 Treg	DE	DE	Activated & resting Treg % CD4 Treg	Weighted median	13	0.0323365568923	0.0470642628620423	0.492037094290449	0.721042125558833
Activated & resting Treg % CD4 Treg	DE	DE	Activated & resting Treg % CD4 Treg	Inverse variance weighted	13	0.0311560233647466	0.0449190674725715	0.487930884948412	0.721042125558833
Activated & resting Treg % CD4 Treg	DE	DE	Activated & resting Treg % CD4 Treg	Simple mode	13	0.0439857122659437	0.0800990709014901	0.592980163369461	0.721042125558833
Activated & resting Treg % CD4 Treg	DE	DE	Activated & resting Treg % CD4 Treg	Weighted mode	13	0.0290517656396458	0.0444871786270127	0.526046718901741	0.721042125558833
Activated & resting Treg %CD4+	DE	DE	Activated & resting Treg %CD4+	MR Egger	16	0.0529605073457681	0.0654434746886668	0.431907250443877	0.597721790282397
Activated & resting Treg %CD4+	DE	DE	Activated & resting Treg %CD4+	Weighted median	16	0.0596078605688177	0.0506412237989448	0.23917075762773	0.597721790282397
Activated & resting Treg %CD4+	DE	DE	Activated & resting Treg %CD4+	Inverse variance weighted	16	0.066566438990326	0.0355437176773321	0.0610953685723114	0.597721790282397
Activated & resting Treg %CD4+	DE	DE	Activated & resting Treg %CD4+	Simple mode	16	0.0663133634510535	0.0796748647966121	0.418294211189067	0.597721790282397
Activated & resting Treg %CD4+	DE	DE	Activated & resting Treg %CD4+	Weighted mode	16	0.0530134647039894	0.063855167308068	0.419435628749792	0.597721790282397
Activated & resting Treg AC	DE	DE	Activated & resting Treg AC	MR Egger	13	0.0733407404752168	0.176675176038973	0.686038253017317	0.432472253809953
Activated & resting Treg AC	DE	DE	Activated & resting Treg AC	Weighted median	13	-0.0656050612394965	0.0713601210408799	0.357911551395133	0.432472253809953
Activated & resting Treg AC	DE	DE	Activated & resting Treg AC	Inverse variance weighted	13	-0.0545760903795277	0.0521380664115513	0.295209858597911	0.432472253809953
Activated & resting Treg AC	DE	DE	Activated & resting Treg AC	Simple mode	13	0.0205711871926755	0.115601940988796	0.861732070434465	0.432472253809953
Activated & resting Treg AC	DE	DE	Activated & resting Treg AC	Weighted mode	13	0.00567205474230137	0.0916471015940672	0.95166918935044	0.432472253809953
Activated & secreting Treg %CD4 Treg	DE	DE	Activated & secreting Treg %CD4 Treg	MR Egger	14	-0.0238057808540223	0.064327597216088	0.717778577543448	0.774056004420774
Activated & secreting Treg %CD4 Treg	DE	DE	Activated & secreting Treg %CD4 Treg	Weighted median	14	-0.029896635757938	0.043653481770629	0.493430646713381	0.774056004420774
Activated & secreting Treg %CD4 Treg	DE	DE	Activated & secreting Treg %CD4 Treg	Inverse variance weighted	14	-0.0342325355481242	0.0342155312529987	0.317070060379166	0.774056004420774
Activated & secreting Treg %CD4 Treg	DE	DE	Activated & secreting Treg %CD4 Treg	Simple mode	14	-0.0316099696353884	0.0739961969694515	0.676235831326546	0.774056004420774
Activated & secreting Treg %CD4 Treg	DE	DE	Activated & secreting Treg %CD4 Treg	Weighted mode	14	-0.0278197970774304	0.0519248900772645	0.601164300110933	0.774056004420774
Activated & secreting Treg %CD4+	DE	DE	Activated & secreting Treg %CD4+	MR Egger	13	-0.00139197866467276	0.0749256129929875	0.985510339246749	0.504715822443424
Activated & secreting Treg %CD4+	DE	DE	Activated & secreting Treg %CD4+	Weighted median	13	0.00227719369615921	0.0591855000553132	0.969308538392889	0.504715822443424
Activated & secreting Treg %CD4+	DE	DE	Activated & secreting Treg %CD4+	Inverse variance weighted	13	0.00733268395711098	0.0409456952762238	0.857872415004626	0.504715822443424
Activated & secreting Treg %CD4+	DE	DE	Activated & secreting Treg %CD4+	Simple mode	13	0.0834636490191142	0.0980260836088783	0.411192658472311	0.504715822443424
Activated & secreting Treg %CD4+	DE	DE	Activated & secreting Treg %CD4+	Weighted mode	13	0.0169082255776792	0.0692574655146852	0.811249828594115	0.504715822443424
Activated & secreting Treg AC	DE	DE	Activated & secreting Treg AC	MR Egger	7	0.071145750987697	0.20495350167222	0.742626281193632	0.22655615012788
Activated & secreting Treg AC	DE	DE	Activated & secreting Treg AC	Weighted median	7	-0.101781669463267	0.0885959802233046	0.250626321439801	0.22655615012788
Activated & secreting Treg AC	DE	DE	Activated & secreting Treg AC	Inverse variance weighted	7	-0.0584670818878389	0.0760944023663444	0.442279684162103	0.22655615012788
Activated & secreting Treg AC	DE	DE	Activated & secreting Treg AC	Simple mode	7	-0.0832168513093207	0.164684207091642	0.631360686162312	0.22655615012788
Activated & secreting Treg AC	DE	DE	Activated & secreting Treg AC	Weighted mode	7	-0.150013609364455	0.135601542303952	0.310976418477932	0.22655615012788
Activated Treg %CD4	DE	DE	Activated Treg %CD4	MR Egger	7	-0.144740543423903	0.13936157384373	0.346585200698026	0.215826748270935
Activated Treg %CD4	DE	DE	Activated Treg %CD4	Weighted median	7	-0.0585029542193587	0.0831780339267188	0.481840024632448	0.215826748270935
Activated Treg %CD4	DE	DE	Activated Treg %CD4	Inverse variance weighted	7	-0.0171783087094738	0.0631048086654179	0.785453867346975	0.215826748270935
Activated Treg %CD4	DE	DE	Activated Treg %CD4	Simple mode	7	-0.0705188420355642	0.124080505290199	0.590430139257003	0.215826748270935
Activated Treg %CD4	DE	DE	Activated Treg %CD4	Weighted mode	7	-0.0957363686864426	0.108617567400105	0.412010161657906	0.215826748270935
Activated Treg %CD4 Treg	DE	DE	Activated Treg %CD4 Treg	MR Egger	13	0.0512397013230285	0.1207865985415	0.679585320642892	0.399779315797191
Activated Treg %CD4 Treg	DE	DE	Activated Treg %CD4 Treg	Weighted median	13	-0.103519879280597	0.0577509924830875	0.0730495137704989	0.399779315797191
Activated Treg %CD4 Treg	DE	DE	Activated Treg %CD4 Treg	Inverse variance weighted	13	-0.0562125469721654	0.0453566833614053	0.215218019656731	0.399779315797191
Activated Treg %CD4 Treg	DE	DE	Activated Treg %CD4 Treg	Simple mode	13	-0.124056843979764	0.0828800239515515	0.160271364745761	0.399779315797191
Activated Treg %CD4 Treg	DE	DE	Activated Treg %CD4 Treg	Weighted mode	13	-0.117555764947976	0.0749609185951125	0.142807128748669	0.399779315797191
Activated Treg AC	DE	DE	Activated Treg AC	Wald ratio	1	-0.23069510181618	0.170889378095762	0.177026416857867	0.0286657614772497
B cell % CD3- lymphocyte	DE	DE	B cell % CD3- lymphocyte	MR Egger	14	0.166579978644689	0.115321778231095	0.174204176578605	0.488642565306447
B cell % CD3- lymphocyte	DE	DE	B cell % CD3- lymphocyte	Weighted median	14	-0.0252066655240204	0.0643351904943195	0.695204411317498	0.488642565306447
B cell % CD3- lymphocyte	DE	DE	B cell % CD3- lymphocyte	Inverse variance weighted	14	0.0118791006383556	0.0485171930234537	0.806577909300195	0.488642565306447
B cell % CD3- lymphocyte	DE	DE	B cell % CD3- lymphocyte	Simple mode	14	-0.0802786416146894	0.119217271315817	0.512499337903188	0.488642565306447
B cell % CD3- lymphocyte	DE	DE	B cell % CD3- lymphocyte	Weighted mode	14	-0.0920284191663373	0.129513376500555	0.489902535969928	0.488642565306447
B cell %lymphocyte	DE	DE	B cell %lymphocyte	MR Egger	22	-0.0225859338019032	0.0915211445787337	0.807590972608211	0.760565964437786
B cell %lymphocyte	DE	DE	B cell %lymphocyte	Weighted median	22	-0.0485299609641373	0.0498240938802015	0.330043648789607	0.760565964437786
B cell %lymphocyte	DE	DE	B cell %lymphocyte	Inverse variance weighted	22	0.0148040194346841	0.04457995549652	0.739830413132326	0.760565964437786
B cell %lymphocyte	DE	DE	B cell %lymphocyte	Simple mode	22	-0.0946307680109374	0.0901814626133617	0.305949863138668	0.760565964437786
B cell %lymphocyte	DE	DE	B cell %lymphocyte	Weighted mode	22	-0.0769269881007547	0.0812574163197759	0.354555136278903	0.760565964437786
B cell AC	DE	DE	B cell AC	MR Egger	14	0.145147188476847	0.133777308640462	0.29924232482401	0.463594201454757
B cell AC	DE	DE	B cell AC	Weighted median	14	0.0591557761087844	0.0613837181837141	0.335194010437212	0.463594201454757
B cell AC	DE	DE	B cell AC	Inverse variance weighted	14	0.0840506983483913	0.0569717888856167	0.140130877190257	0.463594201454757
B cell AC	DE	DE	B cell AC	Simple mode	14	-0.00830675324751662	0.10574108650934	0.938580936021394	0.463594201454757
B cell AC	DE	DE	B cell AC	Weighted mode	14	0.113341938046629	0.0837626331107565	0.199076794023192	0.463594201454757
BAFF-R on B cell	DE	DE	BAFF-R on B cell	MR Egger	13	0.0238294706975557	0.0283842104997616	0.419042697468886	1.80552262258332
BAFF-R on B cell	DE	DE	BAFF-R on B cell	Weighted median	13	0.0122008100967346	0.0241678295493505	0.613673455881985	1.80552262258332
BAFF-R on B cell	DE	DE	BAFF-R on B cell	Inverse variance weighted	13	0.00971801836515655	0.0209782206306718	0.643190043611528	1.80552262258332
BAFF-R on B cell	DE	DE	BAFF-R on B cell	Simple mode	13	-0.000883290406887172	0.0481276837581907	0.985658823284195	1.80552262258332
BAFF-R on B cell	DE	DE	BAFF-R on B cell	Weighted mode	13	0.0103827924017033	0.0257917880379131	0.694349425657048	1.80552262258332
BAFF-R on CD20-	DE	DE	BAFF-R on CD20-	MR Egger	8	0.11951900418523	0.136695699115721	0.41555265728476	0.365262195910628
BAFF-R on CD20-	DE	DE	BAFF-R on CD20-	Weighted median	8	0.0448737878869428	0.0757746750104653	0.553716445480233	0.365262195910628
BAFF-R on CD20-	DE	DE	BAFF-R on CD20-	Inverse variance weighted	8	-0.000246242002052258	0.0621464939040438	0.99683856376725	0.365262195910628
BAFF-R on CD20-	DE	DE	BAFF-R on CD20-	Simple mode	8	0.0912899241976756	0.111416730063587	0.439585106522627	0.365262195910628
BAFF-R on CD20-	DE	DE	BAFF-R on CD20-	Weighted mode	8	0.0507617296596335	0.0821649100543131	0.556262478618055	0.365262195910628
BAFF-R on CD20- CD38-	DE	DE	BAFF-R on CD20- CD38-	MR Egger	6	0.148273558053315	0.126255443975177	0.305381492216089	0.334185120501864
BAFF-R on CD20- CD38-	DE	DE	BAFF-R on CD20- CD38-	Weighted median	6	-0.0064271093475034	0.0626721215106722	0.918319072975581	0.334185120501864
BAFF-R on CD20- CD38-	DE	DE	BAFF-R on CD20- CD38-	Inverse variance weighted	6	-0.0269411942563486	0.0530202656082406	0.611362089052675	0.334185120501864
BAFF-R on CD20- CD38-	DE	DE	BAFF-R on CD20- CD38-	Simple mode	6	-0.0485563062981543	0.0914884471855239	0.618319615220755	0.334185120501864
BAFF-R on CD20- CD38-	DE	DE	BAFF-R on CD20- CD38-	Weighted mode	6	-0.00369791219716842	0.0576130179947116	0.951309729112431	0.334185120501864
BAFF-R on CD24+ CD27+	DE	DE	BAFF-R on CD24+ CD27+	MR Egger	14	0.00416239344680837	0.0307880258472165	0.894698819596085	1.7709176148317
BAFF-R on CD24+ CD27+	DE	DE	BAFF-R on CD24+ CD27+	Weighted median	14	0.0150584241209057	0.0244331681736919	0.537689447418243	1.7709176148317
BAFF-R on CD24+ CD27+	DE	DE	BAFF-R on CD24+ CD27+	Inverse variance weighted	14	0.0216645755384418	0.0216206585234838	0.31632849899042	1.7709176148317
BAFF-R on CD24+ CD27+	DE	DE	BAFF-R on CD24+ CD27+	Simple mode	14	0.0785069356876109	0.0680126190860695	0.269156441332328	1.7709176148317
BAFF-R on CD24+ CD27+	DE	DE	BAFF-R on CD24+ CD27+	Weighted mode	14	0.0166271812326205	0.023090181582785	0.48421176558509	1.7709176148317
BAFF-R on IgD- CD24-	DE	DE	BAFF-R on IgD- CD24-	MR Egger	13	0.0129591775572443	0.0306635647304935	0.680712359827395	1.63903974845677
BAFF-R on IgD- CD24-	DE	DE	BAFF-R on IgD- CD24-	Weighted median	13	0.0121612217352395	0.0263128798189982	0.643954017334855	1.63903974845677
BAFF-R on IgD- CD24-	DE	DE	BAFF-R on IgD- CD24-	Inverse variance weighted	13	0.0108028864242788	0.0228057564472396	0.635720120616868	1.63903974845677
BAFF-R on IgD- CD24-	DE	DE	BAFF-R on IgD- CD24-	Simple mode	13	0.0389621720110683	0.0668191254734569	0.57062263293171	1.63903974845677
BAFF-R on IgD- CD24-	DE	DE	BAFF-R on IgD- CD24-	Weighted mode	13	0.0125865148790272	0.0258007050987502	0.634457379826203	1.63903974845677
BAFF-R on IgD- CD27-	DE	DE	BAFF-R on IgD- CD27-	MR Egger	12	0.00644550407362174	0.0303275523894443	0.835963517880702	1.61879173946006
BAFF-R on IgD- CD27-	DE	DE	BAFF-R on IgD- CD27-	Weighted median	12	0.0134449447604951	0.024826152391432	0.588119053852117	1.61879173946006
BAFF-R on IgD- CD27-	DE	DE	BAFF-R on IgD- CD27-	Inverse variance weighted	12	0.0144174333797857	0.0226665674611537	0.52473339124077	1.61879173946006
BAFF-R on IgD- CD27-	DE	DE	BAFF-R on IgD- CD27-	Simple mode	12	0.0638932799396351	0.0662419810224548	0.355499732656348	1.61879173946006
BAFF-R on IgD- CD27-	DE	DE	BAFF-R on IgD- CD27-	Weighted mode	12	0.0139221314297476	0.0269354432771768	0.615479672576661	1.61879173946006
BAFF-R on IgD- CD38-	DE	DE	BAFF-R on IgD- CD38-	MR Egger	9	0.0031173416471139	0.0324887203971261	0.926248287790666	1.57810664743767
BAFF-R on IgD- CD38-	DE	DE	BAFF-R on IgD- CD38-	Weighted median	9	0.0149437016038643	0.0243073433310525	0.538699120465566	1.57810664743767
BAFF-R on IgD- CD38-	DE	DE	BAFF-R on IgD- CD38-	Inverse variance weighted	9	0.0165942909064943	0.0224297599479363	0.459400945310572	1.57810664743767
BAFF-R on IgD- CD38-	DE	DE	BAFF-R on IgD- CD38-	Simple mode	9	0.0849393979482198	0.0580820790400298	0.181774563717814	1.57810664743767
BAFF-R on IgD- CD38-	DE	DE	BAFF-R on IgD- CD38-	Weighted mode	9	0.0181718100786841	0.0252395678860766	0.49203754796213	1.57810664743767
BAFF-R on IgD- CD38br	DE	DE	BAFF-R on IgD- CD38br	MR Egger	10	0.0161028416524555	0.116382673049101	0.893374341059038	0.481601127026085
BAFF-R on IgD- CD38br	DE	DE	BAFF-R on IgD- CD38br	Weighted median	10	0.0317795190161263	0.0612889487638969	0.604095813426527	0.481601127026085
BAFF-R on IgD- CD38br	DE	DE	BAFF-R on IgD- CD38br	Inverse variance weighted	10	0.0166667334147395	0.0569018626763579	0.769596199909588	0.481601127026085
BAFF-R on IgD- CD38br	DE	DE	BAFF-R on IgD- CD38br	Simple mode	10	-0.0616708794294789	0.101570150844074	0.55873973755378	0.481601127026085
BAFF-R on IgD- CD38br	DE	DE	BAFF-R on IgD- CD38br	Weighted mode	10	0.0223590877714939	0.060485309096923	0.720183109043645	0.481601127026085
BAFF-R on IgD- CD38dim	DE	DE	BAFF-R on IgD- CD38dim	MR Egger	11	-0.00166893135720318	0.0335435471609848	0.961404982286223	1.5847093100862
BAFF-R on IgD- CD38dim	DE	DE	BAFF-R on IgD- CD38dim	Weighted median	11	0.015136028690167	0.0246783063516324	0.539655935876665	1.5847093100862
BAFF-R on IgD- CD38dim	DE	DE	BAFF-R on IgD- CD38dim	Inverse variance weighted	11	0.0220626610109633	0.0243195953618216	0.364302693873058	1.5847093100862
BAFF-R on IgD- CD38dim	DE	DE	BAFF-R on IgD- CD38dim	Simple mode	11	0.101546413817927	0.0636757327647715	0.141853993094762	1.5847093100862
BAFF-R on IgD- CD38dim	DE	DE	BAFF-R on IgD- CD38dim	Weighted mode	11	0.0168876117279347	0.0251532065691009	0.517180336206067	1.5847093100862
BAFF-R on IgD+	DE	DE	BAFF-R on IgD+	MR Egger	13	0.0239324664711879	0.0281170829580563	0.412819841818911	1.8101186363781
BAFF-R on IgD+	DE	DE	BAFF-R on IgD+	Weighted median	13	0.0122885598872056	0.0242839826468827	0.612831653807666	1.8101186363781
BAFF-R on IgD+	DE	DE	BAFF-R on IgD+	Inverse variance weighted	13	0.00991017452203407	0.0208618071716224	0.634759090129208	1.8101186363781
BAFF-R on IgD+	DE	DE	BAFF-R on IgD+	Simple mode	13	0.00101126516722738	0.0450451673121622	0.982457965084193	1.8101186363781
BAFF-R on IgD+	DE	DE	BAFF-R on IgD+	Weighted mode	13	0.00997245824813886	0.0244558420207042	0.690620695259085	1.8101186363781
BAFF-R on IgD+ CD24-	DE	DE	BAFF-R on IgD+ CD24-	MR Egger	14	0.0235420359191499	0.0281071756682145	0.418635830158008	1.84996259607979
BAFF-R on IgD+ CD24-	DE	DE	BAFF-R on IgD+ CD24-	Weighted median	14	0.0122696951210099	0.022942454082777	0.59278603259475	1.84996259607979
BAFF-R on IgD+ CD24-	DE	DE	BAFF-R on IgD+ CD24-	Inverse variance weighted	14	0.00858987952086494	0.0207541648613124	0.67895684767674	1.84996259607979
BAFF-R on IgD+ CD24-	DE	DE	BAFF-R on IgD+ CD24-	Simple mode	14	0.00111772207133076	0.0513644457890304	0.982969369197592	1.84996259607979
BAFF-R on IgD+ CD24-	DE	DE	BAFF-R on IgD+ CD24-	Weighted mode	14	0.0102454159987392	0.0231505772179443	0.665361237665884	1.84996259607979
BAFF-R on IgD+ CD24+	DE	DE	BAFF-R on IgD+ CD24+	MR Egger	11	-0.00895124101653561	0.0347193017252267	0.80234621719	1.55416559464047
BAFF-R on IgD+ CD24+	DE	DE	BAFF-R on IgD+ CD24+	Weighted median	11	0.0144309990754376	0.0236703146687618	0.542082717268582	1.55416559464047
BAFF-R on IgD+ CD24+	DE	DE	BAFF-R on IgD+ CD24+	Inverse variance weighted	11	0.0209575015469963	0.0260350141046426	0.420834858618809	1.55416559464047
BAFF-R on IgD+ CD24+	DE	DE	BAFF-R on IgD+ CD24+	Simple mode	11	-0.0142884790639135	0.0665851482492086	0.8344000673443	1.55416559464047
BAFF-R on IgD+ CD24+	DE	DE	BAFF-R on IgD+ CD24+	Weighted mode	11	0.0145914730464484	0.0258177982764521	0.584413225530164	1.55416559464047
BAFF-R on IgD+ CD38-	DE	DE	BAFF-R on IgD+ CD38-	MR Egger	11	0.0187473157917534	0.0290119990844919	0.534283587350737	1.73321565713002
BAFF-R on IgD+ CD38-	DE	DE	BAFF-R on IgD+ CD38-	Weighted median	11	0.0126522038486576	0.024245041813765	0.601776819026668	1.73321565713002
BAFF-R on IgD+ CD38-	DE	DE	BAFF-R on IgD+ CD38-	Inverse variance weighted	11	0.013700322516328	0.0214090055295001	0.522216359675461	1.73321565713002
BAFF-R on IgD+ CD38-	DE	DE	BAFF-R on IgD+ CD38-	Simple mode	11	0.0143039916476407	0.0466377031681946	0.765359443986773	1.73321565713002
BAFF-R on IgD+ CD38-	DE	DE	BAFF-R on IgD+ CD38-	Weighted mode	11	0.012124737507211	0.0244226206878583	0.630304182004612	1.73321565713002
BAFF-R on IgD+ CD38- naive	DE	DE	BAFF-R on IgD+ CD38- naive	MR Egger	16	0.000635460599371817	0.0304210834356179	0.983629140909735	1.37738602270045
BAFF-R on IgD+ CD38- naive	DE	DE	BAFF-R on IgD+ CD38- naive	Weighted median	16	0.0118215167797214	0.0247960003914293	0.63353947625962	1.37738602270045
BAFF-R on IgD+ CD38- naive	DE	DE	BAFF-R on IgD+ CD38- naive	Inverse variance weighted	16	0.0155635386970232	0.0191269299463153	0.415818158345852	1.37738602270045
BAFF-R on IgD+ CD38- naive	DE	DE	BAFF-R on IgD+ CD38- naive	Simple mode	16	0.0200824175968218	0.0448393196818477	0.660644024253576	1.37738602270045
BAFF-R on IgD+ CD38- naive	DE	DE	BAFF-R on IgD+ CD38- naive	Weighted mode	16	0.0103548307737105	0.0219696716437632	0.644191470453137	1.37738602270045
BAFF-R on IgD+ CD38- unsw mem	DE	DE	BAFF-R on IgD+ CD38- unsw mem	MR Egger	14	-0.0191758684728078	0.031340340495342	0.552047658587985	1.24815154240576
BAFF-R on IgD+ CD38- unsw mem	DE	DE	BAFF-R on IgD+ CD38- unsw mem	Weighted median	14	0.0163137121559059	0.02510231868295	0.515764146165759	1.24815154240576
BAFF-R on IgD+ CD38- unsw mem	DE	DE	BAFF-R on IgD+ CD38- unsw mem	Inverse variance weighted	14	0.0247153842219359	0.0213080171061057	0.246085410727926	1.24815154240576
BAFF-R on IgD+ CD38- unsw mem	DE	DE	BAFF-R on IgD+ CD38- unsw mem	Simple mode	14	0.0723130787680277	0.0694163780870845	0.316523817476271	1.24815154240576
BAFF-R on IgD+ CD38- unsw mem	DE	DE	BAFF-R on IgD+ CD38- unsw mem	Weighted mode	14	0.0147393528081289	0.0249134624737392	0.564250777587359	1.24815154240576
BAFF-R on IgD+ CD38br	DE	DE	BAFF-R on IgD+ CD38br	MR Egger	17	0.00487163592922716	0.0346000095510539	0.889902380327958	1.86526476194573
BAFF-R on IgD+ CD38br	DE	DE	BAFF-R on IgD+ CD38br	Weighted median	17	0.013070995552777	0.0249675258449838	0.600612536521791	1.86526476194573
BAFF-R on IgD+ CD38br	DE	DE	BAFF-R on IgD+ CD38br	Inverse variance weighted	17	0.018221695377946	0.0234906059991115	0.437925327711658	1.86526476194573
BAFF-R on IgD+ CD38br	DE	DE	BAFF-R on IgD+ CD38br	Simple mode	17	-0.00345699370433028	0.0520917160741111	0.94791052744825	1.86526476194573
BAFF-R on IgD+ CD38br	DE	DE	BAFF-R on IgD+ CD38br	Weighted mode	17	0.0111797016501051	0.0245509795453574	0.654963972450562	1.86526476194573
BAFF-R on IgD+ CD38dim	DE	DE	BAFF-R on IgD+ CD38dim	MR Egger	15	0.019868884231857	0.0304833308187251	0.525889699772347	1.87557783545199
BAFF-R on IgD+ CD38dim	DE	DE	BAFF-R on IgD+ CD38dim	Weighted median	15	0.0119529468570977	0.0234841948498782	0.610767396243592	1.87557783545199
BAFF-R on IgD+ CD38dim	DE	DE	BAFF-R on IgD+ CD38dim	Inverse variance weighted	15	0.00927615660102867	0.021133173192513	0.660706330211302	1.87557783545199
BAFF-R on IgD+ CD38dim	DE	DE	BAFF-R on IgD+ CD38dim	Simple mode	15	-0.00672722671054671	0.0489413480700636	0.892628555855887	1.87557783545199
BAFF-R on IgD+ CD38dim	DE	DE	BAFF-R on IgD+ CD38dim	Weighted mode	15	0.00968931517646388	0.0240193026808904	0.692749793878627	1.87557783545199
BAFF-R on memory B cell	DE	DE	BAFF-R on memory B cell	MR Egger	13	0.0122113165999687	0.030501854576913	0.696566623919008	1.71985987544247
BAFF-R on memory B cell	DE	DE	BAFF-R on memory B cell	Weighted median	13	0.014305940461746	0.0235480473568946	0.543505008141155	1.71985987544247
BAFF-R on memory B cell	DE	DE	BAFF-R on memory B cell	Inverse variance weighted	13	0.0182244995747454	0.0217561228624802	0.402214823799419	1.71985987544247
BAFF-R on memory B cell	DE	DE	BAFF-R on memory B cell	Simple mode	13	0.00840435604262857	0.062154811320784	0.89468234195271	1.71985987544247
BAFF-R on memory B cell	DE	DE	BAFF-R on memory B cell	Weighted mode	13	0.014108537399084	0.0251009429778134	0.584413330976989	1.71985987544247
BAFF-R on naive-mature B cell	DE	DE	BAFF-R on naive-mature B cell	MR Egger	15	0.0220329383434119	0.0283119614740819	0.450371908858543	1.8596270460487
BAFF-R on naive-mature B cell	DE	DE	BAFF-R on naive-mature B cell	Weighted median	15	0.0113628501816065	0.0239986173767669	0.635871217487047	1.8596270460487
BAFF-R on naive-mature B cell	DE	DE	BAFF-R on naive-mature B cell	Inverse variance weighted	15	0.00517104944171311	0.0205130474273623	0.80097469015976	1.8596270460487
BAFF-R on naive-mature B cell	DE	DE	BAFF-R on naive-mature B cell	Simple mode	15	-0.00908725866384197	0.0464251084232918	0.847626131588484	1.8596270460487
BAFF-R on naive-mature B cell	DE	DE	BAFF-R on naive-mature B cell	Weighted mode	15	0.00909167272148714	0.0234678516754484	0.704278773440316	1.8596270460487
BAFF-R on sw mem	DE	DE	BAFF-R on sw mem	MR Egger	13	0.00962295618021859	0.0311774827679187	0.763353937751305	1.74560956097044
BAFF-R on sw mem	DE	DE	BAFF-R on sw mem	Weighted median	13	0.0149189870510255	0.0249378539372996	0.549675382527356	1.74560956097044
BAFF-R on sw mem	DE	DE	BAFF-R on sw mem	Inverse variance weighted	13	0.0168901892853796	0.0219592461643016	0.441797913865457	1.74560956097044
BAFF-R on sw mem	DE	DE	BAFF-R on sw mem	Simple mode	13	0.0711331183172527	0.058558298797413	0.247827511471583	1.74560956097044
BAFF-R on sw mem	DE	DE	BAFF-R on sw mem	Weighted mode	13	0.0173526459645297	0.0247094066993855	0.495908419256445	1.74560956097044
BAFF-R on transitional	DE	DE	BAFF-R on transitional	MR Egger	15	0.0369101344457174	0.0344287199525623	0.303186142077909	1.67930637443828
BAFF-R on transitional	DE	DE	BAFF-R on transitional	Weighted median	15	0.0137283652233525	0.02457164240806	0.57636123986477	1.67930637443828
BAFF-R on transitional	DE	DE	BAFF-R on transitional	Inverse variance weighted	15	0.0130762865140896	0.0235768040430437	0.579151139860329	1.67930637443828
BAFF-R on transitional	DE	DE	BAFF-R on transitional	Simple mode	15	0.00423322056451747	0.0534121581205433	0.937950931174955	1.67930637443828
BAFF-R on transitional	DE	DE	BAFF-R on transitional	Weighted mode	15	0.0146674155677309	0.0272034977698032	0.598237399295077	1.67930637443828
BAFF-R on unsw mem	DE	DE	BAFF-R on unsw mem	MR Egger	12	0.00659944925047438	0.0306483980588759	0.833840027617082	1.6830134036131
BAFF-R on unsw mem	DE	DE	BAFF-R on unsw mem	Weighted median	12	0.0148962036699483	0.0243460243707399	0.540634595591465	1.6830134036131
BAFF-R on unsw mem	DE	DE	BAFF-R on unsw mem	Inverse variance weighted	12	0.0188253951772297	0.021864952897804	0.38924633713602	1.6830134036131
BAFF-R on unsw mem	DE	DE	BAFF-R on unsw mem	Simple mode	12	0.0432913391058335	0.065944363901263	0.525008961091454	1.6830134036131
BAFF-R on unsw mem	DE	DE	BAFF-R on unsw mem	Weighted mode	12	0.0147460303980567	0.0251956597744423	0.57018356556838	1.6830134036131
Basophil %CD33dim HLA DR- CD66b-	DE	DE	Basophil %CD33dim HLA DR- CD66b-	MR Egger	12	0.0781724394831903	0.0616247020352239	0.233344544946862	0.590628045926341
Basophil %CD33dim HLA DR- CD66b-	DE	DE	Basophil %CD33dim HLA DR- CD66b-	Weighted median	12	0.0713257573590332	0.0376632261944195	0.0582545951555367	0.590628045926341
Basophil %CD33dim HLA DR- CD66b-	DE	DE	Basophil %CD33dim HLA DR- CD66b-	Inverse variance weighted	12	0.0781283800559246	0.0286452320720643	0.00638263225982042	0.590628045926341
Basophil %CD33dim HLA DR- CD66b-	DE	DE	Basophil %CD33dim HLA DR- CD66b-	Simple mode	12	0.104143851452256	0.0666797449734122	0.14661489826766	0.590628045926341
Basophil %CD33dim HLA DR- CD66b-	DE	DE	Basophil %CD33dim HLA DR- CD66b-	Weighted mode	12	0.0692813219823865	0.0429492592639148	0.135019394213764	0.590628045926341
Basophil AC	DE	DE	Basophil AC	MR Egger	14	0.0132140246436401	0.0498923671232767	0.795619013234591	0.634747999194573
Basophil AC	DE	DE	Basophil AC	Weighted median	14	0.0478010601086532	0.0350926438013589	0.173154009994205	0.634747999194573
Basophil AC	DE	DE	Basophil AC	Inverse variance weighted	14	0.0267119349218435	0.0252970079979459	0.290999018038012	0.634747999194573
Basophil AC	DE	DE	Basophil AC	Simple mode	14	0.0298424328844979	0.0570646292908244	0.609801214572607	0.634747999194573
Basophil AC	DE	DE	Basophil AC	Weighted mode	14	0.0479298646647645	0.0392581444621806	0.24380948586236	0.634747999194573
CCR2 on CD14- CD16-	DE	DE	CCR2 on CD14- CD16-	MR Egger	6	0.0468460007266406	0.151229941884738	0.772205262466791	0.244150471097948
CCR2 on CD14- CD16-	DE	DE	CCR2 on CD14- CD16-	Weighted median	6	-0.0197102996516563	0.0811163894716681	0.80801478514354	0.244150471097948
CCR2 on CD14- CD16-	DE	DE	CCR2 on CD14- CD16-	Inverse variance weighted	6	-0.0600766465810331	0.0655582754988111	0.359464789689952	0.244150471097948
CCR2 on CD14- CD16-	DE	DE	CCR2 on CD14- CD16-	Simple mode	6	-0.0494375644093539	0.109952256796902	0.671800178599436	0.244150471097948
CCR2 on CD14- CD16-	DE	DE	CCR2 on CD14- CD16-	Weighted mode	6	-0.0185602061028109	0.107618110669756	0.869836719077448	0.244150471097948
CCR2 on CD14- CD16+ monocyte	DE	DE	CCR2 on CD14- CD16+ monocyte	MR Egger	11	-0.0748108616052351	0.101422940708853	0.479538383973799	0.393470988438752
CCR2 on CD14- CD16+ monocyte	DE	DE	CCR2 on CD14- CD16+ monocyte	Weighted median	11	-0.0494726716847478	0.0626775149332924	0.429924481806312	0.393470988438752
CCR2 on CD14- CD16+ monocyte	DE	DE	CCR2 on CD14- CD16+ monocyte	Inverse variance weighted	11	-0.0239612036508939	0.0473872075191019	0.613104416732169	0.393470988438752
CCR2 on CD14- CD16+ monocyte	DE	DE	CCR2 on CD14- CD16+ monocyte	Simple mode	11	-0.0214086679918557	0.102813485346366	0.839230641199372	0.393470988438752
CCR2 on CD14- CD16+ monocyte	DE	DE	CCR2 on CD14- CD16+ monocyte	Weighted mode	11	-0.0547915332455925	0.0644620597870809	0.415222186164881	0.393470988438752
CCR2 on CD14+ CD16- monocyte	DE	DE	CCR2 on CD14+ CD16- monocyte	MR Egger	13	-0.118939830291122	0.0914130325381003	0.219809106149183	0.50351032344658
CCR2 on CD14+ CD16- monocyte	DE	DE	CCR2 on CD14+ CD16- monocyte	Weighted median	13	-0.0519832402370463	0.0616064461101229	0.398783706539044	0.50351032344658
CCR2 on CD14+ CD16- monocyte	DE	DE	CCR2 on CD14+ CD16- monocyte	Inverse variance weighted	13	-0.0422192354404147	0.0425992723548265	0.321647107258744	0.50351032344658
CCR2 on CD14+ CD16- monocyte	DE	DE	CCR2 on CD14+ CD16- monocyte	Simple mode	13	-0.0338359403150175	0.117346000464928	0.778003869508465	0.50351032344658
CCR2 on CD14+ CD16- monocyte	DE	DE	CCR2 on CD14+ CD16- monocyte	Weighted mode	13	-0.0434785329768357	0.106414238063598	0.690046208202603	0.50351032344658
CCR2 on CD14+ CD16+ monocyte	DE	DE	CCR2 on CD14+ CD16+ monocyte	MR Egger	14	-0.0989051680574052	0.13021460619587	0.462181722242363	0.481134104407375
CCR2 on CD14+ CD16+ monocyte	DE	DE	CCR2 on CD14+ CD16+ monocyte	Weighted median	14	-0.0311351456365345	0.0744976586233006	0.675994968848154	0.481134104407375
CCR2 on CD14+ CD16+ monocyte	DE	DE	CCR2 on CD14+ CD16+ monocyte	Inverse variance weighted	14	-0.0318058090403071	0.0566901008920995	0.574765521254804	0.481134104407375
CCR2 on CD14+ CD16+ monocyte	DE	DE	CCR2 on CD14+ CD16+ monocyte	Simple mode	14	0.0853880898277073	0.117565612854339	0.480527390600192	0.481134104407375
CCR2 on CD14+ CD16+ monocyte	DE	DE	CCR2 on CD14+ CD16+ monocyte	Weighted mode	14	-0.0273279583462879	0.0898956035004744	0.765941653858479	0.481134104407375
CCR2 on CD62L+ myeloid DC	DE	DE	CCR2 on CD62L+ myeloid DC	MR Egger	10	-0.131368830302407	0.136558199274654	0.364221741975341	0.510257900417152
CCR2 on CD62L+ myeloid DC	DE	DE	CCR2 on CD62L+ myeloid DC	Weighted median	10	0.0255988686663038	0.0477135419505764	0.591605022051841	0.510257900417152
CCR2 on CD62L+ myeloid DC	DE	DE	CCR2 on CD62L+ myeloid DC	Inverse variance weighted	10	0.0104530111796823	0.0456241131525805	0.818782218349138	0.510257900417152
CCR2 on CD62L+ myeloid DC	DE	DE	CCR2 on CD62L+ myeloid DC	Simple mode	10	0.0865338912326595	0.0725647810180157	0.263554383289899	0.510257900417152
CCR2 on CD62L+ myeloid DC	DE	DE	CCR2 on CD62L+ myeloid DC	Weighted mode	10	0.0319328403590781	0.0546659784509472	0.573470899968781	0.510257900417152
CCR2 on CD62L+ plasmacytoid DC	DE	DE	CCR2 on CD62L+ plasmacytoid DC	MR Egger	11	-0.0503139232775334	0.0921164677067716	0.598206067938774	0.589766735815252
CCR2 on CD62L+ plasmacytoid DC	DE	DE	CCR2 on CD62L+ plasmacytoid DC	Weighted median	11	-0.0255251295111523	0.0478159006001577	0.593465417408431	0.589766735815252
CCR2 on CD62L+ plasmacytoid DC	DE	DE	CCR2 on CD62L+ plasmacytoid DC	Inverse variance weighted	11	-0.0195355559281146	0.0412074975128186	0.635444495216486	0.589766735815252
CCR2 on CD62L+ plasmacytoid DC	DE	DE	CCR2 on CD62L+ plasmacytoid DC	Simple mode	11	-0.0384185774985355	0.0855473608779218	0.662941580098786	0.589766735815252
CCR2 on CD62L+ plasmacytoid DC	DE	DE	CCR2 on CD62L+ plasmacytoid DC	Weighted mode	11	-0.0295086031975528	0.0492150486352803	0.562121110228972	0.589766735815252
CCR2 on granulocyte	DE	DE	CCR2 on granulocyte	MR Egger	8	-0.150632191990472	0.1930885270936	0.464972731915854	0.324843864088727
CCR2 on granulocyte	DE	DE	CCR2 on granulocyte	Weighted median	8	-0.127295129456133	0.0860645370302634	0.139122679459934	0.324843864088727
CCR2 on granulocyte	DE	DE	CCR2 on granulocyte	Inverse variance weighted	8	-0.106549809619886	0.0640648356327676	0.096281231852516	0.324843864088727
CCR2 on granulocyte	DE	DE	CCR2 on granulocyte	Simple mode	8	-0.215032142142817	0.133858846564547	0.152219130474826	0.324843864088727
CCR2 on granulocyte	DE	DE	CCR2 on granulocyte	Weighted mode	8	0.0267843780814317	0.108632475732477	0.812323352476344	0.324843864088727
CCR2 on monocyte	DE	DE	CCR2 on monocyte	MR Egger	12	-0.0689526131036282	0.141386253336603	0.636284601303527	0.444217501336336
CCR2 on monocyte	DE	DE	CCR2 on monocyte	Weighted median	12	-0.0840145275418735	0.074361716610076	0.25855676684714	0.444217501336336
CCR2 on monocyte	DE	DE	CCR2 on monocyte	Inverse variance weighted	12	-0.0688972308561606	0.0597558157552749	0.248918796916473	0.444217501336336
CCR2 on monocyte	DE	DE	CCR2 on monocyte	Simple mode	12	-0.141407653175905	0.111474920122207	0.230801858107449	0.444217501336336
CCR2 on monocyte	DE	DE	CCR2 on monocyte	Weighted mode	12	-0.141407653175905	0.0893012782597983	0.141616486126363	0.444217501336336
CCR2 on monocyte_duplicate	DE	DE	CCR2 on monocyte_duplicate	MR Egger	12	-0.0357801378008093	0.110209068034292	0.752130248272523	0.577061463179661
CCR2 on monocyte_duplicate	DE	DE	CCR2 on monocyte_duplicate	Weighted median	12	0.0398723106810534	0.057708435744656	0.489611479642298	0.577061463179661
CCR2 on monocyte_duplicate	DE	DE	CCR2 on monocyte_duplicate	Inverse variance weighted	12	-0.0204839322718587	0.0390746185899793	0.600121336563307	0.577061463179661
CCR2 on monocyte_duplicate	DE	DE	CCR2 on monocyte_duplicate	Simple mode	12	0.0632277650547242	0.0824074103121691	0.459080061327562	0.577061463179661
CCR2 on monocyte_duplicate	DE	DE	CCR2 on monocyte_duplicate	Weighted mode	12	0.056299832190811	0.0857563084422131	0.524992402519048	0.577061463179661
CCR2 on myeloid DC	DE	DE	CCR2 on myeloid DC	MR Egger	9	-0.0789674375709292	0.152740525427069	0.621082841172028	0.475115418616821
CCR2 on myeloid DC	DE	DE	CCR2 on myeloid DC	Weighted median	9	-0.109435621548341	0.0559891410411604	0.0506318911209358	0.475115418616821
CCR2 on myeloid DC	DE	DE	CCR2 on myeloid DC	Inverse variance weighted	9	-0.0890334989908415	0.0548212457248712	0.104361031544162	0.475115418616821
CCR2 on myeloid DC	DE	DE	CCR2 on myeloid DC	Simple mode	9	-0.179426368562812	0.101758225912758	0.11586977837337	0.475115418616821
CCR2 on myeloid DC	DE	DE	CCR2 on myeloid DC	Weighted mode	9	-0.108768433669821	0.0737123547366595	0.178295281362174	0.475115418616821
CCR2 on plasmacytoid DC	DE	DE	CCR2 on plasmacytoid DC	MR Egger	11	-0.0499461514384171	0.0920340376535866	0.600520530736487	0.591128190236946
CCR2 on plasmacytoid DC	DE	DE	CCR2 on plasmacytoid DC	Weighted median	11	-0.0254572365483072	0.0491906350429636	0.604791805241391	0.591128190236946
CCR2 on plasmacytoid DC	DE	DE	CCR2 on plasmacytoid DC	Inverse variance weighted	11	-0.0194120362047747	0.0411163902816565	0.636838255643099	0.591128190236946
CCR2 on plasmacytoid DC	DE	DE	CCR2 on plasmacytoid DC	Simple mode	11	-0.0364993917214315	0.0801670832110385	0.658624848104745	0.591128190236946
CCR2 on plasmacytoid DC	DE	DE	CCR2 on plasmacytoid DC	Weighted mode	11	-0.027635589445646	0.0496712716009527	0.590190129831028	0.591128190236946
CCR7 on naive CD4+	DE	DE	CCR7 on naive CD4+	MR Egger	14	-0.0024559456303515	0.0843725553028254	0.977256685469941	0.614173935046392
CCR7 on naive CD4+	DE	DE	CCR7 on naive CD4+	Weighted median	14	0.0167164085312075	0.0541940831760543	0.757736521317632	0.614173935046392
CCR7 on naive CD4+	DE	DE	CCR7 on naive CD4+	Inverse variance weighted	14	0.00503095593292634	0.0390643922936227	0.897526799179321	0.614173935046392
CCR7 on naive CD4+	DE	DE	CCR7 on naive CD4+	Simple mode	14	0.0921632182212102	0.0826393564899597	0.284937395465139	0.614173935046392
CCR7 on naive CD4+	DE	DE	CCR7 on naive CD4+	Weighted mode	14	0.017945182847475	0.06553712748004	0.788527531606349	0.614173935046392
CCR7 on naive CD8br	DE	DE	CCR7 on naive CD8br	MR Egger	11	0.0951295818067906	0.116750102336068	0.436208792565929	0.380012721050783
CCR7 on naive CD8br	DE	DE	CCR7 on naive CD8br	Weighted median	11	-0.0464260366449355	0.0576371155057147	0.420537810604958	0.380012721050783
CCR7 on naive CD8br	DE	DE	CCR7 on naive CD8br	Inverse variance weighted	11	0.0355695553036442	0.0451795486703708	0.431110199464698	0.380012721050783
CCR7 on naive CD8br	DE	DE	CCR7 on naive CD8br	Simple mode	11	-0.049358150755945	0.0944958850841292	0.612813802647808	0.380012721050783
CCR7 on naive CD8br	DE	DE	CCR7 on naive CD8br	Weighted mode	11	-0.0549647930903466	0.0895200393525438	0.552929849976798	0.380012721050783
CD11b on basophil	DE	DE	CD11b on basophil	MR Egger	11	-0.136202243070957	0.093752332755747	0.18024027106204	0.420876689012406
CD11b on basophil	DE	DE	CD11b on basophil	Weighted median	11	-0.0677222483949625	0.0413445812865325	0.101422580547724	0.420876689012406
CD11b on basophil	DE	DE	CD11b on basophil	Inverse variance weighted	11	-0.0506668517876159	0.0326328660288556	0.120510931604216	0.420876689012406
CD11b on basophil	DE	DE	CD11b on basophil	Simple mode	11	-0.0466058117917436	0.0583470174185642	0.442981598229568	0.420876689012406
CD11b on basophil	DE	DE	CD11b on basophil	Weighted mode	11	-0.0731734898530961	0.0480882185233946	0.159068621562902	0.420876689012406
CD11b on CD14+ monocyte	DE	DE	CD11b on CD14+ monocyte	MR Egger	10	0.0584569356613317	0.0591065417279698	0.351624030022079	0.565018685170353
CD11b on CD14+ monocyte	DE	DE	CD11b on CD14+ monocyte	Weighted median	10	0.0124649152335323	0.0317808369420492	0.694899495022177	0.565018685170353
CD11b on CD14+ monocyte	DE	DE	CD11b on CD14+ monocyte	Inverse variance weighted	10	0.00709869496846022	0.0261210425008686	0.785805372371084	0.565018685170353
CD11b on CD14+ monocyte	DE	DE	CD11b on CD14+ monocyte	Simple mode	10	-0.0569865846873412	0.053745466413339	0.316630409908806	0.565018685170353
CD11b on CD14+ monocyte	DE	DE	CD11b on CD14+ monocyte	Weighted mode	10	0.0172461591343331	0.0342367370705476	0.626547980913815	0.565018685170353
CD11b on CD33br HLA DR+ CD14dim	DE	DE	CD11b on CD33br HLA DR+ CD14dim	MR Egger	7	0.107127257378504	0.0687288180390872	0.179808859360797	0.383253092858682
CD11b on CD33br HLA DR+ CD14dim	DE	DE	CD11b on CD33br HLA DR+ CD14dim	Weighted median	7	0.0200031189601466	0.0380162950863642	0.59876854314201	0.383253092858682
CD11b on CD33br HLA DR+ CD14dim	DE	DE	CD11b on CD33br HLA DR+ CD14dim	Inverse variance weighted	7	-0.00454308109275952	0.0320930388368602	0.887427797503612	0.383253092858682
CD11b on CD33br HLA DR+ CD14dim	DE	DE	CD11b on CD33br HLA DR+ CD14dim	Simple mode	7	0.0224847437884501	0.0654824939228582	0.743031751877139	0.383253092858682
CD11b on CD33br HLA DR+ CD14dim	DE	DE	CD11b on CD33br HLA DR+ CD14dim	Weighted mode	7	0.0238905896580649	0.0387332920150148	0.560029061513879	0.383253092858682
CD11b on CD33dim HLA DR-	DE	DE	CD11b on CD33dim HLA DR-	MR Egger	13	-0.16769095290148	0.0850081005936034	0.0741956621050888	0.479428655711281
CD11b on CD33dim HLA DR-	DE	DE	CD11b on CD33dim HLA DR-	Weighted median	13	-0.0754515935642227	0.0434623430764905	0.0825599047446899	0.479428655711281
CD11b on CD33dim HLA DR-	DE	DE	CD11b on CD33dim HLA DR-	Inverse variance weighted	13	-0.0422304646671633	0.0319632809879665	0.186428660249016	0.479428655711281
CD11b on CD33dim HLA DR-	DE	DE	CD11b on CD33dim HLA DR-	Simple mode	13	-0.0541142840498979	0.0637417894301423	0.412519006934381	0.479428655711281
CD11b on CD33dim HLA DR-	DE	DE	CD11b on CD33dim HLA DR-	Weighted mode	13	-0.0809218415578945	0.0487560372028736	0.122854847977134	0.479428655711281
CD11b on CD66b++ myeloid cell	DE	DE	CD11b on CD66b++ myeloid cell	MR Egger	7	0.0951741716062793	0.120524496499255	0.465504210465366	0.21435268175419
CD11b on CD66b++ myeloid cell	DE	DE	CD11b on CD66b++ myeloid cell	Weighted median	7	0.0279576492742041	0.0581575500809298	0.630713659357501	0.21435268175419
CD11b on CD66b++ myeloid cell	DE	DE	CD11b on CD66b++ myeloid cell	Inverse variance weighted	7	-0.020651300974377	0.0450233211754156	0.646463914214287	0.21435268175419
CD11b on CD66b++ myeloid cell	DE	DE	CD11b on CD66b++ myeloid cell	Simple mode	7	0.0420096736415368	0.0814814870675301	0.624591706683057	0.21435268175419
CD11b on CD66b++ myeloid cell	DE	DE	CD11b on CD66b++ myeloid cell	Weighted mode	7	0.0467236891493971	0.0871219157155976	0.611040039893665	0.21435268175419
CD11b on Gr MDSC	DE	DE	CD11b on Gr MDSC	MR Egger	5	-0.213292228793674	0.200152034872542	0.364736615458618	0.152566970095585
CD11b on Gr MDSC	DE	DE	CD11b on Gr MDSC	Weighted median	5	0.0745706345299215	0.0676424653224674	0.270277656433219	0.152566970095585
CD11b on Gr MDSC	DE	DE	CD11b on Gr MDSC	Inverse variance weighted	5	0.0425489330436299	0.0553862731127086	0.442355524797687	0.152566970095585
CD11b on Gr MDSC	DE	DE	CD11b on Gr MDSC	Simple mode	5	0.0888295508911436	0.0984951460479391	0.418123085857725	0.152566970095585
CD11b on Gr MDSC	DE	DE	CD11b on Gr MDSC	Weighted mode	5	0.0947967816489816	0.0891988222580315	0.347795236189339	0.152566970095585
CD11b on Mo MDSC	DE	DE	CD11b on Mo MDSC	MR Egger	7	0.0483006096707354	0.0693425444344477	0.517129739520428	0.356653490406284
CD11b on Mo MDSC	DE	DE	CD11b on Mo MDSC	Weighted median	7	0.0294867684525021	0.0377328233234862	0.434530804456697	0.356653490406284
CD11b on Mo MDSC	DE	DE	CD11b on Mo MDSC	Inverse variance weighted	7	0.0261240876592687	0.0288848849099924	0.365772369127123	0.356653490406284
CD11b on Mo MDSC	DE	DE	CD11b on Mo MDSC	Simple mode	7	0.0360471604930046	0.0546878912250409	0.534268225503595	0.356653490406284
CD11b on Mo MDSC	DE	DE	CD11b on Mo MDSC	Weighted mode	7	0.0300271422573983	0.0443007329823398	0.523160545924255	0.356653490406284
CD11c on CD62L+ myeloid DC	DE	DE	CD11c on CD62L+ myeloid DC	MR Egger	17	0.0383769696746051	0.0972742923408493	0.698747388434407	0.669920356986301
CD11c on CD62L+ myeloid DC	DE	DE	CD11c on CD62L+ myeloid DC	Weighted median	17	0.0460275242752018	0.0560990506239457	0.411948872608894	0.669920356986301
CD11c on CD62L+ myeloid DC	DE	DE	CD11c on CD62L+ myeloid DC	Inverse variance weighted	17	0.0147438894228305	0.0388824457450811	0.704545730006535	0.669920356986301
CD11c on CD62L+ myeloid DC	DE	DE	CD11c on CD62L+ myeloid DC	Simple mode	17	0.031155350446525	0.0787086723665276	0.697457804852398	0.669920356986301
CD11c on CD62L+ myeloid DC	DE	DE	CD11c on CD62L+ myeloid DC	Weighted mode	17	0.0481829574555195	0.0564362377932057	0.405839563500442	0.669920356986301
CD11c on granulocyte	DE	DE	CD11c on granulocyte	MR Egger	12	-0.0403314704677844	0.104208683082029	0.706845673258405	0.563258854054075
CD11c on granulocyte	DE	DE	CD11c on granulocyte	Weighted median	12	-0.0388543621539398	0.052162423033118	0.45634871184577	0.563258854054075
CD11c on granulocyte	DE	DE	CD11c on granulocyte	Inverse variance weighted	12	-0.0146190265634023	0.0387362453353852	0.705876988881649	0.563258854054075
CD11c on granulocyte	DE	DE	CD11c on granulocyte	Simple mode	12	-0.0230960766672959	0.0705569544118643	0.749556130917804	0.563258854054075
CD11c on granulocyte	DE	DE	CD11c on granulocyte	Weighted mode	12	-0.0367548138725924	0.0570199776213263	0.532401574613931	0.563258854054075
CD11c on monocyte	DE	DE	CD11c on monocyte	MR Egger	12	-0.0420559269789633	0.108526198966273	0.706492423577945	0.459118874391
CD11c on monocyte	DE	DE	CD11c on monocyte	Weighted median	12	0.0435408712365193	0.0549802633670109	0.428397767755056	0.459118874391
CD11c on monocyte	DE	DE	CD11c on monocyte	Inverse variance weighted	12	0.0197880916253049	0.0422218194605253	0.639305677645608	0.459118874391
CD11c on monocyte	DE	DE	CD11c on monocyte	Simple mode	12	0.0569418388990208	0.074938419245211	0.463319594207778	0.459118874391
CD11c on monocyte	DE	DE	CD11c on monocyte	Weighted mode	12	0.0528882154014443	0.0687411284819469	0.457869305306722	0.459118874391
CD11c on myeloid DC	DE	DE	CD11c on myeloid DC	MR Egger	19	-0.0978792232864055	0.113312633805007	0.399722739006196	0.772889381376898
CD11c on myeloid DC	DE	DE	CD11c on myeloid DC	Weighted median	19	0.0232068516341779	0.0537308209383474	0.665807194921978	0.772889381376898
CD11c on myeloid DC	DE	DE	CD11c on myeloid DC	Inverse variance weighted	19	0.00897752881700281	0.0398426639562174	0.821726832022685	0.772889381376898
CD11c on myeloid DC	DE	DE	CD11c on myeloid DC	Simple mode	19	0.0109973274737698	0.0755454080048684	0.88587671652893	0.772889381376898
CD11c on myeloid DC	DE	DE	CD11c on myeloid DC	Weighted mode	19	0.0109973274737698	0.0606103550708192	0.858047359312696	0.772889381376898
CD11c+ CD62L- monocyte %monocyte	DE	DE	CD11c+ CD62L- monocyte %monocyte	MR Egger	12	0.0742663765316139	0.130112332774343	0.580743360238573	0.369331977938167
CD11c+ CD62L- monocyte %monocyte	DE	DE	CD11c+ CD62L- monocyte %monocyte	Weighted median	12	0.0415244615651824	0.0654346779740455	0.525693167288696	0.369331977938167
CD11c+ CD62L- monocyte %monocyte	DE	DE	CD11c+ CD62L- monocyte %monocyte	Inverse variance weighted	12	0.0287290322707891	0.0563268056773754	0.610022091702176	0.369331977938167
CD11c+ CD62L- monocyte %monocyte	DE	DE	CD11c+ CD62L- monocyte %monocyte	Simple mode	12	0.0452856793371953	0.0953016387708197	0.643952207183192	0.369331977938167
CD11c+ CD62L- monocyte %monocyte	DE	DE	CD11c+ CD62L- monocyte %monocyte	Weighted mode	12	0.025271727709604	0.0714187755845407	0.730138431392334	0.369331977938167
CD11c+ CD62L- monocyte AC	DE	DE	CD11c+ CD62L- monocyte AC	MR Egger	8	0.0787371176250942	0.196227858819181	0.702133393987625	0.260719676005202
CD11c+ CD62L- monocyte AC	DE	DE	CD11c+ CD62L- monocyte AC	Weighted median	8	-0.015568318931656	0.086328586197584	0.856887276333879	0.260719676005202
CD11c+ CD62L- monocyte AC	DE	DE	CD11c+ CD62L- monocyte AC	Inverse variance weighted	8	-0.111056785316322	0.0690167590671002	0.107588400753292	0.260719676005202
CD11c+ CD62L- monocyte AC	DE	DE	CD11c+ CD62L- monocyte AC	Simple mode	8	-0.0152748426485132	0.119032963771374	0.901501178495902	0.260719676005202
CD11c+ CD62L- monocyte AC	DE	DE	CD11c+ CD62L- monocyte AC	Weighted mode	8	-0.0119614290776737	0.096981779436805	0.905306994772532	0.260719676005202
CD11c+ HLA DR++ monocyte %monocyte	DE	DE	CD11c+ HLA DR++ monocyte %monocyte	MR Egger	12	0.0905781614985477	0.189574360562639	0.643066678968554	0.374754499350484
CD11c+ HLA DR++ monocyte %monocyte	DE	DE	CD11c+ HLA DR++ monocyte %monocyte	Weighted median	12	-0.0473440514405514	0.0832291944353266	0.5694650813885	0.374754499350484
CD11c+ HLA DR++ monocyte %monocyte	DE	DE	CD11c+ HLA DR++ monocyte %monocyte	Inverse variance weighted	12	-0.0170971404953419	0.077009213440779	0.824302813190702	0.374754499350484
CD11c+ HLA DR++ monocyte %monocyte	DE	DE	CD11c+ HLA DR++ monocyte %monocyte	Simple mode	12	0.072628946502293	0.126158793547459	0.576409331044291	0.374754499350484
CD11c+ HLA DR++ monocyte %monocyte	DE	DE	CD11c+ HLA DR++ monocyte %monocyte	Weighted mode	12	0.0281777879473296	0.100908786368505	0.785240861116866	0.374754499350484
CD11c+ HLA DR++ monocyte AC	DE	DE	CD11c+ HLA DR++ monocyte AC	MR Egger	9	0.0378418690936509	0.150515958056136	0.808714825380724	0.27099355148619
CD11c+ HLA DR++ monocyte AC	DE	DE	CD11c+ HLA DR++ monocyte AC	Weighted median	9	-0.0993425064735505	0.0833288061745451	0.233192695184992	0.27099355148619
CD11c+ HLA DR++ monocyte AC	DE	DE	CD11c+ HLA DR++ monocyte AC	Inverse variance weighted	9	-0.123164741186749	0.0653737625752192	0.0595637909280644	0.27099355148619
CD11c+ HLA DR++ monocyte AC	DE	DE	CD11c+ HLA DR++ monocyte AC	Simple mode	9	-0.0625149252137587	0.110217954369278	0.586141536835775	0.27099355148619
CD11c+ HLA DR++ monocyte AC	DE	DE	CD11c+ HLA DR++ monocyte AC	Weighted mode	9	-0.0879173367404791	0.0958706319197782	0.38593181247092	0.27099355148619
CD11c+ monocyte %monocyte	DE	DE	CD11c+ monocyte %monocyte	MR Egger	11	-0.0971672171542579	0.0961716389765354	0.338716966421972	0.347274384298682
CD11c+ monocyte %monocyte	DE	DE	CD11c+ monocyte %monocyte	Weighted median	11	-0.0624908294495552	0.0513084280593544	0.223244977510406	0.347274384298682
CD11c+ monocyte %monocyte	DE	DE	CD11c+ monocyte %monocyte	Inverse variance weighted	11	-0.00167926866688394	0.0491313871392291	0.97273429894524	0.347274384298682
CD11c+ monocyte %monocyte	DE	DE	CD11c+ monocyte %monocyte	Simple mode	11	-0.0573887001834579	0.0856965386018285	0.518229152025109	0.347274384298682
CD11c+ monocyte %monocyte	DE	DE	CD11c+ monocyte %monocyte	Weighted mode	11	-0.0654541022506142	0.0493596753360611	0.214308571082259	0.347274384298682
CD11c+ monocyte AC	DE	DE	CD11c+ monocyte AC	MR Egger	5	0.115622783426002	0.403253065725452	0.792984971092457	0.151790313714204
CD11c+ monocyte AC	DE	DE	CD11c+ monocyte AC	Weighted median	5	0.0197748396609999	0.124111445014712	0.873407850594049	0.151790313714204
CD11c+ monocyte AC	DE	DE	CD11c+ monocyte AC	Inverse variance weighted	5	-0.0935936198965817	0.108774023514968	0.389546042299469	0.151790313714204
CD11c+ monocyte AC	DE	DE	CD11c+ monocyte AC	Simple mode	5	-0.452447988503166	0.197658962594004	0.083946412912842	0.151790313714204
CD11c+ monocyte AC	DE	DE	CD11c+ monocyte AC	Weighted mode	5	0.0217835192247595	0.115331616904238	0.85938512452545	0.151790313714204
CD123 on CD62L+ plasmacytoid DC	DE	DE	CD123 on CD62L+ plasmacytoid DC	MR Egger	5	0.0706135892302727	0.168323878007298	0.703073234252893	0.271681708689956
CD123 on CD62L+ plasmacytoid DC	DE	DE	CD123 on CD62L+ plasmacytoid DC	Weighted median	5	0.095151508089433	0.0638796181932143	0.136344150804998	0.271681708689956
CD123 on CD62L+ plasmacytoid DC	DE	DE	CD123 on CD62L+ plasmacytoid DC	Inverse variance weighted	5	0.106705122225192	0.0527251531832321	0.0429908177621572	0.271681708689956
CD123 on CD62L+ plasmacytoid DC	DE	DE	CD123 on CD62L+ plasmacytoid DC	Simple mode	5	0.147771241885587	0.0889453546177605	0.171974881148166	0.271681708689956
CD123 on CD62L+ plasmacytoid DC	DE	DE	CD123 on CD62L+ plasmacytoid DC	Weighted mode	5	0.116049899201698	0.0736345253713321	0.190146461731825	0.271681708689956
CD123 on plasmacytoid DC	DE	DE	CD123 on plasmacytoid DC	MR Egger	5	0.0697342480120122	0.166626535247258	0.703731909374407	0.274045432459289
CD123 on plasmacytoid DC	DE	DE	CD123 on plasmacytoid DC	Weighted median	5	0.094112321136099	0.0662921822621304	0.155706856987459	0.274045432459289
CD123 on plasmacytoid DC	DE	DE	CD123 on plasmacytoid DC	Inverse variance weighted	5	0.106278243463182	0.0525388280903881	0.0430884675249333	0.274045432459289
CD123 on plasmacytoid DC	DE	DE	CD123 on plasmacytoid DC	Simple mode	5	0.148640146771689	0.0865779253536675	0.161145632782825	0.274045432459289
CD123 on plasmacytoid DC	DE	DE	CD123 on plasmacytoid DC	Weighted mode	5	0.112905270595877	0.0716827092511884	0.190360879093191	0.274045432459289
CD127- CD8br %CD8br	DE	DE	CD127- CD8br %CD8br	MR Egger	5	-0.938968269261451	1.01663144681685	0.423811305393156	0.166906118605642
CD127- CD8br %CD8br	DE	DE	CD127- CD8br %CD8br	Weighted median	5	-0.0220297529419505	0.121146979561501	0.855705790640342	0.166906118605642
CD127- CD8br %CD8br	DE	DE	CD127- CD8br %CD8br	Inverse variance weighted	5	0.0158309574051672	0.0995400372728938	0.873636489759999	0.166906118605642
CD127- CD8br %CD8br	DE	DE	CD127- CD8br %CD8br	Simple mode	5	0.208442142321863	0.179392018450387	0.309866630333621	0.166906118605642
CD127- CD8br %CD8br	DE	DE	CD127- CD8br %CD8br	Weighted mode	5	-0.113627257276306	0.174981093240647	0.551503445669442	0.166906118605642
CD127- CD8br %T cell	DE	DE	CD127- CD8br %T cell	MR Egger	5	0.134021998882968	0.618495599011417	0.842348856831258	0.168596072389498
CD127- CD8br %T cell	DE	DE	CD127- CD8br %T cell	Weighted median	5	-0.113094658345254	0.0885753670488719	0.201666368274371	0.168596072389498
CD127- CD8br %T cell	DE	DE	CD127- CD8br %T cell	Inverse variance weighted	5	-0.0641626275681282	0.0708910198585284	0.365418647940366	0.168596072389498
CD127- CD8br %T cell	DE	DE	CD127- CD8br %T cell	Simple mode	5	-0.190170118503491	0.138924986473634	0.242875293935953	0.168596072389498
CD127- CD8br %T cell	DE	DE	CD127- CD8br %T cell	Weighted mode	5	-0.180780551459664	0.134597827537564	0.250378595192557	0.168596072389498
CD127- CD8br AC	DE	DE	CD127- CD8br AC	MR Egger	5	-0.324724373950401	0.352741279799311	0.425165143419802	0.171601751626081
CD127- CD8br AC	DE	DE	CD127- CD8br AC	Weighted median	5	0.0123112281223894	0.0853429041534547	0.885298301920341	0.171601751626081
CD127- CD8br AC	DE	DE	CD127- CD8br AC	Inverse variance weighted	5	-0.0296202498900078	0.0685729957424412	0.665776223284679	0.171601751626081
CD127- CD8br AC	DE	DE	CD127- CD8br AC	Simple mode	5	-0.00816575121369323	0.122941925819419	0.950231044652023	0.171601751626081
CD127- CD8br AC	DE	DE	CD127- CD8br AC	Weighted mode	5	3.50787104643757e-05	0.111206007336891	0.999763420763564	0.171601751626081
CD127 on CD28- CD8br	DE	DE	CD127 on CD28- CD8br	MR Egger	12	0.150014771820578	0.154584934249924	0.354715692619908	0.372578447293657
CD127 on CD28- CD8br	DE	DE	CD127 on CD28- CD8br	Weighted median	12	0.0217580608353397	0.0623796062482964	0.727238811356123	0.372578447293657
CD127 on CD28- CD8br	DE	DE	CD127 on CD28- CD8br	Inverse variance weighted	12	-0.016969397962672	0.0451036024805679	0.706744767166741	0.372578447293657
CD127 on CD28- CD8br	DE	DE	CD127 on CD28- CD8br	Simple mode	12	-0.141077592696571	0.0995693640116896	0.184212402935769	0.372578447293657
CD127 on CD28- CD8br	DE	DE	CD127 on CD28- CD8br	Weighted mode	12	0.0920727005465865	0.0830196545946852	0.291068174684116	0.372578447293657
CD127 on CD28+ CD4+	DE	DE	CD127 on CD28+ CD4+	MR Egger	10	0.0834996101961706	0.105151200615684	0.450053639357818	0.365339772787165
CD127 on CD28+ CD4+	DE	DE	CD127 on CD28+ CD4+	Weighted median	10	0.0391803300570661	0.0550264923385122	0.476448261564378	0.365339772787165
CD127 on CD28+ CD4+	DE	DE	CD127 on CD28+ CD4+	Inverse variance weighted	10	0.0250636226862639	0.0426379500104187	0.556650238479471	0.365339772787165
CD127 on CD28+ CD4+	DE	DE	CD127 on CD28+ CD4+	Simple mode	10	0.060309244792035	0.0827334562964315	0.484563346659423	0.365339772787165
CD127 on CD28+ CD4+	DE	DE	CD127 on CD28+ CD4+	Weighted mode	10	0.0673004694487858	0.0709526995495474	0.367633939822107	0.365339772787165
CD127 on CD28+ CD45RA- CD8br	DE	DE	CD127 on CD28+ CD45RA- CD8br	MR Egger	7	0.016928346593839	0.334109621485395	0.961552640962046	0.205806482267569
CD127 on CD28+ CD45RA- CD8br	DE	DE	CD127 on CD28+ CD45RA- CD8br	Weighted median	7	0.0496531517431544	0.0855455581551858	0.561625125098248	0.205806482267569
CD127 on CD28+ CD45RA- CD8br	DE	DE	CD127 on CD28+ CD45RA- CD8br	Inverse variance weighted	7	0.00809262266594381	0.0671323518805626	0.90404962574807	0.205806482267569
CD127 on CD28+ CD45RA- CD8br	DE	DE	CD127 on CD28+ CD45RA- CD8br	Simple mode	7	-0.0636720063741664	0.127342121331044	0.634875072128916	0.205806482267569
CD127 on CD28+ CD45RA- CD8br	DE	DE	CD127 on CD28+ CD45RA- CD8br	Weighted mode	7	0.0597256915690043	0.0922688953510161	0.541396049274818	0.205806482267569
CD127 on CD28+ CD45RA+ CD8br	DE	DE	CD127 on CD28+ CD45RA+ CD8br	MR Egger	7	0.189939425557676	0.133497123445808	0.214074432021127	0.269320372975068
CD127 on CD28+ CD45RA+ CD8br	DE	DE	CD127 on CD28+ CD45RA+ CD8br	Weighted median	7	0.0646001170334863	0.0708754590857164	0.362053267029285	0.269320372975068
CD127 on CD28+ CD45RA+ CD8br	DE	DE	CD127 on CD28+ CD45RA+ CD8br	Inverse variance weighted	7	0.0317059371500799	0.0561947448129591	0.572607588059802	0.269320372975068
CD127 on CD28+ CD45RA+ CD8br	DE	DE	CD127 on CD28+ CD45RA+ CD8br	Simple mode	7	0.0644788179937577	0.097968384192278	0.534858112975875	0.269320372975068
CD127 on CD28+ CD45RA+ CD8br	DE	DE	CD127 on CD28+ CD45RA+ CD8br	Weighted mode	7	0.0794668802783891	0.0812249781330428	0.365682170669993	0.269320372975068
CD127 on CD28+ DN (CD4-CD8-)	DE	DE	CD127 on CD28+ DN (CD4-CD8-)	MR Egger	9	0.162199254352604	0.143405588635661	0.295289923794438	0.268046463872977
CD127 on CD28+ DN (CD4-CD8-)	DE	DE	CD127 on CD28+ DN (CD4-CD8-)	Weighted median	9	0.150478710920002	0.0826972655875448	0.0688148437181361	0.268046463872977
CD127 on CD28+ DN (CD4-CD8-)	DE	DE	CD127 on CD28+ DN (CD4-CD8-)	Inverse variance weighted	9	0.101744785184826	0.0630520506010346	0.106600460825815	0.268046463872977
CD127 on CD28+ DN (CD4-CD8-)	DE	DE	CD127 on CD28+ DN (CD4-CD8-)	Simple mode	9	0.224338545239703	0.139248846197203	0.145831745973685	0.268046463872977
CD127 on CD28+ DN (CD4-CD8-)	DE	DE	CD127 on CD28+ DN (CD4-CD8-)	Weighted mode	9	0.231009112609509	0.137825483305977	0.132245325249589	0.268046463872977
CD127 on CD4+	DE	DE	CD127 on CD4+	MR Egger	9	-0.159061438056945	0.189945952682073	0.430025209578939	0.302013887384488
CD127 on CD4+	DE	DE	CD127 on CD4+	Weighted median	9	0.00789203120533473	0.0701269253213923	0.910395854636464	0.302013887384488
CD127 on CD4+	DE	DE	CD127 on CD4+	Inverse variance weighted	9	-0.0114658494679437	0.0518854209287315	0.825104867020691	0.302013887384488
CD127 on CD4+	DE	DE	CD127 on CD4+	Simple mode	9	0.101552803858187	0.121016318837926	0.425739559922523	0.302013887384488
CD127 on CD4+	DE	DE	CD127 on CD4+	Weighted mode	9	0.10502623689171	0.117565392880707	0.397750104221375	0.302013887384488
CD127 on CD45RA- CD4 not Treg	DE	DE	CD127 on CD45RA- CD4 not Treg	MR Egger	8	0.159872823116258	0.306396758782617	0.620514378150496	0.248952652494847
CD127 on CD45RA- CD4 not Treg	DE	DE	CD127 on CD45RA- CD4 not Treg	Weighted median	8	0.136238448770696	0.0836480790695277	0.103374460487284	0.248952652494847
CD127 on CD45RA- CD4 not Treg	DE	DE	CD127 on CD45RA- CD4 not Treg	Inverse variance weighted	8	0.159598303050475	0.0715836625346416	0.0257783088077962	0.248952652494847
CD127 on CD45RA- CD4 not Treg	DE	DE	CD127 on CD45RA- CD4 not Treg	Simple mode	8	0.131392322823447	0.10731535506698	0.260420055637297	0.248952652494847
CD127 on CD45RA- CD4 not Treg	DE	DE	CD127 on CD45RA- CD4 not Treg	Weighted mode	8	0.131392322823447	0.0988842365295904	0.225607046942267	0.248952652494847
CD127 on CD45RA+ CD4+	DE	DE	CD127 on CD45RA+ CD4+	MR Egger	12	0.0995759393949394	0.149601001765599	0.520716983478655	0.49619238550238
CD127 on CD45RA+ CD4+	DE	DE	CD127 on CD45RA+ CD4+	Weighted median	12	0.0224861949314957	0.0556420533479055	0.686122782550185	0.49619238550238
CD127 on CD45RA+ CD4+	DE	DE	CD127 on CD45RA+ CD4+	Inverse variance weighted	12	0.0347501310213314	0.0475287460037743	0.464694110994349	0.49619238550238
CD127 on CD45RA+ CD4+	DE	DE	CD127 on CD45RA+ CD4+	Simple mode	12	-0.0583216995272448	0.0764629276978588	0.461659476555664	0.49619238550238
CD127 on CD45RA+ CD4+	DE	DE	CD127 on CD45RA+ CD4+	Weighted mode	12	0.000623616023549656	0.0692729391683487	0.992978491141486	0.49619238550238
CD127 on CD8br	DE	DE	CD127 on CD8br	MR Egger	17	-0.0700567357819516	0.151015922840187	0.649378052187713	0.530483872485903
CD127 on CD8br	DE	DE	CD127 on CD8br	Weighted median	17	-0.00462378950113888	0.0552259874761348	0.933275170508913	0.530483872485903
CD127 on CD8br	DE	DE	CD127 on CD8br	Inverse variance weighted	17	-0.0337646798944929	0.0397386278625243	0.395509142364915	0.530483872485903
CD127 on CD8br	DE	DE	CD127 on CD8br	Simple mode	17	0.0339083011910553	0.0873644790233051	0.703039209177037	0.530483872485903
CD127 on CD8br	DE	DE	CD127 on CD8br	Weighted mode	17	0.0283383622207115	0.0873574258742401	0.749840974525314	0.530483872485903
CD127 on granulocyte	DE	DE	CD127 on granulocyte	MR Egger	20	0.0757830832507477	0.062042328082603	0.237664028202048	0.861086045817818
CD127 on granulocyte	DE	DE	CD127 on granulocyte	Weighted median	20	0.0331559675528612	0.054438040227537	0.542485463814228	0.861086045817818
CD127 on granulocyte	DE	DE	CD127 on granulocyte	Inverse variance weighted	20	-0.00866365347991308	0.0355867454276757	0.807655501602255	0.861086045817818
CD127 on granulocyte	DE	DE	CD127 on granulocyte	Simple mode	20	0.0977183021354057	0.102272616585093	0.351340403813494	0.861086045817818
CD127 on granulocyte	DE	DE	CD127 on granulocyte	Weighted mode	20	0.0709983488044064	0.0712002392125495	0.331215595437424	0.861086045817818
CD127 on T cell	DE	DE	CD127 on T cell	MR Egger	11	-0.00765810289632141	0.151654207898582	0.960829194563196	0.332147395731147
CD127 on T cell	DE	DE	CD127 on T cell	Weighted median	11	0.0102736466266321	0.0723058259414822	0.887012064978888	0.332147395731147
CD127 on T cell	DE	DE	CD127 on T cell	Inverse variance weighted	11	-0.0726649689199122	0.0526093415086145	0.167211945046876	0.332147395731147
CD127 on T cell	DE	DE	CD127 on T cell	Simple mode	11	-0.00718696529210261	0.0972057352105621	0.942519671197749	0.332147395731147
CD127 on T cell	DE	DE	CD127 on T cell	Weighted mode	11	0.00886458468129836	0.0945663887211323	0.927167842281611	0.332147395731147
CD14- CD16- AC	DE	DE	CD14- CD16- AC	MR Egger	13	0.0264369264656131	0.113798397344183	0.820559979017038	0.524283691258396
CD14- CD16- AC	DE	DE	CD14- CD16- AC	Weighted median	13	0.0488535504635248	0.0686781205204363	0.476873062947523	0.524283691258396
CD14- CD16- AC	DE	DE	CD14- CD16- AC	Inverse variance weighted	13	0.0878905224398643	0.0499812089365358	0.0786673473650595	0.524283691258396
CD14- CD16- AC	DE	DE	CD14- CD16- AC	Simple mode	13	0.0911702801496153	0.114281437420113	0.440505647693194	0.524283691258396
CD14- CD16- AC	DE	DE	CD14- CD16- AC	Weighted mode	13	0.0505005124509769	0.0783762010858542	0.531482103974536	0.524283691258396
CD14- CD16+ monocyte %monocyte	DE	DE	CD14- CD16+ monocyte %monocyte	MR Egger	9	-0.173790540497716	0.101220140425806	0.129690317485427	0.472536942657983
CD14- CD16+ monocyte %monocyte	DE	DE	CD14- CD16+ monocyte %monocyte	Weighted median	9	-0.0786953724001353	0.0721345255631983	0.275293592595405	0.472536942657983
CD14- CD16+ monocyte %monocyte	DE	DE	CD14- CD16+ monocyte %monocyte	Inverse variance weighted	9	-0.00307840575920684	0.0633028473310145	0.961214309076392	0.472536942657983
CD14- CD16+ monocyte %monocyte	DE	DE	CD14- CD16+ monocyte %monocyte	Simple mode	9	-0.0430305637940529	0.114339431168695	0.716448629166028	0.472536942657983
CD14- CD16+ monocyte %monocyte	DE	DE	CD14- CD16+ monocyte %monocyte	Weighted mode	9	-0.08017303181145	0.0696044997986109	0.282645460895228	0.472536942657983
CD14- CD16+ monocyte AC	DE	DE	CD14- CD16+ monocyte AC	MR Egger	11	-0.0713417783885067	0.131391715619856	0.600336899216153	0.511005023394685
CD14- CD16+ monocyte AC	DE	DE	CD14- CD16+ monocyte AC	Weighted median	11	0.0498896066561653	0.0695502978384773	0.473178558512019	0.511005023394685
CD14- CD16+ monocyte AC	DE	DE	CD14- CD16+ monocyte AC	Inverse variance weighted	11	0.0544912893388556	0.0616671533940636	0.376892979048424	0.511005023394685
CD14- CD16+ monocyte AC	DE	DE	CD14- CD16+ monocyte AC	Simple mode	11	0.0805709726147917	0.110652669098719	0.483227588972577	0.511005023394685
CD14- CD16+ monocyte AC	DE	DE	CD14- CD16+ monocyte AC	Weighted mode	11	0.0201187689010303	0.0727558680966128	0.787776510244804	0.511005023394685
CD14 on CD33dim HLA DR+ CD11b+	DE	DE	CD14 on CD33dim HLA DR+ CD11b+	MR Egger	6	-0.141019668922889	0.197728162639921	0.515122540232074	0.251236820512351
CD14 on CD33dim HLA DR+ CD11b+	DE	DE	CD14 on CD33dim HLA DR+ CD11b+	Weighted median	6	-0.0243401467247985	0.053918126293353	0.651681176064023	0.251236820512351
CD14 on CD33dim HLA DR+ CD11b+	DE	DE	CD14 on CD33dim HLA DR+ CD11b+	Inverse variance weighted	6	0.00888803073641887	0.0427922128860256	0.835461609692818	0.251236820512351
CD14 on CD33dim HLA DR+ CD11b+	DE	DE	CD14 on CD33dim HLA DR+ CD11b+	Simple mode	6	0.00997715185524389	0.0773347993819583	0.902376778701571	0.251236820512351
CD14 on CD33dim HLA DR+ CD11b+	DE	DE	CD14 on CD33dim HLA DR+ CD11b+	Weighted mode	6	-0.0305491345244362	0.0525609455918253	0.586310712345703	0.251236820512351
CD14 on CD14+ CD16- monocyte	DE	DE	CD14 on CD14+ CD16- monocyte	MR Egger	11	0.0317373559059734	0.166888978410254	0.853395742496537	0.373015933421318
CD14 on CD14+ CD16- monocyte	DE	DE	CD14 on CD14+ CD16- monocyte	Weighted median	11	-0.0121277474234499	0.0695915226143865	0.861652904849805	0.373015933421318
CD14 on CD14+ CD16- monocyte	DE	DE	CD14 on CD14+ CD16- monocyte	Inverse variance weighted	11	0.00104145883427783	0.0549172235146846	0.984869699044888	0.373015933421318
CD14 on CD14+ CD16- monocyte	DE	DE	CD14 on CD14+ CD16- monocyte	Simple mode	11	-0.0109359426644101	0.100637351893492	0.91561630174595	0.373015933421318
CD14 on CD14+ CD16- monocyte	DE	DE	CD14 on CD14+ CD16- monocyte	Weighted mode	11	-0.0189657304697177	0.0777490684888277	0.812212730020627	0.373015933421318
CD14 on CD14+ CD16+ monocyte	DE	DE	CD14 on CD14+ CD16+ monocyte	MR Egger	9	0.105270001142579	0.241985386913225	0.676640263983442	0.306986022562342
CD14 on CD14+ CD16+ monocyte	DE	DE	CD14 on CD14+ CD16+ monocyte	Weighted median	9	0.0674790853927447	0.0715344122429069	0.345522655615907	0.306986022562342
CD14 on CD14+ CD16+ monocyte	DE	DE	CD14 on CD14+ CD16+ monocyte	Inverse variance weighted	9	0.0917189091537736	0.0541641971904895	0.0903889860832353	0.306986022562342
CD14 on CD14+ CD16+ monocyte	DE	DE	CD14 on CD14+ CD16+ monocyte	Simple mode	9	0.0263272895540859	0.11091284131322	0.818336294605059	0.306986022562342
CD14 on CD14+ CD16+ monocyte	DE	DE	CD14 on CD14+ CD16+ monocyte	Weighted mode	9	0.0507550895889763	0.107503700162002	0.649448263338156	0.306986022562342
CD14 on CD33br HLA DR+ CD14dim	DE	DE	CD14 on CD33br HLA DR+ CD14dim	MR Egger	10	-0.257027818849654	0.142641716405401	0.109233305774157	0.313323863790335
CD14 on CD33br HLA DR+ CD14dim	DE	DE	CD14 on CD33br HLA DR+ CD14dim	Weighted median	10	0.0284636809968924	0.0546503006396857	0.602483100073677	0.313323863790335
CD14 on CD33br HLA DR+ CD14dim	DE	DE	CD14 on CD33br HLA DR+ CD14dim	Inverse variance weighted	10	-0.00515594111980141	0.0422103022673209	0.90278111153493	0.313323863790335
CD14 on CD33br HLA DR+ CD14dim	DE	DE	CD14 on CD33br HLA DR+ CD14dim	Simple mode	10	0.0521776515179732	0.0963138088417263	0.601145589647162	0.313323863790335
CD14 on CD33br HLA DR+ CD14dim	DE	DE	CD14 on CD33br HLA DR+ CD14dim	Weighted mode	10	0.0539364279597472	0.0847639954977499	0.540415452837754	0.313323863790335
CD14 on Mo MDSC	DE	DE	CD14 on Mo MDSC	MR Egger	8	-0.0928506940673939	0.135361778663418	0.518360736018602	0.252747324359829
CD14 on Mo MDSC	DE	DE	CD14 on Mo MDSC	Weighted median	8	-0.0381320976850311	0.0461175929415342	0.408324962905055	0.252747324359829
CD14 on Mo MDSC	DE	DE	CD14 on Mo MDSC	Inverse variance weighted	8	-0.0242625891950137	0.0382281476851853	0.525638020368834	0.252747324359829
CD14 on Mo MDSC	DE	DE	CD14 on Mo MDSC	Simple mode	8	-0.0703305214192576	0.0665453908697588	0.325670013486089	0.252747324359829
CD14 on Mo MDSC	DE	DE	CD14 on Mo MDSC	Weighted mode	8	-0.0424007509504084	0.0519701771425505	0.441450162589417	0.252747324359829
CD14+ CD16- monocyte %monocyte	DE	DE	CD14+ CD16- monocyte %monocyte	MR Egger	11	0.0575442729573256	0.0955819108430746	0.56200473392566	0.589126221056933
CD14+ CD16- monocyte %monocyte	DE	DE	CD14+ CD16- monocyte %monocyte	Weighted median	11	0.0310516450444102	0.062104584101422	0.617082413112659	0.589126221056933
CD14+ CD16- monocyte %monocyte	DE	DE	CD14+ CD16- monocyte %monocyte	Inverse variance weighted	11	0.0275416760141328	0.0504806913925894	0.585348949372328	0.589126221056933
CD14+ CD16- monocyte %monocyte	DE	DE	CD14+ CD16- monocyte %monocyte	Simple mode	11	0.0323272990272125	0.100195930983983	0.753611814260516	0.589126221056933
CD14+ CD16- monocyte %monocyte	DE	DE	CD14+ CD16- monocyte %monocyte	Weighted mode	11	0.0747629919958818	0.0707076478480628	0.315223650650293	0.589126221056933
CD14+ CD16- monocyte AC	DE	DE	CD14+ CD16- monocyte AC	MR Egger	12	0.153506388403762	0.458083729675771	0.744468927864592	0.419427247968752
CD14+ CD16- monocyte AC	DE	DE	CD14+ CD16- monocyte AC	Weighted median	12	0.116830214136909	0.093934228708784	0.213593479951761	0.419427247968752
CD14+ CD16- monocyte AC	DE	DE	CD14+ CD16- monocyte AC	Inverse variance weighted	12	0.0630046575633919	0.081831048483625	0.441337948959453	0.419427247968752
CD14+ CD16- monocyte AC	DE	DE	CD14+ CD16- monocyte AC	Simple mode	12	0.210579852953569	0.162325445549504	0.221086238913412	0.419427247968752
CD14+ CD16- monocyte AC	DE	DE	CD14+ CD16- monocyte AC	Weighted mode	12	0.184084163087074	0.165656986548458	0.290164952526453	0.419427247968752
CD14+ CD16+ monocyte %monocyte	DE	DE	CD14+ CD16+ monocyte %monocyte	MR Egger	16	-0.0472038081166245	0.0678403121779628	0.497938144825438	0.983028536672856
CD14+ CD16+ monocyte %monocyte	DE	DE	CD14+ CD16+ monocyte %monocyte	Weighted median	16	-0.0846581994784536	0.0449880743609602	0.0598642592730332	0.983028536672856
CD14+ CD16+ monocyte %monocyte	DE	DE	CD14+ CD16+ monocyte %monocyte	Inverse variance weighted	16	-0.0328367427248913	0.0369755612823193	0.374505193256898	0.983028536672856
CD14+ CD16+ monocyte %monocyte	DE	DE	CD14+ CD16+ monocyte %monocyte	Simple mode	16	-0.0390766108365156	0.0915758283041975	0.675649328419794	0.983028536672856
CD14+ CD16+ monocyte %monocyte	DE	DE	CD14+ CD16+ monocyte %monocyte	Weighted mode	16	-0.0844587478265301	0.0443492074581613	0.0762178032434314	0.983028536672856
CD14+ CD16+ monocyte AC	DE	DE	CD14+ CD16+ monocyte AC	MR Egger	11	-0.0646155351911276	0.0689636290209274	0.373243435591815	0.782080303011047
CD14+ CD16+ monocyte AC	DE	DE	CD14+ CD16+ monocyte AC	Weighted median	11	-0.0926565904315353	0.0470111013595411	0.0487294486933411	0.782080303011047
CD14+ CD16+ monocyte AC	DE	DE	CD14+ CD16+ monocyte AC	Inverse variance weighted	11	-0.0724906962275832	0.03962695601056	0.0673505014517034	0.782080303011047
CD14+ CD16+ monocyte AC	DE	DE	CD14+ CD16+ monocyte AC	Simple mode	11	-0.0820367423852882	0.0769811095634938	0.311624623516099	0.782080303011047
CD14+ CD16+ monocyte AC	DE	DE	CD14+ CD16+ monocyte AC	Weighted mode	11	-0.097943306068695	0.0517016451004123	0.0874266759757751	0.782080303011047
CD16-CD56 on HLA DR+ NK	DE	DE	CD16-CD56 on HLA DR+ NK	MR Egger	12	0.0607326984227346	0.112835171823574	0.602183052032588	0.464236140153016
CD16-CD56 on HLA DR+ NK	DE	DE	CD16-CD56 on HLA DR+ NK	Weighted median	12	0.129236396396317	0.0659852660064002	0.0501638160025245	0.464236140153016
CD16-CD56 on HLA DR+ NK	DE	DE	CD16-CD56 on HLA DR+ NK	Inverse variance weighted	12	0.0875188656842181	0.0476899771900058	0.0664815910370235	0.464236140153016
CD16-CD56 on HLA DR+ NK	DE	DE	CD16-CD56 on HLA DR+ NK	Simple mode	12	0.134277983514989	0.111355729885989	0.253173648775886	0.464236140153016
CD16-CD56 on HLA DR+ NK	DE	DE	CD16-CD56 on HLA DR+ NK	Weighted mode	12	0.144515164656885	0.103569462275091	0.190442007567714	0.464236140153016
CD16-CD56 on NK	DE	DE	CD16-CD56 on NK	MR Egger	17	0.0552235128455835	0.0854672766074447	0.527953555050836	1.29355339944359
CD16-CD56 on NK	DE	DE	CD16-CD56 on NK	Weighted median	17	0.0516289342540998	0.0442304081906806	0.243100385205815	1.29355339944359
CD16-CD56 on NK	DE	DE	CD16-CD56 on NK	Inverse variance weighted	17	0.0529699758593594	0.0364649826973904	0.14632766956899	1.29355339944359
CD16-CD56 on NK	DE	DE	CD16-CD56 on NK	Simple mode	17	0.0685652681932696	0.0738753785082098	0.367135580194243	1.29355339944359
CD16-CD56 on NK	DE	DE	CD16-CD56 on NK	Weighted mode	17	0.0732868767009797	0.0521724944527188	0.179225743636901	1.29355339944359
CD16-CD56 on NKT	DE	DE	CD16-CD56 on NKT	MR Egger	16	-0.0146846441323664	0.0879519392690659	0.869787383968408	0.9270484995315
CD16-CD56 on NKT	DE	DE	CD16-CD56 on NKT	Weighted median	16	0.0137479658320069	0.0525606844193278	0.793657851553387	0.9270484995315
CD16-CD56 on NKT	DE	DE	CD16-CD56 on NKT	Inverse variance weighted	16	0.000102302810799532	0.0363872283746222	0.997756747920245	0.9270484995315
CD16-CD56 on NKT	DE	DE	CD16-CD56 on NKT	Simple mode	16	0.0183727427228817	0.0910786158414984	0.842842703825471	0.9270484995315
CD16-CD56 on NKT	DE	DE	CD16-CD56 on NKT	Weighted mode	16	-0.0144797425479581	0.0897305034362971	0.873956006862472	0.9270484995315
CD16 on CD14- CD16+ monocyte	DE	DE	CD16 on CD14- CD16+ monocyte	MR Egger	10	-0.0672103283067491	0.0362887516034161	0.101150397542713	1.21384198061972
CD16 on CD14- CD16+ monocyte	DE	DE	CD16 on CD14- CD16+ monocyte	Weighted median	10	-0.061872946098122	0.0283179250243908	0.028893300551161	1.21384198061972
CD16 on CD14- CD16+ monocyte	DE	DE	CD16 on CD14- CD16+ monocyte	Inverse variance weighted	10	-0.0682436737041749	0.0241432023795715	0.00470420234887998	1.21384198061972
CD16 on CD14- CD16+ monocyte	DE	DE	CD16 on CD14- CD16+ monocyte	Simple mode	10	-0.119998461106985	0.0490529075905907	0.0369800799064609	1.21384198061972
CD16 on CD14- CD16+ monocyte	DE	DE	CD16 on CD14- CD16+ monocyte	Weighted mode	10	-0.0629914852738799	0.0291369842442488	0.0588842612742703	1.21384198061972
CD16 on CD14+ CD16+ monocyte	DE	DE	CD16 on CD14+ CD16+ monocyte	MR Egger	13	-0.129781857591625	0.0534637496303266	0.0335595792647528	1.12434771248504
CD16 on CD14+ CD16+ monocyte	DE	DE	CD16 on CD14+ CD16+ monocyte	Weighted median	13	-0.0664452987646964	0.0390579126625698	0.088905544829037	1.12434771248504
CD16 on CD14+ CD16+ monocyte	DE	DE	CD16 on CD14+ CD16+ monocyte	Inverse variance weighted	13	-0.0132899658007258	0.0339490064505944	0.695450986092829	1.12434771248504
CD16 on CD14+ CD16+ monocyte	DE	DE	CD16 on CD14+ CD16+ monocyte	Simple mode	13	0.0953442766425445	0.0864619083367485	0.291768218001566	1.12434771248504
CD16 on CD14+ CD16+ monocyte	DE	DE	CD16 on CD14+ CD16+ monocyte	Weighted mode	13	-0.0697736856183918	0.0395675688326295	0.103252797037941	1.12434771248504
CD16+ monocyte %monocyte	DE	DE	CD16+ monocyte %monocyte	MR Egger	10	-0.0544635373991429	0.107390961469009	0.625729451533731	0.560403776387774
CD16+ monocyte %monocyte	DE	DE	CD16+ monocyte %monocyte	Weighted median	10	-0.0246750905647636	0.0645598062362761	0.702309200569347	0.560403776387774
CD16+ monocyte %monocyte	DE	DE	CD16+ monocyte %monocyte	Inverse variance weighted	10	-0.0236252505990087	0.0549454816748198	0.667212938407405	0.560403776387774
CD16+ monocyte %monocyte	DE	DE	CD16+ monocyte %monocyte	Simple mode	10	0.0076513546028707	0.0960572282206112	0.93825537719292	0.560403776387774
CD16+ monocyte %monocyte	DE	DE	CD16+ monocyte %monocyte	Weighted mode	10	-0.0395609827508949	0.0724837082950786	0.598474856015019	0.560403776387774
CD19 on B cell	DE	DE	CD19 on B cell	MR Egger	12	0.0193077580114632	0.192867307969861	0.922236339699009	0.380066026308074
CD19 on B cell	DE	DE	CD19 on B cell	Weighted median	12	-0.0109509511664677	0.0722431020780407	0.879514477437218	0.380066026308074
CD19 on B cell	DE	DE	CD19 on B cell	Inverse variance weighted	12	0.0411721868498671	0.0541819647723263	0.447321954369099	0.380066026308074
CD19 on B cell	DE	DE	CD19 on B cell	Simple mode	12	-0.0277332322754814	0.107799483865868	0.801721720250536	0.380066026308074
CD19 on B cell	DE	DE	CD19 on B cell	Weighted mode	12	-0.0249215205983321	0.102325232946076	0.812060205517058	0.380066026308074
CD19 on CD20-	DE	DE	CD19 on CD20-	MR Egger	5	-0.227467502322251	0.481655709158621	0.668969000180412	0.147820044451413
CD19 on CD20-	DE	DE	CD19 on CD20-	Weighted median	5	-0.048750384524292	0.112530746731999	0.664856148422663	0.147820044451413
CD19 on CD20-	DE	DE	CD19 on CD20-	Inverse variance weighted	5	0.0154275733681485	0.0885429540625006	0.861678190594359	0.147820044451413
CD19 on CD20-	DE	DE	CD19 on CD20-	Simple mode	5	-0.0649548211175372	0.142304664296434	0.671752795201925	0.147820044451413
CD19 on CD20-	DE	DE	CD19 on CD20-	Weighted mode	5	-0.0641154560809916	0.142475631755379	0.676013756056377	0.147820044451413
CD19 on CD20- CD38-	DE	DE	CD19 on CD20- CD38-	MR Egger	10	-0.276238485714319	0.179579653343889	0.16254652388188	0.311471201073693
CD19 on CD20- CD38-	DE	DE	CD19 on CD20- CD38-	Weighted median	10	0.0692897797403139	0.0883755631237884	0.433017946232237	0.311471201073693
CD19 on CD20- CD38-	DE	DE	CD19 on CD20- CD38-	Inverse variance weighted	10	0.0244673445821831	0.0673805378202539	0.71651387379465	0.311471201073693
CD19 on CD20- CD38-	DE	DE	CD19 on CD20- CD38-	Simple mode	10	0.163904161620644	0.169822886165545	0.359686793048915	0.311471201073693
CD19 on CD20- CD38-	DE	DE	CD19 on CD20- CD38-	Weighted mode	10	0.153064736680714	0.148614128055826	0.32991770679785	0.311471201073693
CD19 on CD24+ CD27+	DE	DE	CD19 on CD24+ CD27+	MR Egger	20	-0.00820280122947815	0.119381292896855	0.945977257622585	0.674614733536528
CD19 on CD24+ CD27+	DE	DE	CD19 on CD24+ CD27+	Weighted median	20	0.0449356972928174	0.0579900860596808	0.438407112437137	0.674614733536528
CD19 on CD24+ CD27+	DE	DE	CD19 on CD24+ CD27+	Inverse variance weighted	20	0.033702166771188	0.0444262445256	0.448086247031416	0.674614733536528
CD19 on CD24+ CD27+	DE	DE	CD19 on CD24+ CD27+	Simple mode	20	0.0580435615530718	0.101011353405158	0.572287225615676	0.674614733536528
CD19 on CD24+ CD27+	DE	DE	CD19 on CD24+ CD27+	Weighted mode	20	0.041155432409731	0.0786619073401203	0.606887865444087	0.674614733536528
CD19 on IgD- CD24-	DE	DE	CD19 on IgD- CD24-	MR Egger	8	0.0778498914953224	0.255625017647319	0.770997810811776	0.238518636522645
CD19 on IgD- CD24-	DE	DE	CD19 on IgD- CD24-	Weighted median	8	0.170587531767684	0.082318182666204	0.0382379685294845	0.238518636522645
CD19 on IgD- CD24-	DE	DE	CD19 on IgD- CD24-	Inverse variance weighted	8	0.0881671017131879	0.0718805228298562	0.219981065428651	0.238518636522645
CD19 on IgD- CD24-	DE	DE	CD19 on IgD- CD24-	Simple mode	8	0.173284233214113	0.0975757992431009	0.119007101348224	0.238518636522645
CD19 on IgD- CD24-	DE	DE	CD19 on IgD- CD24-	Weighted mode	8	0.175394440917126	0.0941857036803245	0.104869213351034	0.238518636522645
CD19 on IgD- CD27-	DE	DE	CD19 on IgD- CD27-	MR Egger	12	-0.277043575037386	0.276658536926659	0.34025236821265	0.360152679892039
CD19 on IgD- CD27-	DE	DE	CD19 on IgD- CD27-	Weighted median	12	-0.0135418985098415	0.0876622274684759	0.877232740116142	0.360152679892039
CD19 on IgD- CD27-	DE	DE	CD19 on IgD- CD27-	Inverse variance weighted	12	0.0337117036437984	0.077451753406751	0.663373214676384	0.360152679892039
CD19 on IgD- CD27-	DE	DE	CD19 on IgD- CD27-	Simple mode	12	-0.120968751368439	0.135011542749158	0.389445813753631	0.360152679892039
CD19 on IgD- CD27-	DE	DE	CD19 on IgD- CD27-	Weighted mode	12	-0.0323478664651349	0.102716918941355	0.758713738874115	0.360152679892039
CD19 on IgD- CD38-	DE	DE	CD19 on IgD- CD38-	MR Egger	10	-0.0156488050339034	0.194908081462425	0.937980270514086	0.311163700447154
CD19 on IgD- CD38-	DE	DE	CD19 on IgD- CD38-	Weighted median	10	0.0635025264307965	0.0763924180250155	0.405822588714074	0.311163700447154
CD19 on IgD- CD38-	DE	DE	CD19 on IgD- CD38-	Inverse variance weighted	10	0.0425144373141411	0.0607869707312002	0.484301779658807	0.311163700447154
CD19 on IgD- CD38-	DE	DE	CD19 on IgD- CD38-	Simple mode	10	-0.117830592682616	0.113418027906236	0.325953422245597	0.311163700447154
CD19 on IgD- CD38-	DE	DE	CD19 on IgD- CD38-	Weighted mode	10	0.14165009749594	0.0959279930138385	0.173887121735496	0.311163700447154
CD19 on IgD- CD38br	DE	DE	CD19 on IgD- CD38br	MR Egger	9	0.132553489167977	0.0840118103054432	0.15861977818886	0.272789789936891
CD19 on IgD- CD38br	DE	DE	CD19 on IgD- CD38br	Weighted median	9	0.0744572681203637	0.0599099388331684	0.213934183477019	0.272789789936891
CD19 on IgD- CD38br	DE	DE	CD19 on IgD- CD38br	Inverse variance weighted	9	0.0471265133066445	0.0470550670515047	0.316576271206626	0.272789789936891
CD19 on IgD- CD38br	DE	DE	CD19 on IgD- CD38br	Simple mode	9	0.086988525716619	0.0983524042391263	0.402248033203042	0.272789789936891
CD19 on IgD- CD38br	DE	DE	CD19 on IgD- CD38br	Weighted mode	9	0.0763414883503168	0.0603090414956632	0.241188478195452	0.272789789936891
CD19 on IgD- CD38dim	DE	DE	CD19 on IgD- CD38dim	MR Egger	13	0.0385503805213114	0.106425661322569	0.724044430462754	0.447301066902319
CD19 on IgD- CD38dim	DE	DE	CD19 on IgD- CD38dim	Weighted median	13	-0.0257762889636778	0.0643399920371608	0.688695325052746	0.447301066902319
CD19 on IgD- CD38dim	DE	DE	CD19 on IgD- CD38dim	Inverse variance weighted	13	-0.00594842912422374	0.0463539933059782	0.897890877862881	0.447301066902319
CD19 on IgD- CD38dim	DE	DE	CD19 on IgD- CD38dim	Simple mode	13	-0.170493126872381	0.119973838630537	0.180753896745947	0.447301066902319
CD19 on IgD- CD38dim	DE	DE	CD19 on IgD- CD38dim	Weighted mode	13	0.0707303764209413	0.0822135927599873	0.406470816208876	0.447301066902319
CD19 on IgD+	DE	DE	CD19 on IgD+	MR Egger	13	-0.0935292925037275	0.126581600449595	0.475447741813005	0.427335824824204
CD19 on IgD+	DE	DE	CD19 on IgD+	Weighted median	13	-0.0443733053694993	0.0679065510097443	0.513468400181795	0.427335824824204
CD19 on IgD+	DE	DE	CD19 on IgD+	Inverse variance weighted	13	-0.00466669826140652	0.0571628794016997	0.934934094027123	0.427335824824204
CD19 on IgD+	DE	DE	CD19 on IgD+	Simple mode	13	-0.0551123070065741	0.0874960715883959	0.54057931020548	0.427335824824204
CD19 on IgD+	DE	DE	CD19 on IgD+	Weighted mode	13	-0.0589881216612043	0.0818400722386116	0.484854376053623	0.427335824824204
CD19 on IgD+ CD24-	DE	DE	CD19 on IgD+ CD24-	MR Egger	15	-0.0670024721094503	0.159068704838913	0.680477386064746	0.494886699283619
CD19 on IgD+ CD24-	DE	DE	CD19 on IgD+ CD24-	Weighted median	15	-0.0286906749994469	0.0742922398722274	0.699358402566788	0.494886699283619
CD19 on IgD+ CD24-	DE	DE	CD19 on IgD+ CD24-	Inverse variance weighted	15	-0.0164881758804779	0.0579180106370123	0.775888301085022	0.494886699283619
CD19 on IgD+ CD24-	DE	DE	CD19 on IgD+ CD24-	Simple mode	15	0.0920942876720952	0.106332405190852	0.401035959620707	0.494886699283619
CD19 on IgD+ CD24-	DE	DE	CD19 on IgD+ CD24-	Weighted mode	15	-0.018107091473224	0.0851117284039358	0.834592469172911	0.494886699283619
CD19 on IgD+ CD24+	DE	DE	CD19 on IgD+ CD24+	MR Egger	18	-0.0909515535749541	0.1218732848513	0.466323020853612	0.605419982957034
CD19 on IgD+ CD24+	DE	DE	CD19 on IgD+ CD24+	Weighted median	18	-0.0699950748925451	0.0606645642138742	0.248580141537793	0.605419982957034
CD19 on IgD+ CD24+	DE	DE	CD19 on IgD+ CD24+	Inverse variance weighted	18	-0.0358648714934418	0.0500694145825208	0.473804279470752	0.605419982957034
CD19 on IgD+ CD24+	DE	DE	CD19 on IgD+ CD24+	Simple mode	18	-0.0737425353049221	0.0999615049536725	0.470752200542515	0.605419982957034
CD19 on IgD+ CD24+	DE	DE	CD19 on IgD+ CD24+	Weighted mode	18	-0.0991990083293212	0.0793184158504397	0.228005161292741	0.605419982957034
CD19 on IgD+ CD38-	DE	DE	CD19 on IgD+ CD38-	MR Egger	13	-0.150158721259942	0.144756108835573	0.321851202639364	0.393801141737711
CD19 on IgD+ CD38-	DE	DE	CD19 on IgD+ CD38-	Weighted median	13	-0.0645699634120743	0.0787776280660257	0.412416525770724	0.393801141737711
CD19 on IgD+ CD38-	DE	DE	CD19 on IgD+ CD38-	Inverse variance weighted	13	0.00647737015687412	0.0654697747838762	0.921188448322051	0.393801141737711
CD19 on IgD+ CD38-	DE	DE	CD19 on IgD+ CD38-	Simple mode	13	-0.121256059567426	0.143748657213949	0.415431588316311	0.393801141737711
CD19 on IgD+ CD38-	DE	DE	CD19 on IgD+ CD38-	Weighted mode	13	-0.0810719331333892	0.097015370845931	0.419673922836587	0.393801141737711
CD19 on IgD+ CD38- naive	DE	DE	CD19 on IgD+ CD38- naive	MR Egger	7	0.0824007727679757	0.185693925215165	0.675771533715755	0.207048181826314
CD19 on IgD+ CD38- naive	DE	DE	CD19 on IgD+ CD38- naive	Weighted median	7	0.0979981800484051	0.0674794189621931	0.146427187067414	0.207048181826314
CD19 on IgD+ CD38- naive	DE	DE	CD19 on IgD+ CD38- naive	Inverse variance weighted	7	0.0652178458270912	0.0532116226913784	0.220337343746355	0.207048181826314
CD19 on IgD+ CD38- naive	DE	DE	CD19 on IgD+ CD38- naive	Simple mode	7	0.116396403766739	0.0929117406373762	0.256904423519371	0.207048181826314
CD19 on IgD+ CD38- naive	DE	DE	CD19 on IgD+ CD38- naive	Weighted mode	7	0.121037935262066	0.0819729607482334	0.190255436152951	0.207048181826314
CD19 on IgD+ CD38- unsw mem	DE	DE	CD19 on IgD+ CD38- unsw mem	MR Egger	10	-0.00203120865499606	0.0736055549800049	0.97866046220118	0.357513130165139
CD19 on IgD+ CD38- unsw mem	DE	DE	CD19 on IgD+ CD38- unsw mem	Weighted median	10	0.0176384547464201	0.0512746150478594	0.730846474270015	0.357513130165139
CD19 on IgD+ CD38- unsw mem	DE	DE	CD19 on IgD+ CD38- unsw mem	Inverse variance weighted	10	-0.0284521526050592	0.0378193104687455	0.451859772702466	0.357513130165139
CD19 on IgD+ CD38- unsw mem	DE	DE	CD19 on IgD+ CD38- unsw mem	Simple mode	10	0.027064350836748	0.084578205700695	0.756278168334268	0.357513130165139
CD19 on IgD+ CD38- unsw mem	DE	DE	CD19 on IgD+ CD38- unsw mem	Weighted mode	10	0.0301699718785555	0.0538895337907422	0.589243154566767	0.357513130165139
CD19 on IgD+ CD38br	DE	DE	CD19 on IgD+ CD38br	MR Egger	12	-0.0703370819263795	0.0868626226556851	0.436927534356388	0.491615468108025
CD19 on IgD+ CD38br	DE	DE	CD19 on IgD+ CD38br	Weighted median	12	-0.0995625223523121	0.0642966971495611	0.121505378588307	0.491615468108025
CD19 on IgD+ CD38br	DE	DE	CD19 on IgD+ CD38br	Inverse variance weighted	12	-0.0482762768136991	0.0475139433979927	0.309608236750817	0.491615468108025
CD19 on IgD+ CD38br	DE	DE	CD19 on IgD+ CD38br	Simple mode	12	-0.0726477741785497	0.119020310711092	0.554010549359983	0.491615468108025
CD19 on IgD+ CD38br	DE	DE	CD19 on IgD+ CD38br	Weighted mode	12	-0.110071960487826	0.0903357181967081	0.248530976629147	0.491615468108025
CD19 on IgD+ CD38dim	DE	DE	CD19 on IgD+ CD38dim	MR Egger	12	0.0138006827266157	0.117011132305681	0.908447967502303	0.417069324931103
CD19 on IgD+ CD38dim	DE	DE	CD19 on IgD+ CD38dim	Weighted median	12	-0.0342109831071355	0.0739292810596256	0.643541554557589	0.417069324931103
CD19 on IgD+ CD38dim	DE	DE	CD19 on IgD+ CD38dim	Inverse variance weighted	12	-0.0398125207831155	0.0547328392030223	0.466982593193802	0.417069324931103
CD19 on IgD+ CD38dim	DE	DE	CD19 on IgD+ CD38dim	Simple mode	12	-0.00966182873379695	0.108451343678305	0.930612478397145	0.417069324931103
CD19 on IgD+ CD38dim	DE	DE	CD19 on IgD+ CD38dim	Weighted mode	12	-0.0327847104449461	0.0830782710958111	0.700663890057473	0.417069324931103
CD19 on memory B cell	DE	DE	CD19 on memory B cell	MR Egger	12	-0.208454147155117	0.167444056587903	0.241545652270951	0.403526186201324
CD19 on memory B cell	DE	DE	CD19 on memory B cell	Weighted median	12	-0.111191650267917	0.0749337064062567	0.137844221733707	0.403526186201324
CD19 on memory B cell	DE	DE	CD19 on memory B cell	Inverse variance weighted	12	-0.0422333827690974	0.0549517006625675	0.442157760972986	0.403526186201324
CD19 on memory B cell	DE	DE	CD19 on memory B cell	Simple mode	12	-0.148804288617288	0.116572522857515	0.228071388991718	0.403526186201324
CD19 on memory B cell	DE	DE	CD19 on memory B cell	Weighted mode	12	-0.127128619028343	0.097749188499517	0.219996255862233	0.403526186201324
CD19 on naive-mature B cell	DE	DE	CD19 on naive-mature B cell	MR Egger	15	-0.079464842697869	0.150086627792115	0.605410585624151	0.474528021474822
CD19 on naive-mature B cell	DE	DE	CD19 on naive-mature B cell	Weighted median	15	-0.043257515630343	0.0694340010189792	0.533283263136439	0.474528021474822
CD19 on naive-mature B cell	DE	DE	CD19 on naive-mature B cell	Inverse variance weighted	15	0.0249814713647978	0.0505161775521216	0.6209360327739	0.474528021474822
CD19 on naive-mature B cell	DE	DE	CD19 on naive-mature B cell	Simple mode	15	-0.0528996820840522	0.129850092584886	0.689882190725673	0.474528021474822
CD19 on naive-mature B cell	DE	DE	CD19 on naive-mature B cell	Weighted mode	15	-0.0692347716627227	0.100089951670415	0.500421170456734	0.474528021474822
CD19 on PB/PC	DE	DE	CD19 on PB/PC	MR Egger	13	0.370090125431438	0.157051335603901	0.0380488360940936	0.399844293135758
CD19 on PB/PC	DE	DE	CD19 on PB/PC	Weighted median	13	-0.0107075966674939	0.081814927154865	0.895873533426576	0.399844293135758
CD19 on PB/PC	DE	DE	CD19 on PB/PC	Inverse variance weighted	13	0.0433613640984652	0.0615420476918172	0.481070959272535	0.399844293135758
CD19 on PB/PC	DE	DE	CD19 on PB/PC	Simple mode	13	0.00386359484180521	0.131661660139789	0.977071936364965	0.399844293135758
CD19 on PB/PC	DE	DE	CD19 on PB/PC	Weighted mode	13	0.00725068911795523	0.108843522754695	0.947984651072827	0.399844293135758
CD19 on sw mem	DE	DE	CD19 on sw mem	MR Egger	15	0.114863828995248	0.100822304669214	0.275148599364447	0.495233287199559
CD19 on sw mem	DE	DE	CD19 on sw mem	Weighted median	15	0.0518801247826002	0.0563654949682923	0.357351505591982	0.495233287199559
CD19 on sw mem	DE	DE	CD19 on sw mem	Inverse variance weighted	15	0.0126729838066462	0.0476535492750854	0.790285435997234	0.495233287199559
CD19 on sw mem	DE	DE	CD19 on sw mem	Simple mode	15	-0.0319969041112036	0.105874245614915	0.766930531288191	0.495233287199559
CD19 on sw mem	DE	DE	CD19 on sw mem	Weighted mode	15	0.0852924163038853	0.0650803129997491	0.211095978192153	0.495233287199559
CD19 on transitional	DE	DE	CD19 on transitional	MR Egger	15	-0.0831028603784566	0.0965065564502175	0.404779960114424	0.515142670902595
CD19 on transitional	DE	DE	CD19 on transitional	Weighted median	15	-0.0863445414157621	0.0652194964366684	0.185533966009669	0.515142670902595
CD19 on transitional	DE	DE	CD19 on transitional	Inverse variance weighted	15	-0.0698330098499829	0.0468342812522904	0.135944137280468	0.515142670902595
CD19 on transitional	DE	DE	CD19 on transitional	Simple mode	15	-0.0904646084240165	0.105813202180177	0.406974116093053	0.515142670902595
CD19 on transitional	DE	DE	CD19 on transitional	Weighted mode	15	-0.113049761699749	0.103241652553154	0.291997113273969	0.515142670902595
CD19 on unsw mem	DE	DE	CD19 on unsw mem	MR Egger	11	-0.103196080207855	0.153846558341008	0.519206412236514	0.396680582986601
CD19 on unsw mem	DE	DE	CD19 on unsw mem	Weighted median	11	-0.146769737636552	0.0869247621348268	0.0913212979118655	0.396680582986601
CD19 on unsw mem	DE	DE	CD19 on unsw mem	Inverse variance weighted	11	-0.0818173874079887	0.0728322869822803	0.261281660994869	0.396680582986601
CD19 on unsw mem	DE	DE	CD19 on unsw mem	Simple mode	11	-0.186167293238705	0.130129950242747	0.183033761365019	0.396680582986601
CD19 on unsw mem	DE	DE	CD19 on unsw mem	Weighted mode	11	-0.123701480286126	0.0929994327373476	0.213013230779084	0.396680582986601
CD20- %B cell	DE	DE	CD20- %B cell	MR Egger	7	-0.357847007441671	0.214903662698651	0.156763893251447	0.207335659029445
CD20- %B cell	DE	DE	CD20- %B cell	Weighted median	7	0.0507943665257641	0.0927256771247114	0.583834862676682	0.207335659029445
CD20- %B cell	DE	DE	CD20- %B cell	Inverse variance weighted	7	0.0571007257324147	0.0694324491986225	0.410853544415418	0.207335659029445
CD20- %B cell	DE	DE	CD20- %B cell	Simple mode	7	0.0762826425592897	0.161098734522628	0.652583103845204	0.207335659029445
CD20- %B cell	DE	DE	CD20- %B cell	Weighted mode	7	-0.0764617252441052	0.150226754743693	0.628939367847555	0.207335659029445
CD20- %lymphocyte	DE	DE	CD20- %lymphocyte	MR Egger	8	-0.156436836413181	0.117511852187572	0.231455376309586	0.231364891110209
CD20- %lymphocyte	DE	DE	CD20- %lymphocyte	Weighted median	8	-0.0747459503929163	0.0788351536125874	0.343063431114562	0.231364891110209
CD20- %lymphocyte	DE	DE	CD20- %lymphocyte	Inverse variance weighted	8	-0.0211194593951833	0.059091433398614	0.720790082755094	0.231364891110209
CD20- %lymphocyte	DE	DE	CD20- %lymphocyte	Simple mode	8	-0.0599231847504866	0.117442514752878	0.62557839222299	0.231364891110209
CD20- %lymphocyte	DE	DE	CD20- %lymphocyte	Weighted mode	8	-0.0724238029418876	0.0976843198558276	0.482573527077282	0.231364891110209
CD20- AC	DE	DE	CD20- AC	MR Egger	11	0.0345824790811025	0.211096965847723	0.873490629340503	0.324279016190968
CD20- AC	DE	DE	CD20- AC	Weighted median	11	0.0949145624616456	0.0786155497070239	0.227306791440875	0.324279016190968
CD20- AC	DE	DE	CD20- AC	Inverse variance weighted	11	0.042332746471182	0.0611227470742111	0.488569526347726	0.324279016190968
CD20- AC	DE	DE	CD20- AC	Simple mode	11	0.110845996600065	0.128550272987674	0.408737066597855	0.324279016190968
CD20- AC	DE	DE	CD20- AC	Weighted mode	11	0.124466725778836	0.117495237465188	0.3143640689134	0.324279016190968
CD20- CD38- %B cell	DE	DE	CD20- CD38- %B cell	MR Egger	9	-0.170493444809069	0.130509437936519	0.232711048613054	0.271463188041328
CD20- CD38- %B cell	DE	DE	CD20- CD38- %B cell	Weighted median	9	0.0229930226160561	0.0760794936902499	0.762481573171991	0.271463188041328
CD20- CD38- %B cell	DE	DE	CD20- CD38- %B cell	Inverse variance weighted	9	0.0353198353852803	0.0580655690782456	0.543005083589083	0.271463188041328
CD20- CD38- %B cell	DE	DE	CD20- CD38- %B cell	Simple mode	9	-0.0028019626661106	0.133088319307545	0.983718688701091	0.271463188041328
CD20- CD38- %B cell	DE	DE	CD20- CD38- %B cell	Weighted mode	9	0.0144033809036092	0.100908372098954	0.890027257500569	0.271463188041328
CD20- CD38- %lymphocyte	DE	DE	CD20- CD38- %lymphocyte	MR Egger	9	-0.457922077550148	0.245351955771078	0.104229178735365	0.279297139408973
CD20- CD38- %lymphocyte	DE	DE	CD20- CD38- %lymphocyte	Weighted median	9	0.0412510525323469	0.098466087581123	0.675262433669845	0.279297139408973
CD20- CD38- %lymphocyte	DE	DE	CD20- CD38- %lymphocyte	Inverse variance weighted	9	0.0382408869695443	0.070969814074017	0.59000200220589	0.279297139408973
CD20- CD38- %lymphocyte	DE	DE	CD20- CD38- %lymphocyte	Simple mode	9	-0.15469592763812	0.160335404676092	0.362887049537262	0.279297139408973
CD20- CD38- %lymphocyte	DE	DE	CD20- CD38- %lymphocyte	Weighted mode	9	-0.0958582823488627	0.14736432425937	0.53361073433002	0.279297139408973
CD20- CD38- AC	DE	DE	CD20- CD38- AC	MR Egger	9	-0.426804434805323	0.296209491858774	0.192809162817088	0.27495154305795
CD20- CD38- AC	DE	DE	CD20- CD38- AC	Weighted median	9	0.0297685925730922	0.0952438553308135	0.754621568351599	0.27495154305795
CD20- CD38- AC	DE	DE	CD20- CD38- AC	Inverse variance weighted	9	-0.0519097458889207	0.0706814818738899	0.462694077137462	0.27495154305795
CD20- CD38- AC	DE	DE	CD20- CD38- AC	Simple mode	9	0.0638117001720148	0.151394023227231	0.684491316759608	0.27495154305795
CD20- CD38- AC	DE	DE	CD20- CD38- AC	Weighted mode	9	0.0711387693737771	0.133233085880754	0.607894500982811	0.27495154305795
CD20 on B cell	DE	DE	CD20 on B cell	MR Egger	16	0.0443322991220154	0.090652217108939	0.632387789414375	0.601705614544444
CD20 on B cell	DE	DE	CD20 on B cell	Weighted median	16	-0.010676132800002	0.0459374944238885	0.816222968613237	0.601705614544444
CD20 on B cell	DE	DE	CD20 on B cell	Inverse variance weighted	16	-0.0186446160918163	0.0347952634781907	0.592070681893703	0.601705614544444
CD20 on B cell	DE	DE	CD20 on B cell	Simple mode	16	-0.0217474077945256	0.0705485606201324	0.762122781838106	0.601705614544444
CD20 on B cell	DE	DE	CD20 on B cell	Weighted mode	16	0.00326433934325127	0.0671124968899793	0.961848076856937	0.601705614544444
CD20 on CD20- CD38-	DE	DE	CD20 on CD20- CD38-	MR Egger	6	0.431820790106067	0.299942018348996	0.223371498453114	0.177634915067385
CD20 on CD20- CD38-	DE	DE	CD20 on CD20- CD38-	Weighted median	6	0.160917716323212	0.121010732532906	0.183590591942905	0.177634915067385
CD20 on CD20- CD38-	DE	DE	CD20 on CD20- CD38-	Inverse variance weighted	6	0.150921558000539	0.110615357364968	0.172447496615138	0.177634915067385
CD20 on CD20- CD38-	DE	DE	CD20 on CD20- CD38-	Simple mode	6	-0.0287245664925164	0.19821153369218	0.890435566519931	0.177634915067385
CD20 on CD20- CD38-	DE	DE	CD20 on CD20- CD38-	Weighted mode	6	0.233802733067608	0.11609226147693	0.100141653666789	0.177634915067385
CD20 on CD24+ CD27+	DE	DE	CD20 on CD24+ CD27+	MR Egger	15	0.0340598455750615	0.150308702374472	0.824259501567962	0.623672594899274
CD20 on CD24+ CD27+	DE	DE	CD20 on CD24+ CD27+	Weighted median	15	0.0204999089402326	0.0651514597631249	0.753027386633685	0.623672594899274
CD20 on CD24+ CD27+	DE	DE	CD20 on CD24+ CD27+	Inverse variance weighted	15	0.00933068575285522	0.0477178599468491	0.844971285941266	0.623672594899274
CD20 on CD24+ CD27+	DE	DE	CD20 on CD24+ CD27+	Simple mode	15	-0.102785279287686	0.0992308611545013	0.31784751706948	0.623672594899274
CD20 on CD24+ CD27+	DE	DE	CD20 on CD24+ CD27+	Weighted mode	15	0.0384367204633757	0.0710971455996093	0.597264563252769	0.623672594899274
CD20 on IgD- CD24-	DE	DE	CD20 on IgD- CD24-	MR Egger	13	-0.0517157376891067	0.192822422182945	0.793505293488441	0.44229307821801
CD20 on IgD- CD24-	DE	DE	CD20 on IgD- CD24-	Weighted median	13	0.00299219886239379	0.0685588808327755	0.965188002978875	0.44229307821801
CD20 on IgD- CD24-	DE	DE	CD20 on IgD- CD24-	Inverse variance weighted	13	0.00935486569102695	0.0532577215263678	0.860566751480264	0.44229307821801
CD20 on IgD- CD24-	DE	DE	CD20 on IgD- CD24-	Simple mode	13	-0.0520533035787266	0.10289258418848	0.622091910928126	0.44229307821801
CD20 on IgD- CD24-	DE	DE	CD20 on IgD- CD24-	Weighted mode	13	0.0190705024058216	0.0903240368856599	0.836325507410082	0.44229307821801
CD20 on IgD- CD27-	DE	DE	CD20 on IgD- CD27-	MR Egger	15	0.191212004424305	0.131599822138633	0.169938454061503	0.55313507983897
CD20 on IgD- CD27-	DE	DE	CD20 on IgD- CD27-	Weighted median	15	0.0852868531225773	0.0575648957106021	0.138452754844211	0.55313507983897
CD20 on IgD- CD27-	DE	DE	CD20 on IgD- CD27-	Inverse variance weighted	15	0.0777733314359741	0.0436640199357285	0.0748836018855465	0.55313507983897
CD20 on IgD- CD27-	DE	DE	CD20 on IgD- CD27-	Simple mode	15	0.0939258966788274	0.0817261424414666	0.269698299133144	0.55313507983897
CD20 on IgD- CD27-	DE	DE	CD20 on IgD- CD27-	Weighted mode	15	0.0848392121055552	0.0682657802233088	0.234362483632912	0.55313507983897
CD20 on IgD- CD38-	DE	DE	CD20 on IgD- CD38-	MR Egger	15	0.0697221073907898	0.147440216411484	0.644137116886646	0.56817952466053
CD20 on IgD- CD38-	DE	DE	CD20 on IgD- CD38-	Weighted median	15	0.0594330585796352	0.0624369263271386	0.341152992723751	0.56817952466053
CD20 on IgD- CD38-	DE	DE	CD20 on IgD- CD38-	Inverse variance weighted	15	0.00508878397080545	0.046450554659722	0.912764119731719	0.56817952466053
CD20 on IgD- CD38-	DE	DE	CD20 on IgD- CD38-	Simple mode	15	0.0348937179092105	0.103182016263239	0.740248092209403	0.56817952466053
CD20 on IgD- CD38-	DE	DE	CD20 on IgD- CD38-	Weighted mode	15	0.0494539137079242	0.0700186319725902	0.49159165083285	0.56817952466053
CD20 on IgD- CD38br	DE	DE	CD20 on IgD- CD38br	MR Egger	5	-0.0336175526237747	0.211107011120297	0.883593504285353	0.155646648120828
CD20 on IgD- CD38br	DE	DE	CD20 on IgD- CD38br	Weighted median	5	0.0276755389709388	0.0913201887973137	0.761843781736951	0.155646648120828
CD20 on IgD- CD38br	DE	DE	CD20 on IgD- CD38br	Inverse variance weighted	5	0.000919996967401833	0.0692072578480664	0.989393745970889	0.155646648120828
CD20 on IgD- CD38br	DE	DE	CD20 on IgD- CD38br	Simple mode	5	0.0752454789590744	0.113931747917645	0.545064685736366	0.155646648120828
CD20 on IgD- CD38br	DE	DE	CD20 on IgD- CD38br	Weighted mode	5	0.0392100766387395	0.117683719820288	0.755729238054371	0.155646648120828
CD20 on IgD- CD38dim	DE	DE	CD20 on IgD- CD38dim	MR Egger	20	0.0722659728114644	0.107215469534045	0.50885914406661	0.831961158716011
CD20 on IgD- CD38dim	DE	DE	CD20 on IgD- CD38dim	Weighted median	20	0.0321829146900984	0.0509560330094243	0.527660032949622	0.831961158716011
CD20 on IgD- CD38dim	DE	DE	CD20 on IgD- CD38dim	Inverse variance weighted	20	0.0176146056634727	0.0368766676461939	0.632890353870813	0.831961158716011
CD20 on IgD- CD38dim	DE	DE	CD20 on IgD- CD38dim	Simple mode	20	-0.0854380632561564	0.0775145726240975	0.28413299194223	0.831961158716011
CD20 on IgD- CD38dim	DE	DE	CD20 on IgD- CD38dim	Weighted mode	20	0.0594159255464346	0.0601347417453006	0.335546312450666	0.831961158716011
CD20 on IgD+	DE	DE	CD20 on IgD+	MR Egger	16	0.0683641089362799	0.102241567497445	0.514591664968161	0.624967333220376
CD20 on IgD+	DE	DE	CD20 on IgD+	Weighted median	16	-0.0183718186955341	0.0466366132767344	0.693628642157418	0.624967333220376
CD20 on IgD+	DE	DE	CD20 on IgD+	Inverse variance weighted	16	-0.0203803821402152	0.03420040192342	0.551234949411268	0.624967333220376
CD20 on IgD+	DE	DE	CD20 on IgD+	Simple mode	16	-0.0475609479125924	0.0865461549451528	0.590720604429283	0.624967333220376
CD20 on IgD+	DE	DE	CD20 on IgD+	Weighted mode	16	-0.0238720596456387	0.0695366249346631	0.736135587375253	0.624967333220376
CD20 on IgD+ CD24-	DE	DE	CD20 on IgD+ CD24-	MR Egger	17	0.119471307535662	0.0912550605230066	0.210167160935726	0.659235009060563
CD20 on IgD+ CD24-	DE	DE	CD20 on IgD+ CD24-	Weighted median	17	-0.00517220686705701	0.0466728141541696	0.911760349392464	0.659235009060563
CD20 on IgD+ CD24-	DE	DE	CD20 on IgD+ CD24-	Inverse variance weighted	17	-0.0145166902944204	0.0330717555080087	0.660701201323016	0.659235009060563
CD20 on IgD+ CD24-	DE	DE	CD20 on IgD+ CD24-	Simple mode	17	-0.00139107108842212	0.073672512265948	0.985168842930294	0.659235009060563
CD20 on IgD+ CD24-	DE	DE	CD20 on IgD+ CD24-	Weighted mode	17	0.00396558234844308	0.0697703045165087	0.955378251278406	0.659235009060563
CD20 on IgD+ CD24+	DE	DE	CD20 on IgD+ CD24+	MR Egger	13	0.1220992894871	0.219739249323512	0.589568911324976	0.46602412323134
CD20 on IgD+ CD24+	DE	DE	CD20 on IgD+ CD24+	Weighted median	13	0.0691420251420348	0.0808573293454443	0.392489471934324	0.46602412323134
CD20 on IgD+ CD24+	DE	DE	CD20 on IgD+ CD24+	Inverse variance weighted	13	0.0733276160432922	0.0587511396571508	0.211992452399005	0.46602412323134
CD20 on IgD+ CD24+	DE	DE	CD20 on IgD+ CD24+	Simple mode	13	0.0577949153994827	0.104276381743784	0.5895895248565	0.46602412323134
CD20 on IgD+ CD24+	DE	DE	CD20 on IgD+ CD24+	Weighted mode	13	0.0621515973480861	0.0809438711456942	0.457428420410014	0.46602412323134
CD20 on IgD+ CD38-	DE	DE	CD20 on IgD+ CD38-	MR Egger	15	0.00765326865711936	0.146721680193784	0.959192775801247	0.539938802970253
CD20 on IgD+ CD38-	DE	DE	CD20 on IgD+ CD38-	Weighted median	15	0.00833362214411054	0.0580919960111077	0.885930374540038	0.539938802970253
CD20 on IgD+ CD38-	DE	DE	CD20 on IgD+ CD38-	Inverse variance weighted	15	0.0117470271335288	0.043894012062933	0.788989876872465	0.539938802970253
CD20 on IgD+ CD38-	DE	DE	CD20 on IgD+ CD38-	Simple mode	15	-0.0338337112114755	0.0911096352823074	0.715935176807943	0.539938802970253
CD20 on IgD+ CD38-	DE	DE	CD20 on IgD+ CD38-	Weighted mode	15	-0.0181269197121596	0.0853351102915803	0.834840765245699	0.539938802970253
CD20 on IgD+ CD38- naive	DE	DE	CD20 on IgD+ CD38- naive	MR Egger	10	0.0512033202034341	0.0876275236918202	0.575102081276679	0.298340699977505
CD20 on IgD+ CD38- naive	DE	DE	CD20 on IgD+ CD38- naive	Weighted median	10	0.0709999058959462	0.0548050714235198	0.195148204781998	0.298340699977505
CD20 on IgD+ CD38- naive	DE	DE	CD20 on IgD+ CD38- naive	Inverse variance weighted	10	0.0552123995739237	0.0402166450061893	0.169791418016695	0.298340699977505
CD20 on IgD+ CD38- naive	DE	DE	CD20 on IgD+ CD38- naive	Simple mode	10	0.0699022847234033	0.0724591409743148	0.359892927392452	0.298340699977505
CD20 on IgD+ CD38- naive	DE	DE	CD20 on IgD+ CD38- naive	Weighted mode	10	0.0678417475568431	0.0526226728733583	0.229471198001745	0.298340699977505
CD20 on IgD+ CD38- unsw mem	DE	DE	CD20 on IgD+ CD38- unsw mem	MR Egger	14	0.0903949280813706	0.192365971359709	0.646842982343698	0.430749060055581
CD20 on IgD+ CD38- unsw mem	DE	DE	CD20 on IgD+ CD38- unsw mem	Weighted median	14	0.0374733412006672	0.0547753487888923	0.493894441660038	0.430749060055581
CD20 on IgD+ CD38- unsw mem	DE	DE	CD20 on IgD+ CD38- unsw mem	Inverse variance weighted	14	-0.0110585577453368	0.0408248880857159	0.786484984609621	0.430749060055581
CD20 on IgD+ CD38- unsw mem	DE	DE	CD20 on IgD+ CD38- unsw mem	Simple mode	14	0.0650255064420194	0.0851865918426862	0.458895772728877	0.430749060055581
CD20 on IgD+ CD38- unsw mem	DE	DE	CD20 on IgD+ CD38- unsw mem	Weighted mode	14	0.048570353144855	0.0752434849372299	0.529826417481523	0.430749060055581
CD20 on IgD+ CD38br	DE	DE	CD20 on IgD+ CD38br	MR Egger	18	0.174027866421712	0.129438902221257	0.197545910894655	0.721033649013063
CD20 on IgD+ CD38br	DE	DE	CD20 on IgD+ CD38br	Weighted median	18	0.00141112312672942	0.0544842215618929	0.979337366656616	0.721033649013063
CD20 on IgD+ CD38br	DE	DE	CD20 on IgD+ CD38br	Inverse variance weighted	18	0.00907911102835842	0.0389286774838185	0.815587287821171	0.721033649013063
CD20 on IgD+ CD38br	DE	DE	CD20 on IgD+ CD38br	Simple mode	18	-0.0216396111636954	0.084393612675017	0.800709266622277	0.721033649013063
CD20 on IgD+ CD38br	DE	DE	CD20 on IgD+ CD38br	Weighted mode	18	0.0112958095090603	0.0683114765595013	0.870613132071738	0.721033649013063
CD20 on IgD+ CD38dim	DE	DE	CD20 on IgD+ CD38dim	MR Egger	20	0.172396129928945	0.143357441567695	0.244727037116644	0.84060152083304
CD20 on IgD+ CD38dim	DE	DE	CD20 on IgD+ CD38dim	Weighted median	20	0.000720361478136004	0.0535365213605434	0.989264376096199	0.84060152083304
CD20 on IgD+ CD38dim	DE	DE	CD20 on IgD+ CD38dim	Inverse variance weighted	20	0.0235424645368575	0.0412832337688909	0.568496641417809	0.84060152083304
CD20 on IgD+ CD38dim	DE	DE	CD20 on IgD+ CD38dim	Simple mode	20	-0.024640134005368	0.0877606416896036	0.781924991159129	0.84060152083304
CD20 on IgD+ CD38dim	DE	DE	CD20 on IgD+ CD38dim	Weighted mode	20	0.0106175680372741	0.0661702060780798	0.874213660017668	0.84060152083304
CD20 on memory B cell	DE	DE	CD20 on memory B cell	MR Egger	22	0.126529832364525	0.0920762094614149	0.184589197910764	0.792086369859741
CD20 on memory B cell	DE	DE	CD20 on memory B cell	Weighted median	22	0.00888348814816313	0.0532086884418417	0.867404989820575	0.792086369859741
CD20 on memory B cell	DE	DE	CD20 on memory B cell	Inverse variance weighted	22	-0.00371071419019601	0.0379068370190702	0.922019349214536	0.792086369859741
CD20 on memory B cell	DE	DE	CD20 on memory B cell	Simple mode	22	-0.120943497801649	0.0873933530253848	0.180923194637819	0.792086369859741
CD20 on memory B cell	DE	DE	CD20 on memory B cell	Weighted mode	22	0.0230983748245517	0.0695022074990624	0.742926924711633	0.792086369859741
CD20 on naive-mature B cell	DE	DE	CD20 on naive-mature B cell	MR Egger	14	0.0969281438990217	0.122414635136279	0.443846846892446	0.557948116391861
CD20 on naive-mature B cell	DE	DE	CD20 on naive-mature B cell	Weighted median	14	-0.00713459427868294	0.0532467032938929	0.893409464630853	0.557948116391861
CD20 on naive-mature B cell	DE	DE	CD20 on naive-mature B cell	Inverse variance weighted	14	0.0128344218793267	0.0391636546924701	0.743128999290954	0.557948116391861
CD20 on naive-mature B cell	DE	DE	CD20 on naive-mature B cell	Simple mode	14	-0.0148663443275013	0.0877169194435362	0.868027239992915	0.557948116391861
CD20 on naive-mature B cell	DE	DE	CD20 on naive-mature B cell	Weighted mode	14	-0.000361126912641119	0.0721601203999021	0.996082968382115	0.557948116391861
CD20 on sw mem	DE	DE	CD20 on sw mem	MR Egger	18	-0.0348020417470337	0.112544901495506	0.76113852245369	0.766583570460373
CD20 on sw mem	DE	DE	CD20 on sw mem	Weighted median	18	0.0558146932849013	0.0522202586520152	0.285145292776233	0.766583570460373
CD20 on sw mem	DE	DE	CD20 on sw mem	Inverse variance weighted	18	0.0397981951029374	0.0384731862970939	0.300930606674418	0.766583570460373
CD20 on sw mem	DE	DE	CD20 on sw mem	Simple mode	18	0.0535468999783424	0.0744597399944293	0.481824659095566	0.766583570460373
CD20 on sw mem	DE	DE	CD20 on sw mem	Weighted mode	18	0.059381940791836	0.0641425608755731	0.367516632876994	0.766583570460373
CD20 on transitional	DE	DE	CD20 on transitional	MR Egger	10	0.241669525697982	0.189150438345833	0.237196726237601	0.412398249063463
CD20 on transitional	DE	DE	CD20 on transitional	Weighted median	10	0.0103062952782786	0.064851670767755	0.873731080018706	0.412398249063463
CD20 on transitional	DE	DE	CD20 on transitional	Inverse variance weighted	10	0.0331152841475681	0.0566048151416466	0.558530287219046	0.412398249063463
CD20 on transitional	DE	DE	CD20 on transitional	Simple mode	10	-0.0861716655928169	0.114194777576143	0.46977135282785	0.412398249063463
CD20 on transitional	DE	DE	CD20 on transitional	Weighted mode	10	-0.0161653831210026	0.0878006009605576	0.858005038131128	0.412398249063463
CD20 on unsw mem	DE	DE	CD20 on unsw mem	MR Egger	15	-0.0043066714568634	0.117551855250166	0.971331559790695	0.567729099333613
CD20 on unsw mem	DE	DE	CD20 on unsw mem	Weighted median	15	0.0010027094917895	0.0612604152077897	0.986940821447824	0.567729099333613
CD20 on unsw mem	DE	DE	CD20 on unsw mem	Inverse variance weighted	15	-0.0082276546139443	0.0444865353762215	0.85327054699834	0.567729099333613
CD20 on unsw mem	DE	DE	CD20 on unsw mem	Simple mode	15	-0.0863032921210575	0.0842160404574747	0.322846889462802	0.567729099333613
CD20 on unsw mem	DE	DE	CD20 on unsw mem	Weighted mode	15	-0.00806533093500006	0.0643242435911771	0.90200105653011	0.567729099333613
CD24 on CD24+ CD27+	DE	DE	CD24 on CD24+ CD27+	MR Egger	10	0.0329514872613963	0.0849464194295433	0.708200989041593	0.596460494005234
CD24 on CD24+ CD27+	DE	DE	CD24 on CD24+ CD27+	Weighted median	10	0.0126627630316052	0.0576735080329881	0.826214284043067	0.596460494005234
CD24 on CD24+ CD27+	DE	DE	CD24 on CD24+ CD27+	Inverse variance weighted	10	-0.00373777914109007	0.0465386827691586	0.935986304073429	0.596460494005234
CD24 on CD24+ CD27+	DE	DE	CD24 on CD24+ CD27+	Simple mode	10	-0.0212120195174771	0.0831526469521952	0.804381718704142	0.596460494005234
CD24 on CD24+ CD27+	DE	DE	CD24 on CD24+ CD27+	Weighted mode	10	0.0115357394819384	0.0658778997901174	0.864871009354132	0.596460494005234
CD24 on IgD- CD38-	DE	DE	CD24 on IgD- CD38-	MR Egger	13	0.0121766751462765	0.101229757542812	0.906424349809688	0.524685483471115
CD24 on IgD- CD38-	DE	DE	CD24 on IgD- CD38-	Weighted median	13	0.0348274400296118	0.0624731332708546	0.577200419956439	0.524685483471115
CD24 on IgD- CD38-	DE	DE	CD24 on IgD- CD38-	Inverse variance weighted	13	0.068129400913517	0.0484771941266333	0.159905111523075	0.524685483471115
CD24 on IgD- CD38-	DE	DE	CD24 on IgD- CD38-	Simple mode	13	8.54166324479877e-05	0.0957646233223988	0.999302988530647	0.524685483471115
CD24 on IgD- CD38-	DE	DE	CD24 on IgD- CD38-	Weighted mode	13	0.0217688061766002	0.0595217000513688	0.720933173715425	0.524685483471115
CD24 on IgD- CD38dim	DE	DE	CD24 on IgD- CD38dim	MR Egger	13	0.0496805647473465	0.0929717024266293	0.603723155420063	0.646789463961455
CD24 on IgD- CD38dim	DE	DE	CD24 on IgD- CD38dim	Weighted median	13	0.0013043241669482	0.0582725577990744	0.982142310867674	0.646789463961455
CD24 on IgD- CD38dim	DE	DE	CD24 on IgD- CD38dim	Inverse variance weighted	13	0.0263086307309322	0.0439985850316038	0.549878197368943	0.646789463961455
CD24 on IgD- CD38dim	DE	DE	CD24 on IgD- CD38dim	Simple mode	13	-0.0550879481685854	0.0821668629343805	0.515273381614604	0.646789463961455
CD24 on IgD- CD38dim	DE	DE	CD24 on IgD- CD38dim	Weighted mode	13	-0.0245174299251451	0.0735086972545138	0.744489209469643	0.646789463961455
CD24 on IgD+ CD24+	DE	DE	CD24 on IgD+ CD24+	MR Egger	11	0.0307082097786134	0.0603861380809346	0.623311770299673	0.570483732071879
CD24 on IgD+ CD24+	DE	DE	CD24 on IgD+ CD24+	Weighted median	11	0.029434785487563	0.0435723031554336	0.499333449271911	0.570483732071879
CD24 on IgD+ CD24+	DE	DE	CD24 on IgD+ CD24+	Inverse variance weighted	11	0.0194153575269029	0.0365800185191969	0.595582318850353	0.570483732071879
CD24 on IgD+ CD24+	DE	DE	CD24 on IgD+ CD24+	Simple mode	11	-0.00448903896080705	0.0667026039997204	0.947670001620025	0.570483732071879
CD24 on IgD+ CD24+	DE	DE	CD24 on IgD+ CD24+	Weighted mode	11	0.0217613276508217	0.0488962225506956	0.665761342651106	0.570483732071879
CD24 on IgD+ CD38-	DE	DE	CD24 on IgD+ CD38-	MR Egger	10	-0.0141628379170794	0.119785670767476	0.908796412876613	0.377789885120939
CD24 on IgD+ CD38-	DE	DE	CD24 on IgD+ CD38-	Weighted median	10	0.0127667133244388	0.0630389927521474	0.839509523844492	0.377789885120939
CD24 on IgD+ CD38-	DE	DE	CD24 on IgD+ CD38-	Inverse variance weighted	10	0.0147251748823094	0.0467490715484909	0.752774365236372	0.377789885120939
CD24 on IgD+ CD38-	DE	DE	CD24 on IgD+ CD38-	Simple mode	10	-0.0759891047512644	0.0915323093242846	0.427903794734675	0.377789885120939
CD24 on IgD+ CD38-	DE	DE	CD24 on IgD+ CD38-	Weighted mode	10	0.000787076729494518	0.0744898396220814	0.991800037850409	0.377789885120939
CD24 on IgD+ CD38- unsw mem	DE	DE	CD24 on IgD+ CD38- unsw mem	MR Egger	9	0.0304977363189584	0.0541398667676916	0.590800439851625	0.420836456741873
CD24 on IgD+ CD38- unsw mem	DE	DE	CD24 on IgD+ CD38- unsw mem	Weighted median	9	0.0280996021710502	0.0390284403269225	0.471538797302006	0.420836456741873
CD24 on IgD+ CD38- unsw mem	DE	DE	CD24 on IgD+ CD38- unsw mem	Inverse variance weighted	9	0.0242904042557151	0.0309399095671306	0.432404769258966	0.420836456741873
CD24 on IgD+ CD38- unsw mem	DE	DE	CD24 on IgD+ CD38- unsw mem	Simple mode	9	-0.0309224529025435	0.0580619359069555	0.608796770605095	0.420836456741873
CD24 on IgD+ CD38- unsw mem	DE	DE	CD24 on IgD+ CD38- unsw mem	Weighted mode	9	0.0242673893498791	0.040169476952091	0.562496484215023	0.420836456741873
CD24 on IgD+ CD38br	DE	DE	CD24 on IgD+ CD38br	MR Egger	15	0.0499679697567116	0.0775917585436995	0.530783093602075	0.524613842170199
CD24 on IgD+ CD38br	DE	DE	CD24 on IgD+ CD38br	Weighted median	15	0.0299242046517452	0.0577272619571653	0.604198644937222	0.524613842170199
CD24 on IgD+ CD38br	DE	DE	CD24 on IgD+ CD38br	Inverse variance weighted	15	0.0288787169431518	0.0402226914840152	0.472775307329466	0.524613842170199
CD24 on IgD+ CD38br	DE	DE	CD24 on IgD+ CD38br	Simple mode	15	0.0223166508175434	0.0807217642587016	0.786231347190471	0.524613842170199
CD24 on IgD+ CD38br	DE	DE	CD24 on IgD+ CD38br	Weighted mode	15	0.0296674736234497	0.0571961288774813	0.612072922098032	0.524613842170199
CD24 on memory B cell	DE	DE	CD24 on memory B cell	MR Egger	13	0.0149583763998968	0.0930460621052031	0.875194379108142	0.622120707315719
CD24 on memory B cell	DE	DE	CD24 on memory B cell	Weighted median	13	0.0268915275293419	0.0551101222627139	0.625578273386809	0.622120707315719
CD24 on memory B cell	DE	DE	CD24 on memory B cell	Inverse variance weighted	13	0.0351923986688575	0.0419972658511777	0.402048223881963	0.622120707315719
CD24 on memory B cell	DE	DE	CD24 on memory B cell	Simple mode	13	0.00517048505340051	0.0808711411788698	0.950074783402111	0.622120707315719
CD24 on memory B cell	DE	DE	CD24 on memory B cell	Weighted mode	13	0.0196774049264533	0.0748385336424838	0.797063389638666	0.622120707315719
CD24 on sw mem	DE	DE	CD24 on sw mem	MR Egger	15	0.0682318659024361	0.0951047902134624	0.485795878770972	0.653168371149177
CD24 on sw mem	DE	DE	CD24 on sw mem	Weighted median	15	0.0185730002004644	0.055901283269503	0.739703208591468	0.653168371149177
CD24 on sw mem	DE	DE	CD24 on sw mem	Inverse variance weighted	15	-0.00969473221790402	0.0417831193641615	0.816518523024261	0.653168371149177
CD24 on sw mem	DE	DE	CD24 on sw mem	Simple mode	15	-0.0710412075185491	0.0758427444228522	0.364795742818846	0.653168371149177
CD24 on sw mem	DE	DE	CD24 on sw mem	Weighted mode	15	0.0117221317970603	0.0591072060990019	0.84564580806891	0.653168371149177
CD24 on transitional	DE	DE	CD24 on transitional	MR Egger	11	-0.0525798187305458	0.107179435721573	0.635463804846323	0.383804845982969
CD24 on transitional	DE	DE	CD24 on transitional	Weighted median	11	-0.0183063231401276	0.0673816119886666	0.785867090230804	0.383804845982969
CD24 on transitional	DE	DE	CD24 on transitional	Inverse variance weighted	11	-0.0382194224415776	0.0510521392868759	0.454077181678848	0.383804845982969
CD24 on transitional	DE	DE	CD24 on transitional	Simple mode	11	-0.00194784191228792	0.096870864355151	0.984353077728141	0.383804845982969
CD24 on transitional	DE	DE	CD24 on transitional	Weighted mode	11	-0.00498911417010878	0.0752577071128921	0.948450639573262	0.383804845982969
CD24 on unsw mem	DE	DE	CD24 on unsw mem	MR Egger	14	0.0401291490221624	0.0670309593448457	0.560526895953167	0.624802685374602
CD24 on unsw mem	DE	DE	CD24 on unsw mem	Weighted median	14	0.0292169540577379	0.0461949628738674	0.527079439574792	0.624802685374602
CD24 on unsw mem	DE	DE	CD24 on unsw mem	Inverse variance weighted	14	-0.0171971509726878	0.0367590459549392	0.639902925669532	0.624802685374602
CD24 on unsw mem	DE	DE	CD24 on unsw mem	Simple mode	14	-0.081649141097526	0.0879850863677026	0.37032344547003	0.624802685374602
CD24 on unsw mem	DE	DE	CD24 on unsw mem	Weighted mode	14	0.0258363838627917	0.0480195922363569	0.599641499209268	0.624802685374602
CD24+ CD27+ %B cell	DE	DE	CD24+ CD27+ %B cell	MR Egger	14	-0.0969252696201465	0.0939629719487577	0.322636770898516	0.45846649451981
CD24+ CD27+ %B cell	DE	DE	CD24+ CD27+ %B cell	Weighted median	14	0.0360526610610069	0.0622548631945276	0.562512273447051	0.45846649451981
CD24+ CD27+ %B cell	DE	DE	CD24+ CD27+ %B cell	Inverse variance weighted	14	0.0561602865367458	0.0448004578164863	0.210000154312486	0.45846649451981
CD24+ CD27+ %B cell	DE	DE	CD24+ CD27+ %B cell	Simple mode	14	-0.0403683487974275	0.0921174912354864	0.668415755881128	0.45846649451981
CD24+ CD27+ %B cell	DE	DE	CD24+ CD27+ %B cell	Weighted mode	14	0.0121449293918298	0.0733558519821904	0.871048760155098	0.45846649451981
CD24+ CD27+ %lymphocyte	DE	DE	CD24+ CD27+ %lymphocyte	MR Egger	14	0.159610058486985	0.103220965562334	0.147988136602241	0.51024233602679
CD24+ CD27+ %lymphocyte	DE	DE	CD24+ CD27+ %lymphocyte	Weighted median	14	-0.0156570913447624	0.066996234725703	0.815217061611476	0.51024233602679
CD24+ CD27+ %lymphocyte	DE	DE	CD24+ CD27+ %lymphocyte	Inverse variance weighted	14	-0.0205359885091409	0.0478973915649681	0.668105444774563	0.51024233602679
CD24+ CD27+ %lymphocyte	DE	DE	CD24+ CD27+ %lymphocyte	Simple mode	14	-0.0644955421486317	0.10149505791634	0.536157686085576	0.51024233602679
CD24+ CD27+ %lymphocyte	DE	DE	CD24+ CD27+ %lymphocyte	Weighted mode	14	-0.0871751139231549	0.0857532641819065	0.327900122863305	0.51024233602679
CD24+ CD27+ AC	DE	DE	CD24+ CD27+ AC	MR Egger	11	0.214061384313279	0.119995088214907	0.108105158509465	0.359491329337982
CD24+ CD27+ AC	DE	DE	CD24+ CD27+ AC	Weighted median	11	0.00265419302515317	0.0752916030032233	0.971878655672019	0.359491329337982
CD24+ CD27+ AC	DE	DE	CD24+ CD27+ AC	Inverse variance weighted	11	0.0674426333146533	0.0614241364252415	0.27221208515148	0.359491329337982
CD24+ CD27+ AC	DE	DE	CD24+ CD27+ AC	Simple mode	11	-0.0544523308870266	0.108686218563542	0.627211052963719	0.359491329337982
CD24+ CD27+ AC	DE	DE	CD24+ CD27+ AC	Weighted mode	11	-0.0162996383294853	0.0836679300167944	0.849440020051065	0.359491329337982
CD25 on CD45RA- CD4 not Treg	DE	DE	CD25 on CD45RA- CD4 not Treg	MR Egger	12	0.0638406502643516	0.151482826020072	0.682350573687533	0.496451230733613
CD25 on CD45RA- CD4 not Treg	DE	DE	CD25 on CD45RA- CD4 not Treg	Weighted median	12	0.128494796306539	0.0737509696363659	0.081459563448579	0.496451230733613
CD25 on CD45RA- CD4 not Treg	DE	DE	CD25 on CD45RA- CD4 not Treg	Inverse variance weighted	12	0.0522600877218413	0.0794385801715722	0.510623052796872	0.496451230733613
CD25 on CD45RA- CD4 not Treg	DE	DE	CD25 on CD45RA- CD4 not Treg	Simple mode	12	0.112243578653044	0.117131039992028	0.358513516227124	0.496451230733613
CD25 on CD45RA- CD4 not Treg	DE	DE	CD25 on CD45RA- CD4 not Treg	Weighted mode	12	0.143707977954146	0.0689043897236129	0.061102316300369	0.496451230733613
CD25 on activated & secreting Treg	DE	DE	CD25 on activated & secreting Treg	MR Egger	8	0.0531580078122975	0.131024392371685	0.699026687566417	0.240489784011271
CD25 on activated & secreting Treg	DE	DE	CD25 on activated & secreting Treg	Weighted median	8	0.0135532369555203	0.0715390643899932	0.84973837361401	0.240489784011271
CD25 on activated & secreting Treg	DE	DE	CD25 on activated & secreting Treg	Inverse variance weighted	8	-0.0355606045316473	0.0536378479633191	0.507345941363565	0.240489784011271
CD25 on activated & secreting Treg	DE	DE	CD25 on activated & secreting Treg	Simple mode	8	0.0390640395887674	0.10908694584631	0.730823705675627	0.240489784011271
CD25 on activated & secreting Treg	DE	DE	CD25 on activated & secreting Treg	Weighted mode	8	0.0102967073218689	0.0886837772900892	0.910829355968637	0.240489784011271
CD25 on activated Treg	DE	DE	CD25 on activated Treg	MR Egger	7	-0.170107648690482	0.546036653672677	0.76796747913997	0.214227523926122
CD25 on activated Treg	DE	DE	CD25 on activated Treg	Weighted median	7	-0.0246198727466223	0.121956298116998	0.840014798956984	0.214227523926122
CD25 on activated Treg	DE	DE	CD25 on activated Treg	Inverse variance weighted	7	-0.014883977256201	0.1018412346391	0.88380389970135	0.214227523926122
CD25 on activated Treg	DE	DE	CD25 on activated Treg	Simple mode	7	-0.0730467279971601	0.175436383502861	0.691622054135474	0.214227523926122
CD25 on activated Treg	DE	DE	CD25 on activated Treg	Weighted mode	7	-0.0255353354161389	0.144392375417356	0.865447297890277	0.214227523926122
CD25 on B cell	DE	DE	CD25 on B cell	MR Egger	10	-0.0565760561537932	0.100212023522863	0.58784634408448	0.473411610890583
CD25 on B cell	DE	DE	CD25 on B cell	Weighted median	10	-0.0129491154310692	0.0688255201468568	0.850763692836938	0.473411610890583
CD25 on B cell	DE	DE	CD25 on B cell	Inverse variance weighted	10	0.0440494239758607	0.0489736711968856	0.368412414413933	0.473411610890583
CD25 on B cell	DE	DE	CD25 on B cell	Simple mode	10	-0.0330689731588101	0.109626127334499	0.769770974298902	0.473411610890583
CD25 on B cell	DE	DE	CD25 on B cell	Weighted mode	10	-0.000803778976774472	0.0770449190927645	0.991903735652934	0.473411610890583
CD25 on CD20- CD38-	DE	DE	CD25 on CD20- CD38-	MR Egger	10	0.127741145901162	0.130909317414409	0.357743827876927	0.301981148825514
CD25 on CD20- CD38-	DE	DE	CD25 on CD20- CD38-	Weighted median	10	-0.0284079666030478	0.0687032867361505	0.679249304688127	0.301981148825514
CD25 on CD20- CD38-	DE	DE	CD25 on CD20- CD38-	Inverse variance weighted	10	0.0182927398363755	0.0551819721919442	0.74026798986901	0.301981148825514
CD25 on CD20- CD38-	DE	DE	CD25 on CD20- CD38-	Simple mode	10	-0.0307310920454529	0.0942175008348982	0.751750927892132	0.301981148825514
CD25 on CD20- CD38-	DE	DE	CD25 on CD20- CD38-	Weighted mode	10	-0.0322519925501248	0.0785968011235036	0.69114777595902	0.301981148825514
CD25 on CD24+ CD27+	DE	DE	CD25 on CD24+ CD27+	MR Egger	15	-0.00222377764851552	0.108125123040674	0.983903620645034	0.779987030540516
CD25 on CD24+ CD27+	DE	DE	CD25 on CD24+ CD27+	Weighted median	15	0.0263279308564325	0.05422453169145	0.62729659262222	0.779987030540516
CD25 on CD24+ CD27+	DE	DE	CD25 on CD24+ CD27+	Inverse variance weighted	15	-0.0421237128159904	0.0439729502958189	0.338089977882989	0.779987030540516
CD25 on CD24+ CD27+	DE	DE	CD25 on CD24+ CD27+	Simple mode	15	-0.00873085584850708	0.102470604565972	0.933306078725939	0.779987030540516
CD25 on CD24+ CD27+	DE	DE	CD25 on CD24+ CD27+	Weighted mode	15	0.00985386414375644	0.0595634570907697	0.870966967442219	0.779987030540516
CD25 on CD28+ CD4+	DE	DE	CD25 on CD28+ CD4+	MR Egger	9	0.163298480021293	0.155271916038233	0.327884976772925	0.351486627221638
CD25 on CD28+ CD4+	DE	DE	CD25 on CD28+ CD4+	Weighted median	9	-0.0190475436405589	0.0740525126962447	0.797011485603121	0.351486627221638
CD25 on CD28+ CD4+	DE	DE	CD25 on CD28+ CD4+	Inverse variance weighted	9	-0.00362830026075956	0.053811447936176	0.946242429667444	0.351486627221638
CD25 on CD28+ CD4+	DE	DE	CD25 on CD28+ CD4+	Simple mode	9	-0.0532416536171646	0.117650937078279	0.662900327359515	0.351486627221638
CD25 on CD28+ CD4+	DE	DE	CD25 on CD28+ CD4+	Weighted mode	9	-0.055308358295043	0.108980159676213	0.625490325773628	0.351486627221638
CD25 on CD39+ activated Treg	DE	DE	CD25 on CD39+ activated Treg	MR Egger	7	-0.273200659107537	0.318460153528441	0.430152020041263	0.231843327067263
CD25 on CD39+ activated Treg	DE	DE	CD25 on CD39+ activated Treg	Weighted median	7	0.130139151584925	0.0978822275025789	0.183667133755098	0.231843327067263
CD25 on CD39+ activated Treg	DE	DE	CD25 on CD39+ activated Treg	Inverse variance weighted	7	0.0430019957140655	0.0912844585990295	0.637585852254059	0.231843327067263
CD25 on CD39+ activated Treg	DE	DE	CD25 on CD39+ activated Treg	Simple mode	7	0.173203540179125	0.16797178751635	0.342233228674997	0.231843327067263
CD25 on CD39+ activated Treg	DE	DE	CD25 on CD39+ activated Treg	Weighted mode	7	0.190449324318541	0.12713516710812	0.184781927035651	0.231843327067263
CD25 on CD39+ CD4 Treg	DE	DE	CD25 on CD39+ CD4 Treg	MR Egger	9	-0.207421973942844	0.177696213570689	0.281314714078915	0.302568955500788
CD25 on CD39+ CD4 Treg	DE	DE	CD25 on CD39+ CD4 Treg	Weighted median	9	-0.0956735936415849	0.081443548020702	0.240105630313356	0.302568955500788
CD25 on CD39+ CD4 Treg	DE	DE	CD25 on CD39+ CD4 Treg	Inverse variance weighted	9	-0.0390796021826786	0.0658887105923783	0.553103993472474	0.302568955500788
CD25 on CD39+ CD4 Treg	DE	DE	CD25 on CD39+ CD4 Treg	Simple mode	9	-0.0808245545368014	0.144557685165581	0.591385918314723	0.302568955500788
CD25 on CD39+ CD4 Treg	DE	DE	CD25 on CD39+ CD4 Treg	Weighted mode	9	-0.13209467375239	0.118153868181367	0.296017583666804	0.302568955500788
CD25 on CD39+ CD4+	DE	DE	CD25 on CD39+ CD4+	MR Egger	11	-0.0145597256949349	0.0572216118926601	0.804870474612481	1.11020639696143
CD25 on CD39+ CD4+	DE	DE	CD25 on CD39+ CD4+	Weighted median	11	0.0295395452303566	0.0295038595405375	0.316725522014138	1.11020639696143
CD25 on CD39+ CD4+	DE	DE	CD25 on CD39+ CD4+	Inverse variance weighted	11	0.0469116150651881	0.0307302331777137	0.126869890666655	1.11020639696143
CD25 on CD39+ CD4+	DE	DE	CD25 on CD39+ CD4+	Simple mode	11	0.0683651471951785	0.0862185170061694	0.446223982054188	1.11020639696143
CD25 on CD39+ CD4+	DE	DE	CD25 on CD39+ CD4+	Weighted mode	11	0.0272183915981705	0.0304966623148641	0.393093253752553	1.11020639696143
CD25 on CD39+ resting Treg	DE	DE	CD25 on CD39+ resting Treg	MR Egger	7	0.141214593621478	0.176460726841147	0.459876151488181	0.214906438947911
CD25 on CD39+ resting Treg	DE	DE	CD25 on CD39+ resting Treg	Weighted median	7	0.0869378602494822	0.0871226785510386	0.318338209334878	0.214906438947911
CD25 on CD39+ resting Treg	DE	DE	CD25 on CD39+ resting Treg	Inverse variance weighted	7	0.0358497988763956	0.0864446528719623	0.678351357725979	0.214906438947911
CD25 on CD39+ resting Treg	DE	DE	CD25 on CD39+ resting Treg	Simple mode	7	0.103806855543644	0.150495833066783	0.516118286219317	0.214906438947911
CD25 on CD39+ resting Treg	DE	DE	CD25 on CD39+ resting Treg	Weighted mode	7	0.0909221723195394	0.0953167617035948	0.376969935841323	0.214906438947911
CD25 on CD39+ secreting Treg	DE	DE	CD25 on CD39+ secreting Treg	MR Egger	6	-0.0807244281216593	0.29345809316273	0.796879089009589	0.208440713967881
CD25 on CD39+ secreting Treg	DE	DE	CD25 on CD39+ secreting Treg	Weighted median	6	-0.117344977620961	0.079950916568942	0.142182272744219	0.208440713967881
CD25 on CD39+ secreting Treg	DE	DE	CD25 on CD39+ secreting Treg	Inverse variance weighted	6	-0.132315195133585	0.0638261637277047	0.0381670923345446	0.208440713967881
CD25 on CD39+ secreting Treg	DE	DE	CD25 on CD39+ secreting Treg	Simple mode	6	-0.153946227938564	0.118958454460531	0.252171489091328	0.208440713967881
CD25 on CD39+ secreting Treg	DE	DE	CD25 on CD39+ secreting Treg	Weighted mode	6	-0.131591158079286	0.107420612092047	0.275128659344913	0.208440713967881
CD25 on CD4 Treg	DE	DE	CD25 on CD4 Treg	MR Egger	10	-0.0439693625892549	0.145623547582277	0.770399282507307	0.30083499711896
CD25 on CD4 Treg	DE	DE	CD25 on CD4 Treg	Weighted median	10	-0.0374629690838067	0.0775811115810162	0.629175434090045	0.30083499711896
CD25 on CD4 Treg	DE	DE	CD25 on CD4 Treg	Inverse variance weighted	10	-0.0401296411024935	0.0575471348859263	0.485593062778077	0.30083499711896
CD25 on CD4 Treg	DE	DE	CD25 on CD4 Treg	Simple mode	10	-0.0109089148227204	0.119326748689917	0.929160910366847	0.30083499711896
CD25 on CD4 Treg	DE	DE	CD25 on CD4 Treg	Weighted mode	10	-0.0229982825167289	0.102182603067003	0.826951745223918	0.30083499711896
CD25 on CD4+	DE	DE	CD25 on CD4+	MR Egger	6	-0.00892895989783039	0.181726408837979	0.96316796228468	0.21146225046409
CD25 on CD4+	DE	DE	CD25 on CD4+	Weighted median	6	-0.058687138195972	0.0893731022881372	0.511403900091772	0.21146225046409
CD25 on CD4+	DE	DE	CD25 on CD4+	Inverse variance weighted	6	-0.0150193037068694	0.0661284879531563	0.820328063038826	0.21146225046409
CD25 on CD4+	DE	DE	CD25 on CD4+	Simple mode	6	-0.0747217163847146	0.13240355197833	0.596892351717062	0.21146225046409
CD25 on CD4+	DE	DE	CD25 on CD4+	Weighted mode	6	-0.108871376066597	0.143092328073989	0.481069489722085	0.21146225046409
CD25 on CD45RA+ CD4 not Treg	DE	DE	CD25 on CD45RA+ CD4 not Treg	MR Egger	7	-0.101819793862999	0.182731810620925	0.601406254478585	0.254079718540088
CD25 on CD45RA+ CD4 not Treg	DE	DE	CD25 on CD45RA+ CD4 not Treg	Weighted median	7	-0.0793618370349221	0.0842904360239045	0.346434156589707	0.254079718540088
CD25 on CD45RA+ CD4 not Treg	DE	DE	CD25 on CD45RA+ CD4 not Treg	Inverse variance weighted	7	-0.0241061883663417	0.0662634819054964	0.716012618455759	0.254079718540088
CD25 on CD45RA+ CD4 not Treg	DE	DE	CD25 on CD45RA+ CD4 not Treg	Simple mode	7	-0.0779452243397794	0.12517848576846	0.556409551556383	0.254079718540088
CD25 on CD45RA+ CD4 not Treg	DE	DE	CD25 on CD45RA+ CD4 not Treg	Weighted mode	7	-0.0759951739740641	0.0905056441246087	0.433268060689575	0.254079718540088
CD25 on IgD- CD24-	DE	DE	CD25 on IgD- CD24-	MR Egger	17	0.0348371886934464	0.136755796070216	0.802383242524389	0.607075135433055
CD25 on IgD- CD24-	DE	DE	CD25 on IgD- CD24-	Weighted median	17	0.0196487382884172	0.0647949352042252	0.76170317906788	0.607075135433055
CD25 on IgD- CD24-	DE	DE	CD25 on IgD- CD24-	Inverse variance weighted	17	0.0388191464085287	0.0480088510786549	0.418754979638097	0.607075135433055
CD25 on IgD- CD24-	DE	DE	CD25 on IgD- CD24-	Simple mode	17	0.195208647363028	0.117041671315954	0.114793659001779	0.607075135433055
CD25 on IgD- CD24-	DE	DE	CD25 on IgD- CD24-	Weighted mode	17	0.0241647441005421	0.102929596990253	0.817365613574275	0.607075135433055
CD25 on IgD- CD27-	DE	DE	CD25 on IgD- CD27-	MR Egger	11	-0.112545360822252	0.141008645858832	0.445334833912726	0.442846697440602
CD25 on IgD- CD27-	DE	DE	CD25 on IgD- CD27-	Weighted median	11	0.0302274407446443	0.0711780875204472	0.671074774155715	0.442846697440602
CD25 on IgD- CD27-	DE	DE	CD25 on IgD- CD27-	Inverse variance weighted	11	-0.00932000031749232	0.0505480766972973	0.853716197522895	0.442846697440602
CD25 on IgD- CD27-	DE	DE	CD25 on IgD- CD27-	Simple mode	11	0.0890291645499413	0.115035173880551	0.456878794168377	0.442846697440602
CD25 on IgD- CD27-	DE	DE	CD25 on IgD- CD27-	Weighted mode	11	0.000166933739897179	0.095050271515895	0.998633243651102	0.442846697440602
CD25 on IgD- CD38-	DE	DE	CD25 on IgD- CD38-	MR Egger	9	0.166427313023234	0.142057708478552	0.279707011646615	0.4837479372403
CD25 on IgD- CD38-	DE	DE	CD25 on IgD- CD38-	Weighted median	9	0.0447014156635037	0.0629786661642784	0.477836456946773	0.4837479372403
CD25 on IgD- CD38-	DE	DE	CD25 on IgD- CD38-	Inverse variance weighted	9	0.0417829352751322	0.0545337354727556	0.443566175972044	0.4837479372403
CD25 on IgD- CD38-	DE	DE	CD25 on IgD- CD38-	Simple mode	9	0.0318983945246809	0.0808428991875741	0.703468743294358	0.4837479372403
CD25 on IgD- CD38-	DE	DE	CD25 on IgD- CD38-	Weighted mode	9	0.039065621599098	0.0674355815065552	0.578328090765219	0.4837479372403
CD25 on IgD- CD38br	DE	DE	CD25 on IgD- CD38br	MR Egger	10	-0.0612693228984876	0.357350970640052	0.868124139609298	0.293399097278418
CD25 on IgD- CD38br	DE	DE	CD25 on IgD- CD38br	Weighted median	10	-0.0537960709056751	0.103044955807768	0.601625709279777	0.293399097278418
CD25 on IgD- CD38br	DE	DE	CD25 on IgD- CD38br	Inverse variance weighted	10	-0.0759634434425866	0.0832947217944666	0.361777204227064	0.293399097278418
CD25 on IgD- CD38br	DE	DE	CD25 on IgD- CD38br	Simple mode	10	-0.0710605873464051	0.16949579363242	0.684865098900381	0.293399097278418
CD25 on IgD- CD38br	DE	DE	CD25 on IgD- CD38br	Weighted mode	10	-0.0336451437757707	0.154665461635121	0.832643238544489	0.293399097278418
CD25 on IgD- CD38dim	DE	DE	CD25 on IgD- CD38dim	MR Egger	12	0.0961948950161478	0.123622225693305	0.454505864781846	0.643309568479082
CD25 on IgD- CD38dim	DE	DE	CD25 on IgD- CD38dim	Weighted median	12	0.0904436951392261	0.0633214375076056	0.153197867729155	0.643309568479082
CD25 on IgD- CD38dim	DE	DE	CD25 on IgD- CD38dim	Inverse variance weighted	12	0.117513810718419	0.0512514378304883	0.0218544494443443	0.643309568479082
CD25 on IgD- CD38dim	DE	DE	CD25 on IgD- CD38dim	Simple mode	12	0.0655909999542058	0.0880644163466052	0.472001720463482	0.643309568479082
CD25 on IgD- CD38dim	DE	DE	CD25 on IgD- CD38dim	Weighted mode	12	0.0913380558809146	0.0752493444663484	0.250240193698308	0.643309568479082
CD25 on IgD+	DE	DE	CD25 on IgD+	MR Egger	12	-0.0735974862283835	0.105972657554337	0.503187193347523	0.517446879762482
CD25 on IgD+	DE	DE	CD25 on IgD+	Weighted median	12	0.0686749150253835	0.0699875211544136	0.326471868692197	0.517446879762482
CD25 on IgD+	DE	DE	CD25 on IgD+	Inverse variance weighted	12	0.0608723271327978	0.0503698641962621	0.226852353250197	0.517446879762482
CD25 on IgD+	DE	DE	CD25 on IgD+	Simple mode	12	0.190467107244994	0.115304847268289	0.126793012704345	0.517446879762482
CD25 on IgD+	DE	DE	CD25 on IgD+	Weighted mode	12	0.0166687718282962	0.0877741336596679	0.852842374336876	0.517446879762482
CD25 on IgD+ CD24-	DE	DE	CD25 on IgD+ CD24-	MR Egger	12	-0.0690638008968828	0.0897191723465201	0.459229380599261	0.639317945193677
CD25 on IgD+ CD24-	DE	DE	CD25 on IgD+ CD24-	Weighted median	12	0.0608078584509556	0.0618814537526451	0.325779345704246	0.639317945193677
CD25 on IgD+ CD24-	DE	DE	CD25 on IgD+ CD24-	Inverse variance weighted	12	0.0608028317836422	0.0468067717587751	0.193937805130937	0.639317945193677
CD25 on IgD+ CD24-	DE	DE	CD25 on IgD+ CD24-	Simple mode	12	0.135638294632217	0.100790151402882	0.205464991834725	0.639317945193677
CD25 on IgD+ CD24-	DE	DE	CD25 on IgD+ CD24-	Weighted mode	12	0.0560328938406408	0.0744059253082333	0.467219410424598	0.639317945193677
CD25 on IgD+ CD24+	DE	DE	CD25 on IgD+ CD24+	MR Egger	11	0.140150428017862	0.138500439830713	0.338009512776831	0.579224480155106
CD25 on IgD+ CD24+	DE	DE	CD25 on IgD+ CD24+	Weighted median	11	-0.0209499845383317	0.0601794093488248	0.727745964796672	0.579224480155106
CD25 on IgD+ CD24+	DE	DE	CD25 on IgD+ CD24+	Inverse variance weighted	11	-0.060775577352373	0.0574585723555189	0.290179176147855	0.579224480155106
CD25 on IgD+ CD24+	DE	DE	CD25 on IgD+ CD24+	Simple mode	11	-0.147541243927087	0.137568838003333	0.30869931526568	0.579224480155106
CD25 on IgD+ CD24+	DE	DE	CD25 on IgD+ CD24+	Weighted mode	11	0.00583242617395274	0.0663632128116495	0.931702008881456	0.579224480155106
CD25 on IgD+ CD38-	DE	DE	CD25 on IgD+ CD38-	MR Egger	10	0.0969852306635014	0.130697693294202	0.479269632898072	0.447410528678891
CD25 on IgD+ CD38-	DE	DE	CD25 on IgD+ CD38-	Weighted median	10	0.0319745438392326	0.072420261793165	0.65884108464327	0.447410528678891
CD25 on IgD+ CD38-	DE	DE	CD25 on IgD+ CD38-	Inverse variance weighted	10	-0.00437883561865318	0.0536529385887878	0.93495359855179	0.447410528678891
CD25 on IgD+ CD38-	DE	DE	CD25 on IgD+ CD38-	Simple mode	10	0.0426509146389094	0.0947353535552892	0.663206958730803	0.447410528678891
CD25 on IgD+ CD38-	DE	DE	CD25 on IgD+ CD38-	Weighted mode	10	0.0377087366678975	0.0988725805780178	0.711763762664223	0.447410528678891
CD25 on IgD+ CD38- naive	DE	DE	CD25 on IgD+ CD38- naive	MR Egger	13	0.0258846449405178	0.0922157758552462	0.784152343949849	0.489052126150666
CD25 on IgD+ CD38- naive	DE	DE	CD25 on IgD+ CD38- naive	Weighted median	13	-0.0276945698444771	0.0497662609537912	0.577873960997083	0.489052126150666
CD25 on IgD+ CD38- naive	DE	DE	CD25 on IgD+ CD38- naive	Inverse variance weighted	13	-0.00461337386451093	0.0361747695540659	0.898520810061995	0.489052126150666
CD25 on IgD+ CD38- naive	DE	DE	CD25 on IgD+ CD38- naive	Simple mode	13	-0.0698708545939884	0.081944927242603	0.410545603856436	0.489052126150666
CD25 on IgD+ CD38- naive	DE	DE	CD25 on IgD+ CD38- naive	Weighted mode	13	-0.0583812879012683	0.0795924455518949	0.477338058818923	0.489052126150666
CD25 on IgD+ CD38- unsw mem	DE	DE	CD25 on IgD+ CD38- unsw mem	MR Egger	9	-0.0986490179289309	0.0822361312931969	0.269324110470636	0.418505801189843
CD25 on IgD+ CD38- unsw mem	DE	DE	CD25 on IgD+ CD38- unsw mem	Weighted median	9	0.0282669868566498	0.0465161425647406	0.543398912514726	0.418505801189843
CD25 on IgD+ CD38- unsw mem	DE	DE	CD25 on IgD+ CD38- unsw mem	Inverse variance weighted	9	0.0693196082824211	0.0471634420692514	0.141622930729943	0.418505801189843
CD25 on IgD+ CD38- unsw mem	DE	DE	CD25 on IgD+ CD38- unsw mem	Simple mode	9	0.0756814518078054	0.0625270547448131	0.260678142394939	0.418505801189843
CD25 on IgD+ CD38- unsw mem	DE	DE	CD25 on IgD+ CD38- unsw mem	Weighted mode	9	0.0440272532929205	0.0472969299803094	0.379155391579947	0.418505801189843
CD25 on IgD+ CD38br	DE	DE	CD25 on IgD+ CD38br	MR Egger	10	0.0985328914688681	0.237545906096369	0.68919200153774	0.449842986629703
CD25 on IgD+ CD38br	DE	DE	CD25 on IgD+ CD38br	Weighted median	10	0.0975495238988869	0.0692915668701543	0.159186641108753	0.449842986629703
CD25 on IgD+ CD38br	DE	DE	CD25 on IgD+ CD38br	Inverse variance weighted	10	0.0639232333616473	0.0627684957149913	0.308489436066058	0.449842986629703
CD25 on IgD+ CD38br	DE	DE	CD25 on IgD+ CD38br	Simple mode	10	0.13967009402012	0.0968597350169611	0.183185429445386	0.449842986629703
CD25 on IgD+ CD38br	DE	DE	CD25 on IgD+ CD38br	Weighted mode	10	0.12275302245187	0.0857153691304947	0.1859157214742	0.449842986629703
CD25 on IgD+ CD38dim	DE	DE	CD25 on IgD+ CD38dim	MR Egger	11	-0.0849178994408609	0.100702547113321	0.420931606909576	0.542053403984674
CD25 on IgD+ CD38dim	DE	DE	CD25 on IgD+ CD38dim	Weighted median	11	0.0367072719749	0.0610674815095562	0.547777649439686	0.542053403984674
CD25 on IgD+ CD38dim	DE	DE	CD25 on IgD+ CD38dim	Inverse variance weighted	11	0.0611904134995583	0.0465167805849924	0.188359328405523	0.542053403984674
CD25 on IgD+ CD38dim	DE	DE	CD25 on IgD+ CD38dim	Simple mode	11	0.0220620760596567	0.0925862625681442	0.816470500684308	0.542053403984674
CD25 on IgD+ CD38dim	DE	DE	CD25 on IgD+ CD38dim	Weighted mode	11	0.0047019757461198	0.0671620358865265	0.945566398756523	0.542053403984674
CD25 on memory B cell	DE	DE	CD25 on memory B cell	MR Egger	14	0.00702540463401868	0.104595230766189	0.947554467730205	0.731800114077911
CD25 on memory B cell	DE	DE	CD25 on memory B cell	Weighted median	14	0.0275834014511146	0.0581753667815442	0.635398445376218	0.731800114077911
CD25 on memory B cell	DE	DE	CD25 on memory B cell	Inverse variance weighted	14	-0.0217146396429713	0.0435009297531543	0.617655084288763	0.731800114077911
CD25 on memory B cell	DE	DE	CD25 on memory B cell	Simple mode	14	-0.0288360136082088	0.100603552657871	0.778912724398335	0.731800114077911
CD25 on memory B cell	DE	DE	CD25 on memory B cell	Weighted mode	14	0.00806907963982195	0.060405156897397	0.895778387041189	0.731800114077911
CD25 on naive-mature B cell	DE	DE	CD25 on naive-mature B cell	MR Egger	13	-0.00978421348056054	0.0962625701656167	0.920870804119049	0.643187363283428
CD25 on naive-mature B cell	DE	DE	CD25 on naive-mature B cell	Weighted median	13	0.0646204383859747	0.057871017697134	0.264153121526889	0.643187363283428
CD25 on naive-mature B cell	DE	DE	CD25 on naive-mature B cell	Inverse variance weighted	13	0.0615978700339863	0.0488619292687492	0.20743439369887	0.643187363283428
CD25 on naive-mature B cell	DE	DE	CD25 on naive-mature B cell	Simple mode	13	0.0983407760949573	0.102698336180921	0.357175324109077	0.643187363283428
CD25 on naive-mature B cell	DE	DE	CD25 on naive-mature B cell	Weighted mode	13	0.0511663077016005	0.0656060669164041	0.45055774850923	0.643187363283428
CD25 on resting Treg	DE	DE	CD25 on resting Treg	MR Egger	10	0.113060287032364	0.306939880940292	0.722171057679105	0.334984503333017
CD25 on resting Treg	DE	DE	CD25 on resting Treg	Weighted median	10	-0.0309540276250375	0.081238385907404	0.703183130308775	0.334984503333017
CD25 on resting Treg	DE	DE	CD25 on resting Treg	Inverse variance weighted	10	-0.00340507090495831	0.083735219633764	0.967563172023439	0.334984503333017
CD25 on resting Treg	DE	DE	CD25 on resting Treg	Simple mode	10	-0.0314739474154355	0.106784307235953	0.774875701645373	0.334984503333017
CD25 on resting Treg	DE	DE	CD25 on resting Treg	Weighted mode	10	-0.012869804363008	0.0927211800862	0.892663472359041	0.334984503333017
CD25 on secreting Treg	DE	DE	CD25 on secreting Treg	MR Egger	8	0.221025053469834	0.31518347999913	0.509411904106158	0.270850235016765
CD25 on secreting Treg	DE	DE	CD25 on secreting Treg	Weighted median	8	-0.151590667520288	0.0831529568802967	0.0682982416586453	0.270850235016765
CD25 on secreting Treg	DE	DE	CD25 on secreting Treg	Inverse variance weighted	8	-0.109058310726055	0.0625377819825331	0.0811802301691335	0.270850235016765
CD25 on secreting Treg	DE	DE	CD25 on secreting Treg	Simple mode	8	-0.242338730775273	0.122809843770671	0.089059062470091	0.270850235016765
CD25 on secreting Treg	DE	DE	CD25 on secreting Treg	Weighted mode	8	-0.174919585138587	0.120978176289521	0.191453981202065	0.270850235016765
CD25 on sw mem	DE	DE	CD25 on sw mem	MR Egger	11	0.158353922164173	0.115219740695371	0.202579597778461	0.60134857419142
CD25 on sw mem	DE	DE	CD25 on sw mem	Weighted median	11	0.0836020534579268	0.0637640288444962	0.18981849638847	0.60134857419142
CD25 on sw mem	DE	DE	CD25 on sw mem	Inverse variance weighted	11	0.0888019078799868	0.0488623713423355	0.0691576595182439	0.60134857419142
CD25 on sw mem	DE	DE	CD25 on sw mem	Simple mode	11	0.0273660809074945	0.0870189596607383	0.759616590522199	0.60134857419142
CD25 on sw mem	DE	DE	CD25 on sw mem	Weighted mode	11	0.0768028603008222	0.074381833325578	0.32614072275783	0.60134857419142
CD25 on transitional	DE	DE	CD25 on transitional	MR Egger	11	0.189399885253148	0.152937027496201	0.246889240082927	0.416678385503523
CD25 on transitional	DE	DE	CD25 on transitional	Weighted median	11	0.051102513533851	0.0714466172805106	0.474451806663865	0.416678385503523
CD25 on transitional	DE	DE	CD25 on transitional	Inverse variance weighted	11	0.0132445471873579	0.0533770109853291	0.804032238142121	0.416678385503523
CD25 on transitional	DE	DE	CD25 on transitional	Simple mode	11	0.0106822965548089	0.114073808166874	0.927241841031735	0.416678385503523
CD25 on transitional	DE	DE	CD25 on transitional	Weighted mode	11	0.0666333461460258	0.0864328353912299	0.4585782940825	0.416678385503523
CD25 on unsw mem	DE	DE	CD25 on unsw mem	MR Egger	14	0.0636425862278502	0.101416115122488	0.542063120678533	0.716462428146303
CD25 on unsw mem	DE	DE	CD25 on unsw mem	Weighted median	14	-0.0621650237284423	0.0497266707359412	0.211250440370823	0.716462428146303
CD25 on unsw mem	DE	DE	CD25 on unsw mem	Inverse variance weighted	14	-0.0538016917064662	0.0417332991720557	0.19733587384445	0.716462428146303
CD25 on unsw mem	DE	DE	CD25 on unsw mem	Simple mode	14	-0.0819578493698462	0.0970815249927229	0.413814405737269	0.716462428146303
CD25 on unsw mem	DE	DE	CD25 on unsw mem	Weighted mode	14	-0.0819578493698462	0.0593565933416545	0.190627063569226	0.716462428146303
CD25++ CD8br %CD8br	DE	DE	CD25++ CD8br %CD8br	MR Egger	11	0.00104901856311272	0.101326727160529	0.991965639180642	0.365441711530784
CD25++ CD8br %CD8br	DE	DE	CD25++ CD8br %CD8br	Weighted median	11	0.0506604821127307	0.0647596804167527	0.434047503799198	0.365441711530784
CD25++ CD8br %CD8br	DE	DE	CD25++ CD8br %CD8br	Inverse variance weighted	11	0.053120117937262	0.0563965374583848	0.346241849058906	0.365441711530784
CD25++ CD8br %CD8br	DE	DE	CD25++ CD8br %CD8br	Simple mode	11	0.174400875869824	0.113362611996467	0.154961503403727	0.365441711530784
CD25++ CD8br %CD8br	DE	DE	CD25++ CD8br %CD8br	Weighted mode	11	0.0827016208793026	0.0743066037224088	0.291755853867962	0.365441711530784
CD25++ CD8br %T cell	DE	DE	CD25++ CD8br %T cell	MR Egger	10	0.0358197270899303	0.075683743649156	0.648657405518643	0.316790383739545
CD25++ CD8br %T cell	DE	DE	CD25++ CD8br %T cell	Weighted median	10	0.0472886476040177	0.0627299499793873	0.45094240986355	0.316790383739545
CD25++ CD8br %T cell	DE	DE	CD25++ CD8br %T cell	Inverse variance weighted	10	0.0651824103830075	0.0422118067281369	0.1225459794922	0.316790383739545
CD25++ CD8br %T cell	DE	DE	CD25++ CD8br %T cell	Simple mode	10	0.211860265226322	0.10933224550164	0.0846121157328298	0.316790383739545
CD25++ CD8br %T cell	DE	DE	CD25++ CD8br %T cell	Weighted mode	10	0.0193713842931688	0.0673610954454408	0.78018376225744	0.316790383739545
CD25++ CD8br AC	DE	DE	CD25++ CD8br AC	MR Egger	19	0.019535065487806	0.0807727951633226	0.811788145695171	0.614792184826417
CD25++ CD8br AC	DE	DE	CD25++ CD8br AC	Weighted median	19	-2.70192113566055e-05	0.0480092092401535	0.999550956768719	0.614792184826417
CD25++ CD8br AC	DE	DE	CD25++ CD8br AC	Inverse variance weighted	19	0.0233134849463792	0.0354246346979705	0.510464211062362	0.614792184826417
CD25++ CD8br AC	DE	DE	CD25++ CD8br AC	Simple mode	19	-0.0773980985717957	0.084740063517056	0.373126152947833	0.614792184826417
CD25++ CD8br AC	DE	DE	CD25++ CD8br AC	Weighted mode	19	-0.0237805602267669	0.0656835183520033	0.721532004290279	0.614792184826417
CD25hi %CD4+	DE	DE	CD25hi %CD4+	MR Egger	13	0.117567521185151	0.0852800305635392	0.195406481702793	0.497343903717862
CD25hi %CD4+	DE	DE	CD25hi %CD4+	Weighted median	13	0.0318153600961723	0.0618799856796542	0.607149771903193	0.497343903717862
CD25hi %CD4+	DE	DE	CD25hi %CD4+	Inverse variance weighted	13	0.0177940544574917	0.0449350459660694	0.6921087015242	0.497343903717862
CD25hi %CD4+	DE	DE	CD25hi %CD4+	Simple mode	13	0.00159424139499453	0.0884019751662135	0.98590810956876	0.497343903717862
CD25hi %CD4+	DE	DE	CD25hi %CD4+	Weighted mode	13	0.0455652132022759	0.0569529353422921	0.439233189330891	0.497343903717862
CD25hi %T cell	DE	DE	CD25hi %T cell	MR Egger	9	0.0588352446182331	0.12273215976973	0.646283246611136	0.339070001326827
CD25hi %T cell	DE	DE	CD25hi %T cell	Weighted median	9	0.0716314026157427	0.069142019391696	0.300200317180718	0.339070001326827
CD25hi %T cell	DE	DE	CD25hi %T cell	Inverse variance weighted	9	0.0249471786962284	0.0526017444335144	0.635310779081594	0.339070001326827
CD25hi %T cell	DE	DE	CD25hi %T cell	Simple mode	9	0.132658820296308	0.133481251067229	0.349406912208759	0.339070001326827
CD25hi %T cell	DE	DE	CD25hi %T cell	Weighted mode	9	0.144625691129161	0.123610431616006	0.275669443303715	0.339070001326827
CD25hi AC	DE	DE	CD25hi AC	MR Egger	9	0.166919266195709	0.1356114167349	0.258123060907394	0.321160796684767
CD25hi AC	DE	DE	CD25hi AC	Weighted median	9	0.131507353803624	0.083713988071504	0.116202964924931	0.321160796684767
CD25hi AC	DE	DE	CD25hi AC	Inverse variance weighted	9	0.0889592745390839	0.0607662973849771	0.143205571190759	0.321160796684767
CD25hi AC	DE	DE	CD25hi AC	Simple mode	9	0.157020206868761	0.124625017450462	0.243201051539545	0.321160796684767
CD25hi AC	DE	DE	CD25hi AC	Weighted mode	9	0.165568895420469	0.12116560652479	0.208960400949061	0.321160796684767
CD25hi CD45RA- CD4 not Treg %CD4+	DE	DE	CD25hi CD45RA- CD4 not Treg %CD4+	MR Egger	13	0.0758969044097351	0.0751125046169298	0.333993356506237	0.512534012545591
CD25hi CD45RA- CD4 not Treg %CD4+	DE	DE	CD25hi CD45RA- CD4 not Treg %CD4+	Weighted median	13	0.0278016965931634	0.0596341842182132	0.641069469977848	0.512534012545591
CD25hi CD45RA- CD4 not Treg %CD4+	DE	DE	CD25hi CD45RA- CD4 not Treg %CD4+	Inverse variance weighted	13	0.0430573857884737	0.0409034635171456	0.29249745408998	0.512534012545591
CD25hi CD45RA- CD4 not Treg %CD4+	DE	DE	CD25hi CD45RA- CD4 not Treg %CD4+	Simple mode	13	0.0391898032562255	0.0882922926028641	0.665038488911922	0.512534012545591
CD25hi CD45RA- CD4 not Treg %CD4+	DE	DE	CD25hi CD45RA- CD4 not Treg %CD4+	Weighted mode	13	0.0547305431702352	0.0517884078986866	0.311409668876042	0.512534012545591
CD25hi CD45RA- CD4 not Treg %T cell	DE	DE	CD25hi CD45RA- CD4 not Treg %T cell	MR Egger	11	0.0321051422672499	0.0835741222514867	0.709784724015061	0.419659626734219
CD25hi CD45RA- CD4 not Treg %T cell	DE	DE	CD25hi CD45RA- CD4 not Treg %T cell	Weighted median	11	0.0288706237053315	0.061341299455599	0.637886723791451	0.419659626734219
CD25hi CD45RA- CD4 not Treg %T cell	DE	DE	CD25hi CD45RA- CD4 not Treg %T cell	Inverse variance weighted	11	0.0172437179010282	0.0408904778329077	0.673240373254896	0.419659626734219
CD25hi CD45RA- CD4 not Treg %T cell	DE	DE	CD25hi CD45RA- CD4 not Treg %T cell	Simple mode	11	-0.116136651934783	0.099186974626173	0.268789594264349	0.419659626734219
CD25hi CD45RA- CD4 not Treg %T cell	DE	DE	CD25hi CD45RA- CD4 not Treg %T cell	Weighted mode	11	0.0501170102203599	0.0718283173267275	0.50124459209309	0.419659626734219
CD25hi CD45RA- CD4 not Treg AC	DE	DE	CD25hi CD45RA- CD4 not Treg AC	MR Egger	7	0.0574002956720383	0.115262428250481	0.639613536777371	0.298497223543905
CD25hi CD45RA- CD4 not Treg AC	DE	DE	CD25hi CD45RA- CD4 not Treg AC	Weighted median	7	0.114573553582129	0.0761466408401641	0.132415737997859	0.298497223543905
CD25hi CD45RA- CD4 not Treg AC	DE	DE	CD25hi CD45RA- CD4 not Treg AC	Inverse variance weighted	7	0.0811838864494555	0.0616846618901746	0.188136656700052	0.298497223543905
CD25hi CD45RA- CD4 not Treg AC	DE	DE	CD25hi CD45RA- CD4 not Treg AC	Simple mode	7	0.127583594770548	0.108212864138843	0.283026437267443	0.298497223543905
CD25hi CD45RA- CD4 not Treg AC	DE	DE	CD25hi CD45RA- CD4 not Treg AC	Weighted mode	7	0.139973727395712	0.0844796263463314	0.148617837146926	0.298497223543905
CD25hi CD45RA+ CD4 not Treg %CD4+	DE	DE	CD25hi CD45RA+ CD4 not Treg %CD4+	MR Egger	12	0.0765381872387744	0.0840416787459357	0.383871760759166	0.568099418064789
CD25hi CD45RA+ CD4 not Treg %CD4+	DE	DE	CD25hi CD45RA+ CD4 not Treg %CD4+	Weighted median	12	0.0328389663867354	0.0538155781245532	0.541720706816375	0.568099418064789
CD25hi CD45RA+ CD4 not Treg %CD4+	DE	DE	CD25hi CD45RA+ CD4 not Treg %CD4+	Inverse variance weighted	12	0.0415411312372358	0.0381698338847065	0.276452273125503	0.568099418064789
CD25hi CD45RA+ CD4 not Treg %CD4+	DE	DE	CD25hi CD45RA+ CD4 not Treg %CD4+	Simple mode	12	0.0270624809949199	0.0909880927032088	0.771680929641776	0.568099418064789
CD25hi CD45RA+ CD4 not Treg %CD4+	DE	DE	CD25hi CD45RA+ CD4 not Treg %CD4+	Weighted mode	12	0.031104462346434	0.0632017305669151	0.632290789233118	0.568099418064789
CD25hi CD45RA+ CD4 not Treg %T cell	DE	DE	CD25hi CD45RA+ CD4 not Treg %T cell	MR Egger	14	0.0285364571804739	0.0960924241493228	0.771567976010777	0.578781475444422
CD25hi CD45RA+ CD4 not Treg %T cell	DE	DE	CD25hi CD45RA+ CD4 not Treg %T cell	Weighted median	14	0.000646177247007797	0.0553718269088406	0.990689071035062	0.578781475444422
CD25hi CD45RA+ CD4 not Treg %T cell	DE	DE	CD25hi CD45RA+ CD4 not Treg %T cell	Inverse variance weighted	14	0.00991177522891592	0.0431271875598846	0.818226507908865	0.578781475444422
CD25hi CD45RA+ CD4 not Treg %T cell	DE	DE	CD25hi CD45RA+ CD4 not Treg %T cell	Simple mode	14	-0.052169504795665	0.0751259912750984	0.499637484796494	0.578781475444422
CD25hi CD45RA+ CD4 not Treg %T cell	DE	DE	CD25hi CD45RA+ CD4 not Treg %T cell	Weighted mode	14	-0.0168371523877234	0.0634388367462804	0.794857606207547	0.578781475444422
CD25hi CD45RA+ CD4 not Treg AC	DE	DE	CD25hi CD45RA+ CD4 not Treg AC	MR Egger	13	0.129926078537693	0.0969343802737219	0.207158137721783	0.528067537577449
CD25hi CD45RA+ CD4 not Treg AC	DE	DE	CD25hi CD45RA+ CD4 not Treg AC	Weighted median	13	0.033273335129396	0.0545874430595985	0.542165292210324	0.528067537577449
CD25hi CD45RA+ CD4 not Treg AC	DE	DE	CD25hi CD45RA+ CD4 not Treg AC	Inverse variance weighted	13	0.0752176581788168	0.0414013971230986	0.0692492231746592	0.528067537577449
CD25hi CD45RA+ CD4 not Treg AC	DE	DE	CD25hi CD45RA+ CD4 not Treg AC	Simple mode	13	0.0180936377217389	0.100385719431101	0.859971257441106	0.528067537577449
CD25hi CD45RA+ CD4 not Treg AC	DE	DE	CD25hi CD45RA+ CD4 not Treg AC	Weighted mode	13	0.0144445952120238	0.0705757352570751	0.841261876171538	0.528067537577449
CD27 on CD20-	DE	DE	CD27 on CD20-	MR Egger	5	0.0628465107938788	0.187906469640659	0.76005294315581	0.148909975028362
CD27 on CD20-	DE	DE	CD27 on CD20-	Weighted median	5	-0.091287119476865	0.105659488916883	0.387601818943834	0.148909975028362
CD27 on CD20-	DE	DE	CD27 on CD20-	Inverse variance weighted	5	-0.0633616498062641	0.0865417876235814	0.464076454382135	0.148909975028362
CD27 on CD20-	DE	DE	CD27 on CD20-	Simple mode	5	-0.119031914865417	0.142440424378713	0.45035602768855	0.148909975028362
CD27 on CD20-	DE	DE	CD27 on CD20-	Weighted mode	5	-0.109297702784209	0.137722055785084	0.471842727252393	0.148909975028362
CD27 on CD20- CD38-	DE	DE	CD27 on CD20- CD38-	MR Egger	11	0.070422626385129	0.187227303380028	0.715530387127888	0.326662713757669
CD27 on CD20- CD38-	DE	DE	CD27 on CD20- CD38-	Weighted median	11	0.000315530731221533	0.0824111198205096	0.99694511512093	0.326662713757669
CD27 on CD20- CD38-	DE	DE	CD27 on CD20- CD38-	Inverse variance weighted	11	0.0290572479179781	0.0619572799234004	0.63907790058358	0.326662713757669
CD27 on CD20- CD38-	DE	DE	CD27 on CD20- CD38-	Simple mode	11	-0.0180110064528485	0.109760371282401	0.872926492345492	0.326662713757669
CD27 on CD20- CD38-	DE	DE	CD27 on CD20- CD38-	Weighted mode	11	-0.00854217968308035	0.105707443063762	0.937187781782676	0.326662713757669
CD27 on CD24+ CD27+	DE	DE	CD27 on CD24+ CD27+	MR Egger	19	0.0468663990362422	0.0558690134520546	0.413187404847165	1.46449393738075
CD27 on CD24+ CD27+	DE	DE	CD27 on CD24+ CD27+	Weighted median	19	0.0474794144922463	0.038122469507966	0.212968457263834	1.46449393738075
CD27 on CD24+ CD27+	DE	DE	CD27 on CD24+ CD27+	Inverse variance weighted	19	-0.00603497065251637	0.0269909143280939	0.823074266270909	1.46449393738075
CD27 on CD24+ CD27+	DE	DE	CD27 on CD24+ CD27+	Simple mode	19	-0.0825100775822614	0.0785931823840486	0.30768458366266	1.46449393738075
CD27 on CD24+ CD27+	DE	DE	CD27 on CD24+ CD27+	Weighted mode	19	0.0493154862176561	0.0387358657276669	0.219172246129158	1.46449393738075
CD27 on IgD- CD38-	DE	DE	CD27 on IgD- CD38-	MR Egger	19	0.0491811340364148	0.07161461479345	0.501503199172988	1.17927546882391
CD27 on IgD- CD38-	DE	DE	CD27 on IgD- CD38-	Weighted median	19	-0.0155368940509808	0.0394405658215476	0.693631373710335	1.17927546882391
CD27 on IgD- CD38-	DE	DE	CD27 on IgD- CD38-	Inverse variance weighted	19	-0.0170389374404775	0.0307332561977184	0.57929577099859	1.17927546882391
CD27 on IgD- CD38-	DE	DE	CD27 on IgD- CD38-	Simple mode	19	-0.0581767156275053	0.0742585317700851	0.443558791726381	1.17927546882391
CD27 on IgD- CD38-	DE	DE	CD27 on IgD- CD38-	Weighted mode	19	0.0500792056819362	0.0474993080943013	0.305686234758206	1.17927546882391
CD27 on IgD- CD38br	DE	DE	CD27 on IgD- CD38br	MR Egger	11	0.0121857914870805	0.373225388546153	0.97466635779419	0.36655991381383
CD27 on IgD- CD38br	DE	DE	CD27 on IgD- CD38br	Weighted median	11	-0.0352369850321652	0.0746037056581908	0.636696839760712	0.36655991381383
CD27 on IgD- CD38br	DE	DE	CD27 on IgD- CD38br	Inverse variance weighted	11	-0.0745274791767889	0.0699144308749341	0.286432074163322	0.36655991381383
CD27 on IgD- CD38br	DE	DE	CD27 on IgD- CD38br	Simple mode	11	0.00474743144602385	0.115632685163797	0.968059295579417	0.36655991381383
CD27 on IgD- CD38br	DE	DE	CD27 on IgD- CD38br	Weighted mode	11	-0.00497939114412871	0.0839524357759532	0.953872116490617	0.36655991381383
CD27 on IgD- CD38dim	DE	DE	CD27 on IgD- CD38dim	MR Egger	21	0.0367926610336479	0.051566932560934	0.484213211904567	1.49745521635278
CD27 on IgD- CD38dim	DE	DE	CD27 on IgD- CD38dim	Weighted median	21	0.0372598966371011	0.0349084488526398	0.285809114056108	1.49745521635278
CD27 on IgD- CD38dim	DE	DE	CD27 on IgD- CD38dim	Inverse variance weighted	21	0.00604360791651859	0.0255329563160344	0.812890836800985	1.49745521635278
CD27 on IgD- CD38dim	DE	DE	CD27 on IgD- CD38dim	Simple mode	21	0.0509509208087164	0.0802443427164625	0.532660241787287	1.49745521635278
CD27 on IgD- CD38dim	DE	DE	CD27 on IgD- CD38dim	Weighted mode	21	0.0444498238695757	0.0355238647983598	0.225276243538009	1.49745521635278
CD27 on IgD+ CD24+	DE	DE	CD27 on IgD+ CD24+	MR Egger	21	-0.00786927426445566	0.0569885108733785	0.891625964204694	1.25717093238889
CD27 on IgD+ CD24+	DE	DE	CD27 on IgD+ CD24+	Weighted median	21	0.0576310544170405	0.0412405776405848	0.162282597701355	1.25717093238889
CD27 on IgD+ CD24+	DE	DE	CD27 on IgD+ CD24+	Inverse variance weighted	21	0.0405701489114765	0.029826593748727	0.173766471875106	1.25717093238889
CD27 on IgD+ CD24+	DE	DE	CD27 on IgD+ CD24+	Simple mode	21	0.0794917236249864	0.0714209644062521	0.278906255820992	1.25717093238889
CD27 on IgD+ CD24+	DE	DE	CD27 on IgD+ CD24+	Weighted mode	21	0.0626370330212013	0.0418406288586722	0.14999922500621	1.25717093238889
CD27 on IgD+ CD38- unsw mem	DE	DE	CD27 on IgD+ CD38- unsw mem	MR Egger	13	0.0177335773328458	0.0635982754320695	0.785542010280573	0.895909986543906
CD27 on IgD+ CD38- unsw mem	DE	DE	CD27 on IgD+ CD38- unsw mem	Weighted median	13	0.0483275986051314	0.0353205039444664	0.1712310088998	0.895909986543906
CD27 on IgD+ CD38- unsw mem	DE	DE	CD27 on IgD+ CD38- unsw mem	Inverse variance weighted	13	0.0245745115740259	0.0272765639196339	0.367620922324913	0.895909986543906
CD27 on IgD+ CD38- unsw mem	DE	DE	CD27 on IgD+ CD38- unsw mem	Simple mode	13	0.0282597936004207	0.0519350154472923	0.596312639157884	0.895909986543906
CD27 on IgD+ CD38- unsw mem	DE	DE	CD27 on IgD+ CD38- unsw mem	Weighted mode	13	0.048138445650008	0.0340456891272655	0.182796243302833	0.895909986543906
CD27 on memory B cell	DE	DE	CD27 on memory B cell	MR Egger	17	0.0322567125966713	0.061871235848683	0.609733227214875	1.11007229853022
CD27 on memory B cell	DE	DE	CD27 on memory B cell	Weighted median	17	0.0548255928922319	0.0435356435063939	0.207912397682485	1.11007229853022
CD27 on memory B cell	DE	DE	CD27 on memory B cell	Inverse variance weighted	17	0.0126979554168183	0.0304910476512681	0.6770817403586	1.11007229853022
CD27 on memory B cell	DE	DE	CD27 on memory B cell	Simple mode	17	-0.113585807274049	0.0846075434204355	0.198171837993643	1.11007229853022
CD27 on memory B cell	DE	DE	CD27 on memory B cell	Weighted mode	17	0.0553598188243448	0.0420646101159567	0.206696198880523	1.11007229853022
CD27 on PB/PC	DE	DE	CD27 on PB/PC	MR Egger	10	-0.208379893451441	0.235814059301651	0.402652578676272	0.324500362144961
CD27 on PB/PC	DE	DE	CD27 on PB/PC	Weighted median	10	-0.0762833240133122	0.0821027537015862	0.352826815521626	0.324500362144961
CD27 on PB/PC	DE	DE	CD27 on PB/PC	Inverse variance weighted	10	-0.0130801793217006	0.0598967605200757	0.827134025850475	0.324500362144961
CD27 on PB/PC	DE	DE	CD27 on PB/PC	Simple mode	10	-0.128319908124244	0.127397755105583	0.340131325946317	0.324500362144961
CD27 on PB/PC	DE	DE	CD27 on PB/PC	Weighted mode	10	-0.108405777148381	0.129319528997481	0.423577767596433	0.324500362144961
CD27 on sw mem	DE	DE	CD27 on sw mem	MR Egger	22	0.0138708807248708	0.0528210787539999	0.795543950779017	1.63106590249742
CD27 on sw mem	DE	DE	CD27 on sw mem	Weighted median	22	0.0484378052544893	0.0373689424745159	0.194904911883646	1.63106590249742
CD27 on sw mem	DE	DE	CD27 on sw mem	Inverse variance weighted	22	-0.00437492597290822	0.0260423531761494	0.866588999409764	1.63106590249742
CD27 on sw mem	DE	DE	CD27 on sw mem	Simple mode	22	-0.0882742510297044	0.0688738215205722	0.213925719457622	1.63106590249742
CD27 on sw mem	DE	DE	CD27 on sw mem	Weighted mode	22	0.0348381978982417	0.0376009762701998	0.364700348276311	1.63106590249742
CD27 on T cell	DE	DE	CD27 on T cell	MR Egger	10	0.0712283419746826	0.107740314426371	0.527117672164545	0.383294586496352
CD27 on T cell	DE	DE	CD27 on T cell	Weighted median	10	-0.0315846753535986	0.0523436542257567	0.546236086280838	0.383294586496352
CD27 on T cell	DE	DE	CD27 on T cell	Inverse variance weighted	10	0.0180099620639818	0.0404929415708573	0.656487467924757	0.383294586496352
CD27 on T cell	DE	DE	CD27 on T cell	Simple mode	10	-0.023699512619505	0.0885261876996714	0.794955343607763	0.383294586496352
CD27 on T cell	DE	DE	CD27 on T cell	Weighted mode	10	-0.0297191640738906	0.0682398241286243	0.673449815254834	0.383294586496352
CD27 on unsw mem	DE	DE	CD27 on unsw mem	MR Egger	23	-0.00953489170727468	0.0629494435393738	0.881051403849265	1.36599353270039
CD27 on unsw mem	DE	DE	CD27 on unsw mem	Weighted median	23	0.0527551820503575	0.0387374361358096	0.173240301401563	1.36599353270039
CD27 on unsw mem	DE	DE	CD27 on unsw mem	Inverse variance weighted	23	0.00629833997627375	0.0282509152928237	0.823579974890905	1.36599353270039
CD27 on unsw mem	DE	DE	CD27 on unsw mem	Simple mode	23	0.0463162012966529	0.0720619832280676	0.527043457754417	1.36599353270039
CD27 on unsw mem	DE	DE	CD27 on unsw mem	Weighted mode	23	0.0622670429579791	0.0464957800441929	0.194179281960242	1.36599353270039
CD28- CD127- CD25++ CD8br %CD8br	DE	DE	CD28- CD127- CD25++ CD8br %CD8br	MR Egger	8	-0.304051474182985	0.246301606175491	0.263180202651232	0.241465307927316
CD28- CD127- CD25++ CD8br %CD8br	DE	DE	CD28- CD127- CD25++ CD8br %CD8br	Weighted median	8	-0.0739907496373605	0.0770376600673714	0.336829247423762	0.241465307927316
CD28- CD127- CD25++ CD8br %CD8br	DE	DE	CD28- CD127- CD25++ CD8br %CD8br	Inverse variance weighted	8	-0.0491590663544766	0.0597853315453786	0.410929130786405	0.241465307927316
CD28- CD127- CD25++ CD8br %CD8br	DE	DE	CD28- CD127- CD25++ CD8br %CD8br	Simple mode	8	-0.0348681637900322	0.107380798395318	0.754885332016492	0.241465307927316
CD28- CD127- CD25++ CD8br %CD8br	DE	DE	CD28- CD127- CD25++ CD8br %CD8br	Weighted mode	8	-0.086807045889052	0.101929015915068	0.422588277633692	0.241465307927316
CD28- CD127- CD25++ CD8br %T cell	DE	DE	CD28- CD127- CD25++ CD8br %T cell	MR Egger	9	-0.00838049183451576	0.196637962702421	0.967195531935886	0.279155929210863
CD28- CD127- CD25++ CD8br %T cell	DE	DE	CD28- CD127- CD25++ CD8br %T cell	Weighted median	9	0.132866687003212	0.0900068171917506	0.13989431402019	0.279155929210863
CD28- CD127- CD25++ CD8br %T cell	DE	DE	CD28- CD127- CD25++ CD8br %T cell	Inverse variance weighted	9	0.127083336530553	0.0651440301548218	0.0510801796481038	0.279155929210863
CD28- CD127- CD25++ CD8br %T cell	DE	DE	CD28- CD127- CD25++ CD8br %T cell	Simple mode	9	0.282136298647066	0.146628154747716	0.0905325071970366	0.279155929210863
CD28- CD127- CD25++ CD8br %T cell	DE	DE	CD28- CD127- CD25++ CD8br %T cell	Weighted mode	9	-0.0403073777771211	0.157694604175496	0.804705740975555	0.279155929210863
CD28- CD127- CD25++ CD8br AC	DE	DE	CD28- CD127- CD25++ CD8br AC	MR Egger	12	0.0705704319045884	0.102704550334378	0.507628044871606	0.377194693063038
CD28- CD127- CD25++ CD8br AC	DE	DE	CD28- CD127- CD25++ CD8br AC	Weighted median	12	0.0662729966351946	0.0563874763841476	0.239869071408862	0.377194693063038
CD28- CD127- CD25++ CD8br AC	DE	DE	CD28- CD127- CD25++ CD8br AC	Inverse variance weighted	12	0.102057002755414	0.0424189158293164	0.0161312922544935	0.377194693063038
CD28- CD127- CD25++ CD8br AC	DE	DE	CD28- CD127- CD25++ CD8br AC	Simple mode	12	0.0258355767163691	0.0856918472000088	0.768660949253406	0.377194693063038
CD28- CD127- CD25++ CD8br AC	DE	DE	CD28- CD127- CD25++ CD8br AC	Weighted mode	12	0.0479077829244028	0.0756282980876031	0.5393784171288	0.377194693063038
CD28- CD25++ CD8br %CD8br	DE	DE	CD28- CD25++ CD8br %CD8br	MR Egger	13	0.100284724657374	0.105917043010957	0.364064427023696	0.396066809891821
CD28- CD25++ CD8br %CD8br	DE	DE	CD28- CD25++ CD8br %CD8br	Weighted median	13	0.0902175477099396	0.0732902843566523	0.218337114273999	0.396066809891821
CD28- CD25++ CD8br %CD8br	DE	DE	CD28- CD25++ CD8br %CD8br	Inverse variance weighted	13	0.0843812694397258	0.0533291422387092	0.113587229340695	0.396066809891821
CD28- CD25++ CD8br %CD8br	DE	DE	CD28- CD25++ CD8br %CD8br	Simple mode	13	0.095137435021498	0.106134723420446	0.387676803549004	0.396066809891821
CD28- CD25++ CD8br %CD8br	DE	DE	CD28- CD25++ CD8br %CD8br	Weighted mode	13	0.105027344004217	0.101541402211495	0.321377171402029	0.396066809891821
CD28- CD25++ CD8br %T cell	DE	DE	CD28- CD25++ CD8br %T cell	MR Egger	18	-0.0320739067769515	0.129844831060506	0.808036479131561	0.548332435284888
CD28- CD25++ CD8br %T cell	DE	DE	CD28- CD25++ CD8br %T cell	Weighted median	18	0.0508816589369189	0.0650450268073396	0.434065978428142	0.548332435284888
CD28- CD25++ CD8br %T cell	DE	DE	CD28- CD25++ CD8br %T cell	Inverse variance weighted	18	0.0216083778624846	0.0465414506072395	0.642445409194717	0.548332435284888
CD28- CD25++ CD8br %T cell	DE	DE	CD28- CD25++ CD8br %T cell	Simple mode	18	0.0548980576226603	0.121500198456198	0.657099388960853	0.548332435284888
CD28- CD25++ CD8br %T cell	DE	DE	CD28- CD25++ CD8br %T cell	Weighted mode	18	0.0892876577701239	0.110954403946858	0.432090053286773	0.548332435284888
CD28- CD25++ CD8br AC	DE	DE	CD28- CD25++ CD8br AC	MR Egger	10	0.247945736953621	0.119039444584116	0.0707967103409157	0.318809343782326
CD28- CD25++ CD8br AC	DE	DE	CD28- CD25++ CD8br AC	Weighted median	10	0.105907298971772	0.0698100209941038	0.129246804172627	0.318809343782326
CD28- CD25++ CD8br AC	DE	DE	CD28- CD25++ CD8br AC	Inverse variance weighted	10	0.0316097670453976	0.0508272609552051	0.534003828451079	0.318809343782326
CD28- CD25++ CD8br AC	DE	DE	CD28- CD25++ CD8br AC	Simple mode	10	0.0956389396756084	0.119049629314346	0.442469574823349	0.318809343782326
CD28- CD25++ CD8br AC	DE	DE	CD28- CD25++ CD8br AC	Weighted mode	10	0.123649474972737	0.0884356674870506	0.19555498735659	0.318809343782326
CD28- CD8br %CD8br	DE	DE	CD28- CD8br %CD8br	MR Egger	14	0.0069829505102301	0.101265007084041	0.946159446249652	0.471930029557823
CD28- CD8br %CD8br	DE	DE	CD28- CD8br %CD8br	Weighted median	14	0.0287657324872869	0.0681709095833953	0.673050622057251	0.471930029557823
CD28- CD8br %CD8br	DE	DE	CD28- CD8br %CD8br	Inverse variance weighted	14	0.0678033498532239	0.0469759679937458	0.148918386513468	0.471930029557823
CD28- CD8br %CD8br	DE	DE	CD28- CD8br %CD8br	Simple mode	14	0.152993430792926	0.103217630770135	0.162107167829801	0.471930029557823
CD28- CD8br %CD8br	DE	DE	CD28- CD8br %CD8br	Weighted mode	14	0.0569553748671053	0.0705488536440503	0.434006471447188	0.471930029557823
CD28- CD8br %T cell	DE	DE	CD28- CD8br %T cell	MR Egger	9	-0.401147828121722	0.219203886638111	0.109941887207924	0.291233047323393
CD28- CD8br %T cell	DE	DE	CD28- CD8br %T cell	Weighted median	9	-0.0876611050790298	0.0803623849639275	0.275350953393223	0.291233047323393
CD28- CD8br %T cell	DE	DE	CD28- CD8br %T cell	Inverse variance weighted	9	-0.0122571970316134	0.0591303913754004	0.835782614707952	0.291233047323393
CD28- CD8br %T cell	DE	DE	CD28- CD8br %T cell	Simple mode	9	-0.132692831107063	0.119242755848178	0.298113244661497	0.291233047323393
CD28- CD8br %T cell	DE	DE	CD28- CD8br %T cell	Weighted mode	9	-0.108681760263839	0.114792333142769	0.371472507198935	0.291233047323393
CD28- CD8br AC	DE	DE	CD28- CD8br AC	MR Egger	11	-0.202217058031165	0.210649384910746	0.362148718569758	0.387262642828605
CD28- CD8br AC	DE	DE	CD28- CD8br AC	Weighted median	11	0.0212108816834675	0.0751922507679027	0.777875523997549	0.387262642828605
CD28- CD8br AC	DE	DE	CD28- CD8br AC	Inverse variance weighted	11	0.0217320978281599	0.0557471638331478	0.696659858133451	0.387262642828605
CD28- CD8br AC	DE	DE	CD28- CD8br AC	Simple mode	11	0.039643891379701	0.119455017775615	0.746836089912038	0.387262642828605
CD28- CD8br AC	DE	DE	CD28- CD8br AC	Weighted mode	11	0.0126937847273608	0.100434745483301	0.901929596170244	0.387262642828605
CD28- CD8dim %CD8dim	DE	DE	CD28- CD8dim %CD8dim	MR Egger	8	-0.047135498997382	0.312416356381128	0.885019730568004	0.269886310132975
CD28- CD8dim %CD8dim	DE	DE	CD28- CD8dim %CD8dim	Weighted median	8	-0.0531796842631128	0.0922324040485728	0.564220834002058	0.269886310132975
CD28- CD8dim %CD8dim	DE	DE	CD28- CD8dim %CD8dim	Inverse variance weighted	8	0.0112787117629203	0.0709169703275248	0.873636506198593	0.269886310132975
CD28- CD8dim %CD8dim	DE	DE	CD28- CD8dim %CD8dim	Simple mode	8	-0.0670647007779138	0.124118742795477	0.605727840289225	0.269886310132975
CD28- CD8dim %CD8dim	DE	DE	CD28- CD8dim %CD8dim	Weighted mode	8	-0.0768117852616733	0.103548363851326	0.482351862049093	0.269886310132975
CD28- CD8dim %T cell	DE	DE	CD28- CD8dim %T cell	MR Egger	16	-0.0544805622693257	0.0853994075907809	0.533802364990821	0.53001977359513
CD28- CD8dim %T cell	DE	DE	CD28- CD8dim %T cell	Weighted median	16	-0.0737054509515593	0.0595583578862477	0.215889160971275	0.53001977359513
CD28- CD8dim %T cell	DE	DE	CD28- CD8dim %T cell	Inverse variance weighted	16	-0.0130209900656509	0.0397093035101828	0.742981381459977	0.53001977359513
CD28- CD8dim %T cell	DE	DE	CD28- CD8dim %T cell	Simple mode	16	-0.134755221484483	0.111696096880684	0.246329738467864	0.53001977359513
CD28- CD8dim %T cell	DE	DE	CD28- CD8dim %T cell	Weighted mode	16	-0.128733473578621	0.0963225314571618	0.201311594626331	0.53001977359513
CD28- CD8dim AC	DE	DE	CD28- CD8dim AC	MR Egger	17	-0.03918930385886	0.082629524690258	0.642132592556234	0.54453140976339
CD28- CD8dim AC	DE	DE	CD28- CD8dim AC	Weighted median	17	-0.0470860254576152	0.0537152210084759	0.380711397071774	0.54453140976339
CD28- CD8dim AC	DE	DE	CD28- CD8dim AC	Inverse variance weighted	17	-0.00959594423581077	0.0357752039112194	0.788523116963108	0.54453140976339
CD28- CD8dim AC	DE	DE	CD28- CD8dim AC	Simple mode	17	-0.050601763658211	0.10358591653308	0.631823081389959	0.54453140976339
CD28- CD8dim AC	DE	DE	CD28- CD8dim AC	Weighted mode	17	-0.0579954700376065	0.0915460905435175	0.535351594153651	0.54453140976339
CD28- DN (CD4-CD8-) %DN	DE	DE	CD28- DN (CD4-CD8-) %DN	MR Egger	11	0.190698958241571	0.267220170532098	0.493539328393936	0.368528657387193
CD28- DN (CD4-CD8-) %DN	DE	DE	CD28- DN (CD4-CD8-) %DN	Weighted median	11	0.101965557433483	0.0764916017107527	0.182522140895986	0.368528657387193
CD28- DN (CD4-CD8-) %DN	DE	DE	CD28- DN (CD4-CD8-) %DN	Inverse variance weighted	11	0.0343197043308935	0.0566267681067196	0.544469221237443	0.368528657387193
CD28- DN (CD4-CD8-) %DN	DE	DE	CD28- DN (CD4-CD8-) %DN	Simple mode	11	0.120471821150009	0.110070857861774	0.299400050961582	0.368528657387193
CD28- DN (CD4-CD8-) %DN	DE	DE	CD28- DN (CD4-CD8-) %DN	Weighted mode	11	0.128054764581488	0.105157506735271	0.251275243742051	0.368528657387193
CD28- DN (CD4-CD8-) %T cell	DE	DE	CD28- DN (CD4-CD8-) %T cell	MR Egger	13	-0.0435934392953711	0.169769376816355	0.802087783479657	0.448085798156997
CD28- DN (CD4-CD8-) %T cell	DE	DE	CD28- DN (CD4-CD8-) %T cell	Weighted median	13	-0.0047653880266987	0.065990995620353	0.942432637732324	0.448085798156997
CD28- DN (CD4-CD8-) %T cell	DE	DE	CD28- DN (CD4-CD8-) %T cell	Inverse variance weighted	13	-0.0408901488686033	0.0495867484099782	0.409588228988751	0.448085798156997
CD28- DN (CD4-CD8-) %T cell	DE	DE	CD28- DN (CD4-CD8-) %T cell	Simple mode	13	-0.000945819149985649	0.104207274000228	0.992907387153332	0.448085798156997
CD28- DN (CD4-CD8-) %T cell	DE	DE	CD28- DN (CD4-CD8-) %T cell	Weighted mode	13	0.00163981151225401	0.0997426322026205	0.987153211969121	0.448085798156997
CD28- DN (CD4-CD8-) AC	DE	DE	CD28- DN (CD4-CD8-) AC	MR Egger	16	-0.141651833803793	0.176927603308909	0.436727992629556	0.541640235837371
CD28- DN (CD4-CD8-) AC	DE	DE	CD28- DN (CD4-CD8-) AC	Weighted median	16	-0.0495780050547843	0.0619941482420829	0.423872623609333	0.541640235837371
CD28- DN (CD4-CD8-) AC	DE	DE	CD28- DN (CD4-CD8-) AC	Inverse variance weighted	16	-0.0435668142668821	0.0457558389681688	0.341016568035365	0.541640235837371
CD28- DN (CD4-CD8-) AC	DE	DE	CD28- DN (CD4-CD8-) AC	Simple mode	16	-0.0258959803839948	0.0930784424120169	0.78464445726664	0.541640235837371
CD28- DN (CD4-CD8-) AC	DE	DE	CD28- DN (CD4-CD8-) AC	Weighted mode	16	-0.0341984666691307	0.0892165602113068	0.706860736928632	0.541640235837371
CD28 on activated & secreting Treg	DE	DE	CD28 on activated & secreting Treg	MR Egger	11	-0.00726586578554957	0.100724406225543	0.944071241064198	0.47950866896007
CD28 on activated & secreting Treg	DE	DE	CD28 on activated & secreting Treg	Weighted median	11	-0.0568549933375814	0.0620478718467556	0.359505102964413	0.47950866896007
CD28 on activated & secreting Treg	DE	DE	CD28 on activated & secreting Treg	Inverse variance weighted	11	-0.0604083789796705	0.0468179693312022	0.196952794820053	0.47950866896007
CD28 on activated & secreting Treg	DE	DE	CD28 on activated & secreting Treg	Simple mode	11	-0.0712635570456825	0.107311945947658	0.521656559977265	0.47950866896007
CD28 on activated & secreting Treg	DE	DE	CD28 on activated & secreting Treg	Weighted mode	11	-0.0988208776128959	0.099801040315549	0.345440212042331	0.47950866896007
CD28 on activated Treg	DE	DE	CD28 on activated Treg	MR Egger	9	-0.142563042825713	0.123641582769059	0.286744271509299	0.378989055910654
CD28 on activated Treg	DE	DE	CD28 on activated Treg	Weighted median	9	0.015698871545295	0.0636017423874294	0.80503914136241	0.378989055910654
CD28 on activated Treg	DE	DE	CD28 on activated Treg	Inverse variance weighted	9	-0.00234229437148708	0.0612225559949286	0.969481432719941	0.378989055910654
CD28 on activated Treg	DE	DE	CD28 on activated Treg	Simple mode	9	0.0184181719314449	0.0987946177423448	0.856749165471453	0.378989055910654
CD28 on activated Treg	DE	DE	CD28 on activated Treg	Weighted mode	9	0.0208839416319146	0.114251496873368	0.859510751361046	0.378989055910654
CD28 on CD28+ CD4+	DE	DE	CD28 on CD28+ CD4+	MR Egger	13	-0.0651437898735547	0.134341896361727	0.637252221897299	0.614334424444824
CD28 on CD28+ CD4+	DE	DE	CD28 on CD28+ CD4+	Weighted median	13	-0.0483972688309876	0.0690137805179789	0.48313475842972	0.614334424444824
CD28 on CD28+ CD4+	DE	DE	CD28 on CD28+ CD4+	Inverse variance weighted	13	-0.0173475495894782	0.0521217686146479	0.739264619562635	0.614334424444824
CD28 on CD28+ CD4+	DE	DE	CD28 on CD28+ CD4+	Simple mode	13	0.12185264306828	0.123570793785851	0.34355193028971	0.614334424444824
CD28 on CD28+ CD4+	DE	DE	CD28 on CD28+ CD4+	Weighted mode	13	-0.112667140710694	0.0729877457296077	0.14862506338841	0.614334424444824
CD28 on CD28+ CD45RA- CD8br	DE	DE	CD28 on CD28+ CD45RA- CD8br	MR Egger	10	-0.120098493274502	0.139053080360377	0.412903457245313	0.306410109280769
CD28 on CD28+ CD45RA- CD8br	DE	DE	CD28 on CD28+ CD45RA- CD8br	Weighted median	10	-0.0324619018736845	0.0772560799784274	0.674349783140227	0.306410109280769
CD28 on CD28+ CD45RA- CD8br	DE	DE	CD28 on CD28+ CD45RA- CD8br	Inverse variance weighted	10	-0.0835317624635477	0.057586388323937	0.146906044408284	0.306410109280769
CD28 on CD28+ CD45RA- CD8br	DE	DE	CD28 on CD28+ CD45RA- CD8br	Simple mode	10	-0.0295188032822521	0.0997396821729495	0.773976970601195	0.306410109280769
CD28 on CD28+ CD45RA- CD8br	DE	DE	CD28 on CD28+ CD45RA- CD8br	Weighted mode	10	-0.0190077720483347	0.0883550205457335	0.834462242869612	0.306410109280769
CD28 on CD28+ CD45RA+ CD8br	DE	DE	CD28 on CD28+ CD45RA+ CD8br	MR Egger	8	-0.0620173543097246	0.0978562121304797	0.549618756989001	0.573191807160302
CD28 on CD28+ CD45RA+ CD8br	DE	DE	CD28 on CD28+ CD45RA+ CD8br	Weighted median	8	-0.0168107119105122	0.0536961262514687	0.75422655169656	0.573191807160302
CD28 on CD28+ CD45RA+ CD8br	DE	DE	CD28 on CD28+ CD45RA+ CD8br	Inverse variance weighted	8	0.050021017916702	0.0543544720467789	0.357429491379718	0.573191807160302
CD28 on CD28+ CD45RA+ CD8br	DE	DE	CD28 on CD28+ CD45RA+ CD8br	Simple mode	8	0.0549123326293214	0.105971070923787	0.620302021197738	0.573191807160302
CD28 on CD28+ CD45RA+ CD8br	DE	DE	CD28 on CD28+ CD45RA+ CD8br	Weighted mode	8	-0.00953900366242855	0.0553571908775236	0.868064278928487	0.573191807160302
CD28 on CD28+ DN (CD4-CD8-)	DE	DE	CD28 on CD28+ DN (CD4-CD8-)	MR Egger	13	-0.0260233122751049	0.128672723646379	0.843417706642232	0.58145365894197
CD28 on CD28+ DN (CD4-CD8-)	DE	DE	CD28 on CD28+ DN (CD4-CD8-)	Weighted median	13	-0.0841774969803843	0.0630743918783088	0.182015534469784	0.58145365894197
CD28 on CD28+ DN (CD4-CD8-)	DE	DE	CD28 on CD28+ DN (CD4-CD8-)	Inverse variance weighted	13	-0.0211641675433825	0.0595913083307127	0.722473268181228	0.58145365894197
CD28 on CD28+ DN (CD4-CD8-)	DE	DE	CD28 on CD28+ DN (CD4-CD8-)	Simple mode	13	0.00617727277776875	0.0901782179284009	0.946515246605904	0.58145365894197
CD28 on CD28+ DN (CD4-CD8-)	DE	DE	CD28 on CD28+ DN (CD4-CD8-)	Weighted mode	13	-0.121076169726175	0.0609793282264818	0.0704187631631805	0.58145365894197
CD28 on CD39+ activated Treg	DE	DE	CD28 on CD39+ activated Treg	MR Egger	8	0.196547280139345	0.0904684505908901	0.0728053858105515	0.379890117545569
CD28 on CD39+ activated Treg	DE	DE	CD28 on CD39+ activated Treg	Weighted median	8	0.0090940719416826	0.0578433368957364	0.875072249796491	0.379890117545569
CD28 on CD39+ activated Treg	DE	DE	CD28 on CD39+ activated Treg	Inverse variance weighted	8	0.000692546700880322	0.0555872076623198	0.990059618952497	0.379890117545569
CD28 on CD39+ activated Treg	DE	DE	CD28 on CD39+ activated Treg	Simple mode	8	0.00894154672443803	0.105496760991414	0.934828028415134	0.379890117545569
CD28 on CD39+ activated Treg	DE	DE	CD28 on CD39+ activated Treg	Weighted mode	8	0.00460071956603669	0.0753946461886505	0.953047530372737	0.379890117545569
CD28 on CD39+ CD4+	DE	DE	CD28 on CD39+ CD4+	MR Egger	9	-0.0439392544895788	0.0667760242105234	0.531567833502916	0.83337471712136
CD28 on CD39+ CD4+	DE	DE	CD28 on CD39+ CD4+	Weighted median	9	-0.046302181331376	0.0376964449384018	0.219337974458205	0.83337471712136
CD28 on CD39+ CD4+	DE	DE	CD28 on CD39+ CD4+	Inverse variance weighted	9	-0.0545153494339892	0.0328321942795006	0.0968292705405602	0.83337471712136
CD28 on CD39+ CD4+	DE	DE	CD28 on CD39+ CD4+	Simple mode	9	-0.101324989946405	0.0818762551606658	0.250975972498845	0.83337471712136
CD28 on CD39+ CD4+	DE	DE	CD28 on CD39+ CD4+	Weighted mode	9	-0.0466381194048065	0.0390583885205378	0.266655282837964	0.83337471712136
CD28 on CD39+ CD8br	DE	DE	CD28 on CD39+ CD8br	MR Egger	11	0.216334898622398	0.109693155294687	0.0800605626685847	0.36711816360781
CD28 on CD39+ CD8br	DE	DE	CD28 on CD39+ CD8br	Weighted median	11	0.10333791042233	0.0685763433220911	0.131835473998538	0.36711816360781
CD28 on CD39+ CD8br	DE	DE	CD28 on CD39+ CD8br	Inverse variance weighted	11	0.0452336028843461	0.0583155129377973	0.437943766770547	0.36711816360781
CD28 on CD39+ CD8br	DE	DE	CD28 on CD39+ CD8br	Simple mode	11	0.146577919589509	0.122440236885107	0.258860616094703	0.36711816360781
CD28 on CD39+ CD8br	DE	DE	CD28 on CD39+ CD8br	Weighted mode	11	0.146577919589509	0.089824276262366	0.133766581592986	0.36711816360781
CD28 on CD39+ resting Treg	DE	DE	CD28 on CD39+ resting Treg	MR Egger	11	-0.0864959607160474	0.169086955298006	0.621281660790785	0.38981723146801
CD28 on CD39+ resting Treg	DE	DE	CD28 on CD39+ resting Treg	Weighted median	11	-0.099165466567983	0.0761185467656404	0.19265101927577	0.38981723146801
CD28 on CD39+ resting Treg	DE	DE	CD28 on CD39+ resting Treg	Inverse variance weighted	11	-0.0889768650961797	0.0610218931797459	0.144809175739189	0.38981723146801
CD28 on CD39+ resting Treg	DE	DE	CD28 on CD39+ resting Treg	Simple mode	11	-0.167192608243579	0.128363110046477	0.221943700646367	0.38981723146801
CD28 on CD39+ resting Treg	DE	DE	CD28 on CD39+ resting Treg	Weighted mode	11	-0.145189497598038	0.12664132682086	0.278296021846895	0.38981723146801
CD28 on CD39+ secreting Treg	DE	DE	CD28 on CD39+ secreting Treg	MR Egger	11	-0.0237282515022732	0.108256091069502	0.831395096357832	0.611208774997181
CD28 on CD39+ secreting Treg	DE	DE	CD28 on CD39+ secreting Treg	Weighted median	11	-0.0469505065704686	0.0490626587586891	0.338592541157763	0.611208774997181
CD28 on CD39+ secreting Treg	DE	DE	CD28 on CD39+ secreting Treg	Inverse variance weighted	11	-0.0470201649296986	0.0488279030919872	0.335558887948605	0.611208774997181
CD28 on CD39+ secreting Treg	DE	DE	CD28 on CD39+ secreting Treg	Simple mode	11	-0.146400135372746	0.103415729363507	0.187261093984679	0.611208774997181
CD28 on CD39+ secreting Treg	DE	DE	CD28 on CD39+ secreting Treg	Weighted mode	11	-0.0595066246476479	0.0490815294844107	0.253223373362686	0.611208774997181
CD28 on CD4 Treg	DE	DE	CD28 on CD4 Treg	MR Egger	11	-0.199554145602748	0.133869635889107	0.170240608670937	0.448012638542608
CD28 on CD4 Treg	DE	DE	CD28 on CD4 Treg	Weighted median	11	-0.0510450494345137	0.0757859666731499	0.500602388140405	0.448012638542608
CD28 on CD4 Treg	DE	DE	CD28 on CD4 Treg	Inverse variance weighted	11	-0.0793849015878133	0.0539888842522672	0.14145522527352	0.448012638542608
CD28 on CD4 Treg	DE	DE	CD28 on CD4 Treg	Simple mode	11	0.0797911527623038	0.130137388582779	0.553478669516218	0.448012638542608
CD28 on CD4 Treg	DE	DE	CD28 on CD4 Treg	Weighted mode	11	0.0550056812056099	0.108254723486969	0.622393448579349	0.448012638542608
CD28 on CD4+	DE	DE	CD28 on CD4+	MR Egger	14	0.0249850252361595	0.126224376660259	0.846404485261099	0.614078132797665
CD28 on CD4+	DE	DE	CD28 on CD4+	Weighted median	14	-0.0858795165099505	0.0611625867112464	0.160283580137332	0.614078132797665
CD28 on CD4+	DE	DE	CD28 on CD4+	Inverse variance weighted	14	-0.0397686396946398	0.0522426537249878	0.446520109428583	0.614078132797665
CD28 on CD4+	DE	DE	CD28 on CD4+	Simple mode	14	-0.00159595323268291	0.120814563899937	0.989660877250171	0.614078132797665
CD28 on CD4+	DE	DE	CD28 on CD4+	Weighted mode	14	-0.130691448052168	0.0727754009086286	0.095790423341333	0.614078132797665
CD28 on CD45RA- CD4 not Treg	DE	DE	CD28 on CD45RA- CD4 not Treg	MR Egger	10	0.0623003473304505	0.10437073476128	0.567069873730841	0.514082575716342
CD28 on CD45RA- CD4 not Treg	DE	DE	CD28 on CD45RA- CD4 not Treg	Weighted median	10	-0.0405797794752102	0.0599245436703161	0.498290940558569	0.514082575716342
CD28 on CD45RA- CD4 not Treg	DE	DE	CD28 on CD45RA- CD4 not Treg	Inverse variance weighted	10	-0.0216979472133749	0.0503478910816071	0.666497165407965	0.514082575716342
CD28 on CD45RA- CD4 not Treg	DE	DE	CD28 on CD45RA- CD4 not Treg	Simple mode	10	-0.0755729455340447	0.109474902147767	0.507401431422271	0.514082575716342
CD28 on CD45RA- CD4 not Treg	DE	DE	CD28 on CD45RA- CD4 not Treg	Weighted mode	10	-0.135293611994686	0.11903754056396	0.285077216200205	0.514082575716342
CD28 on CD45RA+ CD4+	DE	DE	CD28 on CD45RA+ CD4+	MR Egger	11	-0.23400070006663	0.098234367290297	0.04108834551992	0.567533559894359
CD28 on CD45RA+ CD4+	DE	DE	CD28 on CD45RA+ CD4+	Weighted median	11	-0.0298646266451539	0.0623212565938227	0.631793152780111	0.567533559894359
CD28 on CD45RA+ CD4+	DE	DE	CD28 on CD45RA+ CD4+	Inverse variance weighted	11	-0.000559734887371751	0.0502180421089406	0.991106889897271	0.567533559894359
CD28 on CD45RA+ CD4+	DE	DE	CD28 on CD45RA+ CD4+	Simple mode	11	0.0196426582201771	0.115149001209248	0.867952335964289	0.567533559894359
CD28 on CD45RA+ CD4+	DE	DE	CD28 on CD45RA+ CD4+	Weighted mode	11	-0.0308440928199834	0.0936386830609534	0.748652716050405	0.567533559894359
CD28 on resting Treg	DE	DE	CD28 on resting Treg	MR Egger	15	-0.0952873180713572	0.0583718368514355	0.126565637164485	0.891877556871056
CD28 on resting Treg	DE	DE	CD28 on resting Treg	Weighted median	15	-0.0408854142523467	0.0494205200793818	0.408069130700221	0.891877556871056
CD28 on resting Treg	DE	DE	CD28 on resting Treg	Inverse variance weighted	15	-0.0614980163276532	0.0324841563590499	0.0583353227432293	0.891877556871056
CD28 on resting Treg	DE	DE	CD28 on resting Treg	Simple mode	15	-0.0112249887784992	0.0822245745556254	0.893356887284429	0.891877556871056
CD28 on resting Treg	DE	DE	CD28 on resting Treg	Weighted mode	15	-0.0216219291661595	0.0634200347827135	0.73821702404737	0.891877556871056
CD28 on secreting Treg	DE	DE	CD28 on secreting Treg	MR Egger	9	0.0181509531424832	0.106810655992183	0.869867661152029	0.437697380897053
CD28 on secreting Treg	DE	DE	CD28 on secreting Treg	Weighted median	9	-0.0273166377753727	0.0648901019156029	0.673778658852152	0.437697380897053
CD28 on secreting Treg	DE	DE	CD28 on secreting Treg	Inverse variance weighted	9	-0.0665527450890814	0.0459066816196432	0.147131082492613	0.437697380897053
CD28 on secreting Treg	DE	DE	CD28 on secreting Treg	Simple mode	9	0.028466610630379	0.105628754482871	0.794368124602698	0.437697380897053
CD28 on secreting Treg	DE	DE	CD28 on secreting Treg	Weighted mode	9	0.0170109871922831	0.119936233226791	0.890718218398024	0.437697380897053
CD28+ CD45RA- CD8br %CD8br	DE	DE	CD28+ CD45RA- CD8br %CD8br	MR Egger	9	-0.0283528293044093	0.0665329036553189	0.682797998322603	0.339485718220402
CD28+ CD45RA- CD8br %CD8br	DE	DE	CD28+ CD45RA- CD8br %CD8br	Weighted median	9	-0.00854612659199323	0.0504103633272706	0.865378877088572	0.339485718220402
CD28+ CD45RA- CD8br %CD8br	DE	DE	CD28+ CD45RA- CD8br %CD8br	Inverse variance weighted	9	-0.0100357517620234	0.0415903109514239	0.809322429592089	0.339485718220402
CD28+ CD45RA- CD8br %CD8br	DE	DE	CD28+ CD45RA- CD8br %CD8br	Simple mode	9	-0.0120564566023612	0.0719160192290014	0.871021979125741	0.339485718220402
CD28+ CD45RA- CD8br %CD8br	DE	DE	CD28+ CD45RA- CD8br %CD8br	Weighted mode	9	-0.00394434241724484	0.0496246476055088	0.93860031237829	0.339485718220402
CD28+ CD45RA- CD8br %T cell	DE	DE	CD28+ CD45RA- CD8br %T cell	MR Egger	14	-0.0349638688829289	0.0555051035571857	0.540554972199272	0.508630971807493
CD28+ CD45RA- CD8br %T cell	DE	DE	CD28+ CD45RA- CD8br %T cell	Weighted median	14	-0.00943707430474084	0.0458881717414579	0.837061393395535	0.508630971807493
CD28+ CD45RA- CD8br %T cell	DE	DE	CD28+ CD45RA- CD8br %T cell	Inverse variance weighted	14	-0.00536012821834223	0.0347245999831068	0.877325006261934	0.508630971807493
CD28+ CD45RA- CD8br %T cell	DE	DE	CD28+ CD45RA- CD8br %T cell	Simple mode	14	-0.0145472985524154	0.0644494440591605	0.824931782840157	0.508630971807493
CD28+ CD45RA- CD8br %T cell	DE	DE	CD28+ CD45RA- CD8br %T cell	Weighted mode	14	-0.0145472985524154	0.0438681743214609	0.745466003951198	0.508630971807493
CD28+ CD45RA- CD8br AC	DE	DE	CD28+ CD45RA- CD8br AC	MR Egger	13	-0.00685064470174762	0.0658100808574004	0.918965961149268	0.468102201183368
CD28+ CD45RA- CD8br AC	DE	DE	CD28+ CD45RA- CD8br AC	Weighted median	13	-0.0125835139860339	0.0535107942506795	0.814085774856687	0.468102201183368
CD28+ CD45RA- CD8br AC	DE	DE	CD28+ CD45RA- CD8br AC	Inverse variance weighted	13	0.0129912154888536	0.0378986931924477	0.731757989034206	0.468102201183368
CD28+ CD45RA- CD8br AC	DE	DE	CD28+ CD45RA- CD8br AC	Simple mode	13	-0.00693195460382473	0.0890493058159131	0.939235079847614	0.468102201183368
CD28+ CD45RA- CD8br AC	DE	DE	CD28+ CD45RA- CD8br AC	Weighted mode	13	-0.0201333359608997	0.0565133554601816	0.727832412298757	0.468102201183368
CD28+ CD45RA- CD8dim %CD8dim	DE	DE	CD28+ CD45RA- CD8dim %CD8dim	MR Egger	11	0.16705621205518	0.153929829858387	0.306012959837929	0.341900769437866
CD28+ CD45RA- CD8dim %CD8dim	DE	DE	CD28+ CD45RA- CD8dim %CD8dim	Weighted median	11	0.0828121007449452	0.0763443442305743	0.278046478163054	0.341900769437866
CD28+ CD45RA- CD8dim %CD8dim	DE	DE	CD28+ CD45RA- CD8dim %CD8dim	Inverse variance weighted	11	-0.0249054666726044	0.0636561793791584	0.695612610079573	0.341900769437866
CD28+ CD45RA- CD8dim %CD8dim	DE	DE	CD28+ CD45RA- CD8dim %CD8dim	Simple mode	11	0.0884865586776771	0.108313069662672	0.432987666458484	0.341900769437866
CD28+ CD45RA- CD8dim %CD8dim	DE	DE	CD28+ CD45RA- CD8dim %CD8dim	Weighted mode	11	0.102477759043217	0.0817734223398701	0.238645061634168	0.341900769437866
CD28+ CD45RA- CD8dim %T cell	DE	DE	CD28+ CD45RA- CD8dim %T cell	MR Egger	11	-0.0152111532502097	0.0701113618454459	0.833080164832987	0.357662086818632
CD28+ CD45RA- CD8dim %T cell	DE	DE	CD28+ CD45RA- CD8dim %T cell	Weighted median	11	0.0205745315293841	0.055816368379997	0.712417639665602	0.357662086818632
CD28+ CD45RA- CD8dim %T cell	DE	DE	CD28+ CD45RA- CD8dim %T cell	Inverse variance weighted	11	0.0638454040874693	0.0401592123132095	0.111878274902817	0.357662086818632
CD28+ CD45RA- CD8dim %T cell	DE	DE	CD28+ CD45RA- CD8dim %T cell	Simple mode	11	0.00865468665312386	0.0878271524715415	0.923449022098971	0.357662086818632
CD28+ CD45RA- CD8dim %T cell	DE	DE	CD28+ CD45RA- CD8dim %T cell	Weighted mode	11	0.00865468665312386	0.0617358375599251	0.891294134501804	0.357662086818632
CD28+ CD45RA- CD8dim AC	DE	DE	CD28+ CD45RA- CD8dim AC	MR Egger	9	0.330745533335322	0.205985228788587	0.152380204168937	0.270068054639686
CD28+ CD45RA- CD8dim AC	DE	DE	CD28+ CD45RA- CD8dim AC	Weighted median	9	0.0355635719602658	0.0987693323182932	0.71879706966575	0.270068054639686
CD28+ CD45RA- CD8dim AC	DE	DE	CD28+ CD45RA- CD8dim AC	Inverse variance weighted	9	0.0902271401200242	0.0674998662986638	0.181320248915505	0.270068054639686
CD28+ CD45RA- CD8dim AC	DE	DE	CD28+ CD45RA- CD8dim AC	Simple mode	9	-0.0704783357314744	0.16015622842524	0.67154056571353	0.270068054639686
CD28+ CD45RA- CD8dim AC	DE	DE	CD28+ CD45RA- CD8dim AC	Weighted mode	9	0.248041044139504	0.161714580641775	0.163617451197035	0.270068054639686
CD28+ CD45RA+ CD8br %CD8br	DE	DE	CD28+ CD45RA+ CD8br %CD8br	MR Egger	9	-0.150974730605435	0.443183596250297	0.743355186716834	0.292448026269568
CD28+ CD45RA+ CD8br %CD8br	DE	DE	CD28+ CD45RA+ CD8br %CD8br	Weighted median	9	-0.175100484388221	0.107213443662607	0.102427943652914	0.292448026269568
CD28+ CD45RA+ CD8br %CD8br	DE	DE	CD28+ CD45RA+ CD8br %CD8br	Inverse variance weighted	9	-0.0850741802457285	0.104659115428638	0.416293006771675	0.292448026269568
CD28+ CD45RA+ CD8br %CD8br	DE	DE	CD28+ CD45RA+ CD8br %CD8br	Simple mode	9	0.178013511893322	0.211515786981264	0.424448665346698	0.292448026269568
CD28+ CD45RA+ CD8br %CD8br	DE	DE	CD28+ CD45RA+ CD8br %CD8br	Weighted mode	9	-0.166802329880325	0.16110338887294	0.330774543896713	0.292448026269568
CD28+ CD45RA+ CD8br %T cell	DE	DE	CD28+ CD45RA+ CD8br %T cell	MR Egger	15	-0.144808082359979	0.142388723059451	0.327712062596226	0.479491757967459
CD28+ CD45RA+ CD8br %T cell	DE	DE	CD28+ CD45RA+ CD8br %T cell	Weighted median	15	-0.068352281984053	0.0812301992420078	0.400088088709873	0.479491757967459
CD28+ CD45RA+ CD8br %T cell	DE	DE	CD28+ CD45RA+ CD8br %T cell	Inverse variance weighted	15	-0.0548420698444321	0.0612731228154719	0.370764187834414	0.479491757967459
CD28+ CD45RA+ CD8br %T cell	DE	DE	CD28+ CD45RA+ CD8br %T cell	Simple mode	15	-0.0447645538600674	0.119709670823823	0.714049284540176	0.479491757967459
CD28+ CD45RA+ CD8br %T cell	DE	DE	CD28+ CD45RA+ CD8br %T cell	Weighted mode	15	-0.0727416599983894	0.0954781566986836	0.45878259579416	0.479491757967459
CD28+ CD45RA+ CD8br AC	DE	DE	CD28+ CD45RA+ CD8br AC	MR Egger	17	0.169792320498336	0.199235191929227	0.407493142695904	0.548054289612286
CD28+ CD45RA+ CD8br AC	DE	DE	CD28+ CD45RA+ CD8br AC	Weighted median	17	0.0913723021953121	0.0764508407886299	0.232017802755698	0.548054289612286
CD28+ CD45RA+ CD8br AC	DE	DE	CD28+ CD45RA+ CD8br AC	Inverse variance weighted	17	0.0448179341640844	0.0571159443636111	0.432639210254085	0.548054289612286
CD28+ CD45RA+ CD8br AC	DE	DE	CD28+ CD45RA+ CD8br AC	Simple mode	17	0.141589059893422	0.13429510014391	0.307401337340524	0.548054289612286
CD28+ CD45RA+ CD8br AC	DE	DE	CD28+ CD45RA+ CD8br AC	Weighted mode	17	0.134803000341074	0.122176115136941	0.286194135394887	0.548054289612286
CD28+ CD45RA+ CD8dim %CD8dim	DE	DE	CD28+ CD45RA+ CD8dim %CD8dim	MR Egger	15	-0.000508715854935149	0.111945256661616	0.9964431594979	0.498968704255171
CD28+ CD45RA+ CD8dim %CD8dim	DE	DE	CD28+ CD45RA+ CD8dim %CD8dim	Weighted median	15	-0.0278286474336875	0.0543834908016424	0.608853067968907	0.498968704255171
CD28+ CD45RA+ CD8dim %CD8dim	DE	DE	CD28+ CD45RA+ CD8dim %CD8dim	Inverse variance weighted	15	0.00806078904479403	0.0456647317694522	0.859884567324629	0.498968704255171
CD28+ CD45RA+ CD8dim %CD8dim	DE	DE	CD28+ CD45RA+ CD8dim %CD8dim	Simple mode	15	-0.0847150678595647	0.0740313192409607	0.271681710773783	0.498968704255171
CD28+ CD45RA+ CD8dim %CD8dim	DE	DE	CD28+ CD45RA+ CD8dim %CD8dim	Weighted mode	15	-0.0601625075850302	0.0568542979121817	0.307887352650344	0.498968704255171
CD28+ CD45RA+ CD8dim %T cell	DE	DE	CD28+ CD45RA+ CD8dim %T cell	MR Egger	19	0.00807277745566708	0.0665327156206023	0.904848000067535	0.674424032568781
CD28+ CD45RA+ CD8dim %T cell	DE	DE	CD28+ CD45RA+ CD8dim %T cell	Weighted median	19	-0.00977058590578276	0.0471822846056132	0.835946083415105	0.674424032568781
CD28+ CD45RA+ CD8dim %T cell	DE	DE	CD28+ CD45RA+ CD8dim %T cell	Inverse variance weighted	19	0.00383640717406301	0.0340532636569838	0.910300894841255	0.674424032568781
CD28+ CD45RA+ CD8dim %T cell	DE	DE	CD28+ CD45RA+ CD8dim %T cell	Simple mode	19	-0.0306279697672216	0.0701374088671774	0.667532920252441	0.674424032568781
CD28+ CD45RA+ CD8dim %T cell	DE	DE	CD28+ CD45RA+ CD8dim %T cell	Weighted mode	19	-0.0145562051289773	0.0537568039997253	0.789641739699079	0.674424032568781
CD28+ CD45RA+ CD8dim AC	DE	DE	CD28+ CD45RA+ CD8dim AC	MR Egger	16	-0.00345679313590858	0.0802997540326636	0.966270737971756	0.557830327521212
CD28+ CD45RA+ CD8dim AC	DE	DE	CD28+ CD45RA+ CD8dim AC	Weighted median	16	0.0038501759931952	0.054894748972589	0.944084284204836	0.557830327521212
CD28+ CD45RA+ CD8dim AC	DE	DE	CD28+ CD45RA+ CD8dim AC	Inverse variance weighted	16	-0.0166580516698488	0.0404723260749832	0.680639111472786	0.557830327521212
CD28+ CD45RA+ CD8dim AC	DE	DE	CD28+ CD45RA+ CD8dim AC	Simple mode	16	0.00646374408786671	0.0896752068480294	0.943490953459585	0.557830327521212
CD28+ CD45RA+ CD8dim AC	DE	DE	CD28+ CD45RA+ CD8dim AC	Weighted mode	16	0.0186477878740588	0.0788406371174732	0.816224784304059	0.557830327521212
CD28+ DN (CD4-CD8-) %DN	DE	DE	CD28+ DN (CD4-CD8-) %DN	MR Egger	11	-0.190698958241571	0.267220170532098	0.493539328393936	0.368528657387193
CD28+ DN (CD4-CD8-) %DN	DE	DE	CD28+ DN (CD4-CD8-) %DN	Weighted median	11	-0.101965557433483	0.0768997283736285	0.184854697714625	0.368528657387193
CD28+ DN (CD4-CD8-) %DN	DE	DE	CD28+ DN (CD4-CD8-) %DN	Inverse variance weighted	11	-0.0343197043308935	0.0566267681067196	0.544469221237443	0.368528657387193
CD28+ DN (CD4-CD8-) %DN	DE	DE	CD28+ DN (CD4-CD8-) %DN	Simple mode	11	-0.120471821150009	0.103840543660508	0.272931704927726	0.368528657387193
CD28+ DN (CD4-CD8-) %DN	DE	DE	CD28+ DN (CD4-CD8-) %DN	Weighted mode	11	-0.128054764581488	0.108080591964758	0.263487036120671	0.368528657387193
CD28+ DN (CD4-CD8-) %T cell	DE	DE	CD28+ DN (CD4-CD8-) %T cell	MR Egger	13	0.129498619653387	0.194611001807327	0.519488921273481	0.406850707263504
CD28+ DN (CD4-CD8-) %T cell	DE	DE	CD28+ DN (CD4-CD8-) %T cell	Weighted median	13	-0.00926911134354501	0.073247690416216	0.899300721096781	0.406850707263504
CD28+ DN (CD4-CD8-) %T cell	DE	DE	CD28+ DN (CD4-CD8-) %T cell	Inverse variance weighted	13	-0.0120904346076919	0.0662456718830147	0.855183253168853	0.406850707263504
CD28+ DN (CD4-CD8-) %T cell	DE	DE	CD28+ DN (CD4-CD8-) %T cell	Simple mode	13	0.0327838325320275	0.0999964300645893	0.748674412561341	0.406850707263504
CD28+ DN (CD4-CD8-) %T cell	DE	DE	CD28+ DN (CD4-CD8-) %T cell	Weighted mode	13	0.0148982917872469	0.0921163614836238	0.874207017454557	0.406850707263504
CD28+ DN (CD4-CD8-) AC	DE	DE	CD28+ DN (CD4-CD8-) AC	MR Egger	5	0.354361019778688	0.488644429051521	0.520781823525014	0.160165878477529
CD28+ DN (CD4-CD8-) AC	DE	DE	CD28+ DN (CD4-CD8-) AC	Weighted median	5	0.0591956630322858	0.123524490881163	0.631780650403798	0.160165878477529
CD28+ DN (CD4-CD8-) AC	DE	DE	CD28+ DN (CD4-CD8-) AC	Inverse variance weighted	5	-0.0127559623229725	0.146900491361171	0.930803434233769	0.160165878477529
CD28+ DN (CD4-CD8-) AC	DE	DE	CD28+ DN (CD4-CD8-) AC	Simple mode	5	0.0217132568249929	0.187139263785244	0.913222754383437	0.160165878477529
CD28+ DN (CD4-CD8-) AC	DE	DE	CD28+ DN (CD4-CD8-) AC	Weighted mode	5	0.124808378024552	0.138448549069937	0.418306734605467	0.160165878477529
CD3- lymphocyte %leukocyte	DE	DE	CD3- lymphocyte %leukocyte	MR Egger	8	0.0794621809492361	0.177615132725034	0.67029578387713	0.2603629734551
CD3- lymphocyte %leukocyte	DE	DE	CD3- lymphocyte %leukocyte	Weighted median	8	-0.0794876837300686	0.0793845920807016	0.31668245239007	0.2603629734551
CD3- lymphocyte %leukocyte	DE	DE	CD3- lymphocyte %leukocyte	Inverse variance weighted	8	-0.115211778607908	0.0598238969212308	0.0541232591550084	0.2603629734551
CD3- lymphocyte %leukocyte	DE	DE	CD3- lymphocyte %leukocyte	Simple mode	8	-0.0880609096992443	0.112640815730928	0.4599618763988	0.2603629734551
CD3- lymphocyte %leukocyte	DE	DE	CD3- lymphocyte %leukocyte	Weighted mode	8	-0.0846797884456028	0.107118508573874	0.455164822135894	0.2603629734551
CD3- lymphocyte %lymphocyte	DE	DE	CD3- lymphocyte %lymphocyte	MR Egger	10	-0.2508571658962	0.19176908992081	0.227165301797659	0.398558755683929
CD3- lymphocyte %lymphocyte	DE	DE	CD3- lymphocyte %lymphocyte	Weighted median	10	-0.0711028366996636	0.0670908315634494	0.289235777177872	0.398558755683929
CD3- lymphocyte %lymphocyte	DE	DE	CD3- lymphocyte %lymphocyte	Inverse variance weighted	10	0.00245675035243384	0.0577451055732774	0.966064448732095	0.398558755683929
CD3- lymphocyte %lymphocyte	DE	DE	CD3- lymphocyte %lymphocyte	Simple mode	10	-0.107604910323126	0.0956195642797087	0.289557263259047	0.398558755683929
CD3- lymphocyte %lymphocyte	DE	DE	CD3- lymphocyte %lymphocyte	Weighted mode	10	-0.0879926643994235	0.0867863469690758	0.337110856326489	0.398558755683929
CD3- lymphocyte AC	DE	DE	CD3- lymphocyte AC	MR Egger	12	0.128847006452319	0.153501996212732	0.42086763067739	0.363226589737675
CD3- lymphocyte AC	DE	DE	CD3- lymphocyte AC	Weighted median	12	0.0655226328649185	0.0735201690204154	0.372811245676369	0.363226589737675
CD3- lymphocyte AC	DE	DE	CD3- lymphocyte AC	Inverse variance weighted	12	0.0430955444890167	0.0541412133748344	0.426041282603717	0.363226589737675
CD3- lymphocyte AC	DE	DE	CD3- lymphocyte AC	Simple mode	12	0.146589043769436	0.115043355031071	0.228851714262941	0.363226589737675
CD3- lymphocyte AC	DE	DE	CD3- lymphocyte AC	Weighted mode	12	0.0870864388505781	0.105933059179708	0.428486011347555	0.363226589737675
CD3 on activated & secreting Treg	DE	DE	CD3 on activated & secreting Treg	MR Egger	14	-0.0454947103536576	0.0483105195329679	0.364911292189052	0.927143906730631
CD3 on activated & secreting Treg	DE	DE	CD3 on activated & secreting Treg	Weighted median	14	-0.0299246661137328	0.034100004242675	0.380184671679896	0.927143906730631
CD3 on activated & secreting Treg	DE	DE	CD3 on activated & secreting Treg	Inverse variance weighted	14	-0.00203445915721068	0.0273949333357765	0.940800268646875	0.927143906730631
CD3 on activated & secreting Treg	DE	DE	CD3 on activated & secreting Treg	Simple mode	14	0.0332321684035978	0.0571308897356833	0.570728547718794	0.927143906730631
CD3 on activated & secreting Treg	DE	DE	CD3 on activated & secreting Treg	Weighted mode	14	-0.0327614712765316	0.0363460683887544	0.383784207657575	0.927143906730631
CD3 on activated Treg	DE	DE	CD3 on activated Treg	MR Egger	12	-0.00937210860241658	0.0531123254567199	0.863456402039108	0.86180712579957
CD3 on activated Treg	DE	DE	CD3 on activated Treg	Weighted median	12	-0.0257482464281134	0.0353484630288599	0.466361388934038	0.86180712579957
CD3 on activated Treg	DE	DE	CD3 on activated Treg	Inverse variance weighted	12	0.00442442986602979	0.0277667452255728	0.873398832193713	0.86180712579957
CD3 on activated Treg	DE	DE	CD3 on activated Treg	Simple mode	12	0.0244471003598178	0.0697633894513805	0.732635304592628	0.86180712579957
CD3 on activated Treg	DE	DE	CD3 on activated Treg	Weighted mode	12	-0.0320881625922592	0.037167857723181	0.406385960774807	0.86180712579957
CD3 on CD28- CD8br	DE	DE	CD3 on CD28- CD8br	MR Egger	11	-0.11004045077732	0.110253534343126	0.344322919737219	0.39894158926281
CD3 on CD28- CD8br	DE	DE	CD3 on CD28- CD8br	Weighted median	11	-0.0151028016720158	0.0550619751221496	0.783863827021332	0.39894158926281
CD3 on CD28- CD8br	DE	DE	CD3 on CD28- CD8br	Inverse variance weighted	11	-0.0282912039061799	0.0401421075867439	0.480949493088985	0.39894158926281
CD3 on CD28- CD8br	DE	DE	CD3 on CD28- CD8br	Simple mode	11	0.0252240086687288	0.0868134977829865	0.777328886905132	0.39894158926281
CD3 on CD28- CD8br	DE	DE	CD3 on CD28- CD8br	Weighted mode	11	0.0191730918550709	0.0814714042587026	0.818697819303806	0.39894158926281
CD3 on CD28+ CD4+	DE	DE	CD3 on CD28+ CD4+	MR Egger	16	-0.110091102376921	0.0690317554569955	0.133079122190341	0.830441837407328
CD3 on CD28+ CD4+	DE	DE	CD3 on CD28+ CD4+	Weighted median	16	-0.0427236451676272	0.0429331678665074	0.319678004625956	0.830441837407328
CD3 on CD28+ CD4+	DE	DE	CD3 on CD28+ CD4+	Inverse variance weighted	16	-0.0517747121817643	0.0327967752426023	0.11441577888484	0.830441837407328
CD3 on CD28+ CD4+	DE	DE	CD3 on CD28+ CD4+	Simple mode	16	-0.0252420822900251	0.0710011409654918	0.727152602758839	0.830441837407328
CD3 on CD28+ CD4+	DE	DE	CD3 on CD28+ CD4+	Weighted mode	16	-0.0373548496874858	0.0419063951427273	0.386796598463344	0.830441837407328
CD3 on CD28+ CD45RA- CD8br	DE	DE	CD3 on CD28+ CD45RA- CD8br	MR Egger	13	0.044779637183258	0.0799934849942508	0.586840123887918	0.626168495866577
CD3 on CD28+ CD45RA- CD8br	DE	DE	CD3 on CD28+ CD45RA- CD8br	Weighted median	13	-0.0269606188602792	0.0453464690507251	0.552146143664768	0.626168495866577
CD3 on CD28+ CD45RA- CD8br	DE	DE	CD3 on CD28+ CD45RA- CD8br	Inverse variance weighted	13	-0.028219980500309	0.0333264983915499	0.397121635693615	0.626168495866577
CD3 on CD28+ CD45RA- CD8br	DE	DE	CD3 on CD28+ CD45RA- CD8br	Simple mode	13	-0.0401979129732061	0.0714306949507764	0.583963271734465	0.626168495866577
CD3 on CD28+ CD45RA- CD8br	DE	DE	CD3 on CD28+ CD45RA- CD8br	Weighted mode	13	-0.0401979129732061	0.0481208771560543	0.41984049344634	0.626168495866577
CD3 on CD28+ CD45RA+ CD8br	DE	DE	CD3 on CD28+ CD45RA+ CD8br	MR Egger	18	-0.0520054029539189	0.0501644814837877	0.315291657379324	1.08096546579267
CD3 on CD28+ CD45RA+ CD8br	DE	DE	CD3 on CD28+ CD45RA+ CD8br	Weighted median	18	-0.0466798753883617	0.03285056269996	0.155323611008786	1.08096546579267
CD3 on CD28+ CD45RA+ CD8br	DE	DE	CD3 on CD28+ CD45RA+ CD8br	Inverse variance weighted	18	-0.0166401961570658	0.0237136830530088	0.482858256690413	1.08096546579267
CD3 on CD28+ CD45RA+ CD8br	DE	DE	CD3 on CD28+ CD45RA+ CD8br	Simple mode	18	-0.024629183511986	0.0474067689875535	0.610090496948551	1.08096546579267
CD3 on CD28+ CD45RA+ CD8br	DE	DE	CD3 on CD28+ CD45RA+ CD8br	Weighted mode	18	-0.0412308481920932	0.0339985302235692	0.241819130314782	1.08096546579267
CD3 on CD28+ DN (CD4-CD8-)	DE	DE	CD3 on CD28+ DN (CD4-CD8-)	MR Egger	6	-0.140994487132049	0.308615258455879	0.671480206612995	0.178167272553447
CD3 on CD28+ DN (CD4-CD8-)	DE	DE	CD3 on CD28+ DN (CD4-CD8-)	Weighted median	6	-0.00921589194490121	0.0942047755975951	0.922068644316021	0.178167272553447
CD3 on CD28+ DN (CD4-CD8-)	DE	DE	CD3 on CD28+ DN (CD4-CD8-)	Inverse variance weighted	6	-0.0517459623502309	0.0729314003868176	0.478004607865271	0.178167272553447
CD3 on CD28+ DN (CD4-CD8-)	DE	DE	CD3 on CD28+ DN (CD4-CD8-)	Simple mode	6	0.00796517024662158	0.120270493527914	0.949763532824784	0.178167272553447
CD3 on CD28+ DN (CD4-CD8-)	DE	DE	CD3 on CD28+ DN (CD4-CD8-)	Weighted mode	6	0.00100112402442543	0.108692226881898	0.993007284145969	0.178167272553447
CD3 on CD39+ activated Treg	DE	DE	CD3 on CD39+ activated Treg	MR Egger	13	-0.0331358824773461	0.0643919856734753	0.617016434719815	0.895319510746156
CD3 on CD39+ activated Treg	DE	DE	CD3 on CD39+ activated Treg	Weighted median	13	-0.0221603539968905	0.0373128893093641	0.552574893279727	0.895319510746156
CD3 on CD39+ activated Treg	DE	DE	CD3 on CD39+ activated Treg	Inverse variance weighted	13	0.0229313424814411	0.0293619966092591	0.434810043845466	0.895319510746156
CD3 on CD39+ activated Treg	DE	DE	CD3 on CD39+ activated Treg	Simple mode	13	0.019881919836145	0.0678017442777883	0.774351008769172	0.895319510746156
CD3 on CD39+ activated Treg	DE	DE	CD3 on CD39+ activated Treg	Weighted mode	13	-0.025546336699552	0.0386021207025977	0.520614469672124	0.895319510746156
CD3 on CD39+ CD4+	DE	DE	CD3 on CD39+ CD4+	MR Egger	11	-0.076649270132602	0.0543344386304971	0.19195083790357	0.847420854175294
CD3 on CD39+ CD4+	DE	DE	CD3 on CD39+ CD4+	Weighted median	11	-0.0403371450493562	0.0341310056373795	0.23727201442283	0.847420854175294
CD3 on CD39+ CD4+	DE	DE	CD3 on CD39+ CD4+	Inverse variance weighted	11	-0.0131834865499625	0.0290200440706057	0.649620838497457	0.847420854175294
CD3 on CD39+ CD4+	DE	DE	CD3 on CD39+ CD4+	Simple mode	11	-0.0213400784240767	0.0601043142869525	0.729925852249379	0.847420854175294
CD3 on CD39+ CD4+	DE	DE	CD3 on CD39+ CD4+	Weighted mode	11	-0.0373031835144985	0.035376255756361	0.316478608537497	0.847420854175294
CD3 on CD39+ CD8br	DE	DE	CD3 on CD39+ CD8br	MR Egger	11	-0.12764414662247	0.108876052029557	0.271141359356004	0.522801859030182
CD3 on CD39+ CD8br	DE	DE	CD3 on CD39+ CD8br	Weighted median	11	-0.0136982107195082	0.0518810629811387	0.791756005096903	0.522801859030182
CD3 on CD39+ CD8br	DE	DE	CD3 on CD39+ CD8br	Inverse variance weighted	11	-0.0111750093161953	0.0463602864623077	0.809518667039579	0.522801859030182
CD3 on CD39+ CD8br	DE	DE	CD3 on CD39+ CD8br	Simple mode	11	-0.0116969030030063	0.0851591219914344	0.893477561785864	0.522801859030182
CD3 on CD39+ CD8br	DE	DE	CD3 on CD39+ CD8br	Weighted mode	11	-0.0235158722900789	0.0575673988592502	0.691521856412707	0.522801859030182
CD3 on CD39+ resting Treg	DE	DE	CD3 on CD39+ resting Treg	MR Egger	7	-0.308585753182925	0.153393404058905	0.100424642367164	0.350285848228716
CD3 on CD39+ resting Treg	DE	DE	CD3 on CD39+ resting Treg	Weighted median	7	-0.07829369890027	0.0606058855507127	0.19640917800464	0.350285848228716
CD3 on CD39+ resting Treg	DE	DE	CD3 on CD39+ resting Treg	Inverse variance weighted	7	-0.0125824695295492	0.0495687293860759	0.799620054074708	0.350285848228716
CD3 on CD39+ resting Treg	DE	DE	CD3 on CD39+ resting Treg	Simple mode	7	-0.0293762347252141	0.103516747411452	0.786115309708183	0.350285848228716
CD3 on CD39+ resting Treg	DE	DE	CD3 on CD39+ resting Treg	Weighted mode	7	-0.0676864348885653	0.0682758002107618	0.359786709185209	0.350285848228716
CD3 on CD39+ secreting Treg	DE	DE	CD3 on CD39+ secreting Treg	MR Egger	15	-0.0014474999916974	0.0684023478441907	0.983438141142019	0.830064101484727
CD3 on CD39+ secreting Treg	DE	DE	CD3 on CD39+ secreting Treg	Weighted median	15	-0.0359129747577575	0.0411087696984623	0.382331440974454	0.830064101484727
CD3 on CD39+ secreting Treg	DE	DE	CD3 on CD39+ secreting Treg	Inverse variance weighted	15	-0.0455741003600329	0.0351927279109993	0.195324956999843	0.830064101484727
CD3 on CD39+ secreting Treg	DE	DE	CD3 on CD39+ secreting Treg	Simple mode	15	0.0577382192708271	0.0824135386054505	0.49503762234919	0.830064101484727
CD3 on CD39+ secreting Treg	DE	DE	CD3 on CD39+ secreting Treg	Weighted mode	15	-0.0319145402679364	0.0462168182719349	0.501143912744072	0.830064101484727
CD3 on CD4 Treg	DE	DE	CD3 on CD4 Treg	MR Egger	14	-0.0212338881044156	0.0496538966666205	0.676488474748501	0.941776182239189
CD3 on CD4 Treg	DE	DE	CD3 on CD4 Treg	Weighted median	14	-0.0332684866699684	0.0361201740893205	0.357024318336822	0.941776182239189
CD3 on CD4 Treg	DE	DE	CD3 on CD4 Treg	Inverse variance weighted	14	-0.0142094668596656	0.027459327519932	0.604825852725758	0.941776182239189
CD3 on CD4 Treg	DE	DE	CD3 on CD4 Treg	Simple mode	14	-0.0295338500242413	0.0629514960147469	0.646731472168662	0.941776182239189
CD3 on CD4 Treg	DE	DE	CD3 on CD4 Treg	Weighted mode	14	-0.0378245944274272	0.036836408829546	0.323229990403014	0.941776182239189
CD3 on CD4+	DE	DE	CD3 on CD4+	MR Egger	13	-0.0209214768930585	0.0956781724559978	0.830914999465877	0.458073907854191
CD3 on CD4+	DE	DE	CD3 on CD4+	Weighted median	13	0.0105504803249819	0.0539543125486873	0.844966540761751	0.458073907854191
CD3 on CD4+	DE	DE	CD3 on CD4+	Inverse variance weighted	13	0.00533830773551314	0.0424802518284013	0.899996607056131	0.458073907854191
CD3 on CD4+	DE	DE	CD3 on CD4+	Simple mode	13	0.0187836089304694	0.0702180813814979	0.793623462692986	0.458073907854191
CD3 on CD4+	DE	DE	CD3 on CD4+	Weighted mode	13	0.0187836089304694	0.0558209666412831	0.742307242657634	0.458073907854191
CD3 on CD45RA- CD4+	DE	DE	CD3 on CD45RA- CD4+	MR Egger	18	-0.0829223193967201	0.0741797046518439	0.280132266450525	0.937877370590046
CD3 on CD45RA- CD4+	DE	DE	CD3 on CD45RA- CD4+	Weighted median	18	-0.0446611601078712	0.0406563959796814	0.271985046274669	0.937877370590046
CD3 on CD45RA- CD4+	DE	DE	CD3 on CD45RA- CD4+	Inverse variance weighted	18	0.0165795792835324	0.0376942926807538	0.660050658115754	0.937877370590046
CD3 on CD45RA- CD4+	DE	DE	CD3 on CD45RA- CD4+	Simple mode	18	0.03703634612333	0.0895627423027716	0.684392394027688	0.937877370590046
CD3 on CD45RA- CD4+	DE	DE	CD3 on CD45RA- CD4+	Weighted mode	18	-0.0236433083062533	0.0450044876966894	0.606121856688028	0.937877370590046
CD3 on CD45RA+ CD4+	DE	DE	CD3 on CD45RA+ CD4+	MR Egger	15	-0.0656858706764957	0.0535923535992694	0.242068892739771	1.05062476585384
CD3 on CD45RA+ CD4+	DE	DE	CD3 on CD45RA+ CD4+	Weighted median	15	-0.0325076740134672	0.0334105400270393	0.330564926579916	1.05062476585384
CD3 on CD45RA+ CD4+	DE	DE	CD3 on CD45RA+ CD4+	Inverse variance weighted	15	-0.0313023406051055	0.0301512876709714	0.299188164442792	1.05062476585384
CD3 on CD45RA+ CD4+	DE	DE	CD3 on CD45RA+ CD4+	Simple mode	15	-0.0412172749264551	0.0666236444214399	0.546076332903948	1.05062476585384
CD3 on CD45RA+ CD4+	DE	DE	CD3 on CD45RA+ CD4+	Weighted mode	15	-0.0345495996429523	0.0329881368800347	0.31269133267346	1.05062476585384
CD3 on CD8br	DE	DE	CD3 on CD8br	MR Egger	10	-0.114527701352443	0.0915039648465532	0.246066892376826	0.558703730541311
CD3 on CD8br	DE	DE	CD3 on CD8br	Weighted median	10	-0.0760344377703495	0.0492890246538649	0.122922004817153	0.558703730541311
CD3 on CD8br	DE	DE	CD3 on CD8br	Inverse variance weighted	10	-0.0710455742005935	0.0391047902399692	0.069247776941195	0.558703730541311
CD3 on CD8br	DE	DE	CD3 on CD8br	Simple mode	10	-0.109864516531762	0.0717702091067553	0.160181907883333	0.558703730541311
CD3 on CD8br	DE	DE	CD3 on CD8br	Weighted mode	10	-0.0858881523650489	0.0588224454486347	0.178263736288127	0.558703730541311
CD3 on CM CD4+	DE	DE	CD3 on CM CD4+	MR Egger	14	-0.083440316355715	0.0666776066869933	0.234634766650047	0.888808139624175
CD3 on CM CD4+	DE	DE	CD3 on CM CD4+	Weighted median	14	-0.0444495697823243	0.0390716437799311	0.255269714680438	0.888808139624175
CD3 on CM CD4+	DE	DE	CD3 on CM CD4+	Inverse variance weighted	14	-0.0292211288457355	0.0355963896125855	0.41170238910431	0.888808139624175
CD3 on CM CD4+	DE	DE	CD3 on CM CD4+	Simple mode	14	0.0385957055919351	0.0766023569271772	0.622800286742038	0.888808139624175
CD3 on CM CD4+	DE	DE	CD3 on CM CD4+	Weighted mode	14	-0.0289570601331856	0.037975610161094	0.459364073802365	0.888808139624175
CD3 on CM CD8br	DE	DE	CD3 on CM CD8br	MR Egger	11	-0.055907420251485	0.113829461886287	0.635074001320457	0.61331054280711
CD3 on CM CD8br	DE	DE	CD3 on CM CD8br	Weighted median	11	-0.0663838077515435	0.0515549772619325	0.197874302205689	0.61331054280711
CD3 on CM CD8br	DE	DE	CD3 on CM CD8br	Inverse variance weighted	11	-0.0656629746739645	0.0528909065052297	0.214428676987	0.61331054280711
CD3 on CM CD8br	DE	DE	CD3 on CM CD8br	Simple mode	11	-0.028586911717478	0.107776447220294	0.796210034422412	0.61331054280711
CD3 on CM CD8br	DE	DE	CD3 on CM CD8br	Weighted mode	11	-0.0586084201365924	0.0580212856545025	0.336254504880146	0.61331054280711
CD3 on EM CD4+	DE	DE	CD3 on EM CD4+	MR Egger	13	-0.0573297829459426	0.0973612961695488	0.567866492116126	0.713553665232186
CD3 on EM CD4+	DE	DE	CD3 on EM CD4+	Weighted median	13	-0.049166984015012	0.0446165942516704	0.270466571437026	0.713553665232186
CD3 on EM CD4+	DE	DE	CD3 on EM CD4+	Inverse variance weighted	13	-0.0035620836704093	0.0404446986862085	0.929818700593807	0.713553665232186
CD3 on EM CD4+	DE	DE	CD3 on EM CD4+	Simple mode	13	-0.0328801549077402	0.07754006984491	0.679038313800088	0.713553665232186
CD3 on EM CD4+	DE	DE	CD3 on EM CD4+	Weighted mode	13	-0.0512305531274121	0.0444139717772482	0.271171863102185	0.713553665232186
CD3 on EM CD8br	DE	DE	CD3 on EM CD8br	MR Egger	10	0.0134035424524543	0.0962929136332345	0.892735991291491	0.467958403754457
CD3 on EM CD8br	DE	DE	CD3 on EM CD8br	Weighted median	10	-0.0608032672713847	0.057221708417908	0.287967510640369	0.467958403754457
CD3 on EM CD8br	DE	DE	CD3 on EM CD8br	Inverse variance weighted	10	-0.054562235319454	0.0445102590876576	0.22026075742789	0.467958403754457
CD3 on EM CD8br	DE	DE	CD3 on EM CD8br	Simple mode	10	-0.0884580083378235	0.0815324419025983	0.306152561738034	0.467958403754457
CD3 on EM CD8br	DE	DE	CD3 on EM CD8br	Weighted mode	10	-0.0555509395393982	0.0593928776148875	0.37404213469846	0.467958403754457
CD3 on HLA DR+ CD4+	DE	DE	CD3 on HLA DR+ CD4+	MR Egger	18	-0.0554717702794732	0.0735284286066859	0.46155364915776	0.826172448551484
CD3 on HLA DR+ CD4+	DE	DE	CD3 on HLA DR+ CD4+	Weighted median	18	-0.0481304871928633	0.044563939919402	0.280127870308632	0.826172448551484
CD3 on HLA DR+ CD4+	DE	DE	CD3 on HLA DR+ CD4+	Inverse variance weighted	18	-0.0241820445819772	0.0304598961769361	0.42725493018969	0.826172448551484
CD3 on HLA DR+ CD4+	DE	DE	CD3 on HLA DR+ CD4+	Simple mode	18	-0.0363355083089658	0.0699139597412352	0.60996177537555	0.826172448551484
CD3 on HLA DR+ CD4+	DE	DE	CD3 on HLA DR+ CD4+	Weighted mode	18	-0.0572733252837422	0.0468747044013029	0.238441403776168	0.826172448551484
CD3 on HLA DR+ CD8br	DE	DE	CD3 on HLA DR+ CD8br	MR Egger	13	0.0343956872120938	0.108094220484179	0.756291997726638	0.509052659455814
CD3 on HLA DR+ CD8br	DE	DE	CD3 on HLA DR+ CD8br	Weighted median	13	-0.00687966469223984	0.0577174428443043	0.905120399875697	0.509052659455814
CD3 on HLA DR+ CD8br	DE	DE	CD3 on HLA DR+ CD8br	Inverse variance weighted	13	-0.00190497715090097	0.0464613073872224	0.967294805463988	0.509052659455814
CD3 on HLA DR+ CD8br	DE	DE	CD3 on HLA DR+ CD8br	Simple mode	13	0.0190315322773853	0.0806272471343679	0.817379658624577	0.509052659455814
CD3 on HLA DR+ CD8br	DE	DE	CD3 on HLA DR+ CD8br	Weighted mode	13	0.0117098953756844	0.0623570262472013	0.854180873779263	0.509052659455814
CD3 on HLA DR+ T cell	DE	DE	CD3 on HLA DR+ T cell	MR Egger	13	-0.0825486666195394	0.138160704908815	0.562282661566176	0.628520692819181
CD3 on HLA DR+ T cell	DE	DE	CD3 on HLA DR+ T cell	Weighted median	13	-0.070492945747245	0.0550700724074016	0.200524361589726	0.628520692819181
CD3 on HLA DR+ T cell	DE	DE	CD3 on HLA DR+ T cell	Inverse variance weighted	13	-0.0694098253913732	0.0500501708002875	0.165501242571719	0.628520692819181
CD3 on HLA DR+ T cell	DE	DE	CD3 on HLA DR+ T cell	Simple mode	13	-0.0426768751126856	0.0958843561734922	0.664179316339941	0.628520692819181
CD3 on HLA DR+ T cell	DE	DE	CD3 on HLA DR+ T cell	Weighted mode	13	-0.0703339095439584	0.0629696816876878	0.285881338511879	0.628520692819181
CD3 on Naive CD4+	DE	DE	CD3 on Naive CD4+	MR Egger	18	-0.0237355838735476	0.0468348911816242	0.619212848892404	1.17289351613498
CD3 on Naive CD4+	DE	DE	CD3 on Naive CD4+	Weighted median	18	-0.0338007070530905	0.0317317015680482	0.286784028603932	1.17289351613498
CD3 on Naive CD4+	DE	DE	CD3 on Naive CD4+	Inverse variance weighted	18	-0.0301688653206504	0.027258626923116	0.268396002799774	1.17289351613498
CD3 on Naive CD4+	DE	DE	CD3 on Naive CD4+	Simple mode	18	-0.0100102158426871	0.067670345007879	0.884141399741144	1.17289351613498
CD3 on Naive CD4+	DE	DE	CD3 on Naive CD4+	Weighted mode	18	-0.0316896263130496	0.0324200442950604	0.342042311827777	1.17289351613498
CD3 on naive CD8br	DE	DE	CD3 on naive CD8br	MR Egger	18	-0.0273214049123997	0.065358099062719	0.681484339288811	1.09035815536134
CD3 on naive CD8br	DE	DE	CD3 on naive CD8br	Weighted median	18	-0.0336308901915676	0.0358484589101998	0.348172224929847	1.09035815536134
CD3 on naive CD8br	DE	DE	CD3 on naive CD8br	Inverse variance weighted	18	-0.0047842988943336	0.0332567117708114	0.885611299314064	1.09035815536134
CD3 on naive CD8br	DE	DE	CD3 on naive CD8br	Simple mode	18	-0.0070204036012157	0.062396375755911	0.911734569760889	1.09035815536134
CD3 on naive CD8br	DE	DE	CD3 on naive CD8br	Weighted mode	18	-0.0298030122448363	0.0348283564237892	0.404057595032578	1.09035815536134
CD3 on NKT	DE	DE	CD3 on NKT	MR Egger	9	0.106562750943133	0.155606672722627	0.515484280769487	0.310654680838898
CD3 on NKT	DE	DE	CD3 on NKT	Weighted median	9	0.0380534764218736	0.073754288117624	0.605889790802349	0.310654680838898
CD3 on NKT	DE	DE	CD3 on NKT	Inverse variance weighted	9	0.0285640643414922	0.061589015301779	0.642801757710682	0.310654680838898
CD3 on NKT	DE	DE	CD3 on NKT	Simple mode	9	0.0423786981376061	0.103691778852447	0.69348237218968	0.310654680838898
CD3 on NKT	DE	DE	CD3 on NKT	Weighted mode	9	0.0439326847901861	0.100822200655455	0.674540884939485	0.310654680838898
CD3 on resting Treg	DE	DE	CD3 on resting Treg	MR Egger	24	-0.0757418301463254	0.078969663890474	0.347918497751294	0.822330647091502
CD3 on resting Treg	DE	DE	CD3 on resting Treg	Weighted median	24	0.0233958946484377	0.0485157279647437	0.629640296092203	0.822330647091502
CD3 on resting Treg	DE	DE	CD3 on resting Treg	Inverse variance weighted	24	-0.0279575133811402	0.033413679625817	0.402756379175672	0.822330647091502
CD3 on resting Treg	DE	DE	CD3 on resting Treg	Simple mode	24	-0.0216509252080759	0.0796653807882213	0.788220950228732	0.822330647091502
CD3 on resting Treg	DE	DE	CD3 on resting Treg	Weighted mode	24	0.0365882218694942	0.071027931825508	0.611381742418583	0.822330647091502
CD3 on secreting Treg	DE	DE	CD3 on secreting Treg	MR Egger	12	-0.0805533078127327	0.0526832656848662	0.157255835384679	0.858845414244473
CD3 on secreting Treg	DE	DE	CD3 on secreting Treg	Weighted median	12	-0.0399115895852379	0.0354887018534259	0.260746682015673	0.858845414244473
CD3 on secreting Treg	DE	DE	CD3 on secreting Treg	Inverse variance weighted	12	-0.00692644860436874	0.0284511836712547	0.807656598065838	0.858845414244473
CD3 on secreting Treg	DE	DE	CD3 on secreting Treg	Simple mode	12	-0.0143905367415504	0.0554416527555485	0.799995512822653	0.858845414244473
CD3 on secreting Treg	DE	DE	CD3 on secreting Treg	Weighted mode	12	-0.0328399838324637	0.03483083029497	0.366008603365605	0.858845414244473
CD3 on T cell	DE	DE	CD3 on T cell	MR Egger	20	-0.0354664933432637	0.0560099021880434	0.534554451631671	0.882608257228083
CD3 on T cell	DE	DE	CD3 on T cell	Weighted median	20	-0.0104739864290266	0.0393500409815925	0.790104645806679	0.882608257228083
CD3 on T cell	DE	DE	CD3 on T cell	Inverse variance weighted	20	-0.0140363157350699	0.0283813923759009	0.620910387165882	0.882608257228083
CD3 on T cell	DE	DE	CD3 on T cell	Simple mode	20	0.0199329292465283	0.0656895590939243	0.7648512132613	0.882608257228083
CD3 on T cell	DE	DE	CD3 on T cell	Weighted mode	20	-0.0261953589444613	0.0515669067731005	0.617308691770737	0.882608257228083
CD3 on TD CD4+	DE	DE	CD3 on TD CD4+	MR Egger	9	-0.176197487597363	0.297190929953999	0.571911992831134	0.369336152521027
CD3 on TD CD4+	DE	DE	CD3 on TD CD4+	Weighted median	9	-0.0906620421620519	0.0725204819993641	0.211241929460655	0.369336152521027
CD3 on TD CD4+	DE	DE	CD3 on TD CD4+	Inverse variance weighted	9	-0.00187985087281255	0.0919616681088	0.983691035987612	0.369336152521027
CD3 on TD CD4+	DE	DE	CD3 on TD CD4+	Simple mode	9	-0.0976417889714539	0.11435611538675	0.418025443139221	0.369336152521027
CD3 on TD CD4+	DE	DE	CD3 on TD CD4+	Weighted mode	9	-0.0947588119754138	0.0873050584678073	0.309375779374481	0.369336152521027
CD3 on TD CD8br	DE	DE	CD3 on TD CD8br	MR Egger	12	-0.0632489167389831	0.106526968735775	0.565876092252403	0.406345792380722
CD3 on TD CD8br	DE	DE	CD3 on TD CD8br	Weighted median	12	0.000937500302643421	0.054680099321872	0.986320793476797	0.406345792380722
CD3 on TD CD8br	DE	DE	CD3 on TD CD8br	Inverse variance weighted	12	0.0212843559333922	0.0417312714953564	0.61002783340708	0.406345792380722
CD3 on TD CD8br	DE	DE	CD3 on TD CD8br	Simple mode	12	0.0238564377251442	0.0689820042628998	0.735989883136991	0.406345792380722
CD3 on TD CD8br	DE	DE	CD3 on TD CD8br	Weighted mode	12	-0.00406375105847268	0.0544710646409446	0.941869348860922	0.406345792380722
CD33- HLA DR- AC	DE	DE	CD33- HLA DR- AC	MR Egger	10	-0.0427598582109475	0.140720607163928	0.76898498717631	0.313294643014654
CD33- HLA DR- AC	DE	DE	CD33- HLA DR- AC	Weighted median	10	-0.0342563759899876	0.0539508897935818	0.525457900290668	0.313294643014654
CD33- HLA DR- AC	DE	DE	CD33- HLA DR- AC	Inverse variance weighted	10	0.00123393781023648	0.0617559371547897	0.984058627129377	0.313294643014654
CD33- HLA DR- AC	DE	DE	CD33- HLA DR- AC	Simple mode	10	-0.0393791729566831	0.0879729610406724	0.665001457440488	0.313294643014654
CD33- HLA DR- AC	DE	DE	CD33- HLA DR- AC	Weighted mode	10	-0.0393791729566831	0.0583254420884899	0.516540984453675	0.313294643014654
CD33- HLA DR+ AC	DE	DE	CD33- HLA DR+ AC	MR Egger	16	0.0181293498100534	0.0875631801000478	0.838957385004474	0.511544881701122
CD33- HLA DR+ AC	DE	DE	CD33- HLA DR+ AC	Weighted median	16	0.0527055175820163	0.0467881521277144	0.259966018416744	0.511544881701122
CD33- HLA DR+ AC	DE	DE	CD33- HLA DR+ AC	Inverse variance weighted	16	0.0339683246560951	0.0346245358388291	0.326569171017411	0.511544881701122
CD33- HLA DR+ AC	DE	DE	CD33- HLA DR+ AC	Simple mode	16	0.0875877844389105	0.0762321394520405	0.268563913096191	0.511544881701122
CD33- HLA DR+ AC	DE	DE	CD33- HLA DR+ AC	Weighted mode	16	0.0821151410759889	0.0670728743429243	0.239732532476945	0.511544881701122
CD33 on basophil	DE	DE	CD33 on basophil	MR Egger	13	0.058843837630896	0.0312764263833018	0.086630093701353	1.13993898171306
CD33 on basophil	DE	DE	CD33 on basophil	Weighted median	13	0.0220414188824807	0.0189214000991339	0.244062042951746	1.13993898171306
CD33 on basophil	DE	DE	CD33 on basophil	Inverse variance weighted	13	0.0167703569368478	0.0204620625873459	0.412453915643901	1.13993898171306
CD33 on basophil	DE	DE	CD33 on basophil	Simple mode	13	-0.0853627730688044	0.0619686812353681	0.193502293357394	1.13993898171306
CD33 on basophil	DE	DE	CD33 on basophil	Weighted mode	13	0.0292042999740525	0.0194928325409888	0.159916568989192	1.13993898171306
CD33 on CD14+ monocyte	DE	DE	CD33 on CD14+ monocyte	MR Egger	12	0.0590907319522631	0.0267347232359442	0.051537838570644	1.15602365647548
CD33 on CD14+ monocyte	DE	DE	CD33 on CD14+ monocyte	Weighted median	12	0.025264852798901	0.0189081010634389	0.181486535214498	1.15602365647548
CD33 on CD14+ monocyte	DE	DE	CD33 on CD14+ monocyte	Inverse variance weighted	12	0.00592027271350859	0.019166077578158	0.757402703012896	1.15602365647548
CD33 on CD14+ monocyte	DE	DE	CD33 on CD14+ monocyte	Simple mode	12	0.00555265037400443	0.0482365316345119	0.910430014649102	1.15602365647548
CD33 on CD14+ monocyte	DE	DE	CD33 on CD14+ monocyte	Weighted mode	12	0.0244264447142484	0.0186620808081199	0.217258702695032	1.15602365647548
CD33 on CD33br HLA DR+	DE	DE	CD33 on CD33br HLA DR+	MR Egger	15	0.0496476995736962	0.0289219905540301	0.109766375816202	1.20510291331761
CD33 on CD33br HLA DR+	DE	DE	CD33 on CD33br HLA DR+	Weighted median	15	0.0170520458838651	0.0182546127307656	0.350240667237563	1.20510291331761
CD33 on CD33br HLA DR+	DE	DE	CD33 on CD33br HLA DR+	Inverse variance weighted	15	0.00458131284929869	0.0200646709315289	0.819391775186505	1.20510291331761
CD33 on CD33br HLA DR+	DE	DE	CD33 on CD33br HLA DR+	Simple mode	15	-0.0630210546944244	0.0515358773012074	0.241570141392868	1.20510291331761
CD33 on CD33br HLA DR+	DE	DE	CD33 on CD33br HLA DR+	Weighted mode	15	0.023175209089451	0.0181703489971563	0.222911418150732	1.20510291331761
CD33 on CD33br HLA DR+ CD14-	DE	DE	CD33 on CD33br HLA DR+ CD14-	MR Egger	15	0.0430962828139702	0.0305181179173567	0.18139272716449	1.21103274241487
CD33 on CD33br HLA DR+ CD14-	DE	DE	CD33 on CD33br HLA DR+ CD14-	Weighted median	15	0.0272902382876244	0.0178769385904682	0.126870196695512	1.21103274241487
CD33 on CD33br HLA DR+ CD14-	DE	DE	CD33 on CD33br HLA DR+ CD14-	Inverse variance weighted	15	0.00662305062955747	0.0201285402482453	0.742127115976256	1.21103274241487
CD33 on CD33br HLA DR+ CD14-	DE	DE	CD33 on CD33br HLA DR+ CD14-	Simple mode	15	-0.0483939089561736	0.0506736251802413	0.355772254580862	1.21103274241487
CD33 on CD33br HLA DR+ CD14-	DE	DE	CD33 on CD33br HLA DR+ CD14-	Weighted mode	15	0.0228475028911692	0.0187155194408493	0.242332425053211	1.21103274241487
CD33 on CD33br HLA DR+ CD14dim	DE	DE	CD33 on CD33br HLA DR+ CD14dim	MR Egger	14	0.0202574635502439	0.0288752192433923	0.496339760607245	1.16959629351912
CD33 on CD33br HLA DR+ CD14dim	DE	DE	CD33 on CD33br HLA DR+ CD14dim	Weighted median	14	0.0286672726253484	0.0177372668325622	0.106047399193617	1.16959629351912
CD33 on CD33br HLA DR+ CD14dim	DE	DE	CD33 on CD33br HLA DR+ CD14dim	Inverse variance weighted	14	0.0182173481455347	0.0181430264457991	0.315332134384333	1.16959629351912
CD33 on CD33br HLA DR+ CD14dim	DE	DE	CD33 on CD33br HLA DR+ CD14dim	Simple mode	14	-0.00128925973421201	0.050323625974212	0.979950028613139	1.16959629351912
CD33 on CD33br HLA DR+ CD14dim	DE	DE	CD33 on CD33br HLA DR+ CD14dim	Weighted mode	14	0.0252385540488381	0.0171444138226855	0.164782167680139	1.16959629351912
CD33 on CD33dim HLA DR-	DE	DE	CD33 on CD33dim HLA DR-	MR Egger	11	0.050515379308517	0.0285787728793069	0.11092837368416	1.01195772955405
CD33 on CD33dim HLA DR-	DE	DE	CD33 on CD33dim HLA DR-	Weighted median	11	0.0295935624816384	0.0193644128687389	0.126451779606898	1.01195772955405
CD33 on CD33dim HLA DR-	DE	DE	CD33 on CD33dim HLA DR-	Inverse variance weighted	11	0.01035632248754	0.0174370195827456	0.552560718539358	1.01195772955405
CD33 on CD33dim HLA DR-	DE	DE	CD33 on CD33dim HLA DR-	Simple mode	11	-0.0633511644939602	0.064600866585907	0.349892129486963	1.01195772955405
CD33 on CD33dim HLA DR-	DE	DE	CD33 on CD33dim HLA DR-	Weighted mode	11	0.0272904269246284	0.0189792191939968	0.181007547117884	1.01195772955405
CD33 on CD33dim HLA DR+ CD11b-	DE	DE	CD33 on CD33dim HLA DR+ CD11b-	MR Egger	16	0.0279871147202315	0.0295205777809334	0.35918037159607	1.32267739379988
CD33 on CD33dim HLA DR+ CD11b-	DE	DE	CD33 on CD33dim HLA DR+ CD11b-	Weighted median	16	0.0185120950188054	0.0186685779288283	0.321383980790292	1.32267739379988
CD33 on CD33dim HLA DR+ CD11b-	DE	DE	CD33 on CD33dim HLA DR+ CD11b-	Inverse variance weighted	16	0.0111601490244221	0.0174198800987868	0.52174626991847	1.32267739379988
CD33 on CD33dim HLA DR+ CD11b-	DE	DE	CD33 on CD33dim HLA DR+ CD11b-	Simple mode	16	-0.0372218876768766	0.0458794224755972	0.429880614697012	1.32267739379988
CD33 on CD33dim HLA DR+ CD11b-	DE	DE	CD33 on CD33dim HLA DR+ CD11b-	Weighted mode	16	0.0228271751022744	0.0199856744569148	0.271285540123993	1.32267739379988
CD33 on CD33dim HLA DR+ CD11b+	DE	DE	CD33 on CD33dim HLA DR+ CD11b+	MR Egger	16	0.0472464922453351	0.0279613830781719	0.113219896337964	1.32623680361869
CD33 on CD33dim HLA DR+ CD11b+	DE	DE	CD33 on CD33dim HLA DR+ CD11b+	Weighted median	16	0.0184781323314833	0.0194418667539185	0.341893834864801	1.32623680361869
CD33 on CD33dim HLA DR+ CD11b+	DE	DE	CD33 on CD33dim HLA DR+ CD11b+	Inverse variance weighted	16	0.00849280660697179	0.018631158158739	0.648505830264401	1.32623680361869
CD33 on CD33dim HLA DR+ CD11b+	DE	DE	CD33 on CD33dim HLA DR+ CD11b+	Simple mode	16	0.0278244391461777	0.0556758022901882	0.624496358708013	1.32623680361869
CD33 on CD33dim HLA DR+ CD11b+	DE	DE	CD33 on CD33dim HLA DR+ CD11b+	Weighted mode	16	0.0261391417262856	0.0196078354202046	0.202394372481347	1.32623680361869
CD33 on CD66b++ myeloid cell	DE	DE	CD33 on CD66b++ myeloid cell	MR Egger	13	0.0244968199279121	0.0358433440174107	0.50846812575434	0.926013081287788
CD33 on CD66b++ myeloid cell	DE	DE	CD33 on CD66b++ myeloid cell	Weighted median	13	0.035649947023771	0.0232163908902278	0.124648594965967	0.926013081287788
CD33 on CD66b++ myeloid cell	DE	DE	CD33 on CD66b++ myeloid cell	Inverse variance weighted	13	0.0284692361216078	0.0195669192756534	0.145678195439227	0.926013081287788
CD33 on CD66b++ myeloid cell	DE	DE	CD33 on CD66b++ myeloid cell	Simple mode	13	-0.00655871523009394	0.0612200194773955	0.916453366606596	0.926013081287788
CD33 on CD66b++ myeloid cell	DE	DE	CD33 on CD66b++ myeloid cell	Weighted mode	13	0.0342826521408223	0.0236277020640489	0.172427911994265	0.926013081287788
CD33 on Gr MDSC	DE	DE	CD33 on Gr MDSC	MR Egger	9	0.0390172846193356	0.0566538608105544	0.51318574079763	0.555196799526884
CD33 on Gr MDSC	DE	DE	CD33 on Gr MDSC	Weighted median	9	0.0335534737079876	0.0251470821123135	0.182109178624226	0.555196799526884
CD33 on Gr MDSC	DE	DE	CD33 on Gr MDSC	Inverse variance weighted	9	0.0259792219591047	0.0295103306606961	0.378673360953415	0.555196799526884
CD33 on Gr MDSC	DE	DE	CD33 on Gr MDSC	Simple mode	9	-0.0643774113436189	0.0725160159785175	0.400567922859757	0.555196799526884
CD33 on Gr MDSC	DE	DE	CD33 on Gr MDSC	Weighted mode	9	0.0390622721609838	0.0280834765868324	0.201709821732646	0.555196799526884
CD33 on Im MDSC	DE	DE	CD33 on Im MDSC	MR Egger	14	0.0483127283919054	0.0351955510890034	0.194957517260114	1.12196823688676
CD33 on Im MDSC	DE	DE	CD33 on Im MDSC	Weighted median	14	0.0261933552597018	0.0193643263460961	0.176164182563322	1.12196823688676
CD33 on Im MDSC	DE	DE	CD33 on Im MDSC	Inverse variance weighted	14	0.0241864369819492	0.0208684955762071	0.246459103043759	1.12196823688676
CD33 on Im MDSC	DE	DE	CD33 on Im MDSC	Simple mode	14	-0.0462975530503034	0.0611703686499235	0.46262971618608	1.12196823688676
CD33 on Im MDSC	DE	DE	CD33 on Im MDSC	Weighted mode	14	0.0294570527122937	0.019635421155982	0.157453169001351	1.12196823688676
CD33 on Mo MDSC	DE	DE	CD33 on Mo MDSC	MR Egger	11	0.0586027891368456	0.0261118736823604	0.0514806994364187	0.961237399270581
CD33 on Mo MDSC	DE	DE	CD33 on Mo MDSC	Weighted median	11	0.0248281360201562	0.0190486765369993	0.192436606028583	0.961237399270581
CD33 on Mo MDSC	DE	DE	CD33 on Mo MDSC	Inverse variance weighted	11	0.00619965882389942	0.0215026365508023	0.773101135105951	0.961237399270581
CD33 on Mo MDSC	DE	DE	CD33 on Mo MDSC	Simple mode	11	-0.0154338985596371	0.0466955646047194	0.747826410390505	0.961237399270581
CD33 on Mo MDSC	DE	DE	CD33 on Mo MDSC	Weighted mode	11	0.0261136401962995	0.0194430552661004	0.208931856973322	0.961237399270581
CD33br HLA DR+ AC	DE	DE	CD33br HLA DR+ AC	MR Egger	16	-0.0164698885405225	0.105606807812577	0.878295082067489	0.567236854824062
CD33br HLA DR+ AC	DE	DE	CD33br HLA DR+ AC	Weighted median	16	0.0408618961095578	0.044618721447684	0.359770968666071	0.567236854824062
CD33br HLA DR+ AC	DE	DE	CD33br HLA DR+ AC	Inverse variance weighted	16	0.032987018960535	0.0334038007491715	0.323386350912473	0.567236854824062
CD33br HLA DR+ AC	DE	DE	CD33br HLA DR+ AC	Simple mode	16	0.0076358778760971	0.0815136160363182	0.92660626429174	0.567236854824062
CD33br HLA DR+ AC	DE	DE	CD33br HLA DR+ AC	Weighted mode	16	0.0586030210090648	0.0563025929599774	0.314428333993812	0.567236854824062
CD33br HLA DR+ CD14- %CD33br HLA DR+	DE	DE	CD33br HLA DR+ CD14- %CD33br HLA DR+	MR Egger	9	-0.0270318961432813	0.130616388314954	0.841935334925689	0.328803277261184
CD33br HLA DR+ CD14- %CD33br HLA DR+	DE	DE	CD33br HLA DR+ CD14- %CD33br HLA DR+	Weighted median	9	0.058245193025578	0.0476376931699571	0.221454245612559	0.328803277261184
CD33br HLA DR+ CD14- %CD33br HLA DR+	DE	DE	CD33br HLA DR+ CD14- %CD33br HLA DR+	Inverse variance weighted	9	0.0162664114769503	0.0369830047392256	0.660056780931629	0.328803277261184
CD33br HLA DR+ CD14- %CD33br HLA DR+	DE	DE	CD33br HLA DR+ CD14- %CD33br HLA DR+	Simple mode	9	0.0749904165282072	0.0814623285367988	0.384202421240381	0.328803277261184
CD33br HLA DR+ CD14- %CD33br HLA DR+	DE	DE	CD33br HLA DR+ CD14- %CD33br HLA DR+	Weighted mode	9	0.0927888364283607	0.0749071056537703	0.250561129836675	0.328803277261184
CD33br HLA DR+ CD14- AC	DE	DE	CD33br HLA DR+ CD14- AC	MR Egger	13	0.140612702111309	0.115980727978154	0.25076362397107	0.469237729764603
CD33br HLA DR+ CD14- AC	DE	DE	CD33br HLA DR+ CD14- AC	Weighted median	13	0.00747714081412624	0.0494798435000773	0.879885091545376	0.469237729764603
CD33br HLA DR+ CD14- AC	DE	DE	CD33br HLA DR+ CD14- AC	Inverse variance weighted	13	-0.0206393699781124	0.04434699890914	0.641640567057131	0.469237729764603
CD33br HLA DR+ CD14- AC	DE	DE	CD33br HLA DR+ CD14- AC	Simple mode	13	-0.0155103815748103	0.0825013775654318	0.85401712787446	0.469237729764603
CD33br HLA DR+ CD14- AC	DE	DE	CD33br HLA DR+ CD14- AC	Weighted mode	13	0.0454051840449594	0.0557202655736227	0.431018310796102	0.469237729764603
CD33br HLA DR+ CD14dim %CD33br HLA DR+	DE	DE	CD33br HLA DR+ CD14dim %CD33br HLA DR+	MR Egger	10	0.147662246807942	0.109779511939377	0.215482274703919	0.308755104539009
CD33br HLA DR+ CD14dim %CD33br HLA DR+	DE	DE	CD33br HLA DR+ CD14dim %CD33br HLA DR+	Weighted median	10	0.0564301634656479	0.0582015895089388	0.332263885715357	0.308755104539009
CD33br HLA DR+ CD14dim %CD33br HLA DR+	DE	DE	CD33br HLA DR+ CD14dim %CD33br HLA DR+	Inverse variance weighted	10	0.048085620480641	0.0416143352024438	0.247883213391328	0.308755104539009
CD33br HLA DR+ CD14dim %CD33br HLA DR+	DE	DE	CD33br HLA DR+ CD14dim %CD33br HLA DR+	Simple mode	10	0.0588424385877779	0.0800838664701328	0.481190976133636	0.308755104539009
CD33br HLA DR+ CD14dim %CD33br HLA DR+	DE	DE	CD33br HLA DR+ CD14dim %CD33br HLA DR+	Weighted mode	10	0.044238019489568	0.0763240884366814	0.576398339589006	0.308755104539009
CD33br HLA DR+ CD14dim AC	DE	DE	CD33br HLA DR+ CD14dim AC	MR Egger	10	0.0502638667722391	0.086946267427592	0.579099879052731	0.382385845372141
CD33br HLA DR+ CD14dim AC	DE	DE	CD33br HLA DR+ CD14dim AC	Weighted median	10	-0.00993886962319811	0.0465481326607527	0.830922859803972	0.382385845372141
CD33br HLA DR+ CD14dim AC	DE	DE	CD33br HLA DR+ CD14dim AC	Inverse variance weighted	10	0.0063166154407313	0.0421466562401292	0.880865382480653	0.382385845372141
CD33br HLA DR+ CD14dim AC	DE	DE	CD33br HLA DR+ CD14dim AC	Simple mode	10	0.0185802736280722	0.0656914497883894	0.783695812025305	0.382385845372141
CD33br HLA DR+ CD14dim AC	DE	DE	CD33br HLA DR+ CD14dim AC	Weighted mode	10	-0.00204896632283835	0.0480232572866802	0.96689926606443	0.382385845372141
CD33dim HLA DR- AC	DE	DE	CD33dim HLA DR- AC	MR Egger	13	0.045905364938869	0.0606288625320598	0.464867554667233	0.577259747963744
CD33dim HLA DR- AC	DE	DE	CD33dim HLA DR- AC	Weighted median	13	0.0338112553817509	0.0355929262438918	0.342141155503037	0.577259747963744
CD33dim HLA DR- AC	DE	DE	CD33dim HLA DR- AC	Inverse variance weighted	13	0.0083989796050587	0.0302071467980166	0.780976964493537	0.577259747963744
CD33dim HLA DR- AC	DE	DE	CD33dim HLA DR- AC	Simple mode	13	0.0092503358197511	0.0538692090856982	0.866520694338287	0.577259747963744
CD33dim HLA DR- AC	DE	DE	CD33dim HLA DR- AC	Weighted mode	13	0.0369290663232541	0.036899363018395	0.336675326171616	0.577259747963744
CD33dim HLA DR+ CD11b- %CD33dim HLA DR+	DE	DE	CD33dim HLA DR+ CD11b- %CD33dim HLA DR+	MR Egger	10	-0.00457999733156049	0.0723236482965179	0.951060270953729	0.599802046742975
CD33dim HLA DR+ CD11b- %CD33dim HLA DR+	DE	DE	CD33dim HLA DR+ CD11b- %CD33dim HLA DR+	Weighted median	10	-0.00860858107530775	0.0348712689653003	0.805010811743774	0.599802046742975
CD33dim HLA DR+ CD11b- %CD33dim HLA DR+	DE	DE	CD33dim HLA DR+ CD11b- %CD33dim HLA DR+	Inverse variance weighted	10	-0.00140291874982811	0.030272959277673	0.963037420004412	0.599802046742975
CD33dim HLA DR+ CD11b- %CD33dim HLA DR+	DE	DE	CD33dim HLA DR+ CD11b- %CD33dim HLA DR+	Simple mode	10	0.0575333942263605	0.0565108790793437	0.33521947639389	0.599802046742975
CD33dim HLA DR+ CD11b- %CD33dim HLA DR+	DE	DE	CD33dim HLA DR+ CD11b- %CD33dim HLA DR+	Weighted mode	10	-0.00505808440980415	0.0367283712065201	0.893496719861615	0.599802046742975
CD33dim HLA DR+ CD11b- AC	DE	DE	CD33dim HLA DR+ CD11b- AC	MR Egger	13	-0.00590653057085444	0.0749429277590223	0.938596261008976	0.474674892513325
CD33dim HLA DR+ CD11b- AC	DE	DE	CD33dim HLA DR+ CD11b- AC	Weighted median	13	0.041251901117803	0.0470519858078846	0.380633150936745	0.474674892513325
CD33dim HLA DR+ CD11b- AC	DE	DE	CD33dim HLA DR+ CD11b- AC	Inverse variance weighted	13	0.0302600922400677	0.0343340079440585	0.3781313372157	0.474674892513325
CD33dim HLA DR+ CD11b- AC	DE	DE	CD33dim HLA DR+ CD11b- AC	Simple mode	13	0.0103103027599079	0.0797333768208699	0.899254682576593	0.474674892513325
CD33dim HLA DR+ CD11b- AC	DE	DE	CD33dim HLA DR+ CD11b- AC	Weighted mode	13	0.040914559314617	0.0605249014230775	0.511861661155548	0.474674892513325
CD33dim HLA DR+ CD11b+ %CD33dim HLA DR+	DE	DE	CD33dim HLA DR+ CD11b+ %CD33dim HLA DR+	MR Egger	12	-0.0141113291252635	0.0575112447325834	0.811134842493293	0.66676291236381
CD33dim HLA DR+ CD11b+ %CD33dim HLA DR+	DE	DE	CD33dim HLA DR+ CD11b+ %CD33dim HLA DR+	Weighted median	12	0.0216406502049813	0.0341133924106557	0.525836754119371	0.66676291236381
CD33dim HLA DR+ CD11b+ %CD33dim HLA DR+	DE	DE	CD33dim HLA DR+ CD11b+ %CD33dim HLA DR+	Inverse variance weighted	12	0.0230694465884124	0.0265050037293632	0.384092330807166	0.66676291236381
CD33dim HLA DR+ CD11b+ %CD33dim HLA DR+	DE	DE	CD33dim HLA DR+ CD11b+ %CD33dim HLA DR+	Simple mode	12	0.0297222649267305	0.0561830397717728	0.607297767292645	0.66676291236381
CD33dim HLA DR+ CD11b+ %CD33dim HLA DR+	DE	DE	CD33dim HLA DR+ CD11b+ %CD33dim HLA DR+	Weighted mode	12	0.019732912664875	0.0381067927661951	0.61483041468203	0.66676291236381
CD33dim HLA DR+ CD11b+ AC	DE	DE	CD33dim HLA DR+ CD11b+ AC	MR Egger	18	-0.105940825410752	0.0713844102972825	0.157217768092942	0.607668590246412
CD33dim HLA DR+ CD11b+ AC	DE	DE	CD33dim HLA DR+ CD11b+ AC	Weighted median	18	0.0488258761509858	0.0397771795440419	0.219640498630606	0.607668590246412
CD33dim HLA DR+ CD11b+ AC	DE	DE	CD33dim HLA DR+ CD11b+ AC	Inverse variance weighted	18	0.0281800141661571	0.0307046975628157	0.358736496480542	0.607668590246412
CD33dim HLA DR+ CD11b+ AC	DE	DE	CD33dim HLA DR+ CD11b+ AC	Simple mode	18	0.0561406487910089	0.061759561065464	0.376047434184773	0.607668590246412
CD33dim HLA DR+ CD11b+ AC	DE	DE	CD33dim HLA DR+ CD11b+ AC	Weighted mode	18	0.0304171753006337	0.0536150702724487	0.577908929972679	0.607668590246412
CD34 on HSC	DE	DE	CD34 on HSC	MR Egger	9	-0.0203693892907821	0.0665058822500671	0.768300716057881	0.413460259551253
CD34 on HSC	DE	DE	CD34 on HSC	Weighted median	9	0.0384277879177954	0.0386811371062881	0.320490551044373	0.413460259551253
CD34 on HSC	DE	DE	CD34 on HSC	Inverse variance weighted	9	0.00687414731832333	0.0309055539265971	0.823983568682493	0.413460259551253
CD34 on HSC	DE	DE	CD34 on HSC	Simple mode	9	0.0227943513981184	0.0521848333151731	0.673806069797344	0.413460259551253
CD34 on HSC	DE	DE	CD34 on HSC	Weighted mode	9	0.0227943513981184	0.0461753168927491	0.634820844776724	0.413460259551253
CD38 on CD20-	DE	DE	CD38 on CD20-	MR Egger	7	-0.0829074099430302	0.163659370297629	0.633988220707366	0.211466063580672
CD38 on CD20-	DE	DE	CD38 on CD20-	Weighted median	7	-0.0968170374780018	0.0858042760946913	0.259173204918304	0.211466063580672
CD38 on CD20-	DE	DE	CD38 on CD20-	Inverse variance weighted	7	-0.0899956745393165	0.0697251058595432	0.196800359570436	0.211466063580672
CD38 on CD20-	DE	DE	CD38 on CD20-	Simple mode	7	-0.11883650934904	0.116388860404213	0.346630834832566	0.211466063580672
CD38 on CD20-	DE	DE	CD38 on CD20-	Weighted mode	7	-0.108194592856705	0.119996899535074	0.401987534376366	0.211466063580672
CD38 on CD3- CD19-	DE	DE	CD38 on CD3- CD19-	MR Egger	9	0.0492233480368277	0.072071815847835	0.516580958755492	0.295157474685047
CD38 on CD3- CD19-	DE	DE	CD38 on CD3- CD19-	Weighted median	9	0.0237961850388969	0.0484092950823313	0.623028791333135	0.295157474685047
CD38 on CD3- CD19-	DE	DE	CD38 on CD3- CD19-	Inverse variance weighted	9	0.0614452326988784	0.0360905635335562	0.0886562383171175	0.295157474685047
CD38 on CD3- CD19-	DE	DE	CD38 on CD3- CD19-	Simple mode	9	0.0142407253920227	0.0744872335331611	0.853144857746803	0.295157474685047
CD38 on CD3- CD19-	DE	DE	CD38 on CD3- CD19-	Weighted mode	9	0.0050007175788265	0.0723149709919019	0.946565962473013	0.295157474685047
CD38 on IgD- CD38br	DE	DE	CD38 on IgD- CD38br	Inverse variance weighted	2	0.0155481009171815	0.151182335713332	0.918087283306334	0.0602604072926023
CD38 on IgD- CD38dim	DE	DE	CD38 on IgD- CD38dim	MR Egger	8	0.0908216529761022	0.0763567769015307	0.279197903162292	0.42484005739455
CD38 on IgD- CD38dim	DE	DE	CD38 on IgD- CD38dim	Weighted median	8	0.0705235859586799	0.0595233334660647	0.236094270526916	0.42484005739455
CD38 on IgD- CD38dim	DE	DE	CD38 on IgD- CD38dim	Inverse variance weighted	8	0.0481826883641894	0.0486625751697552	0.32210643577604	0.42484005739455
CD38 on IgD- CD38dim	DE	DE	CD38 on IgD- CD38dim	Simple mode	8	0.121081884709152	0.0838761236580008	0.192076802916444	0.42484005739455
CD38 on IgD- CD38dim	DE	DE	CD38 on IgD- CD38dim	Weighted mode	8	0.0762751810802381	0.0567610974666378	0.220938724656723	0.42484005739455
CD38 on IgD+	DE	DE	CD38 on IgD+	MR Egger	8	0.132185468369681	0.167079337308688	0.458977253930044	0.264001878184847
CD38 on IgD+	DE	DE	CD38 on IgD+	Weighted median	8	0.0977599084308685	0.100403432259252	0.330219930033503	0.264001878184847
CD38 on IgD+	DE	DE	CD38 on IgD+	Inverse variance weighted	8	0.125108858397612	0.07677962950098	0.103216989368588	0.264001878184847
CD38 on IgD+	DE	DE	CD38 on IgD+	Simple mode	8	0.0945350838062997	0.140270673174759	0.521969535339367	0.264001878184847
CD38 on IgD+	DE	DE	CD38 on IgD+	Weighted mode	8	0.0699983016868601	0.118589433119834	0.573571023805451	0.264001878184847
CD38 on IgD+ CD24-	DE	DE	CD38 on IgD+ CD24-	MR Egger	11	0.101924313004092	0.0844721744827873	0.258342943628777	0.412645260269161
CD38 on IgD+ CD24-	DE	DE	CD38 on IgD+ CD24-	Weighted median	11	0.0740977082103096	0.0623595049870194	0.234741079342225	0.412645260269161
CD38 on IgD+ CD24-	DE	DE	CD38 on IgD+ CD24-	Inverse variance weighted	11	0.0680685055952338	0.0472681240636335	0.149852993010374	0.412645260269161
CD38 on IgD+ CD24-	DE	DE	CD38 on IgD+ CD24-	Simple mode	11	0.0790825746983632	0.0937412134258737	0.41860102534856	0.412645260269161
CD38 on IgD+ CD24-	DE	DE	CD38 on IgD+ CD24-	Weighted mode	11	0.0831975984441776	0.0758773201493756	0.298573153403099	0.412645260269161
CD38 on IgD+ CD38br	DE	DE	CD38 on IgD+ CD38br	MR Egger	8	0.088612408226931	0.122567670141181	0.496902635678139	0.331200688214854
CD38 on IgD+ CD38br	DE	DE	CD38 on IgD+ CD38br	Weighted median	8	0.00965166736713254	0.0641799412417645	0.880461281781934	0.331200688214854
CD38 on IgD+ CD38br	DE	DE	CD38 on IgD+ CD38br	Inverse variance weighted	8	0.0129465620296017	0.0500182585390114	0.795761223845178	0.331200688214854
CD38 on IgD+ CD38br	DE	DE	CD38 on IgD+ CD38br	Simple mode	8	-0.0134139585598099	0.0973014286273751	0.894232996666184	0.331200688214854
CD38 on IgD+ CD38br	DE	DE	CD38 on IgD+ CD38br	Weighted mode	8	0.00741228525852233	0.0942428039042184	0.939511381864148	0.331200688214854
CD38 on IgD+ CD38dim	DE	DE	CD38 on IgD+ CD38dim	MR Egger	14	0.0909795745070672	0.0607585805657276	0.160124957728817	0.647529401357514
CD38 on IgD+ CD38dim	DE	DE	CD38 on IgD+ CD38dim	Weighted median	14	0.062992199796037	0.047621375489087	0.185911367155961	0.647529401357514
CD38 on IgD+ CD38dim	DE	DE	CD38 on IgD+ CD38dim	Inverse variance weighted	14	0.0541835541521138	0.0377216331126683	0.150887042706644	0.647529401357514
CD38 on IgD+ CD38dim	DE	DE	CD38 on IgD+ CD38dim	Simple mode	14	0.0613174490828523	0.0799634889554201	0.456890118528912	0.647529401357514
CD38 on IgD+ CD38dim	DE	DE	CD38 on IgD+ CD38dim	Weighted mode	14	0.0699220878949663	0.0539248835654461	0.21729316466872	0.647529401357514
CD38 on naive-mature B cell	DE	DE	CD38 on naive-mature B cell	MR Egger	13	0.104255588657897	0.0729601028363038	0.180798362117852	0.540152727657221
CD38 on naive-mature B cell	DE	DE	CD38 on naive-mature B cell	Weighted median	13	0.0584260340744766	0.0590900320217467	0.322779137943487	0.540152727657221
CD38 on naive-mature B cell	DE	DE	CD38 on naive-mature B cell	Inverse variance weighted	13	0.0370565930038799	0.0423357322568277	0.38140906798422	0.540152727657221
CD38 on naive-mature B cell	DE	DE	CD38 on naive-mature B cell	Simple mode	13	0.05607056806546	0.0968536934258461	0.573349352224374	0.540152727657221
CD38 on naive-mature B cell	DE	DE	CD38 on naive-mature B cell	Weighted mode	13	0.0706347750276878	0.0717480467739706	0.344311771758356	0.540152727657221
CD38 on PB/PC	DE	DE	CD38 on PB/PC	MR Egger	7	0.247402318907626	0.136509920685874	0.129681330398447	0.22580437573652
CD38 on PB/PC	DE	DE	CD38 on PB/PC	Weighted median	7	0.0933041797253002	0.0856185838030332	0.275816450048875	0.22580437573652
CD38 on PB/PC	DE	DE	CD38 on PB/PC	Inverse variance weighted	7	0.0909644994583176	0.0612361797848311	0.137419401529812	0.22580437573652
CD38 on PB/PC	DE	DE	CD38 on PB/PC	Simple mode	7	0.00232788659458905	0.139583640969538	0.987234746102485	0.22580437573652
CD38 on PB/PC	DE	DE	CD38 on PB/PC	Weighted mode	7	0.123318531608296	0.106302135990657	0.290088360244126	0.22580437573652
CD38 on transitional	DE	DE	CD38 on transitional	MR Egger	14	0.0692204765325814	0.0572402854670907	0.249835663665424	0.681514297767385
CD38 on transitional	DE	DE	CD38 on transitional	Weighted median	14	0.0367627844034139	0.0494764983756611	0.4574603140404	0.681514297767385
CD38 on transitional	DE	DE	CD38 on transitional	Inverse variance weighted	14	-0.00396681081846951	0.0374700730911503	0.91568858451719	0.681514297767385
CD38 on transitional	DE	DE	CD38 on transitional	Simple mode	14	0.0415661323100802	0.0883587770827517	0.645846539748742	0.681514297767385
CD38 on transitional	DE	DE	CD38 on transitional	Weighted mode	14	0.0569483902859581	0.0572832121251376	0.33829250475852	0.681514297767385
CD39 on CD39+ activated Treg	DE	DE	CD39 on CD39+ activated Treg	MR Egger	14	0.0277719345807046	0.0773782414435012	0.725896947708331	0.952507881325505
CD39 on CD39+ activated Treg	DE	DE	CD39 on CD39+ activated Treg	Weighted median	14	-0.0275727425051729	0.0381056969448364	0.469320040835513	0.952507881325505
CD39 on CD39+ activated Treg	DE	DE	CD39 on CD39+ activated Treg	Inverse variance weighted	14	-0.0198974005627667	0.027788427079301	0.473971644558204	0.952507881325505
CD39 on CD39+ activated Treg	DE	DE	CD39 on CD39+ activated Treg	Simple mode	14	-0.0118302599268065	0.0553922378812138	0.834193496055901	0.952507881325505
CD39 on CD39+ activated Treg	DE	DE	CD39 on CD39+ activated Treg	Weighted mode	14	-0.0347481152086703	0.0379435119306423	0.37645464013254	0.952507881325505
CD39 on CD39+ CD4+	DE	DE	CD39 on CD39+ CD4+	MR Egger	13	-0.0127087031521637	0.0288897089840694	0.668524693094197	1.44724894092202
CD39 on CD39+ CD4+	DE	DE	CD39 on CD39+ CD4+	Weighted median	13	-0.0195687361882872	0.0208533199140639	0.348039359405933	1.44724894092202
CD39 on CD39+ CD4+	DE	DE	CD39 on CD39+ CD4+	Inverse variance weighted	13	-0.0184011565052091	0.0182384707072224	0.313013038405571	1.44724894092202
CD39 on CD39+ CD4+	DE	DE	CD39 on CD39+ CD4+	Simple mode	13	-0.0357305748919222	0.0419455357869015	0.410984897839218	1.44724894092202
CD39 on CD39+ CD4+	DE	DE	CD39 on CD39+ CD4+	Weighted mode	13	-0.0209564776482535	0.0219282493171494	0.358089051164572	1.44724894092202
CD39 on CD39+ CD8br	DE	DE	CD39 on CD39+ CD8br	MR Egger	9	-0.0162563835204823	0.203793739427267	0.938653723475608	0.335147041515123
CD39 on CD39+ CD8br	DE	DE	CD39 on CD39+ CD8br	Weighted median	9	-0.050827712717616	0.0621156914528195	0.413200221190807	0.335147041515123
CD39 on CD39+ CD8br	DE	DE	CD39 on CD39+ CD8br	Inverse variance weighted	9	-0.0329503954838252	0.052138523680603	0.527401308602233	0.335147041515123
CD39 on CD39+ CD8br	DE	DE	CD39 on CD39+ CD8br	Simple mode	9	-0.0451859194193095	0.0841007365606351	0.605689381162158	0.335147041515123
CD39 on CD39+ CD8br	DE	DE	CD39 on CD39+ CD8br	Weighted mode	9	-0.0488899977127841	0.0839053705980936	0.576159309876346	0.335147041515123
CD39 on CD39+ secreting Treg	DE	DE	CD39 on CD39+ secreting Treg	MR Egger	13	-0.0259139387805466	0.0295766258045064	0.399670624676257	1.48344739489503
CD39 on CD39+ secreting Treg	DE	DE	CD39 on CD39+ secreting Treg	Weighted median	13	-0.0218424423774891	0.0205266244679997	0.287282048583173	1.48344739489503
CD39 on CD39+ secreting Treg	DE	DE	CD39 on CD39+ secreting Treg	Inverse variance weighted	13	-0.0244551098098485	0.0178098277425554	0.169713663266628	1.48344739489503
CD39 on CD39+ secreting Treg	DE	DE	CD39 on CD39+ secreting Treg	Simple mode	13	-0.0258874626595119	0.0376583897744461	0.504882322539308	1.48344739489503
CD39 on CD39+ secreting Treg	DE	DE	CD39 on CD39+ secreting Treg	Weighted mode	13	-0.0233662672911878	0.0198055884215197	0.260947474165625	1.48344739489503
CD39 on granulocyte	DE	DE	CD39 on granulocyte	MR Egger	13	0.257855033820023	0.162173812803384	0.140143937307996	0.444760766982211
CD39 on granulocyte	DE	DE	CD39 on granulocyte	Weighted median	13	0.0670317051164939	0.0691587266655733	0.33242328760959	0.444760766982211
CD39 on granulocyte	DE	DE	CD39 on granulocyte	Inverse variance weighted	13	0.0186402662029402	0.0615754177623858	0.762101327082863	0.444760766982211
CD39 on granulocyte	DE	DE	CD39 on granulocyte	Simple mode	13	0.101972921923962	0.112815235985823	0.383839142386026	0.444760766982211
CD39 on granulocyte	DE	DE	CD39 on granulocyte	Weighted mode	13	0.0868219976556931	0.106244552757074	0.429746072139259	0.444760766982211
CD39 on monocyte	DE	DE	CD39 on monocyte	MR Egger	12	-0.176167652766408	0.0958179429458445	0.0958232514349014	0.385875626112954
CD39 on monocyte	DE	DE	CD39 on monocyte	Weighted median	12	-0.0162065602755977	0.0559256526074777	0.771978739883639	0.385875626112954
CD39 on monocyte	DE	DE	CD39 on monocyte	Inverse variance weighted	12	-0.0026535665772629	0.0408741888671254	0.948237419177488	0.385875626112954
CD39 on monocyte	DE	DE	CD39 on monocyte	Simple mode	12	-0.00926089059495183	0.091189383260024	0.920936122578018	0.385875626112954
CD39 on monocyte	DE	DE	CD39 on monocyte	Weighted mode	12	-0.0185544914171719	0.0695197165142874	0.794486998169049	0.385875626112954
CD39+ activated Treg %activated Treg	DE	DE	CD39+ activated Treg %activated Treg	MR Egger	13	-0.0639156709949753	0.0919955012243262	0.50161140738243	1.13672570688862
CD39+ activated Treg %activated Treg	DE	DE	CD39+ activated Treg %activated Treg	Weighted median	13	-0.0151028554763038	0.0440657898260141	0.731798392991465	1.13672570688862
CD39+ activated Treg %activated Treg	DE	DE	CD39+ activated Treg %activated Treg	Inverse variance weighted	13	0.00869312739158622	0.0335600224599723	0.795610374490157	1.13672570688862
CD39+ activated Treg %activated Treg	DE	DE	CD39+ activated Treg %activated Treg	Simple mode	13	0.0269665100960285	0.0778240999516089	0.73496263287083	1.13672570688862
CD39+ activated Treg %activated Treg	DE	DE	CD39+ activated Treg %activated Treg	Weighted mode	13	-0.0136359584794321	0.0442827226395362	0.763415285203621	1.13672570688862
CD39+ activated Treg %CD4 Treg	DE	DE	CD39+ activated Treg %CD4 Treg	MR Egger	11	-0.0199828373995585	0.0343770668779663	0.575315736287779	1.37055176818203
CD39+ activated Treg %CD4 Treg	DE	DE	CD39+ activated Treg %CD4 Treg	Weighted median	11	-0.0212148008117168	0.0223416255203158	0.342333894508375	1.37055176818203
CD39+ activated Treg %CD4 Treg	DE	DE	CD39+ activated Treg %CD4 Treg	Inverse variance weighted	11	-0.0201294963445536	0.0198803404897261	0.311283383533012	1.37055176818203
CD39+ activated Treg %CD4 Treg	DE	DE	CD39+ activated Treg %CD4 Treg	Simple mode	11	-0.0232019194403462	0.0476625566667242	0.636896184142208	1.37055176818203
CD39+ activated Treg %CD4 Treg	DE	DE	CD39+ activated Treg %CD4 Treg	Weighted mode	11	-0.0218986123447505	0.0223439726830457	0.350167912347881	1.37055176818203
CD39+ activated Treg AC	DE	DE	CD39+ activated Treg AC	MR Egger	23	-0.0293185925991483	0.0302461612318989	0.343411850709672	1.65931642891042
CD39+ activated Treg AC	DE	DE	CD39+ activated Treg AC	Weighted median	23	-0.0222546579784411	0.0229479257265316	0.332151415469429	1.65931642891042
CD39+ activated Treg AC	DE	DE	CD39+ activated Treg AC	Inverse variance weighted	23	-0.0310034088284291	0.0186104016455276	0.0957296864956307	1.65931642891042
CD39+ activated Treg AC	DE	DE	CD39+ activated Treg AC	Simple mode	23	-0.0067211555045632	0.0443984910849446	0.88105355405653	1.65931642891042
CD39+ activated Treg AC	DE	DE	CD39+ activated Treg AC	Weighted mode	23	-0.0217531610831738	0.0205926335920411	0.302268062500684	1.65931642891042
CD39+ CD4+ %CD4+	DE	DE	CD39+ CD4+ %CD4+	MR Egger	17	0.0239797070291709	0.0592164569917751	0.691230445879038	1.13453168458789
CD39+ CD4+ %CD4+	DE	DE	CD39+ CD4+ %CD4+	Weighted median	17	-0.0323028081931762	0.0415330665615164	0.436709798372798	1.13453168458789
CD39+ CD4+ %CD4+	DE	DE	CD39+ CD4+ %CD4+	Inverse variance weighted	17	-0.027434103769089	0.0292748793242585	0.348696327747038	1.13453168458789
CD39+ CD4+ %CD4+	DE	DE	CD39+ CD4+ %CD4+	Simple mode	17	-0.059383348955617	0.0682639364468826	0.397213943668549	1.13453168458789
CD39+ CD4+ %CD4+	DE	DE	CD39+ CD4+ %CD4+	Weighted mode	17	-0.0361841549278655	0.0435538275349233	0.418316801809276	1.13453168458789
CD39+ CD4+ %T cell	DE	DE	CD39+ CD4+ %T cell	MR Egger	18	-0.0247861897328562	0.0734003362934822	0.739990369315909	1.1329532009404
CD39+ CD4+ %T cell	DE	DE	CD39+ CD4+ %T cell	Weighted median	18	-0.0303766735590539	0.0408372749375537	0.456969203730226	1.1329532009404
CD39+ CD4+ %T cell	DE	DE	CD39+ CD4+ %T cell	Inverse variance weighted	18	-0.0136927359660708	0.033739317580539	0.684860790707935	1.1329532009404
CD39+ CD4+ %T cell	DE	DE	CD39+ CD4+ %T cell	Simple mode	18	0.0590617651723579	0.0630168641471351	0.361761685631075	1.1329532009404
CD39+ CD4+ %T cell	DE	DE	CD39+ CD4+ %T cell	Weighted mode	18	-0.0182511823674425	0.0425697591237633	0.673498834881128	1.1329532009404
CD39+ CD4+ AC	DE	DE	CD39+ CD4+ AC	MR Egger	16	-0.0428327302039453	0.0736159218957526	0.569925238326984	1.05234694021657
CD39+ CD4+ AC	DE	DE	CD39+ CD4+ AC	Weighted median	16	-0.0300667039350754	0.0429366180271071	0.483766288038942	1.05234694021657
CD39+ CD4+ AC	DE	DE	CD39+ CD4+ AC	Inverse variance weighted	16	-0.00578481572712308	0.0309949556742275	0.851944996978548	1.05234694021657
CD39+ CD4+ AC	DE	DE	CD39+ CD4+ AC	Simple mode	16	-0.0179605891808545	0.0704046953247131	0.802106662911984	1.05234694021657
CD39+ CD4+ AC	DE	DE	CD39+ CD4+ AC	Weighted mode	16	-0.0384639178369703	0.0447633642622684	0.403713979900764	1.05234694021657
CD39+ CD8br %CD8br	DE	DE	CD39+ CD8br %CD8br	MR Egger	11	0.00134622012878863	0.0796787317522622	0.986888526451738	1.02215912516075
CD39+ CD8br %CD8br	DE	DE	CD39+ CD8br %CD8br	Weighted median	11	0.0339355212722348	0.055714068547432	0.542457180666971	1.02215912516075
CD39+ CD8br %CD8br	DE	DE	CD39+ CD8br %CD8br	Inverse variance weighted	11	-0.00711496639170363	0.0409950208226752	0.862213751487861	1.02215912516075
CD39+ CD8br %CD8br	DE	DE	CD39+ CD8br %CD8br	Simple mode	11	0.0372301347865802	0.0868889988023129	0.67738479898073	1.02215912516075
CD39+ CD8br %CD8br	DE	DE	CD39+ CD8br %CD8br	Weighted mode	11	0.0337947673726589	0.0609049545188222	0.591172779970808	1.02215912516075
CD39+ CD8br %T cell	DE	DE	CD39+ CD8br %T cell	MR Egger	13	0.0120783960750323	0.0756768857772856	0.876085293484449	1.07068919875418
CD39+ CD8br %T cell	DE	DE	CD39+ CD8br %T cell	Weighted median	13	0.0348433334980887	0.0541684241044676	0.520067946316196	1.07068919875418
CD39+ CD8br %T cell	DE	DE	CD39+ CD8br %T cell	Inverse variance weighted	13	-0.00805896388806123	0.0397193491257755	0.839215005705176	1.07068919875418
CD39+ CD8br %T cell	DE	DE	CD39+ CD8br %T cell	Simple mode	13	0.0176339373785803	0.087900999604367	0.844362353652966	1.07068919875418
CD39+ CD8br %T cell	DE	DE	CD39+ CD8br %T cell	Weighted mode	13	0.0176339373785803	0.0576778227456096	0.765047747982992	1.07068919875418
CD39+ CD8br AC	DE	DE	CD39+ CD8br AC	MR Egger	15	0.0156362634665592	0.0682229581644835	0.822284843857792	1.15313911128868
CD39+ CD8br AC	DE	DE	CD39+ CD8br AC	Weighted median	15	0.0349730379411519	0.048799903490995	0.473582659400238	1.15313911128868
CD39+ CD8br AC	DE	DE	CD39+ CD8br AC	Inverse variance weighted	15	0.00101956179268581	0.0366384001241486	0.977799586484542	1.15313911128868
CD39+ CD8br AC	DE	DE	CD39+ CD8br AC	Simple mode	15	0.0333978732305156	0.0754103103097802	0.664617323944963	1.15313911128868
CD39+ CD8br AC	DE	DE	CD39+ CD8br AC	Weighted mode	15	0.0333978732305156	0.0514265217717499	0.526573185303524	1.15313911128868
CD39+ resting Treg % CD4 Treg	DE	DE	CD39+ resting Treg % CD4 Treg	MR Egger	18	-0.00517467788584735	0.0310950494062529	0.869915331543789	1.98390079221158
CD39+ resting Treg % CD4 Treg	DE	DE	CD39+ resting Treg % CD4 Treg	Weighted median	18	-0.0273093528174215	0.0250295838163554	0.275236372690239	1.98390079221158
CD39+ resting Treg % CD4 Treg	DE	DE	CD39+ resting Treg % CD4 Treg	Inverse variance weighted	18	-0.0389795595781301	0.0195641769697678	0.0463277848088552	1.98390079221158
CD39+ resting Treg % CD4 Treg	DE	DE	CD39+ resting Treg % CD4 Treg	Simple mode	18	-0.0219075595115159	0.0517461046802245	0.677335708612134	1.98390079221158
CD39+ resting Treg % CD4 Treg	DE	DE	CD39+ resting Treg % CD4 Treg	Weighted mode	18	-0.0235679477346509	0.0228003196636084	0.315773380598064	1.98390079221158
CD39+ resting Treg %resting Treg	DE	DE	CD39+ resting Treg %resting Treg	MR Egger	17	-0.0424243714000078	0.0314884644665711	0.197884974843541	1.72624752472752
CD39+ resting Treg %resting Treg	DE	DE	CD39+ resting Treg %resting Treg	Weighted median	17	-0.0247909977095655	0.0232345849231635	0.285977752075269	1.72624752472752
CD39+ resting Treg %resting Treg	DE	DE	CD39+ resting Treg %resting Treg	Inverse variance weighted	17	-0.0120099167205829	0.0200648953737523	0.549470560449806	1.72624752472752
CD39+ resting Treg %resting Treg	DE	DE	CD39+ resting Treg %resting Treg	Simple mode	17	-0.0292120885978676	0.0574401743809923	0.617997218367708	1.72624752472752
CD39+ resting Treg %resting Treg	DE	DE	CD39+ resting Treg %resting Treg	Weighted mode	17	-0.0239876316794184	0.0220702110250709	0.293193859167596	1.72624752472752
CD39+ resting Treg AC	DE	DE	CD39+ resting Treg AC	MR Egger	16	-0.00720550007674426	0.0698047118451666	0.919249498137771	1.12550553437404
CD39+ resting Treg AC	DE	DE	CD39+ resting Treg AC	Weighted median	16	-0.0131118383824429	0.0537565075185726	0.807299247174957	1.12550553437404
CD39+ resting Treg AC	DE	DE	CD39+ resting Treg AC	Inverse variance weighted	16	-0.044426294343597	0.0392504958645731	0.257690854207187	1.12550553437404
CD39+ resting Treg AC	DE	DE	CD39+ resting Treg AC	Simple mode	16	-0.005176757019831	0.0980611933367145	0.958595013761626	1.12550553437404
CD39+ resting Treg AC	DE	DE	CD39+ resting Treg AC	Weighted mode	16	-0.0382567710334986	0.0710032115572907	0.597928795787337	1.12550553437404
CD39+ secreting Treg AC	DE	DE	CD39+ secreting Treg AC	MR Egger	14	0.0170179418964562	0.0343696206329992	0.629439887387459	1.50686930014641
CD39+ secreting Treg AC	DE	DE	CD39+ secreting Treg AC	Weighted median	14	-0.0212063023978057	0.0204884345624779	0.30065130042604	1.50686930014641
CD39+ secreting Treg AC	DE	DE	CD39+ secreting Treg AC	Inverse variance weighted	14	-0.0327175107699473	0.0217823475700584	0.133092073284653	1.50686930014641
CD39+ secreting Treg AC	DE	DE	CD39+ secreting Treg AC	Simple mode	14	-0.0603941552355861	0.0560611936476886	0.30093619796267	1.50686930014641
CD39+ secreting Treg AC	DE	DE	CD39+ secreting Treg AC	Weighted mode	14	-0.0202449928479048	0.022147881270439	0.377315741014557	1.50686930014641
CD39+ secreting Treg %CD4 Treg	DE	DE	CD39+ secreting Treg %CD4 Treg	MR Egger	12	0.152974533999567	0.0843496634649897	0.099818233739025	0.88903021804859
CD39+ secreting Treg %CD4 Treg	DE	DE	CD39+ secreting Treg %CD4 Treg	Weighted median	12	-0.0233892518680578	0.0503598106382793	0.642330526002133	0.88903021804859
CD39+ secreting Treg %CD4 Treg	DE	DE	CD39+ secreting Treg %CD4 Treg	Inverse variance weighted	12	-0.0417201976859751	0.0443711641199413	0.347086905826238	0.88903021804859
CD39+ secreting Treg %CD4 Treg	DE	DE	CD39+ secreting Treg %CD4 Treg	Simple mode	12	0.0780925809422204	0.0960816688075622	0.433587126855086	0.88903021804859
CD39+ secreting Treg %CD4 Treg	DE	DE	CD39+ secreting Treg %CD4 Treg	Weighted mode	12	-0.0106826761802733	0.0526217619800281	0.842834584906372	0.88903021804859
CD39+ secreting Treg %secreting Treg	DE	DE	CD39+ secreting Treg %secreting Treg	MR Egger	15	0.0234503488744743	0.0642992397022623	0.721194691665248	1.00055107347491
CD39+ secreting Treg %secreting Treg	DE	DE	CD39+ secreting Treg %secreting Treg	Weighted median	15	-0.00372680836552871	0.0428478423276566	0.930689208247354	1.00055107347491
CD39+ secreting Treg %secreting Treg	DE	DE	CD39+ secreting Treg %secreting Treg	Inverse variance weighted	15	0.0109492399281885	0.0324028279989708	0.735431004045664	1.00055107347491
CD39+ secreting Treg %secreting Treg	DE	DE	CD39+ secreting Treg %secreting Treg	Simple mode	15	0.0602611756602232	0.0644862944540175	0.365895128023539	1.00055107347491
CD39+ secreting Treg %secreting Treg	DE	DE	CD39+ secreting Treg %secreting Treg	Weighted mode	15	-0.0129346441409853	0.0465096389768901	0.784995521691195	1.00055107347491
CD4 on activated & secreting Treg	DE	DE	CD4 on activated & secreting Treg	MR Egger	12	-0.348129531359194	0.139555972092364	0.0317417638136077	0.406430885094085
CD4 on activated & secreting Treg	DE	DE	CD4 on activated & secreting Treg	Weighted median	12	-0.0935972361653959	0.0731638720878088	0.200797713282737	0.406430885094085
CD4 on activated & secreting Treg	DE	DE	CD4 on activated & secreting Treg	Inverse variance weighted	12	-0.0686766691093657	0.0557500067582598	0.217998264149181	0.406430885094085
CD4 on activated & secreting Treg	DE	DE	CD4 on activated & secreting Treg	Simple mode	12	-0.100730342530518	0.114736902011344	0.398754607341165	0.406430885094085
CD4 on activated & secreting Treg	DE	DE	CD4 on activated & secreting Treg	Weighted mode	12	-0.140137088872369	0.0921766860484912	0.15664299351622	0.406430885094085
CD4 on activated Treg	DE	DE	CD4 on activated Treg	MR Egger	5	-0.479945627650519	0.199104367537586	0.094972461284665	0.208408894874583
CD4 on activated Treg	DE	DE	CD4 on activated Treg	Weighted median	5	-0.191461892161031	0.088387257938778	0.0302981419690207	0.208408894874583
CD4 on activated Treg	DE	DE	CD4 on activated Treg	Inverse variance weighted	5	-0.177266428210748	0.0693307799837159	0.0105633409868327	0.208408894874583
CD4 on activated Treg	DE	DE	CD4 on activated Treg	Simple mode	5	-0.223759487663895	0.125887291950774	0.150128258976425	0.208408894874583
CD4 on activated Treg	DE	DE	CD4 on activated Treg	Weighted mode	5	-0.197824887420247	0.0974090809197557	0.112102042864264	0.208408894874583
CD4 on CD28+ CD4+	DE	DE	CD4 on CD28+ CD4+	MR Egger	10	0.0478781574598276	0.185257565639592	0.802591325731537	0.34939116540474
CD4 on CD28+ CD4+	DE	DE	CD4 on CD28+ CD4+	Weighted median	10	-0.00508929762145127	0.0677268648499757	0.940099786347243	0.34939116540474
CD4 on CD28+ CD4+	DE	DE	CD4 on CD28+ CD4+	Inverse variance weighted	10	0.0333547032511171	0.0613313801591392	0.586548826061923	0.34939116540474
CD4 on CD28+ CD4+	DE	DE	CD4 on CD28+ CD4+	Simple mode	10	-0.0411742672201333	0.11557181189163	0.729850538030076	0.34939116540474
CD4 on CD28+ CD4+	DE	DE	CD4 on CD28+ CD4+	Weighted mode	10	-0.0384635140887423	0.0854413124286571	0.663232306835797	0.34939116540474
CD4 on CD39+ activated Treg	DE	DE	CD4 on CD39+ activated Treg	MR Egger	8	0.0712615304607038	0.163448551081057	0.678095167264547	0.333806396899187
CD4 on CD39+ activated Treg	DE	DE	CD4 on CD39+ activated Treg	Weighted median	8	-0.0477120369343472	0.0617734849440481	0.439894834072838	0.333806396899187
CD4 on CD39+ activated Treg	DE	DE	CD4 on CD39+ activated Treg	Inverse variance weighted	8	-0.0337626672994941	0.0459391508410253	0.462374076914297	0.333806396899187
CD4 on CD39+ activated Treg	DE	DE	CD4 on CD39+ activated Treg	Simple mode	8	-0.0562180603341939	0.0993058697088362	0.588998773488562	0.333806396899187
CD4 on CD39+ activated Treg	DE	DE	CD4 on CD39+ activated Treg	Weighted mode	8	0.0434268087319415	0.0845504905370845	0.623327916407836	0.333806396899187
CD4 on CD39+ CD4+	DE	DE	CD4 on CD39+ CD4+	MR Egger	17	-0.0536655995887093	0.0637512891296555	0.413122124019178	0.977589700780591
CD4 on CD39+ CD4+	DE	DE	CD4 on CD39+ CD4+	Weighted median	17	-0.0346823461086731	0.0403290196271422	0.389797390866115	0.977589700780591
CD4 on CD39+ CD4+	DE	DE	CD4 on CD39+ CD4+	Inverse variance weighted	17	-0.00793721925222421	0.0318827721518543	0.803399382295789	0.977589700780591
CD4 on CD39+ CD4+	DE	DE	CD4 on CD39+ CD4+	Simple mode	17	0.0215839608221016	0.0807949913465042	0.792770445911187	0.977589700780591
CD4 on CD39+ CD4+	DE	DE	CD4 on CD39+ CD4+	Weighted mode	17	-0.0230737371559321	0.0431071164106753	0.599827933496108	0.977589700780591
CD4 on CD39+ resting Treg	DE	DE	CD4 on CD39+ resting Treg	MR Egger	5	0.255732968983245	0.132578591278373	0.14932497193448	0.159947864059289
CD4 on CD39+ resting Treg	DE	DE	CD4 on CD39+ resting Treg	Weighted median	5	0.0336713027888043	0.0930456771167838	0.717442243054219	0.159947864059289
CD4 on CD39+ resting Treg	DE	DE	CD4 on CD39+ resting Treg	Inverse variance weighted	5	0.0810390434443471	0.0709726640744393	0.253522777615872	0.159947864059289
CD4 on CD39+ resting Treg	DE	DE	CD4 on CD39+ resting Treg	Simple mode	5	0.00896298887927399	0.134037600032943	0.949894754735062	0.159947864059289
CD4 on CD39+ resting Treg	DE	DE	CD4 on CD39+ resting Treg	Weighted mode	5	0.0212134018177464	0.144333958954077	0.890262451102612	0.159947864059289
CD4 on CD39+ secreting Treg	DE	DE	CD4 on CD39+ secreting Treg	MR Egger	15	0.00274548687145198	0.139281219767232	0.984572592666918	0.633605622380727
CD4 on CD39+ secreting Treg	DE	DE	CD4 on CD39+ secreting Treg	Weighted median	15	-0.0339728338645356	0.0542506742160455	0.531170932914282	0.633605622380727
CD4 on CD39+ secreting Treg	DE	DE	CD4 on CD39+ secreting Treg	Inverse variance weighted	15	0.00795307795332306	0.0478313806838318	0.867941935569153	0.633605622380727
CD4 on CD39+ secreting Treg	DE	DE	CD4 on CD39+ secreting Treg	Simple mode	15	-0.00717198945223851	0.077142842286685	0.927244542147944	0.633605622380727
CD4 on CD39+ secreting Treg	DE	DE	CD4 on CD39+ secreting Treg	Weighted mode	15	-0.0295362044136577	0.0572855917174283	0.614182195321493	0.633605622380727
CD4 on CD4 Treg	DE	DE	CD4 on CD4 Treg	MR Egger	16	-0.0479526783214673	0.110938339218551	0.67214598492734	0.521198202298323
CD4 on CD4 Treg	DE	DE	CD4 on CD4 Treg	Weighted median	16	-0.0111493273582824	0.0591712939577143	0.85054381754395	0.521198202298323
CD4 on CD4 Treg	DE	DE	CD4 on CD4 Treg	Inverse variance weighted	16	-0.00901517678402717	0.0396334509808415	0.82006308711737	0.521198202298323
CD4 on CD4 Treg	DE	DE	CD4 on CD4 Treg	Simple mode	16	-0.0858749531553638	0.104544593301383	0.424271308834184	0.521198202298323
CD4 on CD4 Treg	DE	DE	CD4 on CD4 Treg	Weighted mode	16	0.0750807037869554	0.112547678976055	0.514839365033619	0.521198202298323
CD4 on CD4+	DE	DE	CD4 on CD4+	MR Egger	9	-0.24936934218222	0.129682449483945	0.0959162961507777	0.349577102867772
CD4 on CD4+	DE	DE	CD4 on CD4+	Weighted median	9	-0.0411706909058206	0.0574604275175714	0.473679502966401	0.349577102867772
CD4 on CD4+	DE	DE	CD4 on CD4+	Inverse variance weighted	9	-0.0496758142183378	0.0452688054626453	0.27248754755738	0.349577102867772
CD4 on CD4+	DE	DE	CD4 on CD4+	Simple mode	9	-0.0274918480042263	0.0874901805812881	0.761386148329061	0.349577102867772
CD4 on CD4+	DE	DE	CD4 on CD4+	Weighted mode	9	-0.0410245849671581	0.0745349356216288	0.59706905451439	0.349577102867772
CD4 on CD45RA+ CD4+	DE	DE	CD4 on CD45RA+ CD4+	MR Egger	9	-0.166546013303462	0.155324760352228	0.319179244651929	0.387882031371125
CD4 on CD45RA+ CD4+	DE	DE	CD4 on CD45RA+ CD4+	Weighted median	9	-0.0836251665451959	0.0562427561802932	0.137051499067034	0.387882031371125
CD4 on CD45RA+ CD4+	DE	DE	CD4 on CD45RA+ CD4+	Inverse variance weighted	9	-0.0616364668099415	0.053722049291346	0.25124873573365	0.387882031371125
CD4 on CD45RA+ CD4+	DE	DE	CD4 on CD45RA+ CD4+	Simple mode	9	-0.0999840353918391	0.0796555498279898	0.244827758946998	0.387882031371125
CD4 on CD45RA+ CD4+	DE	DE	CD4 on CD45RA+ CD4+	Weighted mode	9	-0.0956406447534288	0.0580677953137636	0.138162717872459	0.387882031371125
CD4 on CM CD4 +	DE	DE	CD4 on CM CD4 +	MR Egger	8	-0.296940054409301	0.212555840683991	0.211897445079491	0.348483491654327
CD4 on CM CD4 +	DE	DE	CD4 on CM CD4 +	Weighted median	8	0.0212085949013316	0.0698362390963886	0.761363777769492	0.348483491654327
CD4 on CM CD4 +	DE	DE	CD4 on CM CD4 +	Inverse variance weighted	8	0.0125096014591673	0.0611908923274965	0.838013053150013	0.348483491654327
CD4 on CM CD4 +	DE	DE	CD4 on CM CD4 +	Simple mode	8	0.0887927554202673	0.0910576058949756	0.361982851756267	0.348483491654327
CD4 on CM CD4 +	DE	DE	CD4 on CM CD4 +	Weighted mode	8	0.0704500922215506	0.0801653380185021	0.40865575232235	0.348483491654327
CD4 on EM CD4+	DE	DE	CD4 on EM CD4+	MR Egger	8	-0.172945686927393	0.161083529216606	0.324253985378117	0.400669441549675
CD4 on EM CD4+	DE	DE	CD4 on EM CD4+	Weighted median	8	-0.10431560505549	0.0586442321718399	0.0752746690400901	0.400669441549675
CD4 on EM CD4+	DE	DE	CD4 on EM CD4+	Inverse variance weighted	8	-0.0759148835154565	0.0510565003427234	0.137046536974605	0.400669441549675
CD4 on EM CD4+	DE	DE	CD4 on EM CD4+	Simple mode	8	-0.0526971875536788	0.0846180052893435	0.553177575712035	0.400669441549675
CD4 on EM CD4+	DE	DE	CD4 on EM CD4+	Weighted mode	8	-0.120806458739181	0.0627814330514575	0.0957307281056576	0.400669441549675
CD4 on HLA DR+ CD4+	DE	DE	CD4 on HLA DR+ CD4+	MR Egger	9	0.0380029307358208	0.110471474567594	0.740943529320406	0.314487927209162
CD4 on HLA DR+ CD4+	DE	DE	CD4 on HLA DR+ CD4+	Weighted median	9	-0.00192974864537791	0.0709469603249124	0.978300313237193	0.314487927209162
CD4 on HLA DR+ CD4+	DE	DE	CD4 on HLA DR+ CD4+	Inverse variance weighted	9	-0.00860565274955328	0.0520629341975354	0.868713154055964	0.314487927209162
CD4 on HLA DR+ CD4+	DE	DE	CD4 on HLA DR+ CD4+	Simple mode	9	0.0203579014954628	0.105114052827416	0.85125797136821	0.314487927209162
CD4 on HLA DR+ CD4+	DE	DE	CD4 on HLA DR+ CD4+	Weighted mode	9	-0.00102535002397131	0.0820679611187618	0.990337514410614	0.314487927209162
CD4 on monocyte	DE	DE	CD4 on monocyte	MR Egger	9	0.154490906275105	0.188764094015146	0.440077403208095	0.341089283932343
CD4 on monocyte	DE	DE	CD4 on monocyte	Weighted median	9	0.10251678087025	0.0713071081471006	0.150524959401781	0.341089283932343
CD4 on monocyte	DE	DE	CD4 on monocyte	Inverse variance weighted	9	0.0479941056061391	0.0544063965210045	0.377700636655078	0.341089283932343
CD4 on monocyte	DE	DE	CD4 on monocyte	Simple mode	9	0.0506613530601202	0.102721866444642	0.635130628743931	0.341089283932343
CD4 on monocyte	DE	DE	CD4 on monocyte	Weighted mode	9	0.0951803491590048	0.0823990971373918	0.281377163726732	0.341089283932343
CD4 on naive CD4+	DE	DE	CD4 on naive CD4+	MR Egger	14	-0.0958819192029844	0.12303912977528	0.450910407389284	0.548211308531728
CD4 on naive CD4+	DE	DE	CD4 on naive CD4+	Weighted median	14	-0.0233965438277908	0.053308161330532	0.660739545152236	0.548211308531728
CD4 on naive CD4+	DE	DE	CD4 on naive CD4+	Inverse variance weighted	14	-0.0228045415766228	0.0414198941241372	0.581928636662058	0.548211308531728
CD4 on naive CD4+	DE	DE	CD4 on naive CD4+	Simple mode	14	0.0967157775846488	0.108147194463169	0.387420264254738	0.548211308531728
CD4 on naive CD4+	DE	DE	CD4 on naive CD4+	Weighted mode	14	0.0657842106584565	0.0994090340983706	0.519687814978893	0.548211308531728
CD4 on resting Treg	DE	DE	CD4 on resting Treg	MR Egger	6	0.282008393226136	0.270360224781747	0.355800047183069	0.204018957332407
CD4 on resting Treg	DE	DE	CD4 on resting Treg	Weighted median	6	-0.0544718499167256	0.0988597272362213	0.581632702328758	0.204018957332407
CD4 on resting Treg	DE	DE	CD4 on resting Treg	Inverse variance weighted	6	0.0168673282251271	0.0940229853695155	0.857626932795909	0.204018957332407
CD4 on resting Treg	DE	DE	CD4 on resting Treg	Simple mode	6	0.167401168712458	0.183919516899344	0.404465111559374	0.204018957332407
CD4 on resting Treg	DE	DE	CD4 on resting Treg	Weighted mode	6	-0.136483174774264	0.197082301148072	0.519451983642137	0.204018957332407
CD4 on secreting Treg	DE	DE	CD4 on secreting Treg	MR Egger	14	0.097406550189842	0.111280202132092	0.398578040555136	0.449977672528611
CD4 on secreting Treg	DE	DE	CD4 on secreting Treg	Weighted median	14	0.0426813285054486	0.0561943445953606	0.447535171233665	0.449977672528611
CD4 on secreting Treg	DE	DE	CD4 on secreting Treg	Inverse variance weighted	14	0.0427054599961066	0.047288707138905	0.366483725635511	0.449977672528611
CD4 on secreting Treg	DE	DE	CD4 on secreting Treg	Simple mode	14	0.09548265634065	0.104636633122021	0.37810888724748	0.449977672528611
CD4 on secreting Treg	DE	DE	CD4 on secreting Treg	Weighted mode	14	0.0517030862462249	0.0930220973944143	0.587776023566286	0.449977672528611
CD4 on TD CD4+	DE	DE	CD4 on TD CD4+	MR Egger	11	-0.000938346145784961	0.0966838705938026	0.992468139560035	0.363110626283194
CD4 on TD CD4+	DE	DE	CD4 on TD CD4+	Weighted median	11	-0.0363007652744009	0.0612620939280378	0.553483316290825	0.363110626283194
CD4 on TD CD4+	DE	DE	CD4 on TD CD4+	Inverse variance weighted	11	-0.0723488130055827	0.0463116846207098	0.118237324628508	0.363110626283194
CD4 on TD CD4+	DE	DE	CD4 on TD CD4+	Simple mode	11	-0.0448274073409366	0.088824480557318	0.62472211510989	0.363110626283194
CD4 on TD CD4+	DE	DE	CD4 on TD CD4+	Weighted mode	11	-0.0259782811156432	0.0685635605394973	0.71268754764308	0.363110626283194
CD4 Treg %CD4	DE	DE	CD4 Treg %CD4	MR Egger	10	0.276905742786994	0.273333185809029	0.340682535682477	0.351914432881269
CD4 Treg %CD4	DE	DE	CD4 Treg %CD4	Weighted median	10	0.0743550115550746	0.0789586919299851	0.346348775733632	0.351914432881269
CD4 Treg %CD4	DE	DE	CD4 Treg %CD4	Inverse variance weighted	10	0.034102224171561	0.0905735800479418	0.706534782737821	0.351914432881269
CD4 Treg %CD4	DE	DE	CD4 Treg %CD4	Simple mode	10	0.0695191325634421	0.104358317071166	0.522017171070689	0.351914432881269
CD4 Treg %CD4	DE	DE	CD4 Treg %CD4	Weighted mode	10	0.0655878632013518	0.0855042763596301	0.462686032088604	0.351914432881269
CD4 Treg %T cell	DE	DE	CD4 Treg %T cell	MR Egger	8	0.115064437950675	0.163433399144725	0.507794647982573	0.254632759820173
CD4 Treg %T cell	DE	DE	CD4 Treg %T cell	Weighted median	8	0.0273693751617103	0.0769434244944035	0.722059413659546	0.254632759820173
CD4 Treg %T cell	DE	DE	CD4 Treg %T cell	Inverse variance weighted	8	0.0612649977264379	0.0581967208238543	0.292468191141219	0.254632759820173
CD4 Treg %T cell	DE	DE	CD4 Treg %T cell	Simple mode	8	-0.0389546041683583	0.0986922737279251	0.704808792470353	0.254632759820173
CD4 Treg %T cell	DE	DE	CD4 Treg %T cell	Weighted mode	8	0.0278267203918751	0.0804836633812183	0.739693250201558	0.254632759820173
CD4 Treg AC	DE	DE	CD4 Treg AC	MR Egger	11	0.160461821101948	0.184624127653247	0.407357863752203	0.33906026551871
CD4 Treg AC	DE	DE	CD4 Treg AC	Weighted median	11	0.077402349600603	0.0821103980959855	0.345853831576436	0.33906026551871
CD4 Treg AC	DE	DE	CD4 Treg AC	Inverse variance weighted	11	0.0626280011386343	0.0607113418684638	0.302273583201553	0.33906026551871
CD4 Treg AC	DE	DE	CD4 Treg AC	Simple mode	11	0.0175792703990115	0.126321728151857	0.892084333278544	0.33906026551871
CD4 Treg AC	DE	DE	CD4 Treg AC	Weighted mode	11	0.0646247766745137	0.12048255103526	0.603420624607204	0.33906026551871
CD4/CD8br	DE	DE	CD4/CD8br	MR Egger	5	0.0275470831724022	0.196001076539854	0.897135061897242	0.157548197882633
CD4/CD8br	DE	DE	CD4/CD8br	Weighted median	5	0.102992907031609	0.0860990785977177	0.231613132188119	0.157548197882633
CD4/CD8br	DE	DE	CD4/CD8br	Inverse variance weighted	5	0.0506496603066662	0.0737192661097658	0.49204405321359	0.157548197882633
CD4/CD8br	DE	DE	CD4/CD8br	Simple mode	5	0.10882062216216	0.121222049500618	0.4200961680064	0.157548197882633
CD4/CD8br	DE	DE	CD4/CD8br	Weighted mode	5	0.111204047059127	0.117593372405547	0.39786598394355	0.157548197882633
CD4+ %leukocyte	DE	DE	CD4+ %leukocyte	MR Egger	5	0.11369673694997	0.27510575848605	0.707163852160744	0.15731164340987
CD4+ %leukocyte	DE	DE	CD4+ %leukocyte	Weighted median	5	0.056751865656923	0.119065460045462	0.633615475369902	0.15731164340987
CD4+ %leukocyte	DE	DE	CD4+ %leukocyte	Inverse variance weighted	5	0.0148688433081248	0.0933092663980622	0.873393030829281	0.15731164340987
CD4+ %leukocyte	DE	DE	CD4+ %leukocyte	Simple mode	5	0.0784380552414731	0.153816366448538	0.63693829487108	0.15731164340987
CD4+ %leukocyte	DE	DE	CD4+ %leukocyte	Weighted mode	5	0.0769863762115428	0.144205619659231	0.621723182110484	0.15731164340987
CD4+ %T cell	DE	DE	CD4+ %T cell	MR Egger	9	0.360848140248331	0.263082899018776	0.212528964531286	0.268191098061447
CD4+ %T cell	DE	DE	CD4+ %T cell	Weighted median	9	-0.192082406582914	0.101030286019667	0.0572711210200767	0.268191098061447
CD4+ %T cell	DE	DE	CD4+ %T cell	Inverse variance weighted	9	-0.0805753708913987	0.104410036556352	0.440279956434156	0.268191098061447
CD4+ %T cell	DE	DE	CD4+ %T cell	Simple mode	9	-0.123833478134581	0.151083140378232	0.436159170766192	0.268191098061447
CD4+ %T cell	DE	DE	CD4+ %T cell	Weighted mode	9	-0.189288961708385	0.134736422399255	0.197674878494709	0.268191098061447
CD4+ AC	DE	DE	CD4+ AC	MR Egger	12	0.0304393599959295	0.221444426572464	0.893396892417785	0.396140699904017
CD4+ AC	DE	DE	CD4+ AC	Weighted median	12	0.0399944773927158	0.0708613631753395	0.572478827688395	0.396140699904017
CD4+ AC	DE	DE	CD4+ AC	Inverse variance weighted	12	0.0196763839499931	0.0532565298128292	0.711781714000754	0.396140699904017
CD4+ AC	DE	DE	CD4+ AC	Simple mode	12	-0.00054955191431505	0.110536250626299	0.996122201482962	0.396140699904017
CD4+ AC	DE	DE	CD4+ AC	Weighted mode	12	0.0766846961062897	0.0921841436986472	0.423176824383145	0.396140699904017
CD4+ CD8dim %leukocyte	DE	DE	CD4+ CD8dim %leukocyte	MR Egger	12	0.0820181746649845	0.111798092488264	0.48002176417219	0.604384594400635
CD4+ CD8dim %leukocyte	DE	DE	CD4+ CD8dim %leukocyte	Weighted median	12	0.0915359235372656	0.0605697136728221	0.130725004235473	0.604384594400635
CD4+ CD8dim %leukocyte	DE	DE	CD4+ CD8dim %leukocyte	Inverse variance weighted	12	0.0718367301612606	0.0473845444214795	0.129509956347806	0.604384594400635
CD4+ CD8dim %leukocyte	DE	DE	CD4+ CD8dim %leukocyte	Simple mode	12	0.0539365755637833	0.105635878206418	0.619728952054517	0.604384594400635
CD4+ CD8dim %leukocyte	DE	DE	CD4+ CD8dim %leukocyte	Weighted mode	12	0.0952463549438577	0.0685703266602155	0.192301867192348	0.604384594400635
CD4+ CD8dim %lymphocyte	DE	DE	CD4+ CD8dim %lymphocyte	MR Egger	10	0.153896193319489	0.113365782979752	0.211668205087379	0.558419465279029
CD4+ CD8dim %lymphocyte	DE	DE	CD4+ CD8dim %lymphocyte	Weighted median	10	0.0890602993394857	0.0658617905440704	0.176301699394734	0.558419465279029
CD4+ CD8dim %lymphocyte	DE	DE	CD4+ CD8dim %lymphocyte	Inverse variance weighted	10	0.0453741589797528	0.0493234245475018	0.357608693784775	0.558419465279029
CD4+ CD8dim %lymphocyte	DE	DE	CD4+ CD8dim %lymphocyte	Simple mode	10	0.0527082504257069	0.111021674041205	0.646269179414529	0.558419465279029
CD4+ CD8dim %lymphocyte	DE	DE	CD4+ CD8dim %lymphocyte	Weighted mode	10	0.0960984837533638	0.0666487271388275	0.183217761988847	0.558419465279029
CD4+ CD8dim AC	DE	DE	CD4+ CD8dim AC	MR Egger	8	0.240009845403507	0.136397368284413	0.128959975990686	0.421498283022701
CD4+ CD8dim AC	DE	DE	CD4+ CD8dim AC	Weighted median	8	0.0931879213981281	0.0660617380889072	0.158357082308148	0.421498283022701
CD4+ CD8dim AC	DE	DE	CD4+ CD8dim AC	Inverse variance weighted	8	0.0339873683594365	0.054181692160358	0.530472366492983	0.421498283022701
CD4+ CD8dim AC	DE	DE	CD4+ CD8dim AC	Simple mode	8	0.035014379036942	0.130808651848123	0.796664125142835	0.421498283022701
CD4+ CD8dim AC	DE	DE	CD4+ CD8dim AC	Weighted mode	8	0.100546054546007	0.0719799335128191	0.205142825208882	0.421498283022701
CD40 on CD14- CD16+ monocyte	DE	DE	CD40 on CD14- CD16+ monocyte	MR Egger	15	0.0187159818605814	0.0690590395268963	0.790635615093718	1.38877847057888
CD40 on CD14- CD16+ monocyte	DE	DE	CD40 on CD14- CD16+ monocyte	Weighted median	15	-0.0128142260642496	0.0314265656107635	0.683456198652673	1.38877847057888
CD40 on CD14- CD16+ monocyte	DE	DE	CD40 on CD14- CD16+ monocyte	Inverse variance weighted	15	-0.0183338122420535	0.0323956854579623	0.571438807319002	1.38877847057888
CD40 on CD14- CD16+ monocyte	DE	DE	CD40 on CD14- CD16+ monocyte	Simple mode	15	-0.00695847131892324	0.0655376827048299	0.916949783347249	1.38877847057888
CD40 on CD14- CD16+ monocyte	DE	DE	CD40 on CD14- CD16+ monocyte	Weighted mode	15	-0.00695847131892324	0.0254971062325715	0.788905064077368	1.38877847057888
CD40 on CD14+ CD16- monocyte	DE	DE	CD40 on CD14+ CD16- monocyte	MR Egger	14	0.015540459818557	0.0502869250002351	0.762594065639957	1.05374567737604
CD40 on CD14+ CD16- monocyte	DE	DE	CD40 on CD14+ CD16- monocyte	Weighted median	14	-0.00311679573545589	0.0342143763853795	0.927416243519679	1.05374567737604
CD40 on CD14+ CD16- monocyte	DE	DE	CD40 on CD14+ CD16- monocyte	Inverse variance weighted	14	-0.0232879117344444	0.0273076226600305	0.393770810316364	1.05374567737604
CD40 on CD14+ CD16- monocyte	DE	DE	CD40 on CD14+ CD16- monocyte	Simple mode	14	-0.0083966493694424	0.0616316501070919	0.893719315132029	1.05374567737604
CD40 on CD14+ CD16- monocyte	DE	DE	CD40 on CD14+ CD16- monocyte	Weighted mode	14	-0.0163485653914205	0.0315931490383711	0.613518852040149	1.05374567737604
CD40 on CD14+ CD16+ monocyte	DE	DE	CD40 on CD14+ CD16+ monocyte	MR Egger	12	-0.0780808806272217	0.0568088185605865	0.199318080823481	1.0436612193954
CD40 on CD14+ CD16+ monocyte	DE	DE	CD40 on CD14+ CD16+ monocyte	Weighted median	12	-0.0178671950151325	0.0312420425024831	0.567392523527759	1.0436612193954
CD40 on CD14+ CD16+ monocyte	DE	DE	CD40 on CD14+ CD16+ monocyte	Inverse variance weighted	12	-0.00622605844565325	0.0257271575431843	0.808777563408169	1.0436612193954
CD40 on CD14+ CD16+ monocyte	DE	DE	CD40 on CD14+ CD16+ monocyte	Simple mode	12	-0.0401942103396477	0.0602165218810307	0.518214587511948	1.0436612193954
CD40 on CD14+ CD16+ monocyte	DE	DE	CD40 on CD14+ CD16+ monocyte	Weighted mode	12	-0.0186900971864771	0.0313466837278791	0.563084412174574	1.0436612193954
CD40 on monocytes	DE	DE	CD40 on monocytes	MR Egger	17	-0.00793500820909714	0.0462100728046485	0.865955993068605	1.23747450661122
CD40 on monocytes	DE	DE	CD40 on monocytes	Weighted median	17	-0.0225053827825219	0.0300338607437863	0.453656125106406	1.23747450661122
CD40 on monocytes	DE	DE	CD40 on monocytes	Inverse variance weighted	17	-0.00962581679248236	0.0231443400535776	0.677480467825942	1.23747450661122
CD40 on monocytes	DE	DE	CD40 on monocytes	Simple mode	17	-0.00643303638491843	0.053822242206247	0.906348323646322	1.23747450661122
CD40 on monocytes	DE	DE	CD40 on monocytes	Weighted mode	17	-0.0122033879438451	0.0272487054794528	0.66026447799097	1.23747450661122
CD45 on B cell	DE	DE	CD45 on B cell	MR Egger	8	0.0809743998938553	0.241630979297786	0.748943649437758	0.269938267797567
CD45 on B cell	DE	DE	CD45 on B cell	Weighted median	8	-0.047414965332026	0.083955999547012	0.572237219801455	0.269938267797567
CD45 on B cell	DE	DE	CD45 on B cell	Inverse variance weighted	8	-0.0312035975541225	0.0644184580566725	0.628109767692496	0.269938267797567
CD45 on B cell	DE	DE	CD45 on B cell	Simple mode	8	-0.0410532808167142	0.120034459008309	0.742380040141685	0.269938267797567
CD45 on B cell	DE	DE	CD45 on B cell	Weighted mode	8	-0.0410532808167142	0.111746949229475	0.724193243142479	0.269938267797567
CD45 on basophil	DE	DE	CD45 on basophil	MR Egger	8	-0.010467092283931	0.123760697418472	0.935350456519397	0.240301055134954
CD45 on basophil	DE	DE	CD45 on basophil	Weighted median	8	0.0111070159755918	0.0491035780089986	0.82104925009084	0.240301055134954
CD45 on basophil	DE	DE	CD45 on basophil	Inverse variance weighted	8	0.00615045753044432	0.0381651758493212	0.871972382937891	0.240301055134954
CD45 on basophil	DE	DE	CD45 on basophil	Simple mode	8	0.0307396791982948	0.0678569601793595	0.664251334328913	0.240301055134954
CD45 on basophil	DE	DE	CD45 on basophil	Weighted mode	8	0.0154311612373865	0.0536635821169424	0.782015024395862	0.240301055134954
CD45 on CD14+ monocyte	DE	DE	CD45 on CD14+ monocyte	MR Egger	8	0.00610855549211119	0.126308021538858	0.962997098112488	0.260206798465181
CD45 on CD14+ monocyte	DE	DE	CD45 on CD14+ monocyte	Weighted median	8	0.0650238072059858	0.0772018814469543	0.399644243899864	0.260206798465181
CD45 on CD14+ monocyte	DE	DE	CD45 on CD14+ monocyte	Inverse variance weighted	8	0.0637135977586721	0.0603920374149698	0.291425337726631	0.260206798465181
CD45 on CD14+ monocyte	DE	DE	CD45 on CD14+ monocyte	Simple mode	8	0.0317556696743512	0.116581087227174	0.793181117324767	0.260206798465181
CD45 on CD14+ monocyte	DE	DE	CD45 on CD14+ monocyte	Weighted mode	8	0.00634081791558094	0.0941869328319411	0.948208201214019	0.260206798465181
CD45 on CD33- HLA DR-	DE	DE	CD45 on CD33- HLA DR-	MR Egger	8	-0.0284320781382578	0.109893938690109	0.804495935184405	0.296960208604878
CD45 on CD33- HLA DR-	DE	DE	CD45 on CD33- HLA DR-	Weighted median	8	0.0247949307682493	0.0569611577451545	0.663348012914412	0.296960208604878
CD45 on CD33- HLA DR-	DE	DE	CD45 on CD33- HLA DR-	Inverse variance weighted	8	0.0620511374347304	0.0540416750725331	0.250882296755396	0.296960208604878
CD45 on CD33- HLA DR-	DE	DE	CD45 on CD33- HLA DR-	Simple mode	8	0.174308435397183	0.0944040518406089	0.107331224939085	0.296960208604878
CD45 on CD33- HLA DR-	DE	DE	CD45 on CD33- HLA DR-	Weighted mode	8	0.00312617278127963	0.0567525123970144	0.957610523506968	0.296960208604878
CD45 on CD33- HLA DR+	DE	DE	CD45 on CD33- HLA DR+	MR Egger	11	0.0777411443155385	0.101218201683237	0.462129953552463	0.414696342006684
CD45 on CD33- HLA DR+	DE	DE	CD45 on CD33- HLA DR+	Weighted median	11	-0.085509587166304	0.045751096059609	0.0616204162371077	0.414696342006684
CD45 on CD33- HLA DR+	DE	DE	CD45 on CD33- HLA DR+	Inverse variance weighted	11	-0.0205147734416228	0.03500713923608	0.557864192015805	0.414696342006684
CD45 on CD33- HLA DR+	DE	DE	CD45 on CD33- HLA DR+	Simple mode	11	-0.0908849846718596	0.0770931022416322	0.265727407481925	0.414696342006684
CD45 on CD33- HLA DR+	DE	DE	CD45 on CD33- HLA DR+	Weighted mode	11	-0.0861356951326859	0.0549383737353701	0.147984333865613	0.414696342006684
CD45 on CD33br HLA DR+	DE	DE	CD45 on CD33br HLA DR+	MR Egger	9	0.27334751859847	0.187939424886152	0.1891472201017	0.277620019492526
CD45 on CD33br HLA DR+	DE	DE	CD45 on CD33br HLA DR+	Weighted median	9	-0.137732640632901	0.0746379270401855	0.0649875336060174	0.277620019492526
CD45 on CD33br HLA DR+	DE	DE	CD45 on CD33br HLA DR+	Inverse variance weighted	9	-0.105636683726587	0.0679266512858787	0.119908414314863	0.277620019492526
CD45 on CD33br HLA DR+	DE	DE	CD45 on CD33br HLA DR+	Simple mode	9	0.0557788127475547	0.13807552332944	0.696816083089911	0.277620019492526
CD45 on CD33br HLA DR+	DE	DE	CD45 on CD33br HLA DR+	Weighted mode	9	-0.11067865505983	0.117600660891961	0.374179139239302	0.277620019492526
CD45 on CD33br HLA DR+ CD14-	DE	DE	CD45 on CD33br HLA DR+ CD14-	MR Egger	11	0.206096647502318	0.117093345925831	0.112243584943386	0.352758728919758
CD45 on CD33br HLA DR+ CD14-	DE	DE	CD45 on CD33br HLA DR+ CD14-	Weighted median	11	-0.0864375876084204	0.0582220143169368	0.137644420119198	0.352758728919758
[truncated: 1,644 more rows]
