# Supplementary material for: The Mediation of Circulating Inflammatory Proteins in the Causal Pathway From Immune Cells to Delirium
Source: Brain Behav. 2025 Sep 1;15(9):e70811. doi: 10.1002/brb3.70811 (PMC12402607; doi:10.1002/brb3.70811)
Supplement: Supplementary file 2 — Supplementary Tables [file BRB3-15-e70811-s002.zip › 原始数据/finndata_731immune_cells/pleiotropy.csv]

id.exposure	id.outcome	outcome	exposure	egger_intercept	se	pval
Activated & resting Treg % CD4 Treg	DE	DE	Activated & resting Treg % CD4 Treg	0.00027539508897947	0.0224957753561372	0.990451688312932
Activated & resting Treg %CD4+	DE	DE	Activated & resting Treg %CD4+	0.00399444923401591	0.0161322743751261	0.808033722175969
Activated & resting Treg AC	DE	DE	Activated & resting Treg AC	-0.0252353136870435	0.0332438523114125	0.463750812924848
Activated & secreting Treg %CD4 Treg	DE	DE	Activated & secreting Treg %CD4 Treg	-0.00341627571632812	0.0178479034186075	0.851404515229523
Activated & secreting Treg %CD4+	DE	DE	Activated & secreting Treg %CD4+	0.00233030605095851	0.0167595918342998	0.891929021496332
Activated & secreting Treg AC	DE	DE	Activated & secreting Treg AC	-0.0318670701474138	0.046425835008014	0.522984763218311
Activated Treg %CD4	DE	DE	Activated Treg %CD4	0.0277763576345784	0.0270563262655273	0.351680197899054
Activated Treg %CD4 Treg	DE	DE	Activated Treg %CD4 Treg	-0.0241227798722647	0.0251318841460588	0.357755191866928
B cell % CD3- lymphocyte	DE	DE	B cell % CD3- lymphocyte	-0.0332786209514178	0.0227009513855161	0.168368215456121
B cell %lymphocyte	DE	DE	B cell %lymphocyte	0.0083863088826831	0.0178199907568746	0.643009452013613
B cell AC	DE	DE	B cell AC	-0.0113080062539729	0.0222518697258738	0.620537607077025
BAFF-R on B cell	DE	DE	BAFF-R on B cell	-0.00939731648348214	0.0127327428287893	0.475939000610472
BAFF-R on CD20-	DE	DE	BAFF-R on CD20-	-0.0324307742785313	0.032968735244271	0.363259348690951
BAFF-R on CD20- CD38-	DE	DE	BAFF-R on CD20- CD38-	-0.0554624673910815	0.0362701301695593	0.200960175620145
BAFF-R on CD24+ CD27+	DE	DE	BAFF-R on CD24+ CD27+	0.0121830322999568	0.0152576322554407	0.440104801849635
BAFF-R on IgD- CD24-	DE	DE	BAFF-R on IgD- CD24-	-0.00146078811071803	0.0138861827989715	0.918113054246484
BAFF-R on IgD- CD27-	DE	DE	BAFF-R on IgD- CD27-	0.00546301457751487	0.0138078183932073	0.700675080171288
BAFF-R on IgD- CD38-	DE	DE	BAFF-R on IgD- CD38-	0.00959792629154831	0.016075285999921	0.569266932997766
BAFF-R on IgD- CD38br	DE	DE	BAFF-R on IgD- CD38br	0.000144067268583345	0.0254237505125449	0.995617457285316
BAFF-R on IgD- CD38dim	DE	DE	BAFF-R on IgD- CD38dim	0.0155743744992949	0.0152028381799808	0.33237373177059
BAFF-R on IgD+	DE	DE	BAFF-R on IgD+	-0.00943451773136506	0.0126832961321052	0.472555409003883
BAFF-R on IgD+ CD24-	DE	DE	BAFF-R on IgD+ CD24-	-0.0100359448108913	0.0127224198743922	0.445511567044251
BAFF-R on IgD+ CD24+	DE	DE	BAFF-R on IgD+ CD24+	0.0211284894524959	0.0167912218097516	0.23994344231476
BAFF-R on IgD+ CD38-	DE	DE	BAFF-R on IgD+ CD38-	-0.00380255865444355	0.0147516722288875	0.802380674590153
BAFF-R on IgD+ CD38- naive	DE	DE	BAFF-R on IgD+ CD38- naive	0.0101352273525631	0.0160608883348787	0.5381744480113
BAFF-R on IgD+ CD38- unsw mem	DE	DE	BAFF-R on IgD+ CD38- unsw mem	0.0303412262474458	0.0158872353125257	0.0803511120837824
BAFF-R on IgD+ CD38br	DE	DE	BAFF-R on IgD+ CD38br	0.00894520459276853	0.0166792455441433	0.599610061626202
BAFF-R on IgD+ CD38dim	DE	DE	BAFF-R on IgD+ CD38dim	-0.0073235099561813	0.0147827414260457	0.628579652162617
BAFF-R on memory B cell	DE	DE	BAFF-R on memory B cell	0.0041663608715402	0.0148124479954055	0.783720600441179
BAFF-R on naive-mature B cell	DE	DE	BAFF-R on naive-mature B cell	-0.0109856318477423	0.0127132635394469	0.403191197879317
BAFF-R on sw mem	DE	DE	BAFF-R on sw mem	0.00502372566771082	0.0152995324197873	0.748806641879086
BAFF-R on transitional	DE	DE	BAFF-R on transitional	-0.0161820266174138	0.0169844275588214	0.35809341893605
BAFF-R on unsw mem	DE	DE	BAFF-R on unsw mem	0.00878422742524565	0.0154307989821771	0.581735951835548
Basophil %CD33dim HLA DR- CD66b-	DE	DE	Basophil %CD33dim HLA DR- CD66b-	-1.49222198162064e-05	0.0182229569000843	0.999362742264506
Basophil AC	DE	DE	Basophil AC	0.00510027008840071	0.0162491803869606	0.759002600262857
CCR2 on CD14- CD16-	DE	DE	CCR2 on CD14- CD16-	-0.0221623369340034	0.0282476481154512	0.476563884493084
CCR2 on CD14- CD16+ monocyte	DE	DE	CCR2 on CD14- CD16+ monocyte	0.0140333900769498	0.0247475015534332	0.584535296347876
CCR2 on CD14+ CD16- monocyte	DE	DE	CCR2 on CD14+ CD16- monocyte	0.0181031112618269	0.0190846732644574	0.36321466121091
CCR2 on CD14+ CD16+ monocyte	DE	DE	CCR2 on CD14+ CD16+ monocyte	0.0150237711136708	0.0260806051220043	0.575225312257817
CCR2 on CD62L+ myeloid DC	DE	DE	CCR2 on CD62L+ myeloid DC	0.0443091692362811	0.0402707720137787	0.303212426283238
CCR2 on CD62L+ plasmacytoid DC	DE	DE	CCR2 on CD62L+ plasmacytoid DC	0.00741760946658528	0.0196207848855183	0.71415684487377
CCR2 on granulocyte	DE	DE	CCR2 on granulocyte	0.0110561953376768	0.0456847740506338	0.816831559760959
CCR2 on monocyte	DE	DE	CCR2 on monocyte	1.41506664292871e-05	0.0323824247875786	0.999659930175724
CCR2 on monocyte_duplicate	DE	DE	CCR2 on monocyte_duplicate	0.00454727955385047	0.0304237587263868	0.88415834208057
CCR2 on myeloid DC	DE	DE	CCR2 on myeloid DC	-0.00277807538760878	0.0389298960946849	0.94510650756923
CCR2 on plasmacytoid DC	DE	DE	CCR2 on plasmacytoid DC	0.00737323474474732	0.0196484410991129	0.716159608074997
CCR7 on naive CD4+	DE	DE	CCR7 on naive CD4+	0.00195998972459859	0.0195777367929208	0.921907594360888
CCR7 on naive CD8br	DE	DE	CCR7 on naive CD8br	-0.015070469081527	0.0270613660716574	0.591173227805668
CD11b on basophil	DE	DE	CD11b on basophil	0.0322591549095793	0.0331470608614813	0.355876469814272
CD11b on CD14+ monocyte	DE	DE	CD11b on CD14+ monocyte	-0.0212817324978088	0.021970931075889	0.361097444039133
CD11b on CD33br HLA DR+ CD14dim	DE	DE	CD11b on CD33br HLA DR+ CD14dim	-0.0411563128831742	0.0225485748364351	0.127548138868987
CD11b on CD33dim HLA DR-	DE	DE	CD11b on CD33dim HLA DR-	0.0379450884205636	0.0238237374370189	0.139524946094766
CD11b on CD66b++ myeloid cell	DE	DE	CD11b on CD66b++ myeloid cell	-0.0340260624712013	0.0328432556142889	0.347678234821269
CD11b on Gr MDSC	DE	DE	CD11b on Gr MDSC	0.0718170571960694	0.053990596301697	0.275541361603691
CD11b on Mo MDSC	DE	DE	CD11b on Mo MDSC	-0.00933357283504528	0.0265320771738159	0.739340152452524
CD11c on CD62L+ myeloid DC	DE	DE	CD11c on CD62L+ myeloid DC	-0.00599345462167706	0.0224798002857485	0.793395842312106
CD11c on granulocyte	DE	DE	CD11c on granulocyte	0.00630838508777863	0.0237349581706479	0.795804313547747
CD11c on monocyte	DE	DE	CD11c on monocyte	0.0136884875355391	0.0221286375950025	0.550018284317777
CD11c on myeloid DC	DE	DE	CD11c on myeloid DC	0.0240775529786427	0.0239032093757888	0.327916837029626
CD11c+ CD62L- monocyte %monocyte	DE	DE	CD11c+ CD62L- monocyte %monocyte	-0.0140768672904695	0.0359068699512081	0.703255108369943
CD11c+ CD62L- monocyte AC	DE	DE	CD11c+ CD62L- monocyte AC	-0.0494609892192992	0.0479019428096264	0.341628228667714
CD11c+ HLA DR++ monocyte %monocyte	DE	DE	CD11c+ HLA DR++ monocyte %monocyte	-0.0239824652939533	0.0383588949683484	0.545833371343772
CD11c+ HLA DR++ monocyte AC	DE	DE	CD11c+ HLA DR++ monocyte AC	-0.035280892485642	0.0298708161032712	0.27612632059256
CD11c+ monocyte %monocyte	DE	DE	CD11c+ monocyte %monocyte	0.0382414177549015	0.0332904323834927	0.280284092585089
CD11c+ monocyte AC	DE	DE	CD11c+ monocyte AC	-0.0397550767823507	0.073163657492145	0.624649389852081
CD123 on CD62L+ plasmacytoid DC	DE	DE	CD123 on CD62L+ plasmacytoid DC	0.0089804930543772	0.0394249126891612	0.834453577371026
CD123 on plasmacytoid DC	DE	DE	CD123 on plasmacytoid DC	0.00913328345545367	0.0391657677848267	0.830615066313055
CD127- CD8br %CD8br	DE	DE	CD127- CD8br %CD8br	0.13650047365443	0.144622177187906	0.414881259800925
CD127- CD8br %T cell	DE	DE	CD127- CD8br %T cell	-0.0320390711709846	0.0991378293201722	0.767777541536682
CD127- CD8br AC	DE	DE	CD127- CD8br AC	0.0466172209382771	0.0546590388648199	0.456410236876606
CD127 on CD28- CD8br	DE	DE	CD127 on CD28- CD8br	-0.0313850296995041	0.0277903390557517	0.285112526827696
CD127 on CD28+ CD4+	DE	DE	CD127 on CD28+ CD4+	-0.0138772000353322	0.0228259456400631	0.560074764561753
CD127 on CD28+ CD45RA- CD8br	DE	DE	CD127 on CD28+ CD45RA- CD8br	-0.00230092877766239	0.085231741130214	0.979507149446843
CD127 on CD28+ CD45RA+ CD8br	DE	DE	CD127 on CD28+ CD45RA+ CD8br	-0.0373041330006009	0.0285482396591217	0.248183692753094
CD127 on CD28+ DN (CD4-CD8-)	DE	DE	CD127 on CD28+ DN (CD4-CD8-)	-0.0116355069281463	0.0247899058546379	0.65307751146743
CD127 on CD4+	DE	DE	CD127 on CD4+	0.0285211967440744	0.0353090033764053	0.445805680871783
CD127 on CD45RA- CD4 not Treg	DE	DE	CD127 on CD45RA- CD4 not Treg	-4.33966031011866e-05	0.0470952874330425	0.999294651317496
CD127 on CD45RA+ CD4+	DE	DE	CD127 on CD45RA+ CD4+	-0.0145854566733416	0.0317767342063491	0.656050554591698
CD127 on CD8br	DE	DE	CD127 on CD8br	0.00635499690064067	0.0255119999720792	0.806663347393692
CD127 on granulocyte	DE	DE	CD127 on granulocyte	-0.023362126649278	0.0142424580021145	0.118297678726263
CD127 on T cell	DE	DE	CD127 on T cell	-0.0120888014759639	0.02645059456502	0.658478401747272
CD14- CD16- AC	DE	DE	CD14- CD16- AC	0.0149597453793965	0.0247207790174523	0.557358231368001
CD14- CD16+ monocyte %monocyte	DE	DE	CD14- CD16+ monocyte %monocyte	0.0453309286973389	0.0227271871769037	0.0863078998555543
CD14- CD16+ monocyte AC	DE	DE	CD14- CD16+ monocyte AC	0.0337768089408165	0.031216844057082	0.30738712782226
CD14 on CD33dim HLA DR+ CD11b+	DE	DE	CD14 on CD33dim HLA DR+ CD11b+	0.0429390291399214	0.0552942939251722	0.480782942045943
CD14 on CD14+ CD16- monocyte	DE	DE	CD14 on CD14+ CD16- monocyte	-0.00635777278382405	0.0326411730569823	0.849892900555602
CD14 on CD14+ CD16+ monocyte	DE	DE	CD14 on CD14+ CD16+ monocyte	-0.00222121838929861	0.0386584844402377	0.955786537500088
CD14 on CD33br HLA DR+ CD14dim	DE	DE	CD14 on CD33br HLA DR+ CD14dim	0.0676823482149058	0.0368843137950191	0.103839934747217
CD14 on Mo MDSC	DE	DE	CD14 on Mo MDSC	0.0200459691975963	0.0377626824359326	0.61459457647316
CD14+ CD16- monocyte %monocyte	DE	DE	CD14+ CD16- monocyte %monocyte	-0.00714184805529666	0.018966317144616	0.715228986226534
CD14+ CD16- monocyte AC	DE	DE	CD14+ CD16- monocyte AC	-0.0135156293002268	0.0672042352819271	0.84464213178134
CD14+ CD16+ monocyte %monocyte	DE	DE	CD14+ CD16+ monocyte %monocyte	0.00558914764551024	0.021814196492072	0.801510508400503
CD14+ CD16+ monocyte AC	DE	DE	CD14+ CD16+ monocyte AC	-0.00251981931804537	0.0175698125110442	0.889120186416576
CD16-CD56 on HLA DR+ NK	DE	DE	CD16-CD56 on HLA DR+ NK	0.00592350586808353	0.0226141870727056	0.798685981609042
CD16-CD56 on NK	DE	DE	CD16-CD56 on NK	-0.00075779205523788	0.0257994282900543	0.976954798276099
CD16-CD56 on NKT	DE	DE	CD16-CD56 on NKT	0.00428751310526144	0.0232170596611595	0.856135661373571
CD16 on CD14- CD16+ monocyte	DE	DE	CD16 on CD14- CD16+ monocyte	-0.000525059806577722	0.0137659174982582	0.970509085933274
CD16 on CD14+ CD16+ monocyte	DE	DE	CD16 on CD14+ CD16+ monocyte	0.0499668120895745	0.0184871331809271	0.0205540701103249
CD16+ monocyte %monocyte	DE	DE	CD16+ monocyte %monocyte	0.00718771489738363	0.0210868386602583	0.741985976341671
CD19 on B cell	DE	DE	CD19 on B cell	0.00366610055340906	0.0310365406393534	0.908309927785074
CD19 on CD20-	DE	DE	CD19 on CD20-	0.032699255947473	0.0637368836784509	0.643316198788562
CD19 on CD20- CD38-	DE	DE	CD19 on CD20- CD38-	0.0542426194314178	0.0302294881564357	0.110501022292262
CD19 on CD24+ CD27+	DE	DE	CD19 on CD24+ CD27+	0.00901151921363868	0.0237381594320345	0.708667968115447
CD19 on IgD- CD24-	DE	DE	CD19 on IgD- CD24-	0.00202398158022404	0.0477790547286409	0.967585214852041
CD19 on IgD- CD27-	DE	DE	CD19 on IgD- CD27-	0.0470152382782469	0.0402377871803656	0.269731881514865
CD19 on IgD- CD38-	DE	DE	CD19 on IgD- CD38-	0.010420550179083	0.0329788821049958	0.760106774578019
CD19 on IgD- CD38br	DE	DE	CD19 on IgD- CD38br	-0.0252873810528005	0.0206016565675711	0.259328256708047
CD19 on IgD- CD38dim	DE	DE	CD19 on IgD- CD38dim	-0.010662285060469	0.0227668467710486	0.648695239079539
CD19 on IgD+	DE	DE	CD19 on IgD+	0.0194952347609644	0.0246745532988038	0.446170988892387
CD19 on IgD+ CD24-	DE	DE	CD19 on IgD+ CD24-	0.00998507704245223	0.0291335699779329	0.737276696034463
CD19 on IgD+ CD24+	DE	DE	CD19 on IgD+ CD24+	0.0101154014467285	0.0203073039185247	0.625179103647033
CD19 on IgD+ CD38-	DE	DE	CD19 on IgD+ CD38-	0.0405170933883373	0.0335531066293557	0.252543225616402
CD19 on IgD+ CD38- naive	DE	DE	CD19 on IgD+ CD38- naive	-0.00353342093874679	0.0364707910070755	0.926582460837634
CD19 on IgD+ CD38- unsw mem	DE	DE	CD19 on IgD+ CD38- unsw mem	-0.00982430266635131	0.0230551409205022	0.681252502933934
CD19 on IgD+ CD38br	DE	DE	CD19 on IgD+ CD38br	0.00656005094769875	0.021622838443161	0.767814193675242
CD19 on IgD+ CD38dim	DE	DE	CD19 on IgD+ CD38dim	-0.011606070522691	0.0222728123954377	0.613649196495919
CD19 on memory B cell	DE	DE	CD19 on memory B cell	0.0330773395288691	0.0314929546823153	0.318295523356514
CD19 on naive-mature B cell	DE	DE	CD19 on naive-mature B cell	0.0204780486509694	0.0276504807221698	0.47209931463638
CD19 on PB/PC	DE	DE	CD19 on PB/PC	-0.061966940910744	0.0275192721130258	0.0457480879743729
CD19 on sw mem	DE	DE	CD19 on sw mem	-0.0245281025277742	0.0213932310250357	0.27223922748979
CD19 on transitional	DE	DE	CD19 on transitional	0.00298789865179377	0.0189994849025155	0.877454559931294
CD19 on unsw mem	DE	DE	CD19 on unsw mem	0.00557692858674325	0.034795371675206	0.876201880824669
CD20- %B cell	DE	DE	CD20- %B cell	0.0738445871503851	0.0361934357419151	0.0968347537268924
CD20- %lymphocyte	DE	DE	CD20- %lymphocyte	0.034817123988022	0.0261349122162152	0.231157152179527
CD20- AC	DE	DE	CD20- AC	0.00124789437752771	0.0325333834317502	0.970240126526553
CD20- CD38- %B cell	DE	DE	CD20- CD38- %B cell	0.0443479327033607	0.0251850530260111	0.121645367443922
CD20- CD38- %lymphocyte	DE	DE	CD20- CD38- %lymphocyte	0.0844500400485323	0.0399752382361738	0.0725139246893429
CD20- CD38- AC	DE	DE	CD20- CD38- AC	0.0617969398894818	0.0474161665370603	0.23370387801856
CD20 on B cell	DE	DE	CD20 on B cell	-0.0135199801126946	0.0179706697763525	0.46431142087152
CD20 on CD20- CD38-	DE	DE	CD20 on CD20- CD38-	-0.0545141639454328	0.0541192104648648	0.370779241037367
CD20 on CD24+ CD27+	DE	DE	CD20 on CD24+ CD27+	-0.00517264941228639	0.0298139627799114	0.864932757435066
CD20 on IgD- CD24-	DE	DE	CD20 on IgD- CD24-	0.0112491783836644	0.0341361605839041	0.747938501680668
CD20 on IgD- CD27-	DE	DE	CD20 on IgD- CD27-	-0.0215440430400263	0.0235773559118188	0.377479064532292
CD20 on IgD- CD38-	DE	DE	CD20 on IgD- CD38-	-0.0111528449153976	0.0241460559791358	0.65179394576861
CD20 on IgD- CD38br	DE	DE	CD20 on IgD- CD38br	0.00878719347057108	0.0507425268125629	0.873541020896503
CD20 on IgD- CD38dim	DE	DE	CD20 on IgD- CD38dim	-0.010587018188226	0.0195024985028945	0.593888904310901
CD20 on IgD+	DE	DE	CD20 on IgD+	-0.0183131350572136	0.0198829654171592	0.372625655420757
CD20 on IgD+ CD24-	DE	DE	CD20 on IgD+ CD24-	-0.0273503744545593	0.0173611695503229	0.13602181620721
CD20 on IgD+ CD24+	DE	DE	CD20 on IgD+ CD24+	-0.00921469996069221	0.040005117268435	0.82205673548162
CD20 on IgD+ CD38-	DE	DE	CD20 on IgD+ CD38-	0.000731017665203798	0.0249999980199281	0.977116751458458
CD20 on IgD+ CD38- naive	DE	DE	CD20 on IgD+ CD38- naive	0.0011519909885835	0.0223709224043999	0.960193646857372
CD20 on IgD+ CD38- unsw mem	DE	DE	CD20 on IgD+ CD38- unsw mem	-0.0211866060124836	0.0392568431040106	0.599281390596022
CD20 on IgD+ CD38br	DE	DE	CD20 on IgD+ CD38br	-0.0306421503945817	0.0229323337075932	0.200178489908153
CD20 on IgD+ CD38dim	DE	DE	CD20 on IgD+ CD38dim	-0.0283569997401976	0.0261638259821452	0.292747221294002
CD20 on memory B cell	DE	DE	CD20 on memory B cell	-0.0250299107445683	0.0161262485345454	0.136314123594517
CD20 on naive-mature B cell	DE	DE	CD20 on naive-mature B cell	-0.0158819172408371	0.0218570054013699	0.4813882343556
CD20 on sw mem	DE	DE	CD20 on sw mem	0.0173970058744517	0.0246646517496262	0.490739790450871
CD20 on transitional	DE	DE	CD20 on transitional	-0.0415142535982105	0.0359888423107139	0.281989144132362
CD20 on unsw mem	DE	DE	CD20 on unsw mem	-0.00087426674728623	0.0241212588673863	0.971637923390011
CD24 on CD24+ CD27+	DE	DE	CD24 on CD24+ CD27+	-0.00969277770076748	0.0187740018404668	0.619617509952236
CD24 on IgD- CD38-	DE	DE	CD24 on IgD- CD38-	0.013471594866341	0.0212289786704614	0.538673182816688
CD24 on IgD- CD38dim	DE	DE	CD24 on IgD- CD38dim	-0.00506177176466653	0.0177378086680068	0.780665210697722
CD24 on IgD+ CD24+	DE	DE	CD24 on IgD+ CD24+	-0.00313387444227935	0.0133331370340664	0.819435186522838
CD24 on IgD+ CD38-	DE	DE	CD24 on IgD+ CD38-	0.0067811735550895	0.0258886788496648	0.799989006913579
CD24 on IgD+ CD38- unsw mem	DE	DE	CD24 on IgD+ CD38- unsw mem	-0.0028698759551935	0.0205406843347872	0.892818894594585
CD24 on IgD+ CD38br	DE	DE	CD24 on IgD+ CD38br	-0.00532959617679336	0.0167682800517616	0.75565558129966
CD24 on memory B cell	DE	DE	CD24 on memory B cell	0.00422614517771523	0.0173416935423767	0.811949588672301
CD24 on sw mem	DE	DE	CD24 on sw mem	-0.0158686259493049	0.0173975473108033	0.37831061436114
CD24 on transitional	DE	DE	CD24 on transitional	0.00380890305748929	0.024995805215955	0.882247334574891
CD24 on unsw mem	DE	DE	CD24 on unsw mem	-0.0151626706342514	0.0148258462623434	0.326616815822399
CD24+ CD27+ %B cell	DE	DE	CD24+ CD27+ %B cell	0.03714654838582	0.0202622744741073	0.0916703493616621
CD24+ CD27+ %lymphocyte	DE	DE	CD24+ CD27+ %lymphocyte	-0.0368914527599463	0.0187246947735772	0.072332077728714
CD24+ CD27+ AC	DE	DE	CD24+ CD27+ AC	-0.0347040903024043	0.0247763123796811	0.19482690964463
CD25 on CD45RA- CD4 not Treg	DE	DE	CD25 on CD45RA- CD4 not Treg	-0.00318583214101335	0.0348102216827789	0.928886776457462
CD25 on activated & secreting Treg	DE	DE	CD25 on activated & secreting Treg	-0.0221060105919318	0.0297863583889337	0.486021556926909
CD25 on activated Treg	DE	DE	CD25 on activated Treg	0.0228908425551547	0.0788539265340294	0.783245637616892
CD25 on B cell	DE	DE	CD25 on B cell	0.0252182553051902	0.0219113047838743	0.282999444344358
CD25 on CD20- CD38-	DE	DE	CD25 on CD20- CD38-	-0.0245530817887116	0.0265831224812299	0.382689953996187
CD25 on CD24+ CD27+	DE	DE	CD25 on CD24+ CD27+	-0.00897864672301476	0.022088205460533	0.690994715394572
CD25 on CD28+ CD4+	DE	DE	CD25 on CD28+ CD4+	-0.0320925588711634	0.0280723593206181	0.290538731950712
CD25 on CD39+ activated Treg	DE	DE	CD25 on CD39+ activated Treg	0.0531729108809508	0.0513329162369749	0.347749983285904
CD25 on CD39+ CD4 Treg	DE	DE	CD25 on CD39+ CD4 Treg	0.0363962895871577	0.035694011842001	0.34182359029023
CD25 on CD39+ CD4+	DE	DE	CD25 on CD39+ CD4+	0.0347407621635059	0.0275842390784348	0.23955134430523
CD25 on CD39+ resting Treg	DE	DE	CD25 on CD39+ resting Treg	-0.0289525761768554	0.0416384833608141	0.517830881377897
CD25 on CD39+ secreting Treg	DE	DE	CD25 on CD39+ secreting Treg	-0.0096612256105652	0.0536393265788494	0.86581933698648
CD25 on CD4 Treg	DE	DE	CD25 on CD4 Treg	0.000725881004151853	0.0252886727162261	0.977803966128859
CD25 on CD4+	DE	DE	CD25 on CD4+	-0.00161087932166889	0.044489894029248	0.972851595803418
CD25 on CD45RA+ CD4 not Treg	DE	DE	CD25 on CD45RA+ CD4 not Treg	0.0142419854688127	0.0312085053625926	0.667276877185048
CD25 on IgD- CD24-	DE	DE	CD25 on IgD- CD24-	0.000757887770934976	0.0242578379110945	0.975487669402074
CD25 on IgD- CD27-	DE	DE	CD25 on IgD- CD27-	0.0197081347634557	0.0251326030479674	0.453086172338822
CD25 on IgD- CD38-	DE	DE	CD25 on IgD- CD38-	-0.0266219580681554	0.0279872809415057	0.373174225517771
CD25 on IgD- CD38br	DE	DE	CD25 on IgD- CD38br	-0.00234281322245697	0.0552073367844496	0.967190672990202
CD25 on IgD- CD38dim	DE	DE	CD25 on IgD- CD38dim	0.00450510921641381	0.0235350151181273	0.852026155938369
CD25 on IgD+	DE	DE	CD25 on IgD+	0.0304242453249997	0.0210951138518759	0.179812229053723
CD25 on IgD+ CD24-	DE	DE	CD25 on IgD+ CD24-	0.0344262461918457	0.0207837611915931	0.128637467414871
CD25 on IgD+ CD24+	DE	DE	CD25 on IgD+ CD24+	-0.0439996427885498	0.027962754561988	0.15005223220512
CD25 on IgD+ CD38-	DE	DE	CD25 on IgD+ CD38-	-0.021691078293755	0.0255029824119535	0.419756212131937
CD25 on IgD+ CD38- naive	DE	DE	CD25 on IgD+ CD38- naive	-0.0082376381383254	0.022911344049579	0.725995269114677
CD25 on IgD+ CD38- unsw mem	DE	DE	CD25 on IgD+ CD38- unsw mem	0.0595588477413914	0.0258548909426299	0.0547016519808384
CD25 on IgD+ CD38br	DE	DE	CD25 on IgD+ CD38br	-0.00627764615228799	0.0413653134133047	0.883132710072621
CD25 on IgD+ CD38dim	DE	DE	CD25 on IgD+ CD38dim	0.0354795664589159	0.0217400898947792	0.137117385058667
CD25 on memory B cell	DE	DE	CD25 on memory B cell	-0.00654505167483899	0.0214913442581114	0.76593067007628
CD25 on naive-mature B cell	DE	DE	CD25 on naive-mature B cell	0.0179957674899397	0.0208309858701813	0.406089606781795
CD25 on resting Treg	DE	DE	CD25 on resting Treg	-0.0191396352858986	0.048326354830311	0.702421660244995
CD25 on secreting Treg	DE	DE	CD25 on secreting Treg	-0.0568023698746322	0.053159940759513	0.326379055532982
CD25 on sw mem	DE	DE	CD25 on sw mem	-0.0158198430076854	0.0237338206629092	0.521776414145425
CD25 on transitional	DE	DE	CD25 on transitional	-0.0343350226555096	0.0279590371260413	0.250575955596631
CD25 on unsw mem	DE	DE	CD25 on unsw mem	-0.0284101875825876	0.0224598106935223	0.229907897637627
CD25++ CD8br %CD8br	DE	DE	CD25++ CD8br %CD8br	0.0147235060379171	0.0234558871780086	0.545788572247337
CD25++ CD8br %T cell	DE	DE	CD25++ CD8br %T cell	0.010045283603652	0.0210308797147164	0.645680868000797
CD25++ CD8br AC	DE	DE	CD25++ CD8br AC	0.00109356846953901	0.0208621646919429	0.958806080001749
CD25hi %CD4+	DE	DE	CD25hi %CD4+	-0.03020535347288	0.0222194865536225	0.201232444885349
CD25hi %T cell	DE	DE	CD25hi %T cell	-0.00748420883942334	0.0244898018663962	0.768793118180029
CD25hi AC	DE	DE	CD25hi AC	-0.0202617831325946	0.0315089348009816	0.54067659565716
CD25hi CD45RA- CD4 not Treg %CD4+	DE	DE	CD25hi CD45RA- CD4 not Treg %CD4+	-0.010233671401086	0.0196319762559646	0.612507976184587
CD25hi CD45RA- CD4 not Treg %T cell	DE	DE	CD25hi CD45RA- CD4 not Treg %T cell	-0.00425195456533381	0.0208536389576315	0.842971348482995
CD25hi CD45RA- CD4 not Treg AC	DE	DE	CD25hi CD45RA- CD4 not Treg AC	0.00778278659957448	0.0318619031596424	0.816731586290593
CD25hi CD45RA+ CD4 not Treg %CD4+	DE	DE	CD25hi CD45RA+ CD4 not Treg %CD4+	-0.0120474049306158	0.0257745539697253	0.65022236665616
CD25hi CD45RA+ CD4 not Treg %T cell	DE	DE	CD25hi CD45RA+ CD4 not Treg %T cell	-0.00627129610360019	0.0286247953134245	0.830265054304459
CD25hi CD45RA+ CD4 not Treg AC	DE	DE	CD25hi CD45RA+ CD4 not Treg AC	-0.0170929524882308	0.0272216622507924	0.54287410530661
CD27 on CD20-	DE	DE	CD27 on CD20-	-0.0238233751179575	0.0314839650577086	0.504240678901866
CD27 on CD20- CD38-	DE	DE	CD27 on CD20- CD38-	-0.00637384801712316	0.0271700156433165	0.819776014259699
CD27 on CD24+ CD27+	DE	DE	CD27 on CD24+ CD27+	-0.01924208517552	0.0177926973958821	0.294595753861875
CD27 on IgD- CD38-	DE	DE	CD27 on IgD- CD38-	-0.0172737033150538	0.0168732164418606	0.320308350027624
CD27 on IgD- CD38br	DE	DE	CD27 on IgD- CD38br	-0.0147389352984804	0.0621971363544644	0.817984948620597
CD27 on IgD- CD38dim	DE	DE	CD27 on IgD- CD38dim	-0.0106411254536984	0.015504327905111	0.500794115029344
CD27 on IgD+ CD24+	DE	DE	CD27 on IgD+ CD24+	0.0139781429751529	0.0140129112631703	0.331048072930813
CD27 on IgD+ CD38- unsw mem	DE	DE	CD27 on IgD+ CD38- unsw mem	0.00303461713349029	0.025485518293246	0.90736487979381
CD27 on memory B cell	DE	DE	CD27 on memory B cell	-0.00652983686452284	0.0179736458064661	0.721449378271216
CD27 on PB/PC	DE	DE	CD27 on PB/PC	0.0317768718135695	0.0371105521463883	0.416754252648927
CD27 on sw mem	DE	DE	CD27 on sw mem	-0.00621363229945108	0.0156500334023428	0.695545747299154
CD27 on T cell	DE	DE	CD27 on T cell	-0.0142741301837892	0.0265894307254199	0.605985168432498
CD27 on unsw mem	DE	DE	CD27 on unsw mem	0.00435803018498648	0.015483690010009	0.781112838959744
CD28- CD127- CD25++ CD8br %CD8br	DE	DE	CD28- CD127- CD25++ CD8br %CD8br	0.04534891898211	0.0425099704940235	0.327101631096283
CD28- CD127- CD25++ CD8br %T cell	DE	DE	CD28- CD127- CD25++ CD8br %T cell	0.0248175476718295	0.0339905554338376	0.489018600795342
CD28- CD127- CD25++ CD8br AC	DE	DE	CD28- CD127- CD25++ CD8br AC	0.00700882329697567	0.0208207076141191	0.743355347832642
CD28- CD25++ CD8br %CD8br	DE	DE	CD28- CD25++ CD8br %CD8br	-0.00356179657437486	0.020495336720185	0.865190764851546
CD28- CD25++ CD8br %T cell	DE	DE	CD28- CD25++ CD8br %T cell	0.00948789781917781	0.0213457316116597	0.662644144220496
CD28- CD25++ CD8br AC	DE	DE	CD28- CD25++ CD8br AC	-0.0433524194276291	0.0215709718945715	0.0793080110098345
CD28- CD8br %CD8br	DE	DE	CD28- CD8br %CD8br	0.0115163003934758	0.0169865008844999	0.510653642444215
CD28- CD8br %T cell	DE	DE	CD28- CD8br %T cell	0.0669252969787573	0.0363250221599756	0.107963898553202
CD28- CD8br AC	DE	DE	CD28- CD8br AC	0.039099803294894	0.0354664942763398	0.298874876421518
CD28- CD8dim %CD8dim	DE	DE	CD28- CD8dim %CD8dim	0.00975072719358693	0.050788431087668	0.854085035826532
CD28- CD8dim %T cell	DE	DE	CD28- CD8dim %T cell	0.00931647925490253	0.0169309306248629	0.590810492851823
CD28- CD8dim AC	DE	DE	CD28- CD8dim AC	0.00722036319933036	0.0180698714865703	0.695097561080895
CD28- DN (CD4-CD8-) %DN	DE	DE	CD28- DN (CD4-CD8-) %DN	-0.0255367608551084	0.0426097063098242	0.563741242833323
CD28- DN (CD4-CD8-) %T cell	DE	DE	CD28- DN (CD4-CD8-) %T cell	0.00049423055290826	0.029684696643114	0.987014511771292
CD28- DN (CD4-CD8-) AC	DE	DE	CD28- DN (CD4-CD8-) AC	0.0166593858923091	0.029028222838289	0.575138319563721
CD28 on activated & secreting Treg	DE	DE	CD28 on activated & secreting Treg	-0.0157241175299691	0.0261387616697369	0.562309438789386
CD28 on activated Treg	DE	DE	CD28 on activated Treg	0.0355715241666026	0.0275870051868811	0.238216065611537
CD28 on CD28+ CD4+	DE	DE	CD28 on CD28+ CD4+	0.0131336811341272	0.0337932150489296	0.704953361139831
CD28 on CD28+ CD45RA- CD8br	DE	DE	CD28 on CD28+ CD45RA- CD8br	0.00723579975673515	0.0249521623072548	0.779200584226417
CD28 on CD28+ CD45RA+ CD8br	DE	DE	CD28 on CD28+ CD45RA+ CD8br	0.0370788352265456	0.027547160727766	0.226925567204231
CD28 on CD28+ DN (CD4-CD8-)	DE	DE	CD28 on CD28+ DN (CD4-CD8-)	0.00129471012489465	0.0300075177446921	0.966358240642056
CD28 on CD39+ activated Treg	DE	DE	CD28 on CD39+ activated Treg	-0.0745970331264883	0.0304309281458682	0.0496991747801531
CD28 on CD39+ CD4+	DE	DE	CD28 on CD39+ CD4+	-0.00384399989192006	0.0206666907341445	0.857720158274116
CD28 on CD39+ CD8br	DE	DE	CD28 on CD39+ CD8br	-0.0394371707785072	0.0221534974988567	0.10874562077339
CD28 on CD39+ resting Treg	DE	DE	CD28 on CD39+ resting Treg	-0.000571119231068882	0.0359984443241676	0.987688141878888
CD28 on CD39+ secreting Treg	DE	DE	CD28 on CD39+ secreting Treg	-0.00705001284338627	0.0288544830505342	0.812454408350772
CD28 on CD4 Treg	DE	DE	CD28 on CD4 Treg	0.0250398097421423	0.0255162898011557	0.35207376407042
CD28 on CD4+	DE	DE	CD28 on CD4+	-0.0143655450736091	0.0253461492601121	0.581314170567737
CD28 on CD45RA- CD4 not Treg	DE	DE	CD28 on CD45RA- CD4 not Treg	-0.0243713679383706	0.0264569266872066	0.383898573663129
CD28 on CD45RA+ CD4+	DE	DE	CD28 on CD45RA+ CD4+	0.0566340456723177	0.0216575158929324	0.0280406597115933
CD28 on resting Treg	DE	DE	CD28 on resting Treg	0.00995948399588579	0.0142948953721367	0.498250066405084
CD28 on secreting Treg	DE	DE	CD28 on secreting Treg	-0.0293032985004196	0.0332553917089972	0.407466772817474
CD28+ CD45RA- CD8br %CD8br	DE	DE	CD28+ CD45RA- CD8br %CD8br	0.00678633931971996	0.0192402034007851	0.734682678182655
CD28+ CD45RA- CD8br %T cell	DE	DE	CD28+ CD45RA- CD8br %T cell	0.0101606270274807	0.0148619815466219	0.50717320588358
CD28+ CD45RA- CD8br AC	DE	DE	CD28+ CD45RA- CD8br AC	0.00646535794550242	0.0175310792666837	0.719281062680529
CD28+ CD45RA- CD8dim %CD8dim	DE	DE	CD28+ CD45RA- CD8dim %CD8dim	-0.0415037499132298	0.0305447280870757	0.207289248703126
CD28+ CD45RA- CD8dim %T cell	DE	DE	CD28+ CD45RA- CD8dim %T cell	0.0229747744294321	0.0167015652029245	0.202208212101236
CD28+ CD45RA- CD8dim AC	DE	DE	CD28+ CD45RA- CD8dim AC	-0.0367708351833905	0.029752534505621	0.256361156593267
CD28+ CD45RA+ CD8br %CD8br	DE	DE	CD28+ CD45RA+ CD8br %CD8br	0.00803620576463695	0.052299163186219	0.882215076536719
CD28+ CD45RA+ CD8br %T cell	DE	DE	CD28+ CD45RA+ CD8br %T cell	0.0129444800073087	0.018493246903535	0.496289773301613
CD28+ CD45RA+ CD8br AC	DE	DE	CD28+ CD45RA+ CD8br AC	-0.0160939027700225	0.0245747563492006	0.522451553007294
CD28+ CD45RA+ CD8dim %CD8dim	DE	DE	CD28+ CD45RA+ CD8dim %CD8dim	0.00191113299493539	0.0226196500634856	0.933954173908033
CD28+ CD45RA+ CD8dim %T cell	DE	DE	CD28+ CD45RA+ CD8dim %T cell	-0.00102959801270438	0.0138914267561475	0.941782027518122
CD28+ CD45RA+ CD8dim AC	DE	DE	CD28+ CD45RA+ CD8dim AC	-0.00290175062956769	0.015244709554837	0.85177143705463
CD28+ DN (CD4-CD8-) %DN	DE	DE	CD28+ DN (CD4-CD8-) %DN	0.0255367608551084	0.0426097063098242	0.563741242833323
CD28+ DN (CD4-CD8-) %T cell	DE	DE	CD28+ DN (CD4-CD8-) %T cell	-0.0287133935150609	0.0370253958556744	0.454390733994584
CD28+ DN (CD4-CD8-) AC	DE	DE	CD28+ DN (CD4-CD8-) AC	-0.0669105448337055	0.0845051165042034	0.486311842502436
CD3- lymphocyte %leukocyte	DE	DE	CD3- lymphocyte %leukocyte	-0.0389020588778522	0.0334192937740301	0.288589718842987
CD3- lymphocyte %lymphocyte	DE	DE	CD3- lymphocyte %lymphocyte	0.050292290567469	0.0364706841860433	0.205225108651102
CD3- lymphocyte AC	DE	DE	CD3- lymphocyte AC	-0.0160847765737741	0.0268240400769032	0.56208562370723
CD3 on activated & secreting Treg	DE	DE	CD3 on activated & secreting Treg	0.0159387559702815	0.0145935446301006	0.296197025864888
CD3 on activated Treg	DE	DE	CD3 on activated Treg	0.00528791323536233	0.0173533521335029	0.766826767080473
CD3 on CD28- CD8br	DE	DE	CD3 on CD28- CD8br	0.0163189620580141	0.0204984395122614	0.446459118636977
CD3 on CD28+ CD4+	DE	DE	CD3 on CD28+ CD4+	0.0197317666146694	0.0205374980336744	0.352969781777502
CD3 on CD28+ CD45RA- CD8br	DE	DE	CD3 on CD28+ CD45RA- CD8br	-0.0227245383501762	0.0226377163503426	0.337029300596178
CD3 on CD28+ CD45RA+ CD8br	DE	DE	CD3 on CD28+ CD45RA+ CD8br	0.0122603789315498	0.0153251640690493	0.435419292501458
CD3 on CD28+ DN (CD4-CD8-)	DE	DE	CD3 on CD28+ DN (CD4-CD8-)	0.0155623908523546	0.0522894434146572	0.780810490306571
CD3 on CD39+ activated Treg	DE	DE	CD3 on CD39+ activated Treg	0.0199864818014717	0.0204193585110334	0.348714906718306
CD3 on CD39+ CD4+	DE	DE	CD3 on CD39+ CD4+	0.0239072628883291	0.0173036795389819	0.200414874555106
CD3 on CD39+ CD8br	DE	DE	CD3 on CD39+ CD8br	0.0304730168760573	0.0258807976440742	0.269218583185832
CD3 on CD39+ resting Treg	DE	DE	CD3 on CD39+ resting Treg	0.075413501144445	0.0369837014062403	0.096979790624916
CD3 on CD39+ secreting Treg	DE	DE	CD3 on CD39+ secreting Treg	-0.0144081474743151	0.0190428815661418	0.462772390775776
CD3 on CD4 Treg	DE	DE	CD3 on CD4 Treg	0.0025711817008511	0.0151429333580851	0.86800088002832
CD3 on CD4+	DE	DE	CD3 on CD4+	0.00846350816478057	0.0276309153218682	0.765091507979999
CD3 on CD45RA- CD4+	DE	DE	CD3 on CD45RA- CD4+	0.0278458142507995	0.0181091216034417	0.14366950337518
CD3 on CD45RA+ CD4+	DE	DE	CD3 on CD45RA+ CD4+	0.012030767611843	0.015399587967044	0.448655692228913
CD3 on CD8br	DE	DE	CD3 on CD8br	0.0108093857773379	0.0205654682831418	0.613413382459503
CD3 on CM CD4+	DE	DE	CD3 on CM CD4+	0.0173605596084285	0.0180323435547036	0.35467510910448
CD3 on CM CD8br	DE	DE	CD3 on CM CD8br	-0.00266234956546511	0.0270881787753732	0.923860507708782
CD3 on EM CD4+	DE	DE	CD3 on EM CD4+	0.0158949817162191	0.026030374061127	0.553850397579722
CD3 on EM CD8br	DE	DE	CD3 on EM CD8br	-0.0153402520307404	0.0192726120427548	0.449026301638858
CD3 on HLA DR+ CD4+	DE	DE	CD3 on HLA DR+ CD4+	0.00746125514629986	0.0158785449066346	0.644770419096003
CD3 on HLA DR+ CD8br	DE	DE	CD3 on HLA DR+ CD8br	-0.00849102969349483	0.0226290215968836	0.714625821027886
CD3 on HLA DR+ T cell	DE	DE	CD3 on HLA DR+ T cell	0.00310107666104696	0.0301872721934667	0.920027732261352
CD3 on Naive CD4+	DE	DE	CD3 on Naive CD4+	-0.00227275271865375	0.0132444140190372	0.865902908849511
CD3 on naive CD8br	DE	DE	CD3 on naive CD8br	0.00772701155210525	0.0191154143552955	0.691395991425121
CD3 on NKT	DE	DE	CD3 on NKT	-0.0146879323486774	0.0269093796656953	0.60213573219817
CD3 on resting Treg	DE	DE	CD3 on resting Treg	0.0110666721127107	0.0165712532112689	0.511191977631095
CD3 on secreting Treg	DE	DE	CD3 on secreting Treg	0.0278435122840329	0.0167681733427923	0.127799705421258
CD3 on T cell	DE	DE	CD3 on T cell	0.00594452029946975	0.0133942561214704	0.662468092386954
CD3 on TD CD4+	DE	DE	CD3 on TD CD4+	0.0336124338220297	0.0542514109772436	0.555164193415178
CD3 on TD CD8br	DE	DE	CD3 on TD CD8br	0.0197496751320197	0.0228500026009486	0.407667472155794
CD33- HLA DR- AC	DE	DE	CD33- HLA DR- AC	0.0136211251741308	0.0386428221147216	0.733578587170142
CD33- HLA DR+ AC	DE	DE	CD33- HLA DR+ AC	0.00444150031345592	0.0224094469770331	0.845739566549749
CD33 on basophil	DE	DE	CD33 on basophil	-0.0318236305763679	0.0187737884657662	0.118140746298951
CD33 on CD14+ monocyte	DE	DE	CD33 on CD14+ monocyte	-0.0376691464254885	0.014613351100235	0.0275236887513506
CD33 on CD33br HLA DR+	DE	DE	CD33 on CD33br HLA DR+	-0.0317069264175562	0.015815425978503	0.0662669077667939
CD33 on CD33br HLA DR+ CD14-	DE	DE	CD33 on CD33br HLA DR+ CD14-	-0.0251233755763039	0.0163326395788002	0.147970188241692
CD33 on CD33br HLA DR+ CD14dim	DE	DE	CD33 on CD33br HLA DR+ CD14dim	-0.00134209580849037	0.0143743032800399	0.927152213074615
CD33 on CD33dim HLA DR-	DE	DE	CD33 on CD33dim HLA DR-	-0.0288971601481711	0.0162930309405378	0.109882387769373
CD33 on CD33dim HLA DR+ CD11b-	DE	DE	CD33 on CD33dim HLA DR+ CD11b-	-0.0104157747843267	0.014618131698057	0.487846256952036
CD33 on CD33dim HLA DR+ CD11b+	DE	DE	CD33 on CD33dim HLA DR+ CD11b+	-0.0226385446007288	0.0127728304146014	0.0980795419321396
CD33 on CD66b++ myeloid cell	DE	DE	CD33 on CD66b++ myeloid cell	0.00213827933811959	0.0159783868761892	0.895959335591292
CD33 on Gr MDSC	DE	DE	CD33 on Gr MDSC	-0.00640565559881772	0.0231754864561559	0.790225321597321
CD33 on Im MDSC	DE	DE	CD33 on Im MDSC	-0.0176397108812945	0.0206033920848533	0.408682705065045
CD33 on Mo MDSC	DE	DE	CD33 on Mo MDSC	-0.0332478785381296	0.0124896772407857	0.0259593479417437
CD33br HLA DR+ AC	DE	DE	CD33br HLA DR+ AC	0.0114724040829589	0.0231710706360002	0.628197228463357
CD33br HLA DR+ CD14- %CD33br HLA DR+	DE	DE	CD33br HLA DR+ CD14- %CD33br HLA DR+	0.0120703956854631	0.0349222458204942	0.739770542762068
CD33br HLA DR+ CD14- AC	DE	DE	CD33br HLA DR+ CD14- AC	-0.0392320213123061	0.0262799631177597	0.163592902643476
CD33br HLA DR+ CD14dim %CD33br HLA DR+	DE	DE	CD33br HLA DR+ CD14dim %CD33br HLA DR+	-0.0241587131791635	0.0246463030732507	0.355688459233083
CD33br HLA DR+ CD14dim AC	DE	DE	CD33br HLA DR+ CD14dim AC	-0.0154699689735911	0.0264437192228318	0.574662793464244
CD33dim HLA DR- AC	DE	DE	CD33dim HLA DR- AC	-0.0143758947936723	0.0200086303826434	0.487439509031215
CD33dim HLA DR+ CD11b- %CD33dim HLA DR+	DE	DE	CD33dim HLA DR+ CD11b- %CD33dim HLA DR+	0.00130596886715531	0.0266397466090036	0.962102535453111
CD33dim HLA DR+ CD11b- AC	DE	DE	CD33dim HLA DR+ CD11b- AC	0.0100666642288383	0.018541830177346	0.598015938466031
CD33dim HLA DR+ CD11b+ %CD33dim HLA DR+	DE	DE	CD33dim HLA DR+ CD11b+ %CD33dim HLA DR+	0.0136583007125324	0.018749272700575	0.48303554719071
CD33dim HLA DR+ CD11b+ AC	DE	DE	CD33dim HLA DR+ CD11b+ AC	0.0393830372997284	0.0191414403847895	0.0563192641949494
CD34 on HSC	DE	DE	CD34 on HSC	0.0103861603098532	0.0224503704578194	0.657668271759656
CD38 on CD20-	DE	DE	CD38 on CD20-	-0.00123775716885173	0.0258549398347607	0.963670721796645
CD38 on CD3- CD19-	DE	DE	CD38 on CD3- CD19-	0.00448320059600104	0.0228836999113984	0.850244628509297
CD38 on IgD- CD38br	DE	DE	CD38 on IgD- CD38br	NA	NA	NA
CD38 on IgD- CD38dim	DE	DE	CD38 on IgD- CD38dim	-0.0192644913473676	0.0259541453984146	0.485965908615892
CD38 on IgD+	DE	DE	CD38 on IgD+	-0.00121789654464807	0.0255386346628809	0.963512309157157
CD38 on IgD+ CD24-	DE	DE	CD38 on IgD+ CD24-	-0.00761105123414351	0.0157385929646796	0.640223960885569
CD38 on IgD+ CD38br	DE	DE	CD38 on IgD+ CD38br	-0.0345821806014543	0.0511413420262862	0.524103837609508
CD38 on IgD+ CD38dim	DE	DE	CD38 on IgD+ CD38dim	-0.0136426631472049	0.0174870395455073	0.450412437057684
CD38 on naive-mature B cell	DE	DE	CD38 on naive-mature B cell	-0.0168899202835494	0.014934999519323	0.282153181548645
CD38 on PB/PC	DE	DE	CD38 on PB/PC	-0.0299059793497346	0.0233234069096715	0.25599141219328
CD38 on transitional	DE	DE	CD38 on transitional	-0.0245068316106493	0.0150855617437091	0.130222745304687
CD39 on CD39+ activated Treg	DE	DE	CD39 on CD39+ activated Treg	-0.0172966673041349	0.0262034597488836	0.521664252242037
CD39 on CD39+ CD4+	DE	DE	CD39 on CD39+ CD4+	-0.00298765885646653	0.0117590411158469	0.804125588364651
CD39 on CD39+ CD8br	DE	DE	CD39 on CD39+ CD8br	-0.00317198627913171	0.037433615378081	0.934843590301622
CD39 on CD39+ secreting Treg	DE	DE	CD39 on CD39+ secreting Treg	0.000824682347957026	0.0130004993736459	0.950558430831914
CD39 on granulocyte	DE	DE	CD39 on granulocyte	-0.0482900021459475	0.0305676441264663	0.142463810706914
CD39 on monocyte	DE	DE	CD39 on monocyte	0.0401271160503464	0.020041680469156	0.0731215047254939
CD39+ activated Treg %activated Treg	DE	DE	CD39+ activated Treg %activated Treg	0.0279341913485969	0.0329536154408977	0.414678972099486
CD39+ activated Treg %CD4 Treg	DE	DE	CD39+ activated Treg %CD4 Treg	-8.74753156401536e-05	0.0167279010775077	0.995941713896252
CD39+ activated Treg AC	DE	DE	CD39+ activated Treg AC	-0.000735224688905549	0.0104046235108553	0.944334377338848
CD39+ CD4+ %CD4+	DE	DE	CD39+ CD4+ %CD4+	-0.0153814813604744	0.0153994810380038	0.333717769097181
CD39+ CD4+ %T cell	DE	DE	CD39+ CD4+ %T cell	0.00336350542952267	0.0196033954797368	0.865920815735277
CD39+ CD4+ AC	DE	DE	CD39+ CD4+ AC	0.00943198905545775	0.0169996347714986	0.587763105783688
CD39+ CD8br %CD8br	DE	DE	CD39+ CD8br %CD8br	-0.00354942157810731	0.0286613597331068	0.904163665688845
CD39+ CD8br %T cell	DE	DE	CD39+ CD8br %T cell	-0.00806637169140588	0.02580277896958	0.760418799862093
CD39+ CD8br AC	DE	DE	CD39+ CD8br AC	-0.0056850422232483	0.0223835750929665	0.803481738970232
CD39+ resting Treg % CD4 Treg	DE	DE	CD39+ resting Treg % CD4 Treg	-0.0180756770510937	0.0129233621160729	0.180992903658049
CD39+ resting Treg %resting Treg	DE	DE	CD39+ resting Treg %resting Treg	0.0161891174040249	0.0129173233790374	0.229285371779996
CD39+ resting Treg AC	DE	DE	CD39+ resting Treg AC	-0.0155398575197041	0.023876489401402	0.525686206174299
CD39+ secreting Treg AC	DE	DE	CD39+ secreting Treg AC	-0.02857748151601	0.0159982581935028	0.0993229263254102
CD39+ secreting Treg %CD4 Treg	DE	DE	CD39+ secreting Treg %CD4 Treg	-0.0622612095897489	0.0241596326350842	0.0275541738586132
CD39+ secreting Treg %secreting Treg	DE	DE	CD39+ secreting Treg %secreting Treg	-0.00411576865076999	0.0182848418846304	0.825407486717308
CD4 on activated & secreting Treg	DE	DE	CD4 on activated & secreting Treg	0.0661707231935241	0.0307568192491477	0.056928276327532
CD4 on activated Treg	DE	DE	CD4 on activated Treg	0.0789777182458308	0.0487006604422995	0.2033188098702
CD4 on CD28+ CD4+	DE	DE	CD4 on CD28+ CD4+	-0.00331281919809621	0.039569065366815	0.935334196379851
CD4 on CD39+ activated Treg	DE	DE	CD4 on CD39+ activated Treg	-0.0242625187927041	0.0362375144902977	0.528059688631811
CD4 on CD39+ CD4+	DE	DE	CD4 on CD39+ CD4+	0.0133636261201892	0.0160802623533678	0.418973702254557
CD4 on CD39+ resting Treg	DE	DE	CD4 on CD39+ resting Treg	-0.0495122050026064	0.0319601094195079	0.21910334084658
CD4 on CD39+ secreting Treg	DE	DE	CD4 on CD39+ secreting Treg	0.00114832778201495	0.0286966363991328	0.968688310724355
CD4 on CD4 Treg	DE	DE	CD4 on CD4 Treg	0.0087564028432678	0.0231981933061351	0.711491895074355
CD4 on CD4+	DE	DE	CD4 on CD4+	0.0484805165284486	0.0297392182627627	0.147083786292636
CD4 on CD45RA+ CD4+	DE	DE	CD4 on CD45RA+ CD4+	0.0250169371775862	0.0346029623624249	0.493140328036609
CD4 on CM CD4 +	DE	DE	CD4 on CM CD4 +	0.0658748075209904	0.0436342337905395	0.181858781154414
CD4 on EM CD4+	DE	DE	CD4 on EM CD4+	0.0212904261501449	0.0333489271706147	0.546783659716641
CD4 on HLA DR+ CD4+	DE	DE	CD4 on HLA DR+ CD4+	-0.0123201079805889	0.0257548748967137	0.646972921239589
CD4 on monocyte	DE	DE	CD4 on monocyte	-0.018888922555471	0.0320595436921044	0.574252815452015
CD4 on naive CD4+	DE	DE	CD4 on naive CD4+	0.0161511527890365	0.0255269748520179	0.538793445267281
CD4 on resting Treg	DE	DE	CD4 on resting Treg	-0.0482752771539221	0.0462098533422251	0.355137769445041
CD4 on secreting Treg	DE	DE	CD4 on secreting Treg	-0.0149997185937575	0.0274480132379955	0.594753145010724
CD4 on TD CD4+	DE	DE	CD4 on TD CD4+	-0.0166752522385922	0.0198183369439743	0.421913763878507
CD4 Treg %CD4	DE	DE	CD4 Treg %CD4	-0.0542377436002857	0.0575630002434437	0.3736524164811
CD4 Treg %T cell	DE	DE	CD4 Treg %T cell	-0.0119621484892561	0.0336244360329919	0.734195791924632
CD4 Treg AC	DE	DE	CD4 Treg AC	-0.0202526815851875	0.0359331385465065	0.586778595977291
CD4/CD8br	DE	DE	CD4/CD8br	0.00489871707856093	0.0385087755993244	0.906821626702729
CD4+ %leukocyte	DE	DE	CD4+ %leukocyte	-0.0159413142253829	0.0417451474551575	0.728000191322223
CD4+ %T cell	DE	DE	CD4+ %T cell	-0.0734872277864185	0.0410063526955197	0.116221233262478
CD4+ AC	DE	DE	CD4+ AC	-0.00184014039329708	0.0367490435627188	0.961050138337221
CD4+ CD8dim %leukocyte	DE	DE	CD4+ CD8dim %leukocyte	-0.00209425078401308	0.0207285622731753	0.92152194707312
CD4+ CD8dim %lymphocyte	DE	DE	CD4+ CD8dim %lymphocyte	-0.0234168941179279	0.022025430014927	0.318738732958577
CD4+ CD8dim AC	DE	DE	CD4+ CD8dim AC	-0.046701980168784	0.0283749821984168	0.150888249007011
CD40 on CD14- CD16+ monocyte	DE	DE	CD40 on CD14- CD16+ monocyte	-0.0176785740882506	0.0289085769819879	0.55139107609151
CD40 on CD14+ CD16- monocyte	DE	DE	CD40 on CD14+ CD16- monocyte	-0.0155917742214803	0.0169147454232265	0.374801323465511
CD40 on CD14+ CD16+ monocyte	DE	DE	CD40 on CD14+ CD16+ monocyte	0.0340191949221258	0.0239795963534595	0.18640051391761
CD40 on monocytes	DE	DE	CD40 on monocytes	-0.000738772657814676	0.0172800247992267	0.966462359324346
CD45 on B cell	DE	DE	CD45 on B cell	-0.0188464228826545	0.0391258912753455	0.647093620275585
CD45 on basophil	DE	DE	CD45 on basophil	0.00580139839057925	0.0411007120659848	0.892370630723203
CD45 on CD14+ monocyte	DE	DE	CD45 on CD14+ monocyte	0.01486227864958	0.0286215070585877	0.622163163539216
CD45 on CD33- HLA DR-	DE	DE	CD45 on CD33- HLA DR-	0.0331403597333911	0.034964206491618	0.379807267744953
CD45 on CD33- HLA DR+	DE	DE	CD45 on CD33- HLA DR+	-0.0290768254309554	0.0281180778000096	0.328076702019502
CD45 on CD33br HLA DR+	DE	DE	CD45 on CD33br HLA DR+	-0.0956390147388975	0.0452162541066563	0.0722373361896499
CD45 on CD33br HLA DR+ CD14-	DE	DE	CD45 on CD33br HLA DR+ CD14-	-0.0692847613651291	0.027003523539888	0.0303981382409127
CD45 on CD33br HLA DR+ CD14dim	DE	DE	CD45 on CD33br HLA DR+ CD14dim	-0.0220932436212241	0.0885756573394828	0.819132796239881
CD45 on CD33dim HLA DR-	DE	DE	CD45 on CD33dim HLA DR-	0.0183863112163091	0.0382037487519507	0.677834936767489
CD45 on CD33dim HLA DR+ CD11b-	DE	DE	CD45 on CD33dim HLA DR+ CD11b-	-0.0152590471011449	0.0321395131186664	0.651734820658468
CD45 on CD4+	DE	DE	CD45 on CD4+	0.0144704460787742	0.0275666769548563	0.61845740368886
CD45 on CD66b++ myelod cell	DE	DE	CD45 on CD66b++ myelod cell	0.051762705837601	0.0432650919491168	0.27666480834276
CD45 on CD8br	DE	DE	CD45 on CD8br	-0.0277832902408476	0.0209537524912875	0.233103381255336
CD45 on Gr MDSC	DE	DE	CD45 on Gr MDSC	-0.0220990203457855	0.0582527008668141	0.719994560693232
CD45 on granulocyte	DE	DE	CD45 on granulocyte	-1.91500479053952e-05	0.0298600947616381	0.999509087268675
CD45 on HLA DR+ CD4+	DE	DE	CD45 on HLA DR+ CD4+	0.0105780296557792	0.097644479461001	0.917945340365493
CD45 on HLA DR+ CD8br	DE	DE	CD45 on HLA DR+ CD8br	-0.0158918178240602	0.0215605729686591	0.488883687490721
CD45 on HLA DR+ NK	DE	DE	CD45 on HLA DR+ NK	0.11230253990375	0.0655806646859075	0.185336415740576
CD45 on HLA DR+ T cell	DE	DE	CD45 on HLA DR+ T cell	-0.00474617411256816	0.0386448133909754	0.905705141624836
CD45 on Im MDSC	DE	DE	CD45 on Im MDSC	0.0105007598792214	0.0533407456575859	0.876256184245197
CD45 on lymphocyte	DE	DE	CD45 on lymphocyte	0.00469077500931496	0.0305024683216629	0.881173519547438
CD45 on lymphocyte_duplicate	DE	DE	CD45 on lymphocyte_duplicate	0.00553734852653256	0.0337661462185454	0.873805587647583
CD45 on Mo MDSC	DE	DE	CD45 on Mo MDSC	0.0126013061308777	0.0511025107658197	0.821136851131233
CD45 on NK	DE	DE	CD45 on NK	-0.0238672865943262	0.0233698135140885	0.323308499099068
CD45 on NKT	DE	DE	CD45 on NKT	-0.00575363446499421	0.02766979691882	0.843481001240167
CD45 on T cell	DE	DE	CD45 on T cell	0.0777549689255182	0.0482110414057838	0.15791373697688
CD45RA- CD28- CD8br %CD8br	DE	DE	CD45RA- CD28- CD8br %CD8br	-0.0141379132143377	0.0181264971458126	0.44938340588961
CD45RA- CD28- CD8br %T cell	DE	DE	CD45RA- CD28- CD8br %T cell	-0.00882312631862514	0.017075803263791	0.611325441587308
CD45RA- CD28- CD8br AC	DE	DE	CD45RA- CD28- CD8br AC	0.0031489029164977	0.0148424586238261	0.833037258990996
CD45RA- CD4+ %CD4+	DE	DE	CD45RA- CD4+ %CD4+	-0.0104394137247042	0.0263057106138013	0.697916411522777
CD45RA- CD4+ %T cell	DE	DE	CD45RA- CD4+ %T cell	-0.0205072686303338	0.0250945088469906	0.432851518271058
CD45RA- CD4+ AC	DE	DE	CD45RA- CD4+ AC	0.0181972456379963	0.0253833195861648	0.489842451512327
CD45RA on CD39+ resting Treg	DE	DE	CD45RA on CD39+ resting Treg	-0.00523972568673582	0.020631272374623	0.803491334743842
CD45RA on naive CD4+	DE	DE	CD45RA on naive CD4+	-0.0417618640357869	0.0289324825813409	0.172563755952971
CD45RA on naive CD8br	DE	DE	CD45RA on naive CD8br	0.0390866060462196	0.0332339733357855	0.262358678215958
CD45RA on resting Treg	DE	DE	CD45RA on resting Treg	0.0145610861898978	0.0243910372012466	0.569314832858825
CD45RA on TD CD8br	DE	DE	CD45RA on TD CD8br	-0.00291353604377812	0.0275387108539489	0.919856199099178
CD45RA+ CD28- CD8br %CD8br	DE	DE	CD45RA+ CD28- CD8br %CD8br	-0.0179570629822029	0.0251770663757707	0.502487226226671
CD45RA+ CD28- CD8br %T cell	DE	DE	CD45RA+ CD28- CD8br %T cell	-0.0223869711829881	0.0201193707529576	0.281321623235998
CD45RA+ CD28- CD8br AC	DE	DE	CD45RA+ CD28- CD8br AC	-0.0226101818439452	0.0125916707430146	0.0741828563209069
CD45RA+ CD8br %CD8br	DE	DE	CD45RA+ CD8br %CD8br	-0.0249232026449245	0.0234137571909498	0.309925180320789
CD45RA+ CD8br %T cell	DE	DE	CD45RA+ CD8br %T cell	-0.00555089305405048	0.0217774803734882	0.804535875998229
CD45RA+ CD8br AC	DE	DE	CD45RA+ CD8br AC	0.0234711546253166	0.0475103351209741	0.634568078624876
CD4RA on TD CD4+	DE	DE	CD4RA on TD CD4+	0.00998544669911195	0.0258828125750605	0.708609786491804
CD62L- CD86+ myeloid DC %DC	DE	DE	CD62L- CD86+ myeloid DC %DC	-0.0168493194236494	0.0156148797027173	0.316334836453208
CD62L- CD86+ myeloid DC AC	DE	DE	CD62L- CD86+ myeloid DC AC	-0.0285065204418373	0.0154279268491126	0.101831990177744
CD62L- DC %DC	DE	DE	CD62L- DC %DC	-0.0172834603938251	0.0153733735570504	0.29350778636183
CD62L- DC AC	DE	DE	CD62L- DC AC	-0.00719864075287987	0.0226123089879242	0.759506780760235
CD62L- HLA DR++ monocyte %monocyte	DE	DE	CD62L- HLA DR++ monocyte %monocyte	-0.0651046286457723	0.0409514235506915	0.210100277062687
CD62L- HLA DR++ monocyte AC	DE	DE	CD62L- HLA DR++ monocyte AC	-0.0582510152864598	0.0350981890396624	0.172321122633355
CD62L- monocyte %monocyte	DE	DE	CD62L- monocyte %monocyte	-0.0127085892997597	0.0234734099973338	0.597385992994083
CD62L- monocyte AC	DE	DE	CD62L- monocyte AC	0.0117110625545377	0.0349289371346899	0.747235840906494
CD62L- myeloid DC %DC	DE	DE	CD62L- myeloid DC %DC	-0.0525747765801412	0.0185674325482442	0.0196722939357058
CD62L- myeloid DC AC	DE	DE	CD62L- myeloid DC AC	-0.0246958492869146	0.0227464529407663	0.31929436550219
CD62L- plasmacytoid DC %DC	DE	DE	CD62L- plasmacytoid DC %DC	0.0351736195103567	0.0531180952594705	0.53715329314729
CD62L- plasmacytoid DC AC	DE	DE	CD62L- plasmacytoid DC AC	0.0156791925813498	0.0264774185403461	0.56570828161422
CD62L on CD62L+ DC	DE	DE	CD62L on CD62L+ DC	0.000915896103603214	0.0264476258258609	0.97286324706801
CD62L on CD62L+ myeloid DC	DE	DE	CD62L on CD62L+ myeloid DC	0.0352281660854048	0.0285116868520939	0.256472998168607
CD62L on CD62L+ plasmacytoid DC	DE	DE	CD62L on CD62L+ plasmacytoid DC	0.0177977132800851	0.0275876488813765	0.539401685526095
CD62L on granulocyte	DE	DE	CD62L on granulocyte	0.0408423494708457	0.0364792246774408	0.305688713580759
CD62L on monocyte	DE	DE	CD62L on monocyte	-0.0150467099789245	0.0198741544497599	0.468346886503163
CD64 on CD14- CD16-	DE	DE	CD64 on CD14- CD16-	-0.00671332439270219	0.0249803143178893	0.795874537621549
CD64 on CD14- CD16+ monocyte	DE	DE	CD64 on CD14- CD16+ monocyte	0.00818797043325662	0.0276427670993637	0.772136014430781
CD64 on CD14+ CD16- monocyte	DE	DE	CD64 on CD14+ CD16- monocyte	-0.0387207666055539	0.017400467936341	0.0383709792808073
CD64 on CD14+ CD16+ monocyte	DE	DE	CD64 on CD14+ CD16+ monocyte	-0.00623147947851162	0.0152353092227205	0.687634914259585
CD64 on monocyte	DE	DE	CD64 on monocyte	-0.0145378430479239	0.0162939358336546	0.384728366826469
CD66b on CD66b++ myeloid cell	DE	DE	CD66b on CD66b++ myeloid cell	-0.0160901890311459	0.0275520485213918	0.568516264747454
CD66b on Gr MDSC	DE	DE	CD66b on Gr MDSC	0.00764095696384144	0.0232300198549187	0.749736465292682
CD66b++ myeloid cell AC	DE	DE	CD66b++ myeloid cell AC	-0.10693830984344	0.082499162227619	0.285602274448654
CD8 on CD8br	DE	DE	CD8 on CD8br	-0.0155829843667233	0.0190619356061606	0.430998124963233
CD8 on CD28- CD8br	DE	DE	CD8 on CD28- CD8br	-0.0663130323455986	0.0463487315448323	0.180293145506224
CD8 on CD28+ CD45RA- CD8br	DE	DE	CD8 on CD28+ CD45RA- CD8br	-0.0104119317102193	0.0223477585359807	0.65771658917903
CD8 on CD28+ CD45RA+ CD8br	DE	DE	CD8 on CD28+ CD45RA+ CD8br	-0.0308922270407107	0.0181323839751803	0.126839523160686
CD8 on CD39+ CD8br	DE	DE	CD8 on CD39+ CD8br	0.0182009699841252	0.0198398835427533	0.377006393644689
CD8 on CM CD8br	DE	DE	CD8 on CM CD8br	-0.0330295066056926	0.034950330974866	0.376106692050554
CD8 on EM CD8br	DE	DE	CD8 on EM CD8br	0.00884114957128946	0.0194188400185631	0.657030492059261
CD8 on HLA DR+ CD8br	DE	DE	CD8 on HLA DR+ CD8br	-0.0189646662254206	0.0268067654047824	0.499369022678057
CD8 on naive CD8br	DE	DE	CD8 on naive CD8br	-0.00544368392754202	0.026286295366376	0.844107775238222
CD8 on NKT	DE	DE	CD8 on NKT	-0.0257796083529106	0.0308043135453316	0.430298885423783
CD8 on TD CD8br	DE	DE	CD8 on TD CD8br	0.00797139221706277	0.0256015692036213	0.763483533740258
CD80 on CD62L+ myeloid DC	DE	DE	CD80 on CD62L+ myeloid DC	-0.00173505947597286	0.0184149154621948	0.926795287565923
CD80 on CD62L+ plasmacytoid DC	DE	DE	CD80 on CD62L+ plasmacytoid DC	-0.0285033317060425	0.0551799811360659	0.621382331559219
CD80 on granulocyte	DE	DE	CD80 on granulocyte	0.0208707535224503	0.0185532392465495	0.273946166407928
CD80 on monocyte	DE	DE	CD80 on monocyte	-0.0136758676903626	0.0146434296038251	0.368754801010954
CD80 on myeloid DC	DE	DE	CD80 on myeloid DC	-0.00329332034152442	0.0214611301320026	0.880589719934089
CD80 on plasmacytoid DC	DE	DE	CD80 on plasmacytoid DC	0.0203176043300054	0.0475604560606924	0.680502327328904
CD86 on CD62L+ myeloid DC	DE	DE	CD86 on CD62L+ myeloid DC	0.010579266374215	0.0374489521436989	0.787053631389182
CD86 on granulocyte	DE	DE	CD86 on granulocyte	-0.0493869192846228	0.0351307870032249	0.197411741838671
CD86 on monocyte	DE	DE	CD86 on monocyte	0.033852363049641	0.0290601035594788	0.308791018915393
CD86 on myeloid DC	DE	DE	CD86 on myeloid DC	0.011675112718609	0.0249597472752395	0.64998539678851
CD86+ myeloid DC %DC	DE	DE	CD86+ myeloid DC %DC	-0.017954874017312	0.0164884314152941	0.304479135731335
CD86+ myeloid DC AC	DE	DE	CD86+ myeloid DC AC	-0.0211307040885678	0.0213666625042981	0.360873378563541
CD86+ plasmacytoid DC %DC	DE	DE	CD86+ plasmacytoid DC %DC	0.0356009366917553	0.025683700616721	0.187388915900891
CD86+ plasmacytoid DC AC	DE	DE	CD86+ plasmacytoid DC AC	0.0101487217184826	0.0227248163265832	0.664685337909032
CD8br %leukocyte	DE	DE	CD8br %leukocyte	-0.0148345495992654	0.0450456266809218	0.753104080310636
CD8br %T cell	DE	DE	CD8br %T cell	-0.010204742516961	0.0317487638922792	0.75879289100082
CD8br AC	DE	DE	CD8br AC	-0.023219532312342	0.0214104498869366	0.303598526318829
CD8br and CD8dim %leukocyte	DE	DE	CD8br and CD8dim %leukocyte	-0.0567737822381928	0.0366825757459121	0.172659683008809
CD8br NKT %lymphocyte	DE	DE	CD8br NKT %lymphocyte	-0.00696903639044348	0.0262616488539418	0.795632316885099
CD8br NKT %T cell	DE	DE	CD8br NKT %T cell	-0.0101667237432443	0.024064422276775	0.680146412470859
CD8br NKT AC	DE	DE	CD8br NKT AC	-0.00724104539627258	0.0259606935512539	0.784691352854355
CD8dim %leukocyte	DE	DE	CD8dim %leukocyte	-0.0431046975346309	0.0285874798986868	0.165873024913805
CD8dim %T cell	DE	DE	CD8dim %T cell	-0.0339075000083594	0.037062543457065	0.387002701386077
CD8dim AC	DE	DE	CD8dim AC	-0.0423155375339539	0.0234773203966109	0.10499093998422
CD8dim NKT %lymphocyte	DE	DE	CD8dim NKT %lymphocyte	-0.038550962766786	0.0218083187660652	0.10055573209852
CD8dim NKT %T cell	DE	DE	CD8dim NKT %T cell	-0.041303108387641	0.0222183740041418	0.0899712536892004
CD8dim NKT AC	DE	DE	CD8dim NKT AC	-0.0252513623530492	0.018827129793412	0.19980443724396
CM CD8br %CD8br	DE	DE	CM CD8br %CD8br	0.0317036139879438	0.0235803839312071	0.198770030298285
CM CD4+ %CD4+	DE	DE	CM CD4+ %CD4+	-0.0167911025620424	0.0186767657301772	0.38196411955839
CM CD4+ %T cell	DE	DE	CM CD4+ %T cell	0.0104793304909253	0.0326628860754592	0.755661520573422
CM CD4+ AC	DE	DE	CM CD4+ AC	0.0119367750602295	0.0188500952720885	0.538453698107119
CM CD8br %T cell	DE	DE	CM CD8br %T cell	0.005460858443108	0.0668338961815823	0.938048953405773
CM CD8br AC	DE	DE	CM CD8br AC	-0.0429324158903974	0.0334540556663476	0.235302728114493
CM DN (CD4-CD8-) %DN	DE	DE	CM DN (CD4-CD8-) %DN	0.0508336682398513	0.110944917309212	0.691784740877442
CM DN (CD4-CD8-) %T cell	DE	DE	CM DN (CD4-CD8-) %T cell	0.032187505282543	0.0441929323348687	0.599251447030579
CX3CR1 on CD14- CD16-	DE	DE	CX3CR1 on CD14- CD16-	-0.0318329563050446	0.0328471138931582	0.376992837298768
CX3CR1 on CD14- CD16+ monocyte	DE	DE	CX3CR1 on CD14- CD16+ monocyte	0.0390489520915587	0.0539914793344646	0.490133488221185
CX3CR1 on CD14+ CD16- monocyte	DE	DE	CX3CR1 on CD14+ CD16- monocyte	0.0221954746386859	0.0158046697233626	0.180578330476585
CX3CR1 on CD14+ CD16+ monocyte	DE	DE	CX3CR1 on CD14+ CD16+ monocyte	0.0218709468966234	0.0213215956032494	0.321260914814873
CX3CR1 on monocyte	DE	DE	CX3CR1 on monocyte	0.0315958077932659	0.0190567346608372	0.118080199912413
DC AC	DE	DE	DC AC	-0.0239119266363039	0.016390901032301	0.175289389560932
DN (CD4-CD8-) %leukocyte	DE	DE	DN (CD4-CD8-) %leukocyte	0.0121656701478006	0.0268337200106268	0.662325236134486
DN (CD4-CD8-) %T cell	DE	DE	DN (CD4-CD8-) %T cell	0.0110424502831404	0.025062403460696	0.674934439302674
DN (CD4-CD8-) AC	DE	DE	DN (CD4-CD8-) AC	-0.0252703930606474	0.0181517972850948	0.191375401529071
DN (CD4-CD8-) NKT %lymphocyte	DE	DE	DN (CD4-CD8-) NKT %lymphocyte	-0.0244488683435247	0.0182189347382837	0.196296647954965
DN (CD4-CD8-) NKT %T cell	DE	DE	DN (CD4-CD8-) NKT %T cell	-0.00905655759236069	0.0161411238318954	0.581657405528848
DN (CD4-CD8-) NKT AC	DE	DE	DN (CD4-CD8-) NKT AC	-0.00636486300615038	0.0151229952199345	0.678830061254197
DP (CD4+CD8+) %leukocyte	DE	DE	DP (CD4+CD8+) %leukocyte	-0.0583601650546635	0.0261898859818797	0.0441351694622872
DP (CD4+CD8+) %T cell	DE	DE	DP (CD4+CD8+) %T cell	-0.0573016546543346	0.0294615487579588	0.0737338140036864
DP (CD4+CD8+) AC	DE	DE	DP (CD4+CD8+) AC	-0.0440071098955894	0.0462812730280126	0.385339786486158
EM CD4+ %CD4+	DE	DE	EM CD4+ %CD4+	0.083133958542455	0.0392285138823088	0.0576476814756994
EM CD4+ %T cell	DE	DE	EM CD4+ %T cell	-0.0366516378679764	0.0345396836138873	0.311366781118824
EM CD4+ AC	DE	DE	EM CD4+ AC	0.0426502312770575	0.0500537818584102	0.422356855096032
EM CD8br %CD8br	DE	DE	EM CD8br %CD8br	0.0460015269614998	0.0309644954162823	0.171542294715214
EM CD8br %T cell	DE	DE	EM CD8br %T cell	0.00791591787238989	0.0378964603135701	0.842782948778758
EM CD8br AC	DE	DE	EM CD8br AC	-0.0293107320673012	0.0212881215127521	0.193699858767696
EM DN (CD4-CD8-) %DN	DE	DE	EM DN (CD4-CD8-) %DN	0.00604908218294345	0.0156452601265912	0.705277365063584
EM DN (CD4-CD8-) %T cell	DE	DE	EM DN (CD4-CD8-) %T cell	-0.0242091065370244	0.0199139461938899	0.245720405963685
EM DN (CD4-CD8-) AC	DE	DE	EM DN (CD4-CD8-) AC	-0.0205541897163328	0.0210463381284626	0.357362940144435
FSC-A on B cell	DE	DE	FSC-A on B cell	0.0459101976088709	0.0327374179951265	0.233443735439441
FSC-A on CD14+ monocyte	DE	DE	FSC-A on CD14+ monocyte	-0.0768038096096587	0.0373360827508301	0.0853993312955242
FSC-A on CD4+	DE	DE	FSC-A on CD4+	0.00478870346851925	0.0320310670098646	0.884454223198738
FSC-A on CD8br	DE	DE	FSC-A on CD8br	0.0127883244289854	0.0209544576332639	0.564053831753514
FSC-A on granulocyte	DE	DE	FSC-A on granulocyte	-0.0102096178716411	0.0226234696516344	0.661413242869322
FSC-A on HLA DR+ CD4+	DE	DE	FSC-A on HLA DR+ CD4+	-0.0377592270251255	0.0319096437261737	0.275307994211427
FSC-A on HLA DR+ CD8br	DE	DE	FSC-A on HLA DR+ CD8br	-0.00730978493564373	0.0289287357317376	0.81057283333455
FSC-A on HLA DR+ NK	DE	DE	FSC-A on HLA DR+ NK	0.012624771525487	0.0210691915042134	0.56561435485974
FSC-A on HLA DR+ T cell	DE	DE	FSC-A on HLA DR+ T cell	-0.0639925689290701	0.0465993613156721	0.241621110046374
FSC-A on lymphocyte	DE	DE	FSC-A on lymphocyte	-0.0774604957501922	0.0469072915481847	0.142649470205288
FSC-A on monocyte	DE	DE	FSC-A on monocyte	-0.00397249338118356	0.0442782199006389	0.93047723502915
FSC-A on myeloid DC	DE	DE	FSC-A on myeloid DC	0.00794322194751488	0.0408407523978099	0.850109604089216
FSC-A on NK	DE	DE	FSC-A on NK	0.00113048846136168	0.0361474336610172	0.975733295377394
FSC-A on NKT	DE	DE	FSC-A on NKT	0.0868972041045363	0.0852471802239131	0.383075880879565
FSC-A on plasmacytoid DC	DE	DE	FSC-A on plasmacytoid DC	0.00471295009346976	0.0229586770151275	0.841103006565154
FSC-A on T cell	DE	DE	FSC-A on T cell	-0.0224802592093234	0.0286389659009744	0.458218655174972
Gr MDSC AC	DE	DE	Gr MDSC AC	-0.046812786377949	0.0339551732619174	0.205318203460637
Granulocyte %leukocyte	DE	DE	Granulocyte %leukocyte	-0.00286567429240844	0.0380502385268455	0.941613244502405
Granulocyte AC	DE	DE	Granulocyte AC	0.0256905477677378	0.0226001066052893	0.279802605879082
HLA DR on HLA DR+ CD4+	DE	DE	HLA DR on HLA DR+ CD4+	0.0909510196465712	0.0450223701764667	0.113480995491548
HLA DR on HLA DR+ CD8br	DE	DE	HLA DR on HLA DR+ CD8br	0.00319155188759705	0.0329341465637135	0.925516410748687
HLA DR on HLA DR+ T cell	DE	DE	HLA DR on HLA DR+ T cell	0.0233178641007708	0.0417375969857659	0.606177746588625
HLA DR on B cell	DE	DE	HLA DR on B cell	0.011714862587405	0.0213619837933741	0.595448763157195
HLA DR on CD14- CD16-	DE	DE	HLA DR on CD14- CD16-	0.00275529035159303	0.0205302744141587	0.895902141950409
HLA DR on CD14- CD16+ monocyte	DE	DE	HLA DR on CD14- CD16+ monocyte	-0.0115337784879894	0.0225255039785485	0.619745724247695
HLA DR on CD14+ CD16- monocyte	DE	DE	HLA DR on CD14+ CD16- monocyte	-0.0435548906964589	0.0199453908204509	0.0568301542791269
HLA DR on CD14+ CD16+ monocyte	DE	DE	HLA DR on CD14+ CD16+ monocyte	-0.0191198308177344	0.0312033940509098	0.555207545265393
HLA DR on CD14+ monocyte	DE	DE	HLA DR on CD14+ monocyte	-0.0446500371801293	0.020392734442476	0.0562954619016049
HLA DR on CD33- HLA DR+	DE	DE	HLA DR on CD33- HLA DR+	-0.00257721816584198	0.0163531325088365	0.879223407117807
HLA DR on CD33br HLA DR+ CD14-	DE	DE	HLA DR on CD33br HLA DR+ CD14-	-0.011913386413719	0.0252314245235578	0.646944088499197
HLA DR on CD33br HLA DR+ CD14dim	DE	DE	HLA DR on CD33br HLA DR+ CD14dim	-0.0457246707579775	0.0511658987031324	0.401185478815796
HLA DR on CD33dim HLA DR+ CD11b-	DE	DE	HLA DR on CD33dim HLA DR+ CD11b-	-0.0403995838745187	0.0246826530216325	0.132722946272461
HLA DR on CD33dim HLA DR+ CD11b+	DE	DE	HLA DR on CD33dim HLA DR+ CD11b+	-0.0182853654302121	0.0212021536957948	0.406860540445156
HLA DR on DC	DE	DE	HLA DR on DC	0.0125375478582766	0.0192194365766931	0.530490153916059
HLA DR on HLA DR+ NK	DE	DE	HLA DR on HLA DR+ NK	0.00200471096815924	0.021880326190026	0.928395459311413
HLA DR on HSC	DE	DE	HLA DR on HSC	-0.0387849942092879	0.0236440452942342	0.131963378979012
HLA DR on monocyte	DE	DE	HLA DR on monocyte	-0.0292737964311635	0.0375702131440388	0.492692413457288
HLA DR on myeloid DC	DE	DE	HLA DR on myeloid DC	-0.0236604424825608	0.0329811056973224	0.496366743055005
HLA DR on plasmacytoid DC	DE	DE	HLA DR on plasmacytoid DC	-0.000563618249703375	0.0171804929062161	0.974368873626262
HLA DR+ CD4+ %lymphocyte	DE	DE	HLA DR+ CD4+ %lymphocyte	0.0464991413704433	0.0239701982465433	0.0843265010228954
HLA DR+ CD4+ %T cell	DE	DE	HLA DR+ CD4+ %T cell	0.0273316210410507	0.0223523604041314	0.267265507134459
HLA DR+ CD4+ AC	DE	DE	HLA DR+ CD4+ AC	0.0196209853343326	0.0182911961263784	0.308609206161671
HLA DR+ CD8br %lymphocyte	DE	DE	HLA DR+ CD8br %lymphocyte	0.0174434801517413	0.0148218679724986	0.257583803717335
HLA DR+ CD8br %T cell	DE	DE	HLA DR+ CD8br %T cell	0.0129464707334502	0.0145236011797715	0.3867855254533
HLA DR+ CD8br AC	DE	DE	HLA DR+ CD8br AC	0.00282885707932073	0.0141489500269361	0.843656493019268
HLA DR+ NK %CD3- lymphocyte	DE	DE	HLA DR+ NK %CD3- lymphocyte	0.0182538319477041	0.0137734554687226	0.209754432997557
HLA DR+ NK %NK	DE	DE	HLA DR+ NK %NK	0.0188595043980677	0.014767948301091	0.225739623734329
HLA DR+ NK AC	DE	DE	HLA DR+ NK AC	0.053079120026568	0.0263673600452086	0.0907686915442977
HLA DR+ T cell AC	DE	DE	HLA DR+ T cell AC	0.0100262857258995	0.015264322093735	0.521231914975336
HLA DR+ T cell%lymphocyte	DE	DE	HLA DR+ T cell%lymphocyte	0.0143697826567645	0.0197744818788042	0.485889931408901
HLA DR+ T cell%T cell	DE	DE	HLA DR+ T cell%T cell	0.0137382569863836	0.0193226780839841	0.493339287746092
HLA DR++ monocyte %leukocyte	DE	DE	HLA DR++ monocyte %leukocyte	-0.0277102533368663	0.0709619290173125	0.733838700116688
HLA DR++ monocyte %monocyte	DE	DE	HLA DR++ monocyte %monocyte	0.0403944601144186	0.027085169176395	0.179485764829477
HLA DR++ monocyte AC	DE	DE	HLA DR++ monocyte AC	0.000225119326347296	0.0490814036623478	0.996430604143502
HSC AC	DE	DE	HSC AC	-0.013435221645206	0.0286713486769792	0.659078465787882
HVEM on CD4+	DE	DE	HVEM on CD4+	0.0226404167453789	0.0325505030000851	0.502555415079609
HVEM on CD45RA- CD4+	DE	DE	HVEM on CD45RA- CD4+	0.032267674517415	0.0299227518917482	0.312308529868942
HVEM on CD8br	DE	DE	HVEM on CD8br	-0.0122237366672112	0.0472377479668102	0.804460868808776
HVEM on CM CD4+	DE	DE	HVEM on CM CD4+	-0.154579338378567	0.268811698841929	0.667767533736832
HVEM on CM CD8br	DE	DE	HVEM on CM CD8br	-0.0312090755513874	0.0662035776132092	0.649935918445472
HVEM on EM CD4+	DE	DE	HVEM on EM CD4+	0.0411053066665782	0.0436005986428196	0.377190023628862
HVEM on EM CD8br	DE	DE	HVEM on EM CD8br	-0.0731347399244883	0.0398756503348666	0.126105702199566
HVEM on naive CD4+	DE	DE	HVEM on naive CD4+	-0.0169329002245657	0.0554137383007235	0.770254349185278
HVEM on naive CD8br	DE	DE	HVEM on naive CD8br	-0.00547438633641866	0.0419697562025211	0.898807734567295
HVEM on T cell	DE	DE	HVEM on T cell	-0.0164512163038113	0.0449078865939061	0.722580754339581
HVEM on TD CD4+	DE	DE	HVEM on TD CD4+	-0.0114391687855745	0.0534470207908637	0.835879437812984
HVEM on TD CD8br	DE	DE	HVEM on TD CD8br	-0.0225734320312029	0.0234338828358707	0.35812130677015
IgD- CD24- %B cell	DE	DE	IgD- CD24- %B cell	0.0637676600512011	0.0532352218111625	0.284656913544166
IgD- CD24- %lymphocyte	DE	DE	IgD- CD24- %lymphocyte	0.0229466547224829	0.0201862272799329	0.285003602081136
IgD- CD24- AC	DE	DE	IgD- CD24- AC	-0.010377116061181	0.0395271265843836	0.803385357260106
IgD- CD27- %B cell	DE	DE	IgD- CD27- %B cell	0.00266177538880718	0.0212161737483304	0.903255128459333
IgD- CD27- %lymphocyte	DE	DE	IgD- CD27- %lymphocyte	0.00361056605321541	0.0299069816515425	0.905753640041752
IgD- CD27- AC	DE	DE	IgD- CD27- AC	0.0244844253954917	0.0256532877743691	0.360367033877095
IgD- CD38- %B cell	DE	DE	IgD- CD38- %B cell	0.0275327892992574	0.0596173759262611	0.660477391394053
IgD- CD38- %lymphocyte	DE	DE	IgD- CD38- %lymphocyte	0.00301335845796392	0.023125097324851	0.898907664222677
IgD- CD38- AC	DE	DE	IgD- CD38- AC	0.0165853581598396	0.0306059375174143	0.61115375855972
IgD- CD38br %B cell	DE	DE	IgD- CD38br %B cell	0.0224644525401833	0.0214297446350797	0.319182939691321
IgD- CD38br %lymphocyte	DE	DE	IgD- CD38br %lymphocyte	-0.0121396815854373	0.0231794683522184	0.610005761784891
IgD- CD38br AC	DE	DE	IgD- CD38br AC	0.0172901019766928	0.0343264979641156	0.63587779972244
IgD- CD38dim %B cell	DE	DE	IgD- CD38dim %B cell	0.0205458464622094	0.0202782385879561	0.337428679045113
IgD- CD38dim %lymphocyte	DE	DE	IgD- CD38dim %lymphocyte	-0.000501353602164156	0.019707486479841	0.980204705786999
IgD- CD38dim AC	DE	DE	IgD- CD38dim AC	-0.00894254793002114	0.0250138468252593	0.728954772328729
IgD on IgD+	DE	DE	IgD on IgD+	0.0148854514255477	0.0178770054434197	0.426579608130883
IgD on IgD+ CD24-	DE	DE	IgD on IgD+ CD24-	0.0101654600911093	0.0154059220223448	0.520875216596294
IgD on IgD+ CD24+	DE	DE	IgD on IgD+ CD24+	-0.0345150759832113	0.0230368067348771	0.162203416213638
IgD on IgD+ CD38-	DE	DE	IgD on IgD+ CD38-	-0.018329671391855	0.0155836898420399	0.264339158935632
IgD on IgD+ CD38- unsw mem	DE	DE	IgD on IgD+ CD38- unsw mem	0.0102034369365756	0.0260286408324215	0.708597551220397
IgD on IgD+ CD38br	DE	DE	IgD on IgD+ CD38br	-0.0173460338416104	0.014293497022489	0.244992684796121
IgD on IgD+ CD38dim	DE	DE	IgD on IgD+ CD38dim	0.00407265447225909	0.0176961714879321	0.821562300177763
IgD on transitional	DE	DE	IgD on transitional	-0.00725805112566257	0.0123715482630174	0.563987536688164
IgD on unsw mem	DE	DE	IgD on unsw mem	-0.0241961194664197	0.016598003834056	0.168634552917048
IgD+ %B cell	DE	DE	IgD+ %B cell	0.00713244979104409	0.0206196847562195	0.738334783349476
IgD+ %Lymphocyte	DE	DE	IgD+ %Lymphocyte	0.0170478195083098	0.0392845138937865	0.673532212633469
IgD+ AC	DE	DE	IgD+ AC	-0.0377309827333119	0.0464133170256465	0.461870808074374
IgD+ CD24- %B cell	DE	DE	IgD+ CD24- %B cell	0.000795579781092945	0.0248638793447947	0.975367343825601
IgD+ CD24- %lymphocyte	DE	DE	IgD+ CD24- %lymphocyte	0.0187982595150382	0.0433131659079929	0.672672442409147
IgD+ CD24- AC	DE	DE	IgD+ CD24- AC	-0.0390330013953994	0.0278253615376161	0.203443554674145
IgD+ CD24+ %B cell	DE	DE	IgD+ CD24+ %B cell	0.00756339129382124	0.021071582478562	0.730223795463708
IgD+ CD24+ %lymphocyte	DE	DE	IgD+ CD24+ %lymphocyte	-0.034943265834181	0.0343210771992215	0.35532459718808
IgD+ CD24+ AC	DE	DE	IgD+ CD24+ AC	0.0073671453043205	0.0315016464451169	0.818732022782515
IgD+ CD38- %B cell	DE	DE	IgD+ CD38- %B cell	0.0101744971358999	0.0318163130416458	0.757320318579408
IgD+ CD38- %lymphocyte	DE	DE	IgD+ CD38- %lymphocyte	-0.0235019430322366	0.0273017273394414	0.406207153071845
IgD+ CD38- AC	DE	DE	IgD+ CD38- AC	-0.0229175267789066	0.0272689161817774	0.432877259973061
IgD+ CD38br %B cell	DE	DE	IgD+ CD38br %B cell	0.00696458701988016	0.0222193399766555	0.759804463922601
IgD+ CD38br %lymphocyte	DE	DE	IgD+ CD38br %lymphocyte	-0.0108708432722249	0.0233230224799237	0.649491430405238
IgD+ CD38br AC	DE	DE	IgD+ CD38br AC	-0.00666093134893362	0.0285886239378357	0.820045988631636
IgD+ CD38dim %B cell	DE	DE	IgD+ CD38dim %B cell	-0.096308356821399	0.0510594103911586	0.117933709190953
IgD+ CD38dim %lymphocyte	DE	DE	IgD+ CD38dim %lymphocyte	0.0180484077923097	0.0189226220006955	0.353551152077103
IgD+ CD38dim AC	DE	DE	IgD+ CD38dim AC	0.0261890274203562	0.0235535045209338	0.29219947612003
Im MDSC %CD33dim HLA DR- CD66b-	DE	DE	Im MDSC %CD33dim HLA DR- CD66b-	0.00272152606391608	0.0330560596008863	0.936688554966599
Im MDSC AC	DE	DE	Im MDSC AC	-0.0223360255500126	0.0440091470764281	0.62547495128608
Leukocyte AC	DE	DE	Leukocyte AC	-0.0315359969892756	0.0610428585116062	0.617874830985046
Lymphocyte %leukocyte	DE	DE	Lymphocyte %leukocyte	-0.0125607950459039	0.0229822278723316	0.596675170834027
Lymphocyte AC	DE	DE	Lymphocyte AC	-0.00847576263803964	0.0449162663498501	0.859514118228657
Memory B cell %B cell	DE	DE	Memory B cell %B cell	0.0110725176736448	0.0176204624141001	0.53861615321846
Memory B cell %lymphocyte	DE	DE	Memory B cell %lymphocyte	-0.0129331764632545	0.0186825603609264	0.501950700466441
Memory B cell AC	DE	DE	Memory B cell AC	0.000134580333171429	0.0253594000935932	0.995937757064123
Mo MDSC AC	DE	DE	Mo MDSC AC	-0.0102588799222871	0.0210761238774538	0.635986525470529
Monocyte AC	DE	DE	Monocyte AC	0.0157565449022366	0.032137469089692	0.633564406762923
Myeloid DC %DC	DE	DE	Myeloid DC %DC	-0.00282572991762889	0.0201342941004192	0.890539309445939
Myeloid DC AC	DE	DE	Myeloid DC AC	-0.0244795124470068	0.0164318259142377	0.179901033778094
Naive-mature B cell %B cell	DE	DE	Naive-mature B cell %B cell	-0.0023427130570361	0.0169173695409793	0.891589188628984
Naive-mature B cell %lymphocyte	DE	DE	Naive-mature B cell %lymphocyte	-0.00144419330269642	0.0433051173964631	0.974123980828011
Naive-mature B cell AC	DE	DE	Naive-mature B cell AC	-0.0166656000475515	0.0260505748530613	0.535438166987621
Naive CD8br %CD8br	DE	DE	Naive CD8br %CD8br	-0.0451836552103558	0.0290450362357238	0.154216716266929
Naive CD4+ %T cell	DE	DE	Naive CD4+ %T cell	0.0335737420682061	0.0260822391257171	0.22228982744626
Naive CD4+ %CD4+	DE	DE	Naive CD4+ %CD4+	0.0297725161164254	0.0237200782415183	0.226400813700642
Naive CD4+ AC	DE	DE	Naive CD4+ AC	-0.0632245187352721	0.0487449234546811	0.226877062424731
Naive CD8br %T cell	DE	DE	Naive CD8br %T cell	0.00800981750238487	0.0228247127919426	0.73086747603371
Naive CD8br AC	DE	DE	Naive CD8br AC	-0.0167700429776452	0.0330358519975028	0.620214280921281
Naive DN (CD4-CD8-) %DN	DE	DE	Naive DN (CD4-CD8-) %DN	0.0188000719768286	0.022604916349334	0.425003318186676
Naive DN (CD4-CD8-) %T cell	DE	DE	Naive DN (CD4-CD8-) %T cell	-0.00357112553309526	0.0577455404964164	0.952696910409116
Naive DN (CD4-CD8-) AC	DE	DE	Naive DN (CD4-CD8-) AC	0.026944582144416	0.02638788614476	0.346601681502191
NK %CD3- lymphocyte	DE	DE	NK %CD3- lymphocyte	-0.00044389309144801	0.0216588600495003	0.983937927753196
NK %lymphocyte	DE	DE	NK %lymphocyte	0.0221404325584456	0.0292947113459134	0.469097770230964
NK AC	DE	DE	NK AC	0.0425642469104213	0.032785171988753	0.223334368881903
NKT %lymphocyte	DE	DE	NKT %lymphocyte	-0.0137471899305093	0.0175275802396705	0.44431132784865
NKT %T cell	DE	DE	NKT %T cell	-0.0103330935458854	0.0148090952852285	0.493782743542299
NKT AC	DE	DE	NKT AC	-0.00826529881895423	0.0141629912425822	0.566023953641352
PB/PC %B cell	DE	DE	PB/PC %B cell	0.0264095099402871	0.0204877576472297	0.21690984117192
PB/PC %lymphocyte	DE	DE	PB/PC %lymphocyte	0.031588998084721	0.0341866531071474	0.391124870985743
PB/PC AC	DE	DE	PB/PC AC	0.00168075335728308	0.0355661407138899	0.963842003567753
PDL-1 on CD14- CD16-	DE	DE	PDL-1 on CD14- CD16-	0.0783513500125395	0.0210196844813473	0.00333781087332204
PDL-1 on CD14- CD16+ monocyte	DE	DE	PDL-1 on CD14- CD16+ monocyte	-0.000214158410703719	0.0314321735120752	0.994712409883516
PDL-1 on CD14+ CD16- monocyte	DE	DE	PDL-1 on CD14+ CD16- monocyte	0.0503146585604391	0.0439878310448817	0.290296994539308
PDL-1 on CD14+ CD16+ monocyte	DE	DE	PDL-1 on CD14+ CD16+ monocyte	-0.0281585398924489	0.0214886810858647	0.216765527562349
PDL-1 on monocyte	DE	DE	PDL-1 on monocyte	0.0178133514040058	0.0435236802359189	0.694567779763208
Plasmacytoid DC %DC	DE	DE	Plasmacytoid DC %DC	-0.00342998255427214	0.0221455952797217	0.879718714455212
Plasmacytoid DC AC	DE	DE	Plasmacytoid DC AC	0.0335620396053791	0.020668299605583	0.13547301209372
Resting Treg % CD4 Treg	DE	DE	Resting Treg % CD4 Treg	0.00708533208340337	0.0200134195874045	0.728993153809591
Resting Treg %CD4	DE	DE	Resting Treg %CD4	0.010286215388098	0.0208760595954426	0.629339305944887
Resting Treg AC	DE	DE	Resting Treg AC	-0.0216529458463411	0.0218981215022918	0.338442111262164
Secreting Treg % CD4 Treg	DE	DE	Secreting Treg % CD4 Treg	-0.00632361862268998	0.0189357401077282	0.743741884063944
Secreting Treg %CD4	DE	DE	Secreting Treg %CD4	-0.00522689611267317	0.0188613369580205	0.786043826068061
Secreting Treg AC	DE	DE	Secreting Treg AC	0.0243740310852995	0.0356839241290609	0.516535055390907
SSC-A on B cell	DE	DE	SSC-A on B cell	0.0508078438338546	0.0285280105424458	0.125206510204797
SSC-A on CD14+ monocyte	DE	DE	SSC-A on CD14+ monocyte	-0.0392323024029201	0.0145315664027482	0.0172634583387699
SSC-A on CD4+	DE	DE	SSC-A on CD4+	-0.0196516075276439	0.0229333125521533	0.405928407615239
SSC-A on CD8br	DE	DE	SSC-A on CD8br	-0.0145994796991178	0.0327443246780591	0.667516180540198
SSC-A on granulocyte	DE	DE	SSC-A on granulocyte	0.0285949969420676	0.0221800446619619	0.221617906965779
SSC-A on HLA DR+ CD4+	DE	DE	SSC-A on HLA DR+ CD4+	0.0296855881814736	0.0274368433717578	0.304670002705201
SSC-A on HLA DR+ CD8br	DE	DE	SSC-A on HLA DR+ CD8br	-0.043445758419182	0.022510837660283	0.085673458752374
SSC-A on HLA DR+ NK	DE	DE	SSC-A on HLA DR+ NK	0.018908871820405	0.0205517966527763	0.375666935941485
SSC-A on HLA DR+ T cell	DE	DE	SSC-A on HLA DR+ T cell	-0.0767761154884442	0.0372136948341098	0.0660416379751006
SSC-A on lymphocyte	DE	DE	SSC-A on lymphocyte	-0.075639316529556	0.0408405024636237	0.101155343306716
SSC-A on monocyte	DE	DE	SSC-A on monocyte	0.000861147220971627	0.0194325183621795	0.965447738511842
SSC-A on myeloid DC	DE	DE	SSC-A on myeloid DC	-0.00338185995763943	0.0390472279513738	0.933799965223392
SSC-A on NK	DE	DE	SSC-A on NK	-0.0220857199034271	0.0276611471819291	0.443164976548251
SSC-A on NKT	DE	DE	SSC-A on NKT	0.0516371078050775	0.0588733375429924	0.406006035573399
SSC-A on plasmacytoid DC	DE	DE	SSC-A on plasmacytoid DC	0.00266122524772451	0.0317109226042809	0.934626727336303
SSC-A on T cell	DE	DE	SSC-A on T cell	-0.0359350413969821	0.04760019705246	0.466144649475803
Sw mem %B cell	DE	DE	Sw mem %B cell	0.0330090204949175	0.0333311439014603	0.360251588578174
Sw mem %lymphocyte	DE	DE	Sw mem %lymphocyte	-0.00539549397431747	0.0552397351359599	0.924928964575622
Sw mem AC	DE	DE	Sw mem AC	0.0172874175410943	0.019547464249319	0.393865018937557
T cell %leukocyte	DE	DE	T cell %leukocyte	-0.0159220146700883	0.0267690603953898	0.565197421170235
T cell %lymphocyte	DE	DE	T cell %lymphocyte	-0.050292290567469	0.0364706841860433	0.205225108651102
T cell AC	DE	DE	T cell AC	0.0149434942130149	0.0334059238546259	0.670332226861072
T/B	DE	DE	T/B	-0.0177877229446116	0.0237604596554202	0.469787106835293
TCRgd %lymphocyte	DE	DE	TCRgd %lymphocyte	-0.022353228632164	0.0302471225944753	0.48778682762099
TCRgd %T cell	DE	DE	TCRgd %T cell	-0.043008503512156	0.0291241083122559	0.190210751355382
TCRgd AC	DE	DE	TCRgd AC	-0.010314384843382	0.027172179828791	0.714125359436347
TD CD8br %CD8br	DE	DE	TD CD8br %CD8br	0.0910830856101949	0.105427812691428	0.42711404883757
TD CD4+ %CD4+	DE	DE	TD CD4+ %CD4+	0.00306112927830453	0.0314591801464632	0.924616836836473
TD CD4+ %T cell	DE	DE	TD CD4+ %T cell	0.0126243902672915	0.0469369559473883	0.794020954343514
TD CD4+ AC	DE	DE	TD CD4+ AC	0.0942542808632603	0.046811886981242	0.137521320922592
TD CD8br %T cell	DE	DE	TD CD8br %T cell	0.0107338185545335	0.0789409734069076	0.900454155106284
TD CD8br AC	DE	DE	TD CD8br AC	-0.0850007049564502	0.0899134495631553	0.387882968388576
TD DN (CD4-CD8-) %DN	DE	DE	TD DN (CD4-CD8-) %DN	0.00148996035851042	0.0153272568239747	0.9238467460959
TD DN (CD4-CD8-) %T cell	DE	DE	TD DN (CD4-CD8-) %T cell	0.0101731674889855	0.0317561216378473	0.755294377857655
TD DN (CD4-CD8-) AC	DE	DE	TD DN (CD4-CD8-) AC	-0.0184642176368605	0.0233527439674393	0.459241264875988
Transitional %B cell	DE	DE	Transitional %B cell	0.0591699219024061	0.0473602236043141	0.258062132451218
Transitional %lymphocyte	DE	DE	Transitional %lymphocyte	-0.0506204922126169	0.0240141979280164	0.0550136396064217
Transitional AC	DE	DE	Transitional AC	-0.00428373198415687	0.0220652413007199	0.848510207631513
Unsw mem %B cell	DE	DE	Unsw mem %B cell	0.0261144747580755	0.0148625454969285	0.0992927521437658
Unsw Mem %lymphocyte	DE	DE	Unsw Mem %lymphocyte	0.00148750153646829	0.0193789263320172	0.939984266822173
Unsw mem AC	DE	DE	Unsw mem AC	0.0105800120392876	0.0270498389667729	0.70479918081371
