# Supplementary material for: The Mediation of Circulating Inflammatory Proteins in the Causal Pathway From Immune Cells to Delirium
Source: Brain Behav. 2025 Sep 1;15(9):e70811. doi: 10.1002/brb3.70811 (PMC12402607; doi:10.1002/brb3.70811)
Supplement: Supplementary file 2 — Supplementary Tables [file BRB3-15-e70811-s002.zip › 原始数据/finndata_731immune_cells/SNP.csv]

SNP	effect_allele.exposure	other_allele.exposure	effect_allele.outcome	other_allele.outcome	beta.exposure	beta.outcome	eaf.exposure	eaf.outcome	remove	palindromic	ambiguous	id.outcome	chr.outcome	pos.outcome	gene.outcome	pval.outcome	se.outcome	outcome	mr_keep.outcome	pval_origin.outcome	chr	pos	samplesize.exposure	maf	se.exposure	pval.exposure	exposure	id.exposure	R2	F	action	SNP_index	mr_keep	samplesize.outcome
rs1000411	T	C	T	C	0.1341	0.0754501	0.2729	0.150227	FALSE	FALSE	FALSE	DE	20	41005976	RNU2-52P	0.0133715	0.0305006	DE	TRUE	reported	20	39634616	3435	0.2729	0.02931	4.963e-06	CD25 on CD45RA- CD4 not Treg	CD25 on CD45RA- CD4 not Treg	0.00605704274089282	20.9205443608414	2	1	TRUE	NA
rs116928928	C	T	C	T	-0.3318	-0.0284537	0.0409	0.00873274	FALSE	FALSE	FALSE	DE	11	32009049	RP1-65P5.6	0.809379	0.117954	DE	TRUE	reported	11	32030595	3435	0.0409	0.06563	4.523e-07	CD25 on CD45RA- CD4 not Treg	CD25 on CD45RA- CD4 not Treg	0.00738587012367607	25.5443594559138	2	1	TRUE	NA
rs175717	T	A	T	A	-0.1327	0.037495	0.7202	0.841627	FALSE	TRUE	FALSE	DE	14	75519261	BATF	0.209844	0.0299005	DE	TRUE	reported	14	75985604	3435	0.2798	0.02806	2.364e-06	CD25 on CD45RA- CD4 not Treg	CD25 on CD45RA- CD4 not Treg	0.00646876384457605	22.3518551508889	2	1	TRUE	NA
rs181516190	A	T	A	T	0.4995	-0.356711	0.0223	0.00864862	FALSE	TRUE	FALSE	DE	7	35225119	TBX20	0.00760099	0.133635	DE	TRUE	reported	7	35264731	3435	0.0223	0.08646	8.299e-09	CD25 on CD45RA- CD4 not Treg	CD25 on CD45RA- CD4 not Treg	0.00962308430043244	33.3570460697269	2	1	TRUE	NA
rs35894198	A	G	A	G	0.1808	-0.069197	0.1259	0.103197	FALSE	FALSE	FALSE	DE	2	9221707	ASAP2	0.0562082	0.0362398	DE	TRUE	reported	2	9361836	3435	0.1259	0.0384	2.607e-06	CD25 on CD45RA- CD4 not Treg	CD25 on CD45RA- CD4 not Treg	0.00641230052894323	22.1554954108038	2	1	TRUE	NA
rs4080481	A	C	A	C	0.1326	0.0258964	0.3738	0.23699	FALSE	FALSE	FALSE	DE	22	37509278	CARD10	0.31499	0.0257725	DE	TRUE	reported	22	37905285	3435	0.3738	0.02647	5.762e-07	CD25 on CD45RA- CD4 not Treg	CD25 on CD45RA- CD4 not Treg	0.00725255783780211	25.0799246613488	2	1	TRUE	NA
rs4669451	C	T	C	T	0.1396	0.0122558	0.7378	0.71888	FALSE	FALSE	FALSE	DE	2	9758043	RP11-521D12.5	0.613835	0.0242878	DE	TRUE	reported	2	9898172	3435	0.2622	0.02887	1.378e-06	CD25 on CD45RA- CD4 not Treg	CD25 on CD45RA- CD4 not Treg	0.00676089725968029	23.3681499534666	2	1	TRUE	NA
rs61839660	T	C	T	C	0.6113	0.0863871	0.0544	0.0409728	FALSE	FALSE	FALSE	DE	10	6052734	IL2RA	0.117151	0.0551345	DE	TRUE	reported	10	6094697	3435	0.0544	0.05534	6.696e-28	CD25 on CD45RA- CD4 not Treg	CD25 on CD45RA- CD4 not Treg	0.0343039549515663	121.94880361431	2	1	TRUE	NA
rs67403544	A	G	A	G	0.4626	0.0921334	0.0167	0.0464381	FALSE	FALSE	FALSE	DE	4	21651964	KCNIP4	0.0765879	0.0520283	DE	TRUE	reported	4	21653587	3435	0.0167	0.09804	2.474e-06	CD25 on CD45RA- CD4 not Treg	CD25 on CD45RA- CD4 not Treg	0.00643979582765892	22.2511116925918	2	1	TRUE	NA
rs7406899	G	A	G	A	0.195	0.00881885	0.8771	0.951356	FALSE	FALSE	FALSE	DE	17	41610252	KRT16	0.862428	0.0508922	DE	TRUE	reported	17	39766504	3435	0.1229	0.03913	6.496e-07	CD25 on CD45RA- CD4 not Treg	CD25 on CD45RA- CD4 not Treg	0.00717784778359306	24.8197034947945	2	1	TRUE	NA
rs74553250	T	C	T	C	-0.2023	0.20026	0.1134	0.0102586	FALSE	FALSE	FALSE	DE	17	41907272	ACLY	0.071983	0.111303	DE	TRUE	reported	17	40063525	3435	0.1134	0.04055	6.421e-07	CD25 on CD45RA- CD4 not Treg	CD25 on CD45RA- CD4 not Treg	0.00719362614647335	24.8746575477632	2	1	TRUE	NA
rs79062365	C	T	C	T	0.4552	-0.0484717	0.0167	0.022992	FALSE	FALSE	FALSE	DE	8	81349932	FABP5	0.513478	0.0741803	DE	TRUE	reported	8	82262167	3435	0.0167	0.09661	2.555e-06	CD25 on CD45RA- CD4 not Treg	CD25 on CD45RA- CD4 not Treg	0.00642148970925923	22.1874506579617	2	1	TRUE	NA
rs10008912	G	A	G	A	0.1962	-0.00346397	0.5754	0.475804	FALSE	FALSE	FALSE	DE	4	7146342	RN7SKP36	0.876253	0.0222447	DE	TRUE	reported	4	7148069	1247	0.4246	0.04231	3.917e-06	HVEM on T cell	HVEM on T cell	0.0169519724570463	21.4691501510596	2	1	TRUE	NA
rs1499672	G	A	G	A	-0.194	-0.0114666	0.5978	0.544154	FALSE	FALSE	FALSE	DE	1	55571956	RP11-90C4.1	0.599445	0.0218329	DE	TRUE	reported	1	56037629	1247	0.4022	0.04209	4.479e-06	HVEM on T cell	HVEM on T cell	0.0167510731810637	21.2103827846483	2	1	TRUE	NA
rs1552721	C	G	C	G	-0.4352	-0.0244949	0.0497	0.0644736	FALSE	TRUE	FALSE	DE	11	6979137	ZNF215	0.584061	0.0447426	DE	TRUE	reported	11	7000368	1247	0.0497	0.09448	4.52e-06	HVEM on T cell	HVEM on T cell	0.0167303181223554	21.1836553554231	2	1	TRUE	NA
rs1886730	C	T	C	T	0.2864	-0.0203308	0.5778	0.480394	FALSE	FALSE	FALSE	DE	1	2557169	TNFRSF14	0.352231	0.0218547	DE	TRUE	reported	1	2488608	1247	0.4222	0.03948	7.002e-13	HVEM on T cell	HVEM on T cell	0.0404924166829385	52.5405527239068	2	1	TRUE	NA
rs2246952	G	A	G	A	0.279	0.110045	0.1371	0.0896662	FALSE	FALSE	FALSE	DE	10	69022836	ACTBP14,KIFBP	0.00271719	0.0367055	DE	TRUE	reported	10	70782592	1247	0.1371	0.05822	1.847e-06	HVEM on T cell	HVEM on T cell	0.0180830755399234	22.928038499371	2	1	TRUE	NA
rs3138035	T	C	T	C	0.2134	-0.00107502	0.2979	0.406213	FALSE	FALSE	FALSE	DE	17	34318930	CCL8	0.961376	0.022199	DE	TRUE	reported	17	32645949	1247	0.2979	0.04403	1.423e-06	HVEM on T cell	HVEM on T cell	0.0184892822423249	23.4527814879936	2	1	TRUE	NA
rs313856	C	T	C	T	0.2265	0.0399658	0.7522	0.696572	FALSE	FALSE	FALSE	DE	19	46795006	CTB-147N14.6	0.0925785	0.0237616	DE	TRUE	reported	19	47298263	1247	0.2478	0.04776	2.356e-06	HVEM on T cell	HVEM on T cell	0.0177165097539462	22.454876685485	2	1	TRUE	NA
rs73449242	T	C	T	C	0.2877	0.0319788	0.1239	0.0483693	FALSE	FALSE	FALSE	DE	13	23459842	LINC00327	0.529868	0.0509048	DE	TRUE	reported	13	24033981	1247	0.1239	0.06242	4.451e-06	HVEM on T cell	HVEM on T cell	0.0167505644958706	21.2097277092932	2	1	TRUE	NA
rs7738988	A	C	A	C	0.2264	0.000287961	0.751	0.761686	FALSE	FALSE	FALSE	DE	6	83050984	UBE3D	0.99098	0.0254706	DE	TRUE	reported	6	83760703	1247	0.249	0.04713	1.736e-06	HVEM on T cell	HVEM on T cell	0.0181688861128026	23.0388535161436	2	1	TRUE	NA
rs78389375	T	C	T	C	-0.5153	0.110694	0.0357	0.00115515	FALSE	FALSE	FALSE	DE	7	81531645	AC010091.1	0.737446	0.330194	DE	TRUE	reported	7	81160961	1247	0.0357	0.1084	2.249e-06	HVEM on T cell	HVEM on T cell	0.0177990014468234	22.5613258731537	2	1	TRUE	NA
rs79388518	C	T	C	T	-0.5518	-0.155069	0.0329	0.00599008	FALSE	FALSE	FALSE	DE	18	1705001	CTD-2015H3.2,RP11-476K15.1	0.270821	0.140821	DE	TRUE	reported	18	1705002	1247	0.0329	0.1189	3.802e-06	HVEM on T cell	HVEM on T cell	0.0169783819080658	21.5031745858971	2	1	TRUE	NA
rs10011663	G	A	G	A	0.1837	0.0120054	0.2411	0.239151	FALSE	FALSE	FALSE	DE	4	189416926	HSP90AA4P	0.639613	0.0256394	DE	TRUE	reported	4	190338080	1858	0.2411	0.03783	1.298e-06	CD33dim HLA DR+ CD11b+ AC	CD33dim HLA DR+ CD11b+ AC	0.0125320730851182	23.5547170819496	2	1	TRUE	NA
rs10025005	T	G	T	G	0.1934	0.0185084	0.7764	0.781868	FALSE	FALSE	FALSE	DE	4	180367434	NDUFB5P1	0.483197	0.0263964	DE	TRUE	reported	4	181288587	1858	0.2236	0.03857	5.857e-07	CD33dim HLA DR+ CD11b+ AC	CD33dim HLA DR+ CD11b+ AC	0.0133515106763559	25.1157368439329	2	1	TRUE	NA
rs11594395	G	C	G	C	0.514	0.016307	0.024	0.0113097	FALSE	TRUE	FALSE	DE	10	2775806	RP11-58N22.1	0.876354	0.104806	DE	TRUE	reported	10	2817998	1858	0.024	0.1111	3.944e-06	CD33dim HLA DR+ CD11b+ AC	CD33dim HLA DR+ CD11b+ AC	0.0113887992329478	21.3811166209231	2	1	TRUE	NA
rs11631677	T	C	T	C	-0.1627	-0.0166234	0.5509	0.563688	FALSE	FALSE	FALSE	DE	15	86104574	AGBL1,LINC01584	0.450797	0.0220444	DE	TRUE	reported	15	86647805	1858	0.4491	0.03297	8.792e-07	CD33dim HLA DR+ CD11b+ AC	CD33dim HLA DR+ CD11b+ AC	0.0129370822259342	24.3259311832742	2	1	TRUE	NA
rs141080550	A	G	A	G	0.4746	-0.112596	0.0307	0.0185137	FALSE	FALSE	FALSE	DE	13	110635598	NAXD	0.168387	0.0817447	DE	TRUE	reported	13	111287945	1858	0.0307	0.09273	3.41e-07	CD33dim HLA DR+ CD11b+ AC	CD33dim HLA DR+ CD11b+ AC	0.013902379812063	26.1665948714807	2	1	TRUE	NA
rs145231100	A	G	A	G	-0.6579	0.0186581	0.0137	0.0518439	FALSE	FALSE	FALSE	DE	18	35561926	GALNT1	0.706656	0.0495763	DE	TRUE	reported	18	33141890	1858	0.0137	0.1354	1.284e-06	CD33dim HLA DR+ CD11b+ AC	CD33dim HLA DR+ CD11b+ AC	0.0125473785737693	23.5838501287077	2	1	TRUE	NA
rs17721845	T	C	T	C	0.1862	0.0101493	0.2511	0.241335	FALSE	FALSE	FALSE	DE	6	148913582	UST	0.6927	0.025682	DE	TRUE	reported	6	149234718	1858	0.2511	0.03754	7.679e-07	CD33dim HLA DR+ CD11b+ AC	CD33dim HLA DR+ CD11b+ AC	0.0130680953840237	24.5755405406471	2	1	TRUE	NA
rs1801274	G	A	G	A	0.2617	0.0128944	0.3334	0.50304	FALSE	FALSE	FALSE	DE	1	161509955	FCGR2A	0.552853	0.0217264	DE	TRUE	reported	1	161479745	1858	0.3334	0.03479	8.341e-14	CD33dim HLA DR+ CD11b+ AC	CD33dim HLA DR+ CD11b+ AC	0.0295545272257866	56.5237347898085	2	1	TRUE	NA
rs192715019	T	C	T	C	-0.5266	-0.240816	0.0277	0.00523	FALSE	FALSE	FALSE	DE	12	82693751	TMTC2	0.112119	0.151577	DE	TRUE	reported	12	83087530	1858	0.0277	0.09953	1.363e-07	CD33dim HLA DR+ CD11b+ AC	CD33dim HLA DR+ CD11b+ AC	0.0148427222874325	27.963141712193	2	1	TRUE	NA
rs331126	T	A	T	A	0.3092	0.0154737	0.9311	0.894227	FALSE	TRUE	FALSE	DE	2	150011765	MMADHC-DT	0.660552	0.0352355	DE	TRUE	reported	2	150868279	1858	0.0689	0.06421	1.591e-06	CD33dim HLA DR+ CD11b+ AC	CD33dim HLA DR+ CD11b+ AC	0.0123265432393362	23.1635912614707	2	1	TRUE	NA
rs4606283	T	C	T	C	0.1686	0.00814292	0.7274	0.685761	FALSE	FALSE	FALSE	DE	1	227393316	LINC01641	0.728212	0.0234325	DE	TRUE	reported	1	227581017	1858	0.2726	0.03672	4.712e-06	CD33dim HLA DR+ CD11b+ AC	CD33dim HLA DR+ CD11b+ AC	0.0112192567202426	21.0592091465102	2	1	TRUE	NA
rs62362950	T	C	T	C	-0.3383	0.0466344	0.0597	0.0742673	FALSE	FALSE	FALSE	DE	5	83708091	HAPLN1	0.265228	0.0418576	DE	TRUE	reported	5	83003910	1858	0.0597	0.0679	6.87e-07	CD33dim HLA DR+ CD11b+ AC	CD33dim HLA DR+ CD11b+ AC	0.0131842314330049	24.7968610951475	2	1	TRUE	NA
rs71596080	C	T	C	T	0.2853	0.0877598	0.0826	0.0485471	FALSE	FALSE	FALSE	DE	4	81755083	RASGEF1B	0.0849767	0.0509486	DE	TRUE	reported	4	82676237	1858	0.0826	0.0584	1.12e-06	CD33dim HLA DR+ CD11b+ AC	CD33dim HLA DR+ CD11b+ AC	0.012682041671897	23.8402119038726	2	1	TRUE	NA
rs73716755	C	G	C	G	-0.3748	0.0412597	0.0455	0.051891	FALSE	TRUE	FALSE	DE	7	116667959	COMETT	0.405102	0.0495585	DE	TRUE	reported	7	116308013	1858	0.0455	0.078	1.676e-06	CD33dim HLA DR+ CD11b+ AC	CD33dim HLA DR+ CD11b+ AC	0.0122744080223554	23.0644031849762	2	1	TRUE	NA
rs74638799	G	A	G	A	0.2768	0.0477754	0.0797	0.104287	FALSE	FALSE	FALSE	DE	12	11499135	PRB2	0.181307	0.0357402	DE	TRUE	reported	12	11652069	1858	0.0797	0.05971	3.813e-06	CD33dim HLA DR+ CD11b+ AC	CD33dim HLA DR+ CD11b+ AC	0.0114339948272378	21.4669473644754	2	1	TRUE	NA
rs76640602	A	G	A	G	0.5875	-0.288842	0.0202	0.00461335	FALSE	FALSE	FALSE	DE	22	39341212	SYNGR1	0.0701165	0.159479	DE	TRUE	reported	22	39737217	1858	0.0202	0.1154	3.945e-07	CD33dim HLA DR+ CD11b+ AC	CD33dim HLA DR+ CD11b+ AC	0.0137575814385455	25.8902584895758	2	1	TRUE	NA
rs78173101	G	C	G	C	-0.5888	0.0206641	0.0167	0.0480548	FALSE	TRUE	FALSE	DE	5	149450974	CARMN	0.683249	0.0506431	DE	TRUE	reported	5	148830537	1858	0.0167	0.1268	3.685e-06	CD33dim HLA DR+ CD11b+ AC	CD33dim HLA DR+ CD11b+ AC	0.011472031929461	21.5391895311153	2	1	TRUE	NA
rs9510371	T	C	T	C	0.2146	0.0401726	0.158	0.339231	FALSE	FALSE	FALSE	DE	13	22835870	IPMKP1	0.0807031	0.0230002	DE	TRUE	reported	13	23410009	1858	0.158	0.04513	2.133e-06	CD33dim HLA DR+ CD11b+ AC	CD33dim HLA DR+ CD11b+ AC	0.0120234662317388	22.587128907802	2	1	TRUE	NA
rs10013469	A	G	A	G	0.192	-0.0120653	0.0943	0.0430119	FALSE	FALSE	FALSE	DE	4	185003122	LINC02437	0.825531	0.0547336	DE	TRUE	reported	4	185924276	3427	0.0943	0.04023	1.894e-06	CD45RA- CD4+ %CD4+	CD45RA- CD4+ %CD4+	0.00660254441135287	22.7640150290939	2	1	TRUE	NA
rs10432663	C	T	C	T	-0.1402	-0.0661497	0.1959	0.207384	FALSE	FALSE	FALSE	DE	2	41728322	RP11-459K11.1	0.0139843	0.0269156	DE	TRUE	reported	2	41955462	3427	0.1959	0.03003	3.144e-06	CD45RA- CD4+ %CD4+	CD45RA- CD4+ %CD4+	0.00632001054053946	21.7837093742047	2	1	TRUE	NA
rs11124653	A	C	A	C	0.1345	-0.0330114	0.5909	0.656951	FALSE	FALSE	FALSE	DE	2	38885025	MORN2	0.149142	0.0228838	DE	TRUE	reported	2	39112166	3427	0.4091	0.02443	3.922e-08	CD45RA- CD4+ %CD4+	CD45RA- CD4+ %CD4+	0.00876716559913508	30.293127038298	2	1	TRUE	NA
rs114825362	C	G	C	G	-0.3913	-0.0519105	0.0201	0.00642148	FALSE	TRUE	FALSE	DE	1	101060608	RP11-421L21.3	0.70713	0.138165	DE	TRUE	reported	1	101526164	3427	0.0201	0.08534	4.702e-06	CD45RA- CD4+ %CD4+	CD45RA- CD4+ %CD4+	0.00609739238931675	21.0116854242021	2	1	TRUE	NA
rs12121018	A	G	A	G	-0.1566	-0.000553112	0.1882	0.0587233	FALSE	FALSE	FALSE	DE	1	93711039	BCAR3	0.990634	0.0471164	DE	TRUE	reported	1	94176595	3427	0.1882	0.03132	5.998e-07	CD45RA- CD4+ %CD4+	CD45RA- CD4+ %CD4+	0.00724217844727694	24.985409979574	2	1	TRUE	NA
rs12712610	G	A	G	A	-0.1902	-0.0252954	0.2969	0.124998	FALSE	FALSE	FALSE	DE	2	38670107	AC074366.3,GALM	0.445011	0.0331197	DE	TRUE	reported	2	38897249	3427	0.2969	0.02599	3.131e-13	CD45RA- CD4+ %CD4+	CD45RA- CD4+ %CD4+	0.015387208385886	53.5247857538641	2	1	TRUE	NA
rs141350785	C	G	C	G	-0.2543	-0.0475868	0.0461	0.116173	FALSE	TRUE	FALSE	DE	11	5219439	CTD-2643I7.6	0.163036	0.034114	DE	TRUE	reported	11	5240669	3427	0.0461	0.0556	4.95e-06	CD45RA- CD4+ %CD4+	CD45RA- CD4+ %CD4+	0.00606716867563049	20.9068983930695	2	1	TRUE	NA
rs146329634	T	C	T	C	0.3128	0.0694298	0.0328	0.0183263	FALSE	FALSE	FALSE	DE	14	88967255	RP11-151G14.2	0.395316	0.0816806	DE	TRUE	reported	14	89433599	3427	0.0328	0.06543	1.822e-06	CD45RA- CD4+ %CD4+	CD45RA- CD4+ %CD4+	0.00662489221607013	22.8415788378861	2	1	TRUE	NA
rs183293285	T	C	T	C	-0.425	0.0311324	0.0171	0.0203771	FALSE	FALSE	FALSE	DE	3	75868499	ROBO2	0.695436	0.0795233	DE	TRUE	reported	3	75917650	3427	0.0171	0.09182	3.813e-06	CD45RA- CD4+ %CD4+	CD45RA- CD4+ %CD4+	0.00621273182216947	21.4116312135353	2	1	TRUE	NA
rs71569312	T	C	T	C	0.4277	-0.00455711	0.0177	0.0242621	FALSE	FALSE	FALSE	DE	6	35862257	SRPK1	0.949529	0.0719947	DE	TRUE	reported	6	35830034	3427	0.0177	0.09186	3.346e-06	CD45RA- CD4+ %CD4+	CD45RA- CD4+ %CD4+	0.0062859790825368	21.6656682954026	2	1	TRUE	NA
rs7216330	T	C	T	C	-0.1152	0.0152285	0.5057	0.602472	FALSE	FALSE	FALSE	DE	17	4199092	ANKFY1	0.492958	0.0222115	DE	TRUE	reported	17	4102387	3427	0.4943	0.02407	1.771e-06	CD45RA- CD4+ %CD4+	CD45RA- CD4+ %CD4+	0.00663965467131959	22.8928176529386	2	1	TRUE	NA
rs72613709	G	T	G	T	0.2888	0.0502726	0.0376	0.0936699	FALSE	FALSE	FALSE	DE	2	196196043	HECW2	0.181218	0.0376006	DE	TRUE	reported	2	197060767	3427	0.0376	0.06249	3.938e-06	CD45RA- CD4+ %CD4+	CD45RA- CD4+ %CD4+	0.00619385312405844	21.3461619417296	2	1	TRUE	NA
rs74230223	T	C	T	C	-0.4188	0.148253	0.0196	0.0108453	FALSE	FALSE	FALSE	DE	1	198060527	NEK7	0.1566	0.104654	DE	TRUE	reported	1	198029657	3427	0.0196	0.08458	7.695e-07	CD45RA- CD4+ %CD4+	CD45RA- CD4+ %CD4+	0.0071034265126708	24.5032931480934	2	1	TRUE	NA
rs76516339	T	A	T	A	-0.1648	0.00944872	0.1533	0.26278	FALSE	TRUE	FALSE	DE	18	76575380	LINC00683	0.702516	0.0247396	DE	TRUE	reported	18	74287337	3427	0.1533	0.03213	3.054e-07	CD45RA- CD4+ %CD4+	CD45RA- CD4+ %CD4+	0.00761829191526692	26.2929572333082	2	1	TRUE	NA
rs9271766	G	A	G	A	-0.1619	-0.00857387	0.782	0.755034	FALSE	FALSE	FALSE	DE	6	32626392	HLA-DQA1	0.735142	0.0253444	DE	TRUE	reported	6	32594169	3427	0.218	0.03361	1.509e-06	CD45RA- CD4+ %CD4+	CD45RA- CD4+ %CD4+	0.00672530430265967	23.1901279035785	2	1	TRUE	NA
rs1002938	T	A	T	A	-0.275	-0.0228617	0.0776	0.0390461	FALSE	TRUE	FALSE	DE	10	97701527	MARVELD1	0.689158	0.0571545	DE	TRUE	reported	10	99461284	3408	0.0776	0.04897	2.123e-08	CD39+ CD4+ AC	CD39+ CD4+ AC	0.00916864870935914	31.5173893754973	2	1	TRUE	NA
rs10882324	T	C	T	C	-0.1207	-0.00436113	0.3498	0.304937	FALSE	FALSE	FALSE	DE	10	80915175	WARS2P1	0.855976	0.0240283	DE	TRUE	reported	10	82674931	3408	0.3498	0.0264	4.964e-06	CD39+ CD4+ AC	CD39+ CD4+ AC	0.00609609180472423	20.8906399458601	2	1	TRUE	NA
rs10882701	C	A	C	A	-0.4118	0.0117707	0.5139	0.575968	FALSE	FALSE	FALSE	DE	10	95981314	CC2D2B,ENTPD1-AS1	0.596668	0.0222425	DE	TRUE	reported	10	97741071	3408	0.4861	0.0249	3.853e-59	CD39+ CD4+ AC	CD39+ CD4+ AC	0.0742930089097861	273.349980914286	2	1	TRUE	NA
rs114844216	C	T	C	T	0.6311	-0.173346	0.0459	0.00333025	FALSE	FALSE	FALSE	DE	10	96399195	TLL2	0.368383	0.192712	DE	TRUE	reported	10	98158952	3408	0.0459	0.06024	2.66e-25	CD39+ CD4+ AC	CD39+ CD4+ AC	0.03120044432356	109.691125210979	2	1	TRUE	NA
rs11718018	C	T	C	T	-0.1208	-0.0227097	0.4134	0.398373	FALSE	FALSE	FALSE	DE	3	60379037	FHIT	0.30719	0.0222396	DE	TRUE	reported	3	60364770	3408	0.4134	0.02589	3.18e-06	CD39+ CD4+ AC	CD39+ CD4+ AC	0.00634752906921279	21.7577922283904	2	1	TRUE	NA
rs12778797	C	T	C	T	0.2544	-0.00917728	0.3841	0.34606	FALSE	FALSE	FALSE	DE	10	95238931	PDLIM1	0.688654	0.0229041	DE	TRUE	reported	10	96998688	3408	0.3841	0.02672	3.117e-21	CD39+ CD4+ AC	CD39+ CD4+ AC	0.0259096159940948	90.5954452737436	2	1	TRUE	NA
rs139577399	C	T	C	T	-0.3243	0.301049	0.0414	0.00411058	FALSE	FALSE	FALSE	DE	7	23163796	KLHL7	0.0915525	0.178424	DE	TRUE	reported	7	23203415	3408	0.0414	0.06424	4.691e-07	CD39+ CD4+ AC	CD39+ CD4+ AC	0.00742245702530234	25.4699381495318	2	1	TRUE	NA
rs1410600	T	C	T	C	-0.2402	0.0207907	0.4073	0.52699	FALSE	FALSE	FALSE	DE	10	95310937	SORBS1	0.340957	0.0218327	DE	TRUE	reported	10	97070694	3408	0.4073	0.02632	1.198e-19	CD39+ CD4+ AC	CD39+ CD4+ AC	0.0238555127713545	83.2375509591967	2	1	TRUE	NA
rs145557266	G	A	G	A	0.7936	0.119083	0.021	0.0135277	FALSE	FALSE	FALSE	DE	10	94090298	PLCE1,PLCE1-AS2	0.205392	0.0940371	DE	TRUE	reported	10	95850055	3408	0.021	0.09034	2.458e-18	CD39+ CD4+ AC	CD39+ CD4+ AC	0.0221421249594394	77.123761578054	2	1	TRUE	NA
rs149951966	C	T	C	T	0.1983	-0.035153	0.1034	0.193487	FALSE	FALSE	FALSE	DE	17	42985119	RUNDC1	0.206473	0.0278258	DE	TRUE	reported	17	41137136	3408	0.1034	0.04337	4.989e-06	CD39+ CD4+ AC	CD39+ CD4+ AC	0.0060969275058974	20.8935213702237	2	1	TRUE	NA
rs2251521	T	C	T	C	-0.199	0.0145062	0.1021	0.225945	FALSE	FALSE	FALSE	DE	10	107711573	LINC01435	0.578326	0.0260982	DE	TRUE	reported	10	109471331	3408	0.1021	0.04274	3.357e-06	CD39+ CD4+ AC	CD39+ CD4+ AC	0.0063209689409545	21.6661714094395	2	1	TRUE	NA
rs4321083	A	G	A	G	0.156	-0.00337173	0.2139	0.296846	FALSE	FALSE	FALSE	DE	13	83457781	RNU6-67P	0.888072	0.0239564	DE	TRUE	reported	13	84031916	3408	0.2139	0.03139	7.08e-07	CD39+ CD4+ AC	CD39+ CD4+ AC	0.00719500224755834	24.6837774897003	2	1	TRUE	NA
rs62421103	T	G	T	G	0.2313	0.0366783	0.0712	0.0879177	FALSE	FALSE	FALSE	DE	6	112839142	RP11-505K1.1	0.339275	0.0383826	DE	TRUE	reported	6	113160344	3408	0.0712	0.05047	4.731e-06	CD39+ CD4+ AC	CD39+ CD4+ AC	0.00612515059166692	20.9908349402715	2	1	TRUE	NA
rs78027772	A	G	A	G	0.2207	0.0445923	0.0848	0.0988519	FALSE	FALSE	FALSE	DE	7	126608174	GRM8	0.22145	0.0364709	DE	TRUE	reported	7	126248228	3408	0.0848	0.04649	2.151e-06	CD39+ CD4+ AC	CD39+ CD4+ AC	0.00656936716359356	22.5232279130699	2	1	TRUE	NA
rs8076447	A	G	A	G	0.1441	-0.0120051	0.2515	0.180804	FALSE	FALSE	FALSE	DE	17	77233801	SEC14L1	0.670406	0.0282082	DE	TRUE	reported	17	75229883	3408	0.2515	0.02906	7.48e-07	CD39+ CD4+ AC	CD39+ CD4+ AC	0.00716333010149578	24.5743364094205	2	1	TRUE	NA
rs821702	G	A	G	A	-0.1393	-0.0305332	0.7525	0.573842	FALSE	FALSE	FALSE	DE	10	106335312	LINC02624	0.164393	0.0219593	DE	TRUE	reported	10	108095070	3408	0.2475	0.0293	2.078e-06	CD39+ CD4+ AC	CD39+ CD4+ AC	0.00658865129533929	22.589782511733	2	1	TRUE	NA
rs10033650	T	G	T	G	0.2734	-0.0134432	0.1083	0.0406375	FALSE	FALSE	FALSE	DE	4	53087847	SCFD2	0.809352	0.0557204	DE	TRUE	reported	4	53954014	1634	0.1083	0.05678	1.603e-06	CD33 on CD33dim HLA DR+ CD11b-	CD33 on CD33dim HLA DR+ CD11b-	0.0139905652861128	23.1565761371862	2	1	TRUE	NA
rs10869456	G	A	G	A	-0.2539	-0.0422302	0.8767	0.817299	FALSE	FALSE	FALSE	DE	9	74884414	TRPM6	0.134346	0.0282064	DE	TRUE	reported	9	77499330	1634	0.1233	0.05483	3.937e-06	CD33 on CD33dim HLA DR+ CD11b-	CD33 on CD33dim HLA DR+ CD11b-	0.0129531273282205	21.4169198899689	2	1	TRUE	NA
rs112807165	G	A	G	A	0.4861	-0.745593	0.0324	0.000424703	FALSE	FALSE	FALSE	DE	20	39464230	RN7SL680P	0.183876	0.561054	DE	TRUE	reported	20	38092873	1634	0.0324	0.1052	4.119e-06	CD33 on CD33dim HLA DR+ CD11b-	CD33 on CD33dim HLA DR+ CD11b-	0.0128982160456031	21.3249422993614	2	1	TRUE	NA
rs11720960	C	T	C	T	-0.2641	-0.0399394	0.1154	0.0579203	FALSE	FALSE	FALSE	DE	3	124239095	KALRN	0.393965	0.0468526	DE	TRUE	reported	3	123957942	1634	0.1154	0.05763	4.947e-06	CD33 on CD33dim HLA DR+ CD11b-	CD33 on CD33dim HLA DR+ CD11b-	0.0126894064385347	20.9752750985745	2	1	TRUE	NA
rs139876813	T	C	T	C	-0.2801	0.0328784	0.1092	0.0967623	FALSE	FALSE	FALSE	DE	17	2785977	RAP1GAP2	0.377807	0.0372795	DE	TRUE	reported	17	2689271	1634	0.1092	0.05585	5.837e-07	CD33 on CD33dim HLA DR+ CD11b-	CD33 on CD33dim HLA DR+ CD11b-	0.0151598036589649	25.1216386814327	2	1	TRUE	NA
rs1801274	G	A	G	A	-0.261	0.0128944	0.3299	0.50304	FALSE	FALSE	FALSE	DE	1	161509955	FCGR2A	0.552853	0.0217264	DE	TRUE	reported	1	161479745	1634	0.3299	0.03857	1.838e-11	CD33 on CD33dim HLA DR+ CD11b-	CD33 on CD33dim HLA DR+ CD11b-	0.0272600371288437	45.7351217101847	2	1	TRUE	NA
rs187981347	T	A	T	A	-0.4994	0.0180362	0.0303	0.0230837	FALSE	TRUE	FALSE	DE	5	172653659	NEURL1B	0.802871	0.0722509	DE	TRUE	reported	5	172080662	1634	0.0303	0.105	2.162e-06	CD33 on CD33dim HLA DR+ CD11b-	CD33 on CD33dim HLA DR+ CD11b-	0.0136551106716213	22.5936595375482	2	1	TRUE	NA
rs3865444	A	C	A	C	-1.119	-0.0348962	0.2121	0.361253	FALSE	FALSE	FALSE	DE	19	51224706	CD33	0.124789	0.0227339	DE	TRUE	reported	19	51727962	1634	0.2121	0.03392	2.397e-183	CD33 on CD33dim HLA DR+ CD11b-	CD33 on CD33dim HLA DR+ CD11b-	0.399772172237973	1086.96757283809	2	1	TRUE	NA
rs4802858	C	T	C	T	-0.188	-0.00985855	0.571	0.579025	FALSE	FALSE	FALSE	DE	19	51749897	FPR1	0.65531	0.0220847	DE	TRUE	reported	19	52253150	1634	0.429	0.03603	2.06e-07	CD33 on CD33dim HLA DR+ CD11b-	CD33 on CD33dim HLA DR+ CD11b-	0.0163892243382553	27.1928844029162	2	1	TRUE	NA
rs558625031	A	G	A	G	-0.6956	0.107222	0.0483	0.0273553	FALSE	FALSE	FALSE	DE	19	51355657	CTD-2616J11.11,ETFB	0.115406	0.0681055	DE	TRUE	reported	19	51858911	1634	0.0483	0.08096	1.959e-17	CD33 on CD33dim HLA DR+ CD11b-	CD33 on CD33dim HLA DR+ CD11b-	0.0432250868896827	73.7303422543108	2	1	TRUE	NA
rs58301181	G	C	G	C	-0.4079	-0.0134205	0.0872	0.106409	FALSE	TRUE	FALSE	DE	19	51594008	AC018755.16	0.703231	0.0352279	DE	TRUE	reported	19	52097261	1634	0.0872	0.06357	1.809e-10	CD33 on CD33dim HLA DR+ CD11b-	CD33 on CD33dim HLA DR+ CD11b-	0.0245778312083061	41.1217028024319	2	1	TRUE	NA
rs6100482	G	A	G	A	-0.2023	0.00732923	0.2576	0.151903	FALSE	FALSE	FALSE	DE	20	59528590	RP11-164D18.2	0.809029	0.0303262	DE	TRUE	reported	20	58103645	1634	0.2576	0.04019	5.335e-07	CD33 on CD33dim HLA DR+ CD11b-	CD33 on CD33dim HLA DR+ CD11b-	0.0152693710026713	25.3060204918508	2	1	TRUE	NA
rs73051934	G	A	G	A	-0.6094	0.27168	0.0278	0.00724734	FALSE	FALSE	FALSE	DE	19	48079659	PLA2G4C	0.0388132	0.13149	DE	TRUE	reported	19	48582916	1634	0.0278	0.105	7.885e-09	CD33 on CD33dim HLA DR+ CD11b-	CD33 on CD33dim HLA DR+ CD11b-	0.0201981915328455	33.6429758515891	2	1	TRUE	NA
rs7351079	G	A	G	A	-0.3832	0.0220373	0.2708	0.153759	FALSE	FALSE	FALSE	DE	19	51070781	KLK13	0.466634	0.0302724	DE	TRUE	reported	19	51574038	1634	0.2708	0.03992	2.907e-21	CD33 on CD33dim HLA DR+ CD11b-	CD33 on CD33dim HLA DR+ CD11b-	0.0533817441103178	92.0318257608075	2	1	TRUE	NA
rs75216873	G	A	G	A	-0.345	-0.0573414	0.0621	0.00320678	FALSE	FALSE	FALSE	DE	14	53275880	AL163953.3	0.781453	0.206691	DE	TRUE	reported	14	53742598	1634	0.0621	0.07384	3.212e-06	CD33 on CD33dim HLA DR+ CD11b-	CD33 on CD33dim HLA DR+ CD11b-	0.0131837528561214	21.8033344338047	2	1	TRUE	NA
rs78949787	T	C	T	C	0.2977	-0.0142461	0.5535	0.55069	FALSE	FALSE	FALSE	DE	19	51087881	KLK14	0.516653	0.0219672	DE	TRUE	reported	19	51591138	1634	0.4465	0.03561	1.33e-16	CD33 on CD33dim HLA DR+ CD11b-	CD33 on CD33dim HLA DR+ CD11b-	0.0410177866622836	69.8042433966112	2	1	TRUE	NA
rs10036919	A	G	A	G	-0.129	0.00258658	0.3392	0.285643	FALSE	FALSE	FALSE	DE	5	160792457	ATP10B	0.914597	0.024119	DE	TRUE	reported	5	160219464	3614	0.3392	0.02659	1.285e-06	CD64 on CD14- CD16+ monocyte	CD64 on CD14- CD16+ monocyte	0.00647046333335106	23.523521644335	2	1	TRUE	NA
rs11065979	T	C	T	C	0.1181	0.0144334	0.4691	0.384102	FALSE	FALSE	FALSE	DE	12	111621753	BRAP	0.519136	0.0223886	DE	TRUE	reported	12	112059557	3614	0.4691	0.0257	4.433e-06	CD64 on CD14- CD16+ monocyte	CD64 on CD14- CD16+ monocyte	0.00580918419634305	21.1053783475455	2	1	TRUE	NA
rs111279951	A	C	A	C	0.3	-0.0315226	0.0418	0.0511989	FALSE	FALSE	FALSE	DE	5	18067911	RPL36AP21	0.524049	0.049477	DE	TRUE	reported	5	18068020	3614	0.0418	0.06342	2.323e-06	CD64 on CD14- CD16+ monocyte	CD64 on CD14- CD16+ monocyte	0.00615348582692199	22.3640074094696	2	1	TRUE	NA
rs1138358	C	A	C	A	0.142	-0.027239	0.2286	0.224504	FALSE	FALSE	FALSE	DE	15	79971003	BCL2A1	0.295805	0.0260542	DE	TRUE	reported	15	80263345	3614	0.2286	0.02965	1.755e-06	CD64 on CD14- CD16+ monocyte	CD64 on CD14- CD16+ monocyte	0.00630654608959637	22.9238145687493	2	1	TRUE	NA
rs115383270	A	G	A	G	0.2927	0.0633595	0.1699	0.0615703	FALSE	FALSE	FALSE	DE	1	161561550	RP11-25K21.6	0.164338	0.0455618	DE	TRUE	reported	1	161531340	3614	0.1699	0.0332	1.808e-18	CD64 on CD14- CD16+ monocyte	CD64 on CD14- CD16+ monocyte	0.0210542490048919	77.6835154842505	2	1	TRUE	NA
rs11772145	A	C	A	C	-0.1849	0.0289618	0.1054	0.153107	FALSE	FALSE	FALSE	DE	7	68119045	RP5-945F2.2	0.340403	0.0303783	DE	TRUE	reported	7	67584032	3614	0.1054	0.04036	4.777e-06	CD64 on CD14- CD16+ monocyte	CD64 on CD14- CD16+ monocyte	0.00577389023053479	20.9764069840486	2	1	TRUE	NA
rs146963227	A	G	A	G	-0.4704	0.698434	0.0149	0.00100998	FALSE	FALSE	FALSE	DE	4	17529010	CLRN2	0.0150062	0.287158	DE	TRUE	reported	4	17530633	3614	0.0149	0.1015	3.739e-06	CD64 on CD14- CD16+ monocyte	CD64 on CD14- CD16+ monocyte	0.00590800656664966	21.4665442028523	2	1	TRUE	NA
rs150145799	C	T	C	T	0.2869	0.017414	0.1328	0.0603634	FALSE	FALSE	FALSE	DE	1	149767038	RP11-196G18.1	0.711359	0.0470609	DE	TRUE	reported	1	149738590	3614	0.1328	0.03746	2.358e-14	CD64 on CD14- CD16+ monocyte	CD64 on CD14- CD16+ monocyte	0.0159714773198269	58.625308870203	2	1	TRUE	NA
rs1932805	T	C	T	C	0.2052	0.0524846	0.8915	0.895572	FALSE	FALSE	FALSE	DE	13	81924564	PTMAP5	0.141522	0.0357003	DE	TRUE	reported	13	82498699	3614	0.1085	0.0397	2.493e-07	CD64 on CD14- CD16+ monocyte	CD64 on CD14- CD16+ monocyte	0.00733815499053231	26.7013545036073	2	1	TRUE	NA
rs2197098	C	T	C	T	-0.1495	0.00382815	0.7954	0.837111	FALSE	FALSE	FALSE	DE	2	153829309	GALNT13	0.897094	0.0295991	DE	TRUE	reported	2	154685822	3614	0.2046	0.0307	1.155e-06	CD64 on CD14- CD16+ monocyte	CD64 on CD14- CD16+ monocyte	0.00651894140657541	23.7009212776412	2	1	TRUE	NA
rs34710782	C	T	C	T	0.1506	0.00524122	0.1969	0.205611	FALSE	FALSE	FALSE	DE	1	11843184	CLCN6	0.845617	0.0269175	DE	TRUE	reported	1	11903241	3614	0.1969	0.03159	1.921e-06	CD64 on CD14- CD16+ monocyte	CD64 on CD14- CD16+ monocyte	0.00624942323016972	22.7148715533287	2	1	TRUE	NA
rs74970695	A	T	A	T	0.2212	-0.0133374	0.0844	0.087182	FALSE	TRUE	FALSE	DE	12	27498659	SMCO2	0.730851	0.0387722	DE	TRUE	reported	12	27651592	3614	0.0844	0.04548	1.204e-06	CD64 on CD14- CD16+ monocyte	CD64 on CD14- CD16+ monocyte	0.00650291060925842	23.6422566019249	2	1	TRUE	NA
rs9467953	T	C	T	C	-0.1206	-0.0108705	0.5491	0.258261	FALSE	FALSE	FALSE	DE	6	26998025	LINC00240	0.662625	0.0249156	DE	TRUE	reported	6	26965804	3614	0.4509	0.02631	4.672e-06	CD64 on CD14- CD16+ monocyte	CD64 on CD14- CD16+ monocyte	0.00578025707819616	20.9996720695644	2	1	TRUE	NA
rs947853	T	C	T	C	0.1222	0.017605	0.6187	0.530823	FALSE	FALSE	FALSE	DE	11	70721089	SHANK2	0.420388	0.0218493	DE	TRUE	reported	11	70567194	3614	0.3813	0.02586	2.379e-06	CD64 on CD14- CD16+ monocyte	CD64 on CD14- CD16+ monocyte	0.00614075969244085	22.3174702307264	2	1	TRUE	NA
rs1003822	T	C	T	C	0.1725	-0.000813669	0.2252	0.0718278	FALSE	FALSE	FALSE	DE	6	30345104	TRIM39-RPP21	0.984605	0.0421667	DE	TRUE	reported	6	30312881	3652	0.2252	0.03518	9.84e-07	CD4+ CD8dim AC	CD4+ CD8dim AC	0.00654042484551436	24.0297152326658	2	1	TRUE	NA
rs10880825	A	C	A	C	0.1208	-0.0221135	0.4482	0.36574	FALSE	FALSE	FALSE	DE	12	45598113	RP11-352M15.1	0.328209	0.0226172	DE	TRUE	reported	12	45991896	3652	0.4482	0.02514	1.605e-06	CD4+ CD8dim AC	CD4+ CD8dim AC	0.0062825430368371	23.0762596790181	2	1	TRUE	NA
rs150339178	T	C	T	C	-0.3114	0.044706	0.0498	0.0129346	FALSE	FALSE	FALSE	DE	2	85420783	RP11-717A5.3,SH2D6	0.649096	0.0982511	DE	TRUE	reported	2	85647906	3652	0.0498	0.05886	1.292e-07	CD4+ CD8dim AC	CD4+ CD8dim AC	0.00760589121548103	27.9742722077502	2	1	TRUE	NA
rs2801996	C	T	C	T	0.1545	-0.0299813	0.1954	0.223709	FALSE	FALSE	FALSE	DE	1	89907158	LRRC8D,RP11-302M6.4	0.252342	0.0261918	DE	TRUE	reported	1	90372717	3652	0.1954	0.0317	1.144e-06	CD4+ CD8dim AC	CD4+ CD8dim AC	0.00646237258805806	23.7410836747625	2	1	TRUE	NA
rs35290870	C	G	C	G	-0.364	-0.0425881	0.1955	0.189453	FALSE	TRUE	FALSE	DE	2	86795980	CD8A	0.126916	0.0279014	DE	TRUE	reported	2	87023103	3652	0.1955	0.03114	5.056e-31	CD4+ CD8dim AC	CD4+ CD8dim AC	0.0360647274398076	136.561301264217	2	1	TRUE	NA
rs78510378	G	A	G	A	0.2145	0.00845953	0.0995	0.0744856	FALSE	FALSE	FALSE	DE	7	155207215	AC099552.3	0.840179	0.0419485	DE	TRUE	reported	7	154998925	3652	0.0995	0.04168	2.8e-07	CD4+ CD8dim AC	CD4+ CD8dim AC	0.00719996174314464	26.4704465650704	2	1	TRUE	NA
rs9270657	G	T	G	T	-0.1627	-0.0140229	0.5062	0.332191	FALSE	FALSE	FALSE	DE	6	32598244	HLA-DRB1	0.546105	0.0232319	DE	TRUE	reported	6	32566021	3652	0.4938	0.03057	1.086e-07	CD4+ CD8dim AC	CD4+ CD8dim AC	0.00769658281079603	28.3104207571716	2	1	TRUE	NA
rs9461744	G	A	G	A	0.2434	-0.00466272	0.2128	0.0104624	FALSE	FALSE	FALSE	DE	6	32420540	TSBP1-AS1	0.965338	0.107296	DE	TRUE	reported	6	32388317	3652	0.2128	0.03534	6.697e-12	CD4+ CD8dim AC	CD4+ CD8dim AC	0.0128224950188527	47.4100215844222	2	1	TRUE	NA
rs10040274	A	G	A	G	0.132	-0.0210098	0.2685	0.180581	FALSE	FALSE	FALSE	DE	5	115487040	CTB-161J7.1	0.46056	0.0284714	DE	TRUE	reported	5	114822737	3652	0.2685	0.02702	1.064e-06	CD4+ AC	CD4+ AC	0.00649258311242538	23.8527946118336	2	1	TRUE	NA
rs117563350	G	A	G	A	-0.324	0.122428	0.0312	0.0050835	FALSE	FALSE	FALSE	DE	6	151378261	ZBTB2	0.42744	0.154273	DE	TRUE	reported	6	151699396	3652	0.0312	0.06938	3.124e-06	CD4+ AC	CD4+ AC	0.00593615101321648	21.7963375494688	2	1	TRUE	NA
rs1849876	C	T	C	T	0.1324	-0.0118411	0.7529	0.748799	FALSE	FALSE	FALSE	DE	22	45215172	KIAA0930	0.637765	0.0251496	DE	TRUE	reported	22	45611053	3652	0.2471	0.02769	1.813e-06	CD4+ AC	CD4+ AC	0.00622141146608697	22.8503130508356	2	1	TRUE	NA
rs3129891	A	G	A	G	-0.1631	-0.0329221	0.2249	0.22015	FALSE	FALSE	FALSE	DE	6	32447303	HLA-DRA	0.211218	0.0263329	DE	TRUE	reported	6	32415080	3652	0.2249	0.03448	2.321e-06	CD4+ AC	CD4+ AC	0.00608961543137682	22.3632801001193	2	1	TRUE	NA
rs3184504	C	T	C	T	-0.1838	-0.0201444	0.5305	0.592883	FALSE	FALSE	FALSE	DE	12	111446804	ATXN2,SH2B3	0.363248	0.0221563	DE	TRUE	reported	12	111884608	3652	0.4695	0.02676	7.662e-12	CD4+ AC	CD4+ AC	0.0127530431973698	47.1499125417974	2	1	TRUE	NA
rs414743	A	G	A	G	0.1352	0.00965722	0.2367	0.216744	FALSE	FALSE	FALSE	DE	21	45092160	ADARB1	0.715201	0.0264668	DE	TRUE	reported	21	46512075	3652	0.2367	0.02918	3.73e-06	CD4+ AC	CD4+ AC	0.0058439514381099	21.4558094576369	2	1	TRUE	NA
rs4425753	G	C	G	C	0.1776	0.0276412	0.1247	0.122903	FALSE	TRUE	FALSE	DE	8	15512328	TUSC3	0.410189	0.033563	DE	TRUE	reported	8	15369837	3652	0.1247	0.0374	2.135e-06	CD4+ AC	CD4+ AC	0.00613675211174208	22.5374519637907	2	1	TRUE	NA
rs61935579	A	G	A	G	-0.2776	0.0750118	0.0412	0.0323639	FALSE	FALSE	FALSE	DE	12	59801968	RP11-813P10.2	0.228944	0.0623496	DE	TRUE	reported	12	60195749	3652	0.0412	0.06065	4.879e-06	CD4+ AC	CD4+ AC	0.00570377434087193	20.9382031299391	2	1	TRUE	NA
rs7162344	A	G	A	G	-0.1136	0.00781056	0.4295	0.300862	FALSE	FALSE	FALSE	DE	15	25785338	ATP10A	0.743769	0.0238953	DE	TRUE	reported	15	26030485	3652	0.4295	0.02442	3.371e-06	CD4+ AC	CD4+ AC	0.005890724347899	21.6285517059755	2	1	TRUE	NA
rs72960548	C	T	C	T	0.2456	-0.00840617	0.073	0.0380331	FALSE	FALSE	FALSE	DE	6	127552720	C6orf58	0.885626	0.0584405	DE	TRUE	reported	6	127873865	3652	0.073	0.04852	4.341e-07	CD4+ AC	CD4+ AC	0.00696703571839446	25.6080928698439	2	1	TRUE	NA
rs75697875	G	C	G	C	0.2783	0.0360962	0.0439	0.0373069	FALSE	TRUE	FALSE	DE	1	22907402	EPHB2	0.535798	0.0582968	DE	TRUE	reported	1	23233895	3652	0.0439	0.06013	3.808e-06	CD4+ AC	CD4+ AC	0.00583140595085418	21.409479084355	2	1	TRUE	NA
rs9271771	C	T	C	T	0.1877	-0.00837263	0.774	0.754731	FALSE	FALSE	FALSE	DE	6	32626497	HLA-DQA1	0.741228	0.0253541	DE	TRUE	reported	6	32594274	3652	0.226	0.03517	1.007e-07	CD4+ AC	CD4+ AC	0.00773889594669003	28.4672754883084	2	1	TRUE	NA
rs10047088	C	T	C	T	0.1915	0.012916	0.8832	0.97795	FALSE	FALSE	FALSE	DE	1	227816439	PRSS38	0.863041	0.0748735	DE	TRUE	reported	1	228004140	3060	0.1168	0.04113	3.378e-06	CD4 on HLA DR+ CD4+	CD4 on HLA DR+ CD4+	0.00703449415504159	21.6638775460907	2	1	TRUE	NA
rs10517576	C	T	C	T	0.578	0.0394013	0.0109	0.0248386	FALSE	FALSE	FALSE	DE	4	153640471	RP11-153M7.3,RP11-153M7.6	0.577138	0.0706661	DE	TRUE	reported	4	154561623	3060	0.0109	0.1243	3.464e-06	CD4 on HLA DR+ CD4+	CD4 on HLA DR+ CD4+	0.00701671650944275	21.608741499101	2	1	TRUE	NA
rs10946649	T	C	T	C	0.2637	-0.00106068	0.0632	0.0331196	FALSE	FALSE	FALSE	DE	6	23956790	RP1-59B16.1	0.986311	0.0618197	DE	TRUE	reported	6	23957018	3060	0.0632	0.0551	1.786e-06	CD4 on HLA DR+ CD4+	CD4 on HLA DR+ CD4+	0.00742945605315216	22.8893318959462	2	1	TRUE	NA
rs11614716	G	T	G	T	-0.1537	0.0458851	0.2485	0.288591	FALSE	FALSE	FALSE	DE	12	6794980	CD4	0.0570361	0.0241116	DE	TRUE	reported	12	6904146	3060	0.2485	0.03089	6.827e-07	CD4 on HLA DR+ CD4+	CD4 on HLA DR+ CD4+	0.00802584648382569	24.7416109185337	2	1	TRUE	NA
rs13316780	C	T	C	T	0.5642	-0.0438496	0.0119	0.0145336	FALSE	FALSE	FALSE	DE	3	109132982	C3orf85	0.628406	0.0906035	DE	TRUE	reported	3	108851829	3060	0.0119	0.1231	4.722e-06	CD4 on HLA DR+ CD4+	CD4 on HLA DR+ CD4+	0.00681800739669629	20.9925942821891	2	1	TRUE	NA
rs2524081	C	G	C	G	0.156	0.00868802	0.3253	0.0575648	FALSE	TRUE	FALSE	DE	6	31274306	USP8P1	0.85249	0.0467244	DE	TRUE	reported	6	31242083	3060	0.3253	0.03115	5.868e-07	CD4 on HLA DR+ CD4+	CD4 on HLA DR+ CD4+	0.00812955210948198	25.0639288665851	2	1	TRUE	NA
rs4371876	A	G	A	G	0.1831	-0.0054731	0.4923	0.368266	FALSE	FALSE	FALSE	DE	6	31099773	C6orf15	0.807863	0.022506	DE	TRUE	reported	6	31067550	3060	0.4923	0.02869	1.988e-10	CD4 on HLA DR+ CD4+	CD4 on HLA DR+ CD4+	0.013135651733432	40.7034898680773	2	1	TRUE	NA
rs75559970	T	G	T	G	0.5299	-0.000458136	0.0167	0.0336701	FALSE	FALSE	FALSE	DE	10	98759205	HPSE2	0.993991	0.0608267	DE	TRUE	reported	10	100518962	3060	0.0167	0.1055	5.329e-07	CD4 on HLA DR+ CD4+	CD4 on HLA DR+ CD4+	0.00817703119962809	25.2115167676618	2	1	TRUE	NA
rs9357097	T	C	T	C	0.1669	0.0316392	0.476	0.250656	FALSE	FALSE	FALSE	DE	6	30317344	HCG17,HCG18	0.20525	0.024977	DE	TRUE	reported	6	30285121	3060	0.476	0.02793	2.572e-09	CD4 on HLA DR+ CD4+	CD4 on HLA DR+ CD4+	0.0115348181364286	35.6850949415304	2	1	TRUE	NA
rs10047347	T	C	T	C	0.117	-0.00435994	0.4197	0.372001	FALSE	FALSE	FALSE	DE	10	26452587	APBB1IP	0.847278	0.0226382	DE	TRUE	reported	10	26741516	3657	0.4197	0.02555	4.785e-06	CD20 on unsw mem	CD20 on unsw mem	0.00570140353392495	20.9581206194599	2	1	TRUE	NA
rs112405902	A	G	A	G	0.2604	-0.0881208	0.1069	0.0058765	FALSE	FALSE	FALSE	DE	6	31841727	SNHG32	0.545152	0.145644	DE	TRUE	reported	6	31809504	3657	0.1069	0.0461	1.747e-08	CD20 on unsw mem	CD20 on unsw mem	0.00864932972259875	31.8891196464843	2	1	TRUE	NA
rs12460030	C	T	C	T	-0.2489	-0.0633133	0.9445	0.916331	FALSE	FALSE	FALSE	DE	19	3361491	NFIC	0.109188	0.039525	DE	TRUE	reported	19	3361489	3657	0.0555	0.05379	3.849e-06	CD20 on unsw mem	CD20 on unsw mem	0.00582084983011351	21.399770982352	2	1	TRUE	NA
rs12554596	G	A	G	A	-0.1329	-0.0437161	0.3891	0.124563	FALSE	FALSE	FALSE	DE	9	37002145	PAX5	0.186375	0.0330837	DE	TRUE	reported	9	37002142	3657	0.3891	0.02547	1.917e-07	CD20 on unsw mem	CD20 on unsw mem	0.0073900222849451	27.2116259738305	2	1	TRUE	NA
rs13133046	G	A	G	A	-0.3755	-0.00148636	0.0245	0.10325	FALSE	FALSE	FALSE	DE	4	23391733	RP11-453O5.1	0.966931	0.0358529	DE	TRUE	reported	4	23393356	3657	0.0245	0.07765	1.384e-06	CD20 on unsw mem	CD20 on unsw mem	0.00635394883221372	23.3721886726641	2	1	TRUE	NA
rs149695230	G	T	G	T	0.1869	-0.0349042	0.1079	0.0446731	FALSE	FALSE	FALSE	DE	11	60521331	MS4A13	0.508651	0.05281	DE	TRUE	reported	11	60288804	3657	0.1079	0.04012	3.314e-06	CD20 on unsw mem	CD20 on unsw mem	0.00589932283729997	21.6899811715976	2	1	TRUE	NA
rs233495	T	C	T	C	-0.1166	0.0220781	0.5585	0.623762	FALSE	FALSE	FALSE	DE	6	14806086	RP11-146I2.1	0.329022	0.022619	DE	TRUE	reported	6	14806317	3657	0.4415	0.02474	2.533e-06	CD20 on unsw mem	CD20 on unsw mem	0.00603730110667881	22.2003658381544	2	1	TRUE	NA
rs2523761	G	A	G	A	0.2051	-0.0220142	0.1628	0.0913141	FALSE	FALSE	FALSE	DE	6	29850949	MICF	0.566481	0.038403	DE	TRUE	reported	6	29818726	3657	0.1628	0.04038	3.977e-07	CD20 on unsw mem	CD20 on unsw mem	0.00700520266556338	25.7846423882227	2	1	TRUE	NA
rs28572463	C	G	C	G	0.2569	0.352404	0.1081	0.000860028	FALSE	TRUE	FALSE	DE	6	31242077	XXbac-BPG299F13.16	0.344609	0.372876	DE	TRUE	reported	6	31209854	3657	0.1081	0.04736	6.227e-08	CD20 on unsw mem	CD20 on unsw mem	0.00798177555598623	29.408118659796	2	1	TRUE	NA
rs4447195	T	C	T	C	-0.2525	0.037596	0.0982	0.0426734	FALSE	FALSE	FALSE	DE	11	60482261	MS4A12	0.484797	0.0538156	DE	TRUE	reported	11	60249734	3657	0.0982	0.04163	1.453e-09	CD20 on unsw mem	CD20 on unsw mem	0.00995950925604609	36.7681995546411	2	1	TRUE	NA
rs6459417	T	C	T	C	0.2282	-0.000431602	0.8737	0.889242	FALSE	FALSE	FALSE	DE	6	15858765	ARPC3P5	0.990056	0.0346311	DE	TRUE	reported	6	15858996	3657	0.1263	0.03694	7.248e-10	CD20 on unsw mem	CD20 on unsw mem	0.0103277079675459	38.1416888451622	2	1	TRUE	NA
rs6509428	T	C	T	C	-0.2404	-0.0166111	0.2323	0.306946	FALSE	FALSE	FALSE	DE	19	49350624	TEAD2	0.481714	0.0236104	DE	TRUE	reported	19	49853881	3657	0.2323	0.02912	2.092e-16	CD20 on unsw mem	CD20 on unsw mem	0.0182954058699648	68.1159167987595	2	1	TRUE	NA
rs77330263	T	C	T	C	0.538	-0.418365	0.0113	0.00357938	FALSE	FALSE	FALSE	DE	6	148813099	UST	0.0228213	0.183783	DE	TRUE	reported	6	149134235	3657	0.0113	0.1156	3.382e-06	CD20 on unsw mem	CD20 on unsw mem	0.00588788460056684	21.6476772405344	2	1	TRUE	NA
rs77612075	T	C	T	C	0.3517	-0.0267268	0.0293	0.0410126	FALSE	FALSE	FALSE	DE	5	163393454	RP11-541P9.3	0.625909	0.054825	DE	TRUE	reported	5	162820460	3657	0.0293	0.07161	9.462e-07	CD20 on unsw mem	CD20 on unsw mem	0.00655265469296457	24.1079238028297	2	1	TRUE	NA
rs9310657	G	T	G	T	0.1311	-0.0122171	0.7637	0.80326	FALSE	FALSE	FALSE	DE	3	21756083	ZNF385D	0.655105	0.0273507	DE	TRUE	reported	3	21797575	3657	0.2363	0.02856	4.581e-06	CD20 on unsw mem	CD20 on unsw mem	0.00572886841028683	21.0596620723761	2	1	TRUE	NA
rs117473115	T	C	T	C	0.3516	0.065441	0.0331	0.00751898	FALSE	FALSE	FALSE	DE	10	52743595	LNCAROD	0.610789	0.128581	DE	TRUE	reported	10	54503355	3657	0.0331	0.06985	5.025e-07	CD25 on transitional	CD25 on transitional	0.00688083768615681	25.3237100815858	2	1	TRUE	NA
rs12822478	A	C	A	C	-0.1156	0.0210684	0.4841	0.407672	FALSE	FALSE	FALSE	DE	12	31361632	LINC02387	0.345612	0.0223387	DE	TRUE	reported	12	31514566	3657	0.4841	0.02508	4.204e-06	CD25 on transitional	CD25 on transitional	0.00577590349340974	21.2335703214096	2	1	TRUE	NA
rs140685335	G	A	G	A	0.3598	-0.0116712	0.0276	0.01317	FALSE	FALSE	FALSE	DE	18	1584718	RP11-476K15.1	0.903948	0.0967152	DE	TRUE	reported	18	1584719	3657	0.0276	0.07544	1.921e-06	CD25 on transitional	CD25 on transitional	0.00618160186995155	22.7342891590505	2	1	TRUE	NA
rs181825	A	G	A	G	0.3147	0.0139313	0.0321	0.0708797	FALSE	FALSE	FALSE	DE	5	80835713	MSH3	0.743762	0.0426195	DE	TRUE	reported	5	80131532	3657	0.0321	0.06823	4.112e-06	CD25 on transitional	CD25 on transitional	0.00578360604550541	21.2620514254866	2	1	TRUE	NA
rs3793662	T	C	T	C	-0.1557	-0.0346702	0.7759	0.77844	FALSE	FALSE	FALSE	DE	9	93123769	NINJ1	0.186225	0.0262289	DE	TRUE	reported	9	95886051	3657	0.2241	0.02917	9.948e-08	CD25 on transitional	CD25 on transitional	0.00773052586567015	28.4752003115631	2	1	TRUE	NA
rs4721574	A	G	A	G	0.1421	0.00271192	0.2807	0.21736	FALSE	FALSE	FALSE	DE	7	2310816	SNX8	0.918342	0.0264519	DE	TRUE	reported	7	2350451	3657	0.2807	0.02762	2.84e-07	CD25 on transitional	CD25 on transitional	0.00718594294477552	26.4547235975463	2	1	TRUE	NA
rs61945276	A	G	A	G	-0.3331	0.0192014	0.0313	0.0223197	FALSE	FALSE	FALSE	DE	13	22071725	LINC00540	0.795468	0.0740748	DE	TRUE	reported	13	22645864	3657	0.0313	0.07215	4.035e-06	CD25 on transitional	CD25 on transitional	0.00579465690518683	21.3029140665542	2	1	TRUE	NA
rs62626323	A	C	A	C	0.2969	0.0356308	0.1075	0.0361311	FALSE	FALSE	FALSE	DE	10	6073715	RPL32P23	0.539616	0.0580879	DE	TRUE	reported	10	6115678	3657	0.1075	0.04016	1.778e-13	CD25 on transitional	CD25 on transitional	0.0147253402946865	54.625497821264	2	1	TRUE	NA
rs6550133	C	T	C	T	-0.1486	0.0692476	0.1754	0.173252	FALSE	FALSE	FALSE	DE	3	32430788	CMTM7	0.0162574	0.0288161	DE	TRUE	reported	3	32472280	3657	0.1754	0.03197	3.498e-06	CD25 on transitional	CD25 on transitional	0.00587312441307446	21.5930886257487	2	1	TRUE	NA
rs709589	T	C	T	C	-0.2255	-0.023003	0.4557	0.487563	FALSE	FALSE	FALSE	DE	14	105840505	IGHD	0.337329	0.023975	DE	TRUE	reported	14	106306841	3657	0.4557	0.03114	5.407e-13	CD25 on transitional	CD25 on transitional	0.014136686316689	52.4104992754563	2	1	TRUE	NA
rs7899857	A	G	A	G	-0.1303	0.00366613	0.3033	0.257662	FALSE	FALSE	FALSE	DE	10	131482713	TCERG1L	0.883165	0.0249467	DE	TRUE	reported	10	133280976	3657	0.3033	0.02718	1.696e-06	CD25 on transitional	CD25 on transitional	0.00624516934224463	22.9695426293383	2	1	TRUE	NA
rs10052603	G	A	G	A	-0.1031	0.0285206	0.5772	0.516021	FALSE	FALSE	FALSE	DE	5	10836917	CTD-2154B17.1	0.192467	0.0218831	DE	TRUE	reported	5	10837029	3595	0.4228	0.02216	3.387e-06	HLA DR+ CD4+ %T cell	HLA DR+ CD4+ %T cell	0.00598510557631057	21.6339659056636	2	1	TRUE	NA
rs11641185	T	C	T	C	-0.2989	0.0413639	0.7744	0.791897	FALSE	FALSE	FALSE	DE	16	10892739	CIITA	0.125059	0.0269668	DE	TRUE	reported	16	10986596	3595	0.2256	0.02511	4.52e-32	HLA DR+ CD4+ %T cell	HLA DR+ CD4+ %T cell	0.0379201989004047	141.617435989647	2	1	TRUE	NA
rs12609975	G	A	G	A	-0.1105	-0.0402786	0.7039	0.6788	FALSE	FALSE	FALSE	DE	19	38909864	CCER2	0.0846915	0.0233622	DE	TRUE	reported	19	39400504	3595	0.2961	0.02341	2.434e-06	HLA DR+ CD4+ %T cell	HLA DR+ CD4+ %T cell	0.00615941634539513	22.2679404453622	2	1	TRUE	NA
rs3104415	C	A	C	A	0.1268	-0.00820815	0.3819	0.441624	FALSE	FALSE	FALSE	DE	6	32614800	HLA-DQA1	0.708973	0.0219919	DE	TRUE	reported	6	32582577	3595	0.3819	0.02613	1.28e-06	HLA DR+ CD4+ %T cell	HLA DR+ CD4+ %T cell	0.00650766686637751	23.5352063333433	2	1	TRUE	NA
rs6071096	C	T	C	T	-0.1051	0.00175994	0.6328	0.514688	FALSE	FALSE	FALSE	DE	20	60049445	C20orf197	0.936411	0.0220595	DE	TRUE	reported	20	58624500	3595	0.3672	0.02228	2.491e-06	HLA DR+ CD4+ %T cell	HLA DR+ CD4+ %T cell	0.00615171570298995	22.2399282366094	2	1	TRUE	NA
rs7032773	T	C	T	C	-0.1199	-0.0224404	0.4182	0.481851	FALSE	FALSE	FALSE	DE	9	114883282	DELEC1	0.302938	0.0217836	DE	TRUE	reported	9	117645562	3595	0.4182	0.02281	1.55e-07	HLA DR+ CD4+ %T cell	HLA DR+ CD4+ %T cell	0.00762717592288862	27.6150680732561	2	1	TRUE	NA
rs79563199	A	C	A	C	-0.1399	0.0160006	0.1449	0.0590584	FALSE	FALSE	FALSE	DE	9	128211863	DNM1	0.729893	0.0463425	DE	TRUE	reported	9	130974142	3595	0.1449	0.03045	4.516e-06	HLA DR+ CD4+ %T cell	HLA DR+ CD4+ %T cell	0.00583739876630687	21.0969249309051	2	1	TRUE	NA
rs7972178	T	G	T	G	0.1108	-0.00541724	0.6476	0.822944	FALSE	FALSE	FALSE	DE	12	14201126	RP11-298E10.1	0.849176	0.0284863	DE	TRUE	reported	12	14354060	3595	0.3524	0.02265	1.05e-06	HLA DR+ CD4+ %T cell	HLA DR+ CD4+ %T cell	0.00661245794010124	23.9167096151797	2	1	TRUE	NA
rs1005513	C	T	C	T	0.12	-0.0104753	0.2531	0.281149	FALSE	FALSE	FALSE	DE	17	51119557	SPAG9	0.66561	0.0242383	DE	TRUE	reported	17	49196918	3408	0.2531	0.02541	2.45e-06	CD28+ CD45RA+ CD8dim AC	CD28+ CD45RA+ CD8dim AC	0.00650160745417617	22.289391865224	2	1	TRUE	NA
rs10875036	C	T	C	T	-0.1218	0.0166252	0.2377	0.223883	FALSE	FALSE	FALSE	DE	1	96823072	PTBP2	0.522869	0.0260205	DE	TRUE	reported	1	97288628	3408	0.2377	0.02593	2.736e-06	CD28+ CD45RA+ CD8dim AC	CD28+ CD45RA+ CD8dim AC	0.00643261094849271	22.0513204559599	2	1	TRUE	NA
rs12712610	G	A	G	A	0.1631	-0.0252954	0.2974	0.124998	FALSE	FALSE	FALSE	DE	2	38670107	AC074366.3,GALM	0.445011	0.0331197	DE	TRUE	reported	2	38897249	3408	0.2974	0.02442	2.823e-11	CD28+ CD45RA+ CD8dim AC	CD28+ CD45RA+ CD8dim AC	0.0129202013143245	44.5822168938972	2	1	TRUE	NA
rs12907798	T	C	T	C	-0.1409	-0.000554346	0.1533	0.106565	FALSE	FALSE	FALSE	DE	15	36057278	RP11-184D12.1	0.987538	0.035492	DE	TRUE	reported	15	36349479	3408	0.1533	0.03043	3.787e-06	CD28+ CD45RA+ CD8dim AC	CD28+ CD45RA+ CD8dim AC	0.00625165371962434	21.4270872990543	2	1	TRUE	NA
rs1341624	T	C	T	C	0.3324	0.0213453	0.0255	0.106826	FALSE	FALSE	FALSE	DE	1	191464787	LINC01680	0.545411	0.0353019	DE	TRUE	reported	1	191433917	3408	0.0255	0.07207	4.116e-06	CD28+ CD45RA+ CD8dim AC	CD28+ CD45RA+ CD8dim AC	0.00620313201216922	21.2597446359703	2	1	TRUE	NA
rs1948650	G	A	G	A	-0.1189	-0.0305448	0.7676	0.6127	FALSE	FALSE	FALSE	DE	15	35747847	DPH6-DT	0.178053	0.02268	DE	TRUE	reported	15	36040048	3408	0.2324	0.02586	4.429e-06	CD28+ CD45RA+ CD8dim AC	CD28+ CD45RA+ CD8dim AC	0.00616483477584594	21.1276758775138	2	1	TRUE	NA
rs35471013	T	C	T	C	-0.239	0.0559269	0.0502	0.113942	FALSE	FALSE	FALSE	DE	4	37792437	RP11-9D8.1	0.104177	0.034418	DE	TRUE	reported	4	37794059	3408	0.0502	0.05133	3.363e-06	CD28+ CD45RA+ CD8dim AC	CD28+ CD45RA+ CD8dim AC	0.00632120260558271	21.6669774287927	2	1	TRUE	NA
rs35884179	A	G	A	G	-0.3532	0.107946	0.0248	0.0199068	FALSE	FALSE	FALSE	DE	2	25940299	KIF3C	0.168627	0.0784134	DE	TRUE	reported	2	26163168	3408	0.0248	0.07162	8.576e-07	CD28+ CD45RA+ CD8dim AC	CD28+ CD45RA+ CD8dim AC	0.00708573523395607	24.3062418007873	2	1	TRUE	NA
rs468979	C	T	C	T	0.1195	-0.00546301	0.755	0.546825	FALSE	FALSE	FALSE	DE	3	13447792	AC027124.3	0.802623	0.0218561	DE	TRUE	reported	3	13489292	3408	0.245	0.02587	4.018e-06	CD28+ CD45RA+ CD8dim AC	CD28+ CD45RA+ CD8dim AC	0.00622203898942218	21.3249494649906	2	1	TRUE	NA
rs56112048	A	C	A	C	-0.1157	-0.00262205	0.3385	0.181997	FALSE	FALSE	FALSE	DE	3	137287755	RNA5SP142	0.926236	0.0283213	DE	TRUE	reported	3	137006597	3408	0.3385	0.02368	1.085e-06	CD28+ CD45RA+ CD8dim AC	CD28+ CD45RA+ CD8dim AC	0.00695620127115532	23.8587880613959	2	1	TRUE	NA
rs61038907	A	C	A	C	0.1398	-0.0136497	0.2664	0.353305	FALSE	FALSE	FALSE	DE	2	86833947	CD8B	0.549742	0.0228199	DE	TRUE	reported	2	87061070	3408	0.2664	0.02509	2.721e-08	CD28+ CD45RA+ CD8dim AC	CD28+ CD45RA+ CD8dim AC	0.00902765531219949	31.0283068525373	2	1	TRUE	NA
rs7530076	A	G	A	G	-0.3874	-0.0273024	0.9746	0.960356	FALSE	FALSE	FALSE	DE	1	195856146	RP11-379L12.1	0.627769	0.0563088	DE	TRUE	reported	1	195825276	3408	0.0254	0.07271	1.061e-07	CD28+ CD45RA+ CD8dim AC	CD28+ CD45RA+ CD8dim AC	0.00826092694486319	28.3710886650119	2	1	TRUE	NA
rs7557121	T	C	T	C	-0.1308	-0.00220954	0.2347	0.403062	FALSE	FALSE	FALSE	DE	2	239599184	AC079612.1	0.920868	0.022242	DE	TRUE	reported	2	240520878	3408	0.2347	0.02599	5.073e-07	CD28+ CD45RA+ CD8dim AC	CD28+ CD45RA+ CD8dim AC	0.00737713309085126	25.3132545552561	2	1	TRUE	NA
rs77745909	G	A	G	A	0.654	0.00246961	0.012	0.0382004	FALSE	FALSE	FALSE	DE	1	198303582	NEK7	0.965408	0.0569444	DE	TRUE	reported	1	198272712	3408	0.012	0.1033	2.797e-10	CD28+ CD45RA+ CD8dim AC	CD28+ CD45RA+ CD8dim AC	0.0116245782335713	40.0589822365095	2	1	TRUE	NA
rs78905646	A	G	A	G	0.3781	0.00655017	0.0232	0.0280739	FALSE	FALSE	FALSE	DE	2	189034121	COL5A2	0.920464	0.0656002	DE	TRUE	reported	2	189898847	3408	0.0232	0.07295	2.323e-07	CD28+ CD45RA+ CD8dim AC	CD28+ CD45RA+ CD8dim AC	0.00782083778116202	26.8477453437614	2	1	TRUE	NA
rs79827501	T	G	T	G	-0.2254	-0.0832441	0.0734	0.0201217	FALSE	FALSE	FALSE	DE	2	38204125	AC009229.5,CYP1B1-AS1	0.28857	0.0784386	DE	TRUE	reported	2	38431267	3408	0.0734	0.04283	1.508e-07	CD28+ CD45RA+ CD8dim AC	CD28+ CD45RA+ CD8dim AC	0.00806114974416908	27.679403847887	2	1	TRUE	NA
rs10056811	A	G	A	G	-0.1322	-0.00118805	0.3022	0.354699	FALSE	FALSE	FALSE	DE	5	75309395	CTD-2235C13.2	0.958343	0.0227451	DE	TRUE	reported	5	74605220	3655	0.3022	0.02752	1.618e-06	CD24 on IgD+ CD38br	CD24 on IgD+ CD38br	0.00627401160570019	23.063666104432	2	1	TRUE	NA
rs146379662	T	C	T	C	0.5365	0.0375456	0.0111	0.00800246	FALSE	FALSE	FALSE	DE	2	239350993	HDAC4	0.762409	0.124193	DE	TRUE	reported	2	240272688	3655	0.0111	0.1154	3.469e-06	CD24 on IgD+ CD38br	CD24 on IgD+ CD38br	0.00587868028296825	21.6018092035242	2	1	TRUE	NA
rs16923647	T	C	T	C	-0.164	-0.0455985	0.1542	0.171843	FALSE	FALSE	FALSE	DE	12	21298461	SLCO1A2	0.11482	0.0289167	DE	TRUE	reported	12	21451395	3655	0.1542	0.03428	1.786e-06	CD24 on IgD+ CD38br	CD24 on IgD+ CD38br	0.00622311147766303	22.8753822819377	2	1	TRUE	NA
rs1799693	G	A	G	A	-0.2018	0.0234878	0.8286	0.932648	FALSE	FALSE	FALSE	DE	6	106544589	CRYBG1	0.587011	0.043242	DE	TRUE	reported	6	106992464	3655	0.1714	0.03253	6.121e-10	CD24 on IgD+ CD38br	CD24 on IgD+ CD38br	0.01041928788672	38.4624095682971	2	1	TRUE	NA
rs181036992	C	T	C	T	-0.4375	-0.048366	0.0186	0.0252983	FALSE	FALSE	FALSE	DE	3	196769539	PAK2	0.495693	0.0709926	DE	TRUE	reported	3	196496410	3655	0.0186	0.091	1.59e-06	CD24 on IgD+ CD38br	CD24 on IgD+ CD38br	0.00628417333459352	23.1012574976323	2	1	TRUE	NA
rs192325628	T	C	T	C	0.4876	-0.00823815	0.0164	0.00348698	FALSE	FALSE	FALSE	DE	11	121751805	RP11-344F5.1	0.965685	0.191496	DE	TRUE	reported	11	121622513	3655	0.0164	0.09848	7.703e-07	CD24 on IgD+ CD38br	CD24 on IgD+ CD38br	0.00666255397249756	24.5015525779945	2	1	TRUE	NA
rs3097667	C	G	C	G	-0.1519	0.0289782	0.2161	0.0408869	FALSE	TRUE	FALSE	DE	6	33055946	HLA-DPA1	0.598869	0.0550887	DE	TRUE	reported	6	33023723	3655	0.2161	0.03161	1.608e-06	CD24 on IgD+ CD38br	CD24 on IgD+ CD38br	0.00627832707021551	23.0796302548972	2	1	TRUE	NA
rs4368221	C	G	C	G	0.1558	0.00582541	0.1544	0.253421	FALSE	TRUE	FALSE	DE	18	48108074	ZBTB7C	0.815777	0.0250039	DE	TRUE	reported	18	45634445	3655	0.1544	0.03385	4.329e-06	CD24 on IgD+ CD38br	CD24 on IgD+ CD38br	0.0057626237504428	21.1728758777659	2	1	TRUE	NA
rs57680652	T	C	T	C	0.128	-0.0158633	0.6404	0.606973	FALSE	FALSE	FALSE	DE	19	16251261	AP1M1	0.47838	0.022377	DE	TRUE	reported	19	16362072	3655	0.3596	0.02606	9.409e-07	CD24 on IgD+ CD38br	CD24 on IgD+ CD38br	0.00655732257104015	24.1120095766397	2	1	TRUE	NA
rs59655785	G	A	G	A	0.1174	0.0142817	0.5382	0.290944	FALSE	FALSE	FALSE	DE	2	151637704	NEB	0.556094	0.0242616	DE	TRUE	reported	2	152494218	3655	0.4618	0.02474	2.176e-06	CD24 on IgD+ CD38br	CD24 on IgD+ CD38br	0.00612324946664049	22.5060404015225	2	1	TRUE	NA
rs6666130	T	G	T	G	-0.2436	0.00260298	0.061	0.0171962	FALSE	FALSE	FALSE	DE	1	111831404	KCND3	0.975374	0.0843227	DE	TRUE	reported	1	112374026	3655	0.061	0.05141	2.25e-06	CD24 on IgD+ CD38br	CD24 on IgD+ CD38br	0.00610537467587693	22.4399379196815	2	1	TRUE	NA
rs75059545	C	A	C	A	0.1761	0.0016459	0.117	0.141486	FALSE	FALSE	FALSE	DE	7	129944898	UBE2H	0.958216	0.0314146	DE	TRUE	reported	7	129584738	3655	0.117	0.03786	3.391e-06	CD24 on IgD+ CD38br	CD24 on IgD+ CD38br	0.00588446483658898	21.6231909548884	2	1	TRUE	NA
rs7781145	A	C	A	C	-0.1421	0.0127146	0.2397	0.193046	FALSE	FALSE	FALSE	DE	7	23586983	CLK2P1	0.648179	0.027865	DE	TRUE	reported	7	23626602	3655	0.2397	0.0291	1.087e-06	CD24 on IgD+ CD38br	CD24 on IgD+ CD38br	0.00648172582050139	23.8322183271827	2	1	TRUE	NA
rs9398107	G	A	G	A	-0.4386	-0.0156169	0.0555	0.0297583	FALSE	FALSE	FALSE	DE	6	106707812	LINC02532	0.807113	0.0639636	DE	TRUE	reported	6	107155687	3655	0.0555	0.0546	1.28e-15	CD24 on IgD+ CD38br	CD24 on IgD+ CD38br	0.0173485855325612	64.4932496075353	2	1	TRUE	NA
rs9452529	T	C	T	C	-0.5098	-0.0149698	0.013	0.130331	FALSE	FALSE	FALSE	DE	6	94024836	RP11-524K14.1	0.641187	0.0321213	DE	TRUE	reported	6	94734554	3655	0.013	0.1073	2.091e-06	CD24 on IgD+ CD38br	CD24 on IgD+ CD38br	0.00613816910484603	22.5612163008683	2	1	TRUE	NA
rs10059100	G	A	G	A	0.1214	-0.0256745	0.3224	0.411729	FALSE	FALSE	FALSE	DE	5	120765089	CTD-2334D19.1	0.245159	0.0220915	DE	TRUE	reported	5	120100784	3437	0.3224	0.02435	6.515e-07	Activated & secreting Treg %CD4 Treg	Activated & secreting Treg %CD4 Treg	0.00718009820939944	24.8420053876891	2	1	TRUE	NA
rs112505169	T	C	T	C	-0.8188	0.211244	0.0118	0.0093117	FALSE	FALSE	FALSE	DE	1	198005163	LHX9	0.0653747	0.114639	DE	TRUE	reported	1	197974293	3437	0.0118	0.1011	7.55e-16	Activated & secreting Treg %CD4 Treg	Activated & secreting Treg %CD4 Treg	0.0187268080459185	65.5542066828827	2	1	TRUE	NA
rs112553628	G	A	G	A	-0.2867	0.0177269	0.0352	0.0553708	FALSE	FALSE	FALSE	DE	2	37850186	LINC00211	0.710042	0.0476789	DE	TRUE	reported	2	38077329	3437	0.0352	0.0606	2.315e-06	Activated & secreting Treg %CD4 Treg	Activated & secreting Treg %CD4 Treg	0.00647010819983263	22.3695551083583	2	1	TRUE	NA
rs113000944	T	C	T	C	-0.2336	-0.00207743	0.063	0.0566981	FALSE	FALSE	FALSE	DE	20	50220055	CEBPB	0.96471	0.0469536	DE	TRUE	reported	20	48836592	3437	0.063	0.04699	6.944e-07	Activated & secreting Treg %CD4 Treg	Activated & secreting Treg %CD4 Treg	0.0071391032216394	24.6991493429775	2	1	TRUE	NA
rs11589644	T	C	T	C	-0.7319	0.00921996	0.0119	0.0582233	FALSE	FALSE	FALSE	DE	1	199839721	RP11-567B20.1	0.842486	0.0463981	DE	TRUE	reported	1	199808849	3437	0.0119	0.1047	3.233e-12	Activated & secreting Treg %CD4 Treg	Activated & secreting Treg %CD4 Treg	0.0140184305929826	48.8379403641948	2	1	TRUE	NA
rs116850494	A	G	A	G	-0.4419	-0.00562492	0.0145	0.0448951	FALSE	FALSE	FALSE	DE	13	59815644	DIAPH3	0.915128	0.0527802	DE	TRUE	reported	13	60389778	3437	0.0145	0.09434	2.92e-06	Activated & secreting Treg %CD4 Treg	Activated & secreting Treg %CD4 Treg	0.00634326866575268	21.928224486139	2	1	TRUE	NA
rs12141881	C	T	C	T	-0.4557	-0.0551104	0.0159	0.0306483	FALSE	FALSE	FALSE	DE	1	195489564	RP11-379L12.1	0.383348	0.0632186	DE	TRUE	reported	1	195458694	3437	0.0159	0.09101	5.799e-07	Activated & secreting Treg %CD4 Treg	Activated & secreting Treg %CD4 Treg	0.0072417545209285	25.0568825720358	2	1	TRUE	NA
rs13000564	C	T	C	T	0.1141	0.0129334	0.2959	0.326412	FALSE	FALSE	FALSE	DE	2	41368874	HNRNPA1P57	0.577414	0.0232129	DE	TRUE	reported	2	41596014	3437	0.2959	0.02487	4.616e-06	Activated & secreting Treg %CD4 Treg	Activated & secreting Treg %CD4 Treg	0.00608679460417956	21.0361823868013	2	1	TRUE	NA
rs17607399	T	C	T	C	-0.2077	-0.0281211	0.1084	0.0815803	FALSE	FALSE	FALSE	DE	2	41657072	RP11-459K11.1	0.482073	0.0400033	DE	TRUE	reported	2	41884212	3437	0.1084	0.03673	1.7e-08	Activated & secreting Treg %CD4 Treg	Activated & secreting Treg %CD4 Treg	0.00921785297095964	31.9579082547985	2	1	TRUE	NA
rs413431	G	A	G	A	0.2748	-0.0112341	0.8154	0.955118	FALSE	FALSE	FALSE	DE	2	38949554	ARHGEF33	0.832204	0.0530222	DE	TRUE	reported	2	39176695	3437	0.1846	0.0293	1.163e-20	Activated & secreting Treg %CD4 Treg	Activated & secreting Treg %CD4 Treg	0.0249542027093168	87.9114463594256	2	1	TRUE	NA
rs60220946	T	C	T	C	-0.4053	0.0206727	0.0212	0.00919282	FALSE	FALSE	FALSE	DE	1	193536495	RP11-563D10.1	0.861144	0.118185	DE	TRUE	reported	1	193505625	3437	0.0212	0.07676	1.367e-07	Activated & secreting Treg %CD4 Treg	Activated & secreting Treg %CD4 Treg	0.00804628022578012	27.8631674286636	2	1	TRUE	NA
rs61828007	G	A	G	A	-0.356	-0.0144532	0.0289	0.0176558	FALSE	FALSE	FALSE	DE	1	203533840	OPTC	0.861826	0.0830403	DE	TRUE	reported	1	203502968	3437	0.0289	0.06849	2.127e-07	Activated & secreting Treg %CD4 Treg	Activated & secreting Treg %CD4 Treg	0.00779947880501923	27.0018097379897	2	1	TRUE	NA
rs6751481	C	T	C	T	-0.2903	0.0174559	0.4709	0.526359	FALSE	FALSE	FALSE	DE	2	38670668	AC074366.3,GALM	0.422482	0.0217622	DE	TRUE	reported	2	38897810	3437	0.4709	0.02227	6.288e-38	Activated & secreting Treg %CD4 Treg	Activated & secreting Treg %CD4 Treg	0.0471103897412079	169.824696395944	2	1	TRUE	NA
rs9274712	T	C	T	C	0.1731	-0.0202769	0.3326	0.323877	FALSE	FALSE	FALSE	DE	6	32669521	HLA-DQB1	0.384508	0.023317	DE	TRUE	reported	6	32637298	3437	0.3326	0.03457	5.809e-07	Activated & secreting Treg %CD4 Treg	Activated & secreting Treg %CD4 Treg	0.00724201191098921	25.0577796529576	2	1	TRUE	NA
rs10059100	G	A	G	A	-0.1194	-0.0256745	0.3224	0.411729	FALSE	FALSE	FALSE	DE	5	120765089	CTD-2334D19.1	0.245159	0.0220915	DE	TRUE	reported	5	120100784	3437	0.3224	0.02467	1.357e-06	Resting Treg % CD4 Treg	Resting Treg % CD4 Treg	0.00676925658727615	23.4108705670937	2	1	TRUE	NA
rs112505169	T	C	T	C	0.8519	0.211244	0.0118	0.0093117	FALSE	FALSE	FALSE	DE	1	198005163	LHX9	0.0653747	0.114639	DE	TRUE	reported	1	197974293	3437	0.0118	0.1018	8.674e-17	Resting Treg % CD4 Treg	Resting Treg % CD4 Treg	0.0199683531311018	69.9888551808271	2	1	TRUE	NA
rs112553628	G	A	G	A	0.2951	0.0177269	0.0352	0.0553708	FALSE	FALSE	FALSE	DE	2	37850186	LINC00211	0.710042	0.0476789	DE	TRUE	reported	2	38077329	3437	0.0352	0.06128	1.538e-06	Resting Treg % CD4 Treg	Resting Treg % CD4 Treg	0.00670194652118021	23.1765140580183	2	1	TRUE	NA
rs11589644	T	C	T	C	0.7703	0.00921996	0.0119	0.0582233	FALSE	FALSE	FALSE	DE	1	199839721	RP11-567B20.1	0.842486	0.0463981	DE	TRUE	reported	1	199808849	3437	0.0119	0.1057	3.858e-13	Resting Treg % CD4 Treg	Resting Treg % CD4 Treg	0.0152170618077416	53.0783031289556	2	1	TRUE	NA
rs12141881	C	T	C	T	0.4728	-0.0551104	0.0159	0.0306483	FALSE	FALSE	FALSE	DE	1	195489564	RP11-379L12.1	0.383348	0.0632186	DE	TRUE	reported	1	195458694	3437	0.0159	0.09191	2.834e-07	Resting Treg % CD4 Treg	Resting Treg % CD4 Treg	0.00764044977131818	26.4470120315061	2	1	TRUE	NA
rs12722496	G	A	G	A	-0.2244	0.0607483	0.0611	0.0654502	FALSE	FALSE	FALSE	DE	10	6054704	IL2RA	0.166555	0.0439137	DE	TRUE	reported	10	6096667	3437	0.0611	0.0482	3.346e-06	Resting Treg % CD4 Treg	Resting Treg % CD4 Treg	0.00626674352257319	21.6620142877626	2	1	TRUE	NA
rs139681117	T	C	T	C	0.2445	0.000659438	0.0528	0.0315782	FALSE	FALSE	FALSE	DE	2	23702050	KLHL29	0.991668	0.06315	DE	TRUE	reported	2	23924920	3437	0.0528	0.05221	2.937e-06	Resting Treg % CD4 Treg	Resting Treg % CD4 Treg	0.00634028081060751	21.9178297800011	2	1	TRUE	NA
rs17607399	T	C	T	C	0.209	-0.0281211	0.1084	0.0815803	FALSE	FALSE	FALSE	DE	2	41657072	RP11-459K11.1	0.482073	0.0400033	DE	TRUE	reported	2	41884212	3437	0.1084	0.03723	2.141e-08	Resting Treg % CD4 Treg	Resting Treg % CD4 Treg	0.00908579682609341	31.4958772390848	2	1	TRUE	NA
rs413431	G	A	G	A	-0.2777	-0.0112341	0.8154	0.955118	FALSE	FALSE	FALSE	DE	2	38949554	ARHGEF33	0.832204	0.0530222	DE	TRUE	reported	2	39176695	3437	0.1846	0.02969	1.468e-20	Resting Treg % CD4 Treg	Resting Treg % CD4 Treg	0.0248219418080606	87.4336429069923	2	1	TRUE	NA
rs60220946	T	C	T	C	0.4297	0.0206727	0.0212	0.00919282	FALSE	FALSE	FALSE	DE	1	193536495	RP11-563D10.1	0.861144	0.118185	DE	TRUE	reported	1	193505625	3437	0.0212	0.07742	3.079e-08	Resting Treg % CD4 Treg	Resting Treg % CD4 Treg	0.00888320484319212	30.7872985156479	2	1	TRUE	NA
rs61828007	G	A	G	A	0.3706	-0.0144532	0.0289	0.0176558	FALSE	FALSE	FALSE	DE	1	203533840	OPTC	0.861826	0.0830403	DE	TRUE	reported	1	203502968	3437	0.0289	0.06927	9.347e-08	Resting Treg % CD4 Treg	Resting Treg % CD4 Treg	0.00825922112508267	28.606693572532	2	1	TRUE	NA
rs6751481	C	T	C	T	0.2946	0.0174559	0.4709	0.526359	FALSE	FALSE	FALSE	DE	2	38670668	AC074366.3,GALM	0.422482	0.0217622	DE	TRUE	reported	2	38897810	3437	0.4709	0.02252	3.398e-38	Resting Treg % CD4 Treg	Resting Treg % CD4 Treg	0.0474292671743534	171.031428039605	2	1	TRUE	NA
rs73124650	C	T	C	T	0.3448	0.0209123	0.0249	0.0168173	FALSE	FALSE	FALSE	DE	20	48906892	ARFGEF2	0.804008	0.0842683	DE	TRUE	reported	20	47523429	3437	0.0249	0.07228	1.915e-06	Resting Treg % CD4 Treg	Resting Treg % CD4 Treg	0.00657737707419813	22.7428787390903	2	1	TRUE	NA
rs79670457	T	C	T	C	0.2321	-0.0178539	0.0541	0.0219117	FALSE	FALSE	FALSE	DE	20	48821432	PREX1	0.810165	0.0743249	DE	TRUE	reported	20	47437969	3437	0.0541	0.04896	2.227e-06	Resting Treg % CD4 Treg	Resting Treg % CD4 Treg	0.00649617140617454	22.4602544428969	2	1	TRUE	NA
rs9274712	T	C	T	C	-0.1758	-0.0202769	0.3326	0.323877	FALSE	FALSE	FALSE	DE	6	32669521	HLA-DQB1	0.384508	0.023317	DE	TRUE	reported	6	32637298	3437	0.3326	0.03533	6.799e-07	Resting Treg % CD4 Treg	Resting Treg % CD4 Treg	0.00715242829238722	24.7455821864924	2	1	TRUE	NA
rs10059100	G	A	G	A	0.1188	-0.0256745	0.3224	0.411729	FALSE	FALSE	FALSE	DE	5	120765089	CTD-2334D19.1	0.245159	0.0220915	DE	TRUE	reported	5	120100784	3437	0.3224	0.02585	4.483e-06	Secreting Treg % CD4 Treg	Secreting Treg % CD4 Treg	0.0061076145023903	21.108578878192	2	1	TRUE	NA
rs112505169	T	C	T	C	-0.8557	0.211244	0.0118	0.0093117	FALSE	FALSE	FALSE	DE	1	198005163	LHX9	0.0653747	0.114639	DE	TRUE	reported	1	197974293	3437	0.0118	0.1078	2.726e-15	Secreting Treg % CD4 Treg	Secreting Treg % CD4 Treg	0.0180026454308476	62.9727633860005	2	1	TRUE	NA
rs11589644	T	C	T	C	-0.8197	0.00921996	0.0119	0.0582233	FALSE	FALSE	FALSE	DE	1	199839721	RP11-567B20.1	0.842486	0.0463981	DE	TRUE	reported	1	199808849	3437	0.0119	0.1112	2.114e-13	Secreting Treg % CD4 Treg	Secreting Treg % CD4 Treg	0.0155635423771696	54.3059611939527	2	1	TRUE	NA
rs11739607	C	T	C	T	-0.3801	0.0185614	0.0214	0.162991	FALSE	FALSE	FALSE	DE	5	27694122	PURPL	0.528803	0.0294703	DE	TRUE	reported	5	27694229	3437	0.0214	0.08266	4.425e-06	Secreting Treg % CD4 Treg	Secreting Treg % CD4 Treg	0.00611451134112336	21.1325617452169	2	1	TRUE	NA
rs12744266	A	G	A	G	0.1243	-0.00747297	0.2979	0.289898	FALSE	FALSE	FALSE	DE	1	247884365	TRIM58	0.756183	0.0240678	DE	TRUE	reported	1	248047667	3437	0.2979	0.02583	1.547e-06	Secreting Treg % CD4 Treg	Secreting Treg % CD4 Treg	0.00669264155342817	23.1441190287551	2	1	TRUE	NA
rs17607399	T	C	T	C	-0.2213	-0.0281211	0.1084	0.0815803	FALSE	FALSE	FALSE	DE	2	41657072	RP11-459K11.1	0.482073	0.0400033	DE	TRUE	reported	2	41884212	3437	0.1084	0.03894	1.436e-08	Secreting Treg % CD4 Treg	Secreting Treg % CD4 Treg	0.00930956463361362	32.2788566184514	2	1	TRUE	NA
rs273421	C	G	C	G	0.1507	-0.0407052	0.8356	0.876459	FALSE	TRUE	FALSE	DE	8	131530578	SNORA72	0.222123	0.0333403	DE	TRUE	reported	8	132542825	3437	0.1644	0.03147	1.759e-06	Secreting Treg % CD4 Treg	Secreting Treg % CD4 Treg	0.00662774078327713	22.9181853824952	2	1	TRUE	NA
rs413431	G	A	G	A	0.2955	-0.0112341	0.8154	0.955118	FALSE	FALSE	FALSE	DE	2	38949554	ARHGEF33	0.832204	0.0530222	DE	TRUE	reported	2	39176695	3437	0.1846	0.03106	3.306e-21	Secreting Treg % CD4 Treg	Secreting Treg % CD4 Treg	0.0256592179856435	90.4605610353963	2	1	TRUE	NA
rs562562	A	G	A	G	0.1197	-0.0328556	0.3714	0.353342	FALSE	FALSE	FALSE	DE	18	26683761	AQP4-AS1	0.148812	0.0227573	DE	TRUE	reported	18	24263725	3437	0.3714	0.02486	1.54e-06	Secreting Treg % CD4 Treg	Secreting Treg % CD4 Treg	0.00670018623209646	23.1703856058802	2	1	TRUE	NA
rs60220946	T	C	T	C	-0.4131	0.0206727	0.0212	0.00919282	FALSE	FALSE	FALSE	DE	1	193536495	RP11-563D10.1	0.861144	0.118185	DE	TRUE	reported	1	193505625	3437	0.0212	0.08175	4.565e-07	Secreting Treg % CD4 Treg	Secreting Treg % CD4 Treg	0.00737463792701962	25.5200826487143	2	1	TRUE	NA
rs61828007	G	A	G	A	-0.376	-0.0144532	0.0289	0.0176558	FALSE	FALSE	FALSE	DE	1	203533840	OPTC	0.861826	0.0830403	DE	TRUE	reported	1	203502968	3437	0.0289	0.07274	2.481e-07	Secreting Treg % CD4 Treg	Secreting Treg % CD4 Treg	0.00771411974178546	26.7039991601389	2	1	TRUE	NA
rs6751481	C	T	C	T	-0.2879	0.0174559	0.4709	0.526359	FALSE	FALSE	FALSE	DE	2	38670668	AC074366.3,GALM	0.422482	0.0217622	DE	TRUE	reported	2	38897810	3437	0.4709	0.02374	3.53e-33	Secreting Treg % CD4 Treg	Secreting Treg % CD4 Treg	0.0410341561945251	146.983677717708	2	1	TRUE	NA
rs75981740	G	A	G	A	0.212	0.180466	0.0711	0.0249466	FALSE	FALSE	FALSE	DE	1	4951960	RP4-603B14.2	0.00624698	0.0659952	DE	TRUE	reported	1	5012020	3437	0.0711	0.04589	3.978e-06	Secreting Treg % CD4 Treg	Secreting Treg % CD4 Treg	0.00617117219025098	21.3296051395785	2	1	TRUE	NA
rs7893324	C	T	C	T	0.1629	0.0657832	0.1562	0.101313	FALSE	FALSE	FALSE	DE	10	6069112	RPL32P23	0.0675087	0.0359811	DE	TRUE	reported	10	6111075	3437	0.1562	0.03354	1.248e-06	Secreting Treg % CD4 Treg	Secreting Treg % CD4 Treg	0.00681657134611611	23.5756275209348	2	1	TRUE	NA
rs79224901	C	G	C	G	-0.4074	0.0402448	0.0221	0.00657448	FALSE	TRUE	FALSE	DE	8	3793916	CSMD1	0.766881	0.135753	DE	TRUE	reported	8	3651438	3437	0.0221	0.08352	1.118e-06	Secreting Treg % CD4 Treg	Secreting Treg % CD4 Treg	0.00687520057583205	23.7798049063685	2	1	TRUE	NA
rs1006368	T	C	T	C	0.2024	-0.0774962	0.1224	0.0813406	FALSE	FALSE	FALSE	DE	10	124658034	FAM53B,RP11-12J10.3	0.0526357	0.0399899	DE	TRUE	reported	10	126346603	3113	0.1224	0.04066	6.822e-07	SSC-A on NKT	SSC-A on NKT	0.00789703196545661	24.763222403423	2	1	TRUE	NA
rs10422871	T	C	T	C	-0.2765	-0.00744648	0.0888	0.0452889	FALSE	FALSE	FALSE	DE	19	8678966	NFILZ	0.887745	0.0527525	DE	TRUE	reported	19	8789227	3113	0.0888	0.04672	3.603e-09	SSC-A on NKT	SSC-A on NKT	0.0111261870928634	35.0030181749273	2	1	TRUE	NA
rs10749775	A	C	A	C	0.1882	0.0477346	0.8657	0.934139	FALSE	FALSE	FALSE	DE	1	67356404	IL12RB2	0.280477	0.0442295	DE	TRUE	reported	1	67822087	3113	0.1343	0.03934	1.804e-06	SSC-A on NKT	SSC-A on NKT	0.00729810749986254	22.8713298560264	2	1	TRUE	NA
rs10765790	C	T	C	T	0.1554	0.0417958	0.5524	0.493448	FALSE	FALSE	FALSE	DE	11	96119570	MAML2,RP11-822I2.1	0.055386	0.0218159	DE	TRUE	reported	11	95852734	3113	0.4476	0.02741	1.55e-08	SSC-A on NKT	SSC-A on NKT	0.0102198279989392	32.1221679359584	2	1	TRUE	NA
rs12716653	C	T	C	T	-0.1377	-0.0233836	0.6349	0.563712	FALSE	FALSE	FALSE	DE	9	87271122	ENSG10010135277.1	0.287252	0.0219735	DE	TRUE	reported	9	89886037	3113	0.3651	0.02831	1.199e-06	SSC-A on NKT	SSC-A on NKT	0.00754259687351266	23.6433511398849	2	1	TRUE	NA
rs2109396	A	C	A	C	-0.1485	0.0297185	0.7498	0.847249	FALSE	FALSE	FALSE	DE	7	14894330	DGKB	0.330187	0.03052	DE	TRUE	reported	7	14933955	3113	0.2502	0.03134	2.257e-06	SSC-A on NKT	SSC-A on NKT	0.00716068826057403	22.4375696200197	2	1	TRUE	NA
rs2198787	C	A	C	A	-0.2554	-0.0743203	0.9269	0.982098	FALSE	FALSE	FALSE	DE	12	61902285	TAFA2	0.36594	0.0822033	DE	TRUE	reported	12	62296066	3113	0.0731000000000001	0.05271	1.327e-06	SSC-A on NKT	SSC-A on NKT	0.00748537474868885	23.4626274018628	2	1	TRUE	NA
rs276951	T	C	T	C	-0.148	0.00380953	0.2713	0.2033	FALSE	FALSE	FALSE	DE	16	86209581	LINC01082	0.887841	0.0270109	DE	TRUE	reported	16	86243187	3113	0.2713	0.02986	7.543e-07	SSC-A on NKT	SSC-A on NKT	0.00782980381527028	24.550747203427	2	1	TRUE	NA
rs35060274	G	T	G	T	0.159	0.0372798	0.1919	0.218395	FALSE	FALSE	FALSE	DE	8	57425739	RP11-756K15.3	0.156574	0.0263147	DE	TRUE	reported	8	58338298	3113	0.1919	0.03382	2.686e-06	SSC-A on NKT	SSC-A on NKT	0.00705009968874424	22.0885868711081	2	1	TRUE	NA
rs6918518	C	A	C	A	0.1324	0.0345927	0.3977	0.526982	FALSE	FALSE	FALSE	DE	6	158509664	TULP4	0.111284	0.0217229	DE	TRUE	reported	6	158930696	3113	0.3977	0.02764	1.735e-06	SSC-A on NKT	SSC-A on NKT	0.00731697159483453	22.9308832529364	2	1	TRUE	NA
rs1006368	T	C	T	C	0.4144	-0.0774962	0.1224	0.0813406	FALSE	FALSE	FALSE	DE	10	124658034	FAM53B,RP11-12J10.3	0.0526357	0.0399899	DE	TRUE	reported	10	126346603	3113	0.1224	0.04052	3.613e-24	SSC-A on NK	SSC-A on NK	0.0325064525071689	104.525321137143	2	1	TRUE	NA
rs10512469	T	C	T	C	-0.1684	-0.0210909	0.1646	0.249756	FALSE	FALSE	FALSE	DE	17	35443783	SLFN13	0.401582	0.0251441	DE	TRUE	reported	17	33770802	3113	0.1646	0.03658	4.307e-06	SSC-A on NK	SSC-A on NK	0.00676193522878344	21.1795955500264	2	1	TRUE	NA
rs11081793	G	A	G	A	-0.3945	-0.179053	0.0255	0.00994252	FALSE	FALSE	FALSE	DE	18	22142575	RNU6ATAC20P	0.108005	0.111405	DE	TRUE	reported	18	19722536	3113	0.0255	0.08374	2.569e-06	SSC-A on NK	SSC-A on NK	0.00707886672044792	22.1793590942869	2	1	TRUE	NA
rs11703193	A	G	A	G	-0.1793	-0.0141328	0.1597	0.168161	FALSE	FALSE	FALSE	DE	22	18059257	XXbac-B476C20.9	0.632922	0.0295901	DE	TRUE	reported	22	18542023	3113	0.1597	0.03727	1.568e-06	SSC-A on NK	SSC-A on NK	0.00737982006680122	23.1293103766676	2	1	TRUE	NA
rs2198787	C	A	C	A	-0.2652	-0.0743203	0.9269	0.982098	FALSE	FALSE	FALSE	DE	12	61902285	TAFA2	0.36594	0.0822033	DE	TRUE	reported	12	62296066	3113	0.0731000000000001	0.05319	6.547e-07	SSC-A on NK	SSC-A on NK	0.00792234237713437	24.8432236588421	2	1	TRUE	NA
rs28691703	C	T	C	T	0.1706	-0.0562844	0.2127	0.26728	FALSE	FALSE	FALSE	DE	19	43145154	CTC-490G23.6	0.0237876	0.0248986	DE	TRUE	reported	19	43649306	3113	0.2127	0.03639	2.871e-06	SSC-A on NK	SSC-A on NK	0.00701066805753434	21.9641718449529	2	1	TRUE	NA
rs6850820	A	G	A	G	-0.1642	0.0202361	0.8275	0.686039	FALSE	FALSE	FALSE	DE	4	148404190	NR3C2	0.388029	0.0234432	DE	TRUE	reported	4	149325342	3113	0.1725	0.03573	4.482e-06	SSC-A on NK	SSC-A on NK	0.00673852345315609	21.1057681766237	2	1	TRUE	NA
rs6863338	T	C	T	C	0.2553	0.0152055	0.084	0.1279	FALSE	FALSE	FALSE	DE	5	128250904	FBN2	0.638677	0.0323832	DE	TRUE	reported	5	127586596	3113	0.084	0.05018	3.848e-07	SSC-A on NK	SSC-A on NK	0.00824641099206483	25.8679019472733	2	1	TRUE	NA
rs7575742	G	A	G	A	0.1383	-0.00159057	0.3696	0.658883	FALSE	FALSE	FALSE	DE	2	134671432	TMEM163	0.944826	0.0229833	DE	TRUE	reported	2	135429002	3113	0.3696	0.02791	7.572e-07	SSC-A on NK	SSC-A on NK	0.00782588495160481	24.53836248616	2	1	TRUE	NA
rs767896	T	C	T	C	0.1637	0.0113282	0.2114	0.362226	FALSE	FALSE	FALSE	DE	6	33823738	MLN	0.617974	0.0227143	DE	TRUE	reported	6	33791515	3113	0.2114	0.03376	1.305e-06	SSC-A on NK	SSC-A on NK	0.00749627495583657	23.4970517481633	2	1	TRUE	NA
rs79025422	A	G	A	G	0.5466	0.0744393	0.0148	0.0445723	FALSE	FALSE	FALSE	DE	5	80940864	RASGRF2-AS1	0.164045	0.0534921	DE	TRUE	reported	5	80236683	3113	0.0148	0.1149	2.063e-06	SSC-A on NK	SSC-A on NK	0.00721729207074713	22.6162235227956	2	1	TRUE	NA
rs9912354	T	C	T	C	0.1471	-0.0344381	0.5254	0.353622	FALSE	FALSE	FALSE	DE	17	35478711	SLFN12L	0.131313	0.0228227	DE	TRUE	reported	17	33805730	3113	0.4746	0.02719	6.802e-08	SSC-A on NK	SSC-A on NK	0.00931458645964172	29.2501313533925	2	1	TRUE	NA
rs1006368	T	C	T	C	0.389	-0.0774962	0.1224	0.0813406	FALSE	FALSE	FALSE	DE	10	124658034	FAM53B,RP11-12J10.3	0.0526357	0.0399899	DE	TRUE	reported	10	126346603	3113	0.1224	0.04003	5.078e-22	FSC-A on NK	FSC-A on NK	0.029442203121053	94.3732503145508	2	1	TRUE	NA
rs10919543	G	A	G	A	-0.1509	0.0425533	0.5475	0.265612	FALSE	FALSE	FALSE	DE	1	161538827	RP11-25K21.6	0.0867541	0.0248447	DE	TRUE	reported	1	161508617	3113	0.4525	0.02717	3.034e-08	FSC-A on NK	FSC-A on NK	0.00981155708869636	30.8262071946527	2	1	TRUE	NA
rs117893932	G	A	G	A	0.2818	-0.0327509	0.0501	0.00685072	FALSE	FALSE	FALSE	DE	18	58902807	ZNF532	0.801059	0.129976	DE	TRUE	reported	18	56570039	3113	0.0501	0.06153	4.837e-06	FSC-A on NK	FSC-A on NK	0.00669287290932948	20.9618224344255	2	1	TRUE	NA
rs12542554	T	C	T	C	0.2057	-0.0591878	0.1031	0.103028	FALSE	FALSE	FALSE	DE	8	5722212	RP11-281H11.2	0.0979693	0.0357678	DE	TRUE	reported	8	5579734	3113	0.1031	0.04354	2.403e-06	FSC-A on NK	FSC-A on NK	0.00711885059942358	22.3055339787418	2	1	TRUE	NA
rs16970975	A	G	A	G	-0.1698	-0.0210836	0.1659	0.249727	FALSE	FALSE	FALSE	DE	17	35443687	SLFN13	0.401808	0.0251475	DE	TRUE	reported	17	33770706	3113	0.1659	0.03597	2.447e-06	FSC-A on NK	FSC-A on NK	0.00710751198089812	22.2697523038856	2	1	TRUE	NA
rs1735091	T	C	T	C	-0.1744	-0.0246395	0.8614	0.874642	FALSE	FALSE	FALSE	DE	7	153298920	LINC01287	0.454939	0.0329755	DE	TRUE	reported	7	152996005	3113	0.1386	0.03795	4.497e-06	FSC-A on NK	FSC-A on NK	0.00673835589508332	21.1052398066726	2	1	TRUE	NA
rs2774933	A	G	A	G	0.1363	-0.0282494	0.3455	0.483582	FALSE	FALSE	FALSE	DE	1	62171390	PATJ	0.194507	0.0217745	DE	TRUE	reported	1	62637062	3113	0.3455	0.0281	1.298e-06	FSC-A on NK	FSC-A on NK	0.00750118622713359	23.5125624623196	2	1	TRUE	NA
rs55708007	G	C	G	C	0.3112	0.138774	0.0448	0.0184867	FALSE	TRUE	FALSE	DE	21	45393228	LL21NC02-21A1.1	0.0856545	0.08074	DE	TRUE	reported	21	46813143	3113	0.0448	0.0648	1.646e-06	FSC-A on NK	FSC-A on NK	0.00735434989036103	23.0488921261944	2	1	TRUE	NA
rs73112545	T	C	T	C	-0.139	0.0117408	0.2795	0.174337	FALSE	FALSE	FALSE	DE	3	2657645	CNTN4	0.682405	0.0286931	DE	TRUE	reported	3	2699329	3113	0.2795	0.02933	2.242e-06	FSC-A on NK	FSC-A on NK	0.00716315321403431	22.4453491235754	2	1	TRUE	NA
rs79678187	C	G	C	G	-0.1634	-0.0268734	0.1918	0.0703558	FALSE	TRUE	FALSE	DE	9	89244378	SHC3	0.529729	0.0427635	DE	TRUE	reported	9	91859293	3113	0.1918	0.0336	1.209e-06	FSC-A on NK	FSC-A on NK	0.00753979487421274	23.6345011442579	2	1	TRUE	NA
rs9912354	T	C	T	C	0.1606	-0.0344381	0.5254	0.353622	FALSE	FALSE	FALSE	DE	17	35478711	SLFN12L	0.131313	0.0228227	DE	TRUE	reported	17	33805730	3113	0.4746	0.02681	2.345e-09	FSC-A on NK	FSC-A on NK	0.0113956953502947	35.8606654533318	2	1	TRUE	NA
rs1007033	T	C	T	C	37.39	0.0242997	0.0396	0.0258638	FALSE	FALSE	FALSE	DE	17	33368756	ASIC2	0.726584	0.0694927	DE	TRUE	reported	17	31695774	3408	0.0396	6.868	5.589e-08	CD45RA- CD28- CD8br AC	CD45RA- CD28- CD8br AC	0.0086216463232016	29.6207066332599	2	1	TRUE	NA
rs10759064	G	A	G	A	-13.2	0.0313511	0.5346	0.603426	FALSE	FALSE	FALSE	DE	9	9405003	PTPRD	0.15909	0.0222642	DE	TRUE	reported	9	9405003	3408	0.4654	2.596	3.844e-07	CD45RA- CD28- CD8br AC	CD45RA- CD28- CD8br AC	0.00752933428637973	25.8394665609283	2	1	TRUE	NA
rs11160382	T	C	T	C	18.54	0.0179424	0.1404	0.210897	FALSE	FALSE	FALSE	DE	14	97105924	RP11-907D1.1	0.511205	0.0273112	DE	TRUE	reported	14	97572261	3408	0.1404	3.845	1.484e-06	CD45RA- CD28- CD8br AC	CD45RA- CD28- CD8br AC	0.00677601538984366	23.2365597039686	2	1	TRUE	NA
rs111731860	T	C	T	C	36.01	0.131116	0.0296	0.000899007	FALSE	FALSE	FALSE	DE	5	175694765	HRH2	0.75414	0.418653	DE	TRUE	reported	5	175121768	3408	0.0296	7.839	4.513e-06	CD45RA- CD28- CD8br AC	CD45RA- CD28- CD8br AC	0.00615381593868436	21.0896790904877	2	1	TRUE	NA
rs11232730	A	C	A	C	40.36	0.00644982	0.0283	0.138208	FALSE	FALSE	FALSE	DE	11	81570781	MTND6P25	0.838885	0.0317224	DE	TRUE	reported	11	81281823	3408	0.0283	7.773	2.204e-07	CD45RA- CD28- CD8br AC	CD45RA- CD28- CD8br AC	0.00784879987293992	26.9444943107561	2	1	TRUE	NA
rs113183861	C	G	C	G	39.74	0.0242098	0.0233	0.0448534	FALSE	TRUE	FALSE	DE	16	78616104	WWOX	0.646666	0.0528138	DE	TRUE	reported	16	78650001	3408	0.0233	8.642	4.405e-06	CD45RA- CD28- CD8br AC	CD45RA- CD28- CD8br AC	0.0061665354401524	21.1335404352288	2	1	TRUE	NA
rs113573055	A	G	A	G	42.97	-0.0116726	0.0239	0.00945202	FALSE	FALSE	FALSE	DE	16	15631062	MARF1	0.918814	0.114518	DE	TRUE	reported	16	15724919	3408	0.0239	8.491	4.4e-07	CD45RA- CD28- CD8br AC	CD45RA- CD28- CD8br AC	0.00745868102655969	25.5951738137585	2	1	TRUE	NA
rs114450340	A	G	A	G	35.25	0.038964	0.0307	0.118972	FALSE	FALSE	FALSE	DE	7	25036256	OSBPL3	0.246501	0.0336217	DE	TRUE	reported	7	25075875	3408	0.0307	7.602	3.68e-06	CD45RA- CD28- CD8br AC	CD45RA- CD28- CD8br AC	0.00626948047410132	21.4885726816329	2	1	TRUE	NA
rs115485721	A	T	A	T	69.53	-0.0439642	0.0139	0.121565	FALSE	TRUE	FALSE	DE	6	65073708	EYS	0.188498	0.033432	DE	TRUE	reported	6	65783601	3408	0.0139	11.54	1.868e-09	CD45RA- CD28- CD8br AC	CD45RA- CD28- CD8br AC	0.0105397811491883	36.2808872051763	2	1	TRUE	NA
rs117437702	G	A	G	A	46.12	0.0646381	0.0185	0.0231511	FALSE	FALSE	FALSE	DE	10	108992921	RN7SKP278	0.377029	0.0731712	DE	TRUE	reported	10	110752679	3408	0.0185	9.799	2.613e-06	CD45RA- CD28- CD8br AC	CD45RA- CD28- CD8br AC	0.00645805445591715	22.1391090486958	2	1	TRUE	NA
rs118024980	C	T	C	T	50.48	0.0147578	0.0156	0.0079038	FALSE	FALSE	FALSE	DE	9	9009338	PTPRD	0.905594	0.124436	DE	TRUE	reported	9	9009338	3408	0.0156	10.85	3.377e-06	CD45RA- CD28- CD8br AC	CD45RA- CD28- CD8br AC	0.00631146111325003	21.6333747552457	2	1	TRUE	NA
rs11899522	T	C	T	C	35.09	0.031165	0.0398	0.069593	FALSE	FALSE	FALSE	DE	2	54169742	ACYP2	0.465739	0.0427251	DE	TRUE	reported	2	54396879	3408	0.0398	6.871	3.46e-07	CD45RA- CD28- CD8br AC	CD45RA- CD28- CD8br AC	0.00759479900647671	26.0658503100978	2	1	TRUE	NA
rs130071	A	G	A	G	22.81	-0.00365235	0.2188	0.267873	FALSE	FALSE	FALSE	DE	6	31148433	CCHCR1	0.881908	0.0245866	DE	TRUE	reported	6	31116210	3408	0.2188	3.563	1.744e-10	CD45RA- CD28- CD8br AC	CD45RA- CD28- CD8br AC	0.011883043631147	40.9603805974749	2	1	TRUE	NA
rs139457426	T	C	T	C	71.36	-0.090874	0.0147	0.0234976	FALSE	FALSE	FALSE	DE	12	47285860	RP11-493L12.3	0.209821	0.072464	DE	TRUE	reported	12	47679643	3408	0.0147	10.98	9.241e-11	CD45RA- CD28- CD8br AC	CD45RA- CD28- CD8br AC	0.0122421001532186	42.2133734676588	2	1	TRUE	NA
rs141926147	C	A	C	A	50.22	0.17401	0.0147	0.00315045	FALSE	FALSE	FALSE	DE	6	146542767	RAB32	0.382243	0.199148	DE	TRUE	reported	6	146863903	3408	0.0147	10.87	3.96e-06	CD45RA- CD28- CD8br AC	CD45RA- CD28- CD8br AC	0.0062241945883638	21.3323836749939	2	1	TRUE	NA
rs145174666	A	G	A	G	52.78	0.0416566	0.0129	0.0402738	FALSE	FALSE	FALSE	DE	6	6744959	RP1-80N2.2	0.454288	0.0556694	DE	TRUE	reported	6	6745192	3408	0.0129	11.43	4.043e-06	CD45RA- CD28- CD8br AC	CD45RA- CD28- CD8br AC	0.00621781693154916	21.3103885636856	2	1	TRUE	NA
rs146367696	C	A	C	A	34.69	0.0312401	0.0321	0.0124707	FALSE	FALSE	FALSE	DE	7	72286249	CALN1	0.749463	0.0978244	DE	TRUE	reported	7	71751234	3408	0.0321	7.564	4.679e-06	CD45RA- CD28- CD8br AC	CD45RA- CD28- CD8br AC	0.00613386012299885	21.0208666345345	2	1	TRUE	NA
rs146914701	A	C	A	C	61.08	0.0266543	0.0135	0.0295386	FALSE	FALSE	FALSE	DE	10	107649574	LINC01435	0.680154	0.0646552	DE	TRUE	reported	10	109409332	3408	0.0135	11.67	1.773e-07	CD45RA- CD28- CD8br AC	CD45RA- CD28- CD8br AC	0.0079740652439021	27.3779800196535	2	1	TRUE	NA
rs147398419	T	G	T	G	51.71	-0.151123	0.0157	0.00326578	FALSE	FALSE	FALSE	DE	13	22951657	RP11-124N19.4	0.433719	0.193044	DE	TRUE	reported	13	23525796	3408	0.0157	10.96	2.487e-06	CD45RA- CD28- CD8br AC	CD45RA- CD28- CD8br AC	0.00648934569210246	22.2470804228046	2	1	TRUE	NA
rs148265436	T	C	T	C	44.9	0.0218046	0.0217	0.0674197	FALSE	FALSE	FALSE	DE	17	73411679	SDK2	0.618172	0.0437453	DE	TRUE	reported	17	71407818	3408	0.0217	8.987	6.152e-07	CD45RA- CD28- CD8br AC	CD45RA- CD28- CD8br AC	0.00727100293743818	24.9464215089849	2	1	TRUE	NA
rs150383571	C	T	C	T	61.29	-0.107654	0.0141	0.00342589	FALSE	FALSE	FALSE	DE	14	42682164	CTD-2307P3.1	0.577285	0.193152	DE	TRUE	reported	14	43151367	3408	0.0141	11.2	4.771e-08	CD45RA- CD28- CD8br AC	CD45RA- CD28- CD8br AC	0.0087105205226067	29.9287276968171	2	1	TRUE	NA
rs150416566	T	C	T	C	38.01	-0.0753933	0.0283	0.0336877	FALSE	FALSE	FALSE	DE	1	107714880	VAV3	0.21112	0.0602909	DE	TRUE	reported	1	108257502	3408	0.0283	8.027	2.271e-06	CD45RA- CD28- CD8br AC	CD45RA- CD28- CD8br AC	0.00653644433722167	22.4096085716244	2	1	TRUE	NA
rs17212021	C	T	C	T	-22.92	-0.0699214	0.2372	0.0221124	FALSE	FALSE	FALSE	DE	6	32669697	HLA-DQB1	0.346276	0.0742395	DE	TRUE	reported	6	32637474	3408	0.2372	4.094	2.312e-08	CD45RA- CD28- CD8br AC	CD45RA- CD28- CD8br AC	0.00911293189042184	31.3241004123634	2	1	TRUE	NA
rs184598682	G	T	G	T	55.06	0.119428	0.0144	0.0248181	FALSE	FALSE	FALSE	DE	4	47669583	CORIN	0.0906045	0.0705746	DE	TRUE	reported	4	47671600	3408	0.0144	11.98	4.444e-06	CD45RA- CD28- CD8br AC	CD45RA- CD28- CD8br AC	0.00615992884049551	21.1107584002421	2	1	TRUE	NA
rs192253149	C	T	C	T	48.75	-0.219884	0.0157	0.0108753	FALSE	FALSE	FALSE	DE	8	6398197	RP11-115C21.2	0.0363697	0.105069	DE	TRUE	reported	8	6255718	3408	0.0157	10.58	4.212e-06	CD45RA- CD28- CD8br AC	CD45RA- CD28- CD8br AC	0.00619128958108574	21.2189046967491	2	1	TRUE	NA
rs2071556	T	G	T	G	-14.59	0.0230107	0.6067	0.723516	FALSE	FALSE	FALSE	DE	6	32936824	HLA-DMB	0.344838	0.024359	DE	TRUE	reported	6	32904601	3408	0.3933	2.819	2.404e-07	CD45RA- CD28- CD8br AC	CD45RA- CD28- CD8br AC	0.00779867191002497	26.7710552017486	2	1	TRUE	NA
rs3133836	C	T	C	T	24.38	0.00230729	0.0789	0.111721	FALSE	FALSE	FALSE	DE	8	103351110	FZD6	0.946582	0.0344374	DE	TRUE	reported	8	104363338	3408	0.0789	4.994	1.105e-06	CD45RA- CD28- CD8br AC	CD45RA- CD28- CD8br AC	0.00694455207250816	23.8185535443433	2	1	TRUE	NA
rs34961617	G	A	G	A	60.38	-0.0216625	0.0151	0.0712276	FALSE	FALSE	FALSE	DE	12	58677949	LINC02388,RP11-362K2.2	0.607591	0.0421846	DE	TRUE	reported	12	59071731	3408	0.0151	11.03	4.695e-08	CD45RA- CD28- CD8br AC	CD45RA- CD28- CD8br AC	0.00871632789082633	29.9488568524357	2	1	TRUE	NA
rs35346294	T	C	T	C	44.93	0.110693	0.0192	0.0151862	FALSE	FALSE	FALSE	DE	6	4973090	RP11-428J1.2	0.21835	0.0899264	DE	TRUE	reported	6	4973324	3408	0.0192	9.702	3.768e-06	CD45RA- CD28- CD8br AC	CD45RA- CD28- CD8br AC	0.00625354533734626	21.4336114801355	2	1	TRUE	NA
rs35917745	T	C	T	C	55.24	-0.0748244	0.0169	0.0777835	FALSE	FALSE	FALSE	DE	12	2456558	CACNA1C,RP4-696F19.1	0.069164	0.0411724	DE	TRUE	reported	12	2565724	3408	0.0169	10.34	9.76e-08	CD45RA- CD28- CD8br AC	CD45RA- CD28- CD8br AC	0.00830509791243098	28.524058589183	2	1	TRUE	NA
rs55905171	G	A	G	A	53.4	0.0337882	0.0144	0.151735	FALSE	FALSE	FALSE	DE	4	1588123	RP11-1398P2.1	0.271636	0.030736	DE	TRUE	reported	4	1589850	3408	0.0144	10.86	9.228e-07	CD45RA- CD28- CD8br AC	CD45RA- CD28- CD8br AC	0.00704454654269024	24.1639495919587	2	1	TRUE	NA
rs58905133	G	A	G	A	20.08	-0.0127297	0.3526	0.422924	FALSE	FALSE	FALSE	DE	2	38660822	GALM	0.563477	0.0220357	DE	TRUE	reported	2	38887964	3408	0.3526	2.814	1.178e-12	CD45RA- CD28- CD8br AC	CD45RA- CD28- CD8br AC	0.014721052046325	50.8890435281484	2	1	TRUE	NA
rs62392325	C	T	C	T	48.67	-0.152098	0.02	0.0455743	FALSE	FALSE	FALSE	DE	5	145753065	PRELID2	0.00564092	0.0549497	DE	TRUE	reported	5	145132628	3408	0.02	9.592	4.101e-07	CD45RA- CD28- CD8br AC	CD45RA- CD28- CD8br AC	0.00749784099799745	25.7305701630497	2	1	TRUE	NA
rs62582217	T	C	T	C	49.04	0.0341368	0.0183	0.127211	FALSE	FALSE	FALSE	DE	9	131444823	PRRC2B	0.297063	0.0327372	DE	TRUE	reported	9	134320210	3408	0.0183	9.728	4.886e-07	CD45RA- CD28- CD8br AC	CD45RA- CD28- CD8br AC	0.00740163675641739	25.3979612760767	2	1	TRUE	NA
rs7242971	A	G	A	G	47.69	0.0285956	0.0161	0.0549298	FALSE	FALSE	FALSE	DE	18	3510292	DLGAP1	0.556437	0.0486201	DE	TRUE	reported	18	3510290	3408	0.0161	10.31	3.848e-06	CD45RA- CD28- CD8br AC	CD45RA- CD28- CD8br AC	0.00623906697712705	21.3836763128277	2	1	TRUE	NA
rs73059009	C	A	C	A	50.37	-0.150597	0.017	0.010763	FALSE	FALSE	FALSE	DE	19	55038015	CTC-550B14.6,GP6,GP6-AS1	0.160944	0.107423	DE	TRUE	reported	19	55549383	3408	0.017	10.74	2.846e-06	CD45RA- CD28- CD8br AC	CD45RA- CD28- CD8br AC	0.00641271263869931	21.982667778908	2	1	TRUE	NA
rs77953154	T	C	T	C	55.15	-0.00894417	0.012	0.0598676	FALSE	FALSE	FALSE	DE	5	180296042	CTB-129O4.1	0.84557	0.0459207	DE	TRUE	reported	5	179723042	3408	0.012	11.93	3.965e-06	CD45RA- CD28- CD8br AC	CD45RA- CD28- CD8br AC	0.00623154544873613	21.3577354978321	2	1	TRUE	NA
rs78604443	A	C	A	C	46.66	-0.0882881	0.0191	0.0751851	FALSE	FALSE	FALSE	DE	5	180049195	RNF130	0.0336419	0.0415603	DE	TRUE	reported	5	179476195	3408	0.0191	9.776	1.887e-06	CD45RA- CD28- CD8br AC	CD45RA- CD28- CD8br AC	0.00664009242912568	22.767332002463	2	1	TRUE	NA
rs78788969	G	T	G	T	17.9	0.0347658	0.1828	0.241097	FALSE	FALSE	FALSE	DE	12	84633053	RP11-701B6.1	0.172353	0.0254754	DE	TRUE	reported	12	85026832	3408	0.1828	3.428	1.863e-07	CD45RA- CD28- CD8br AC	CD45RA- CD28- CD8br AC	0.00793713999705775	27.2501873821771	2	1	TRUE	NA
rs78939697	C	A	C	A	74.28	-0.229305	0.0125	0.00404118	FALSE	FALSE	FALSE	DE	6	66664115	RP11-24C14.1	0.19197	0.175743	DE	TRUE	reported	6	67374008	3408	0.0125	11.52	1.287e-10	CD45RA- CD28- CD8br AC	CD45RA- CD28- CD8br AC	0.0120523895712439	41.5512304967682	2	1	TRUE	NA
rs7974569	A	G	A	G	17.11	-0.0110927	0.1741	0.334984	FALSE	FALSE	FALSE	DE	12	12809149	APOLD1	0.630997	0.0230942	DE	TRUE	reported	12	12962083	3408	0.1741	3.509	1.132e-06	CD45RA- CD28- CD8br AC	CD45RA- CD28- CD8br AC	0.0069281038362947	23.7617455066212	2	1	TRUE	NA
rs80082761	T	C	T	C	30.86	0.0444163	0.0559	0.0237313	FALSE	FALSE	FALSE	DE	12	26444675	ITPR2	0.534532	0.0715121	DE	TRUE	reported	12	26597608	3408	0.0559	5.654	5.145e-08	CD45RA- CD28- CD8br AC	CD45RA- CD28- CD8br AC	0.00866564326933868	29.7731847736077	2	1	TRUE	NA
rs80139012	A	G	A	G	40.96	0.0393894	0.0257	0.0249109	FALSE	FALSE	FALSE	DE	2	5979856	SILC1	0.572677	0.0698254	DE	TRUE	reported	2	6119988	3408	0.0257	8.481	1.428e-06	CD45RA- CD28- CD8br AC	CD45RA- CD28- CD8br AC	0.00679772962870744	23.3115326112999	2	1	TRUE	NA
rs10071982	G	A	G	A	-0.1153	-0.0240191	0.512	0.64238	FALSE	FALSE	FALSE	DE	5	63407424	CTD-2049O17.1	0.290311	0.0227144	DE	TRUE	reported	5	62703251	3618	0.488	0.02494	3.917e-06	CD14 on CD14+ CD16+ monocyte	CD14 on CD14+ CD16+ monocyte	0.00587271798721474	21.3611965248283	2	1	TRUE	NA
rs12593041	T	C	T	C	0.1733	-0.00435578	0.1238	0.152337	FALSE	FALSE	FALSE	DE	15	52150910	GNB5	0.885681	0.0302967	DE	TRUE	reported	15	52443107	3618	0.1238	0.03657	2.234e-06	CD14 on CD14+ CD16+ monocyte	CD14 on CD14+ CD16+ monocyte	0.00616866700685285	22.4443516281587	2	1	TRUE	NA
rs13043397	T	C	T	C	0.1236	-0.00757995	0.3021	0.341659	FALSE	FALSE	FALSE	DE	20	44220049	OSER1-DT	0.742031	0.0230278	DE	TRUE	reported	20	42848689	3618	0.3021	0.0267	3.819e-06	CD14 on CD14+ CD16+ monocyte	CD14 on CD14+ CD16+ monocyte	0.00588818021638882	21.4177713600634	2	1	TRUE	NA
rs13248932	C	T	C	T	0.1727	0.0381135	0.1187	0.140404	FALSE	FALSE	FALSE	DE	8	57399370	RPL30P10	0.223758	0.031328	DE	TRUE	reported	8	58311929	3618	0.1187	0.03761	4.552e-06	CD14 on CD14+ CD16+ monocyte	CD14 on CD14+ CD16+ monocyte	0.00579409728688521	21.0735580348114	2	1	TRUE	NA
rs2569177	T	G	T	G	0.1645	0.0350674	0.3057	0.355983	FALSE	FALSE	FALSE	DE	5	140612577	RP11-515C16.1	0.122569	0.0227108	DE	TRUE	reported	5	139992162	3618	0.3057	0.02658	6.781e-10	CD14 on CD14+ CD16+ monocyte	CD14 on CD14+ CD16+ monocyte	0.0104756212307426	38.2808621829806	2	1	TRUE	NA
rs26894	C	T	C	T	-0.1154	-0.000356709	0.391	0.263546	FALSE	FALSE	FALSE	DE	5	81121844	RASGRF2	0.988479	0.0247023	DE	TRUE	reported	5	80417663	3618	0.391	0.02491	3.765e-06	CD14 on CD14+ CD16+ monocyte	CD14 on CD14+ CD16+ monocyte	0.00589694407255119	21.449838262947	2	1	TRUE	NA
rs61922057	T	C	T	C	-0.1893	-0.0224289	0.1003	0.103881	FALSE	FALSE	FALSE	DE	12	12352833	LOH12CR2	0.531485	0.0358438	DE	TRUE	reported	12	12505767	3618	0.1003	0.04005	2.362e-06	CD14 on CD14+ CD16+ monocyte	CD14 on CD14+ CD16+ monocyte	0.00613697224951381	22.3283199340555	2	1	TRUE	NA
rs6671847	A	G	A	G	0.1769	0.0121929	0.2995	0.454904	FALSE	FALSE	FALSE	DE	1	161509020	FCGR2A	0.57691	0.0218548	DE	TRUE	reported	1	161478810	3618	0.2995	0.02681	4.701e-11	CD14 on CD14+ CD16+ monocyte	CD14 on CD14+ CD16+ monocyte	0.0118904576031959	43.5132875944741	2	1	TRUE	NA
rs9406865	T	A	T	A	-0.2387	-0.0116428	0.0575	0.133537	FALSE	TRUE	FALSE	DE	9	25219709	RN7SKP120	0.716386	0.0320478	DE	TRUE	reported	9	25219707	3618	0.0575	0.05194	4.438e-06	CD14 on CD14+ CD16+ monocyte	CD14 on CD14+ CD16+ monocyte	0.00580369431733353	21.1086669016215	2	1	TRUE	NA
rs1007337	T	C	T	C	-0.1389	0.000507318	0.6024	0.711655	FALSE	FALSE	FALSE	DE	22	39385580	SYNGR1	0.983108	0.0239606	DE	TRUE	reported	22	39781585	3657	0.3976	0.02509	3.335e-08	CD20 on IgD+ CD38dim	CD20 on IgD+ CD38dim	0.00831100801206453	30.631311358214	2	1	TRUE	NA
rs11230624	C	G	C	G	-0.1726	0.0240605	0.1263	0.0344236	FALSE	TRUE	FALSE	DE	11	61184759	PGA3	0.69281	0.0609059	DE	TRUE	reported	11	60952231	3657	0.1263	0.03735	3.944e-06	CD20 on IgD+ CD38dim	CD20 on IgD+ CD38dim	0.00580559485138567	21.3433600832251	2	1	TRUE	NA
rs12042193	G	A	G	A	-0.1223	-0.0415931	0.3687	0.593811	FALSE	FALSE	FALSE	DE	1	115489036	RP4-663N10.3	0.0626008	0.0223377	DE	TRUE	reported	1	116031657	3657	0.3687	0.02571	2.054e-06	CD20 on IgD+ CD38dim	CD20 on IgD+ CD38dim	0.00614957113986548	22.6157597396091	2	1	TRUE	NA
rs1306395	C	T	C	T	0.1157	-0.035099	0.5145	0.412097	FALSE	FALSE	FALSE	DE	2	60849137	LINC01185	0.113015	0.0221475	DE	TRUE	reported	2	61076272	3657	0.4855	0.02527	4.874e-06	CD20 on IgD+ CD38dim	CD20 on IgD+ CD38dim	0.00569965885209215	20.9516704785057	2	1	TRUE	NA
rs17763050	A	G	A	G	0.1424	-0.0727012	0.2901	0.0826314	FALSE	FALSE	FALSE	DE	17	45825970	CRHR1,LINC02210-CRHR1,MAPT-AS1	0.0687242	0.0399406	DE	TRUE	reported	17	43903336	3657	0.2901	0.02857	6.432e-07	CD20 on IgD+ CD38dim	CD20 on IgD+ CD38dim	0.00674736591560249	24.829153807642	2	1	TRUE	NA
rs2066399	A	G	A	G	0.2375	0.00154644	0.821	0.834761	FALSE	FALSE	FALSE	DE	6	15880309	ARPC3P5	0.957987	0.0293551	DE	TRUE	reported	6	15880540	3657	0.179	0.03213	1.752e-13	CD20 on IgD+ CD38dim	CD20 on IgD+ CD38dim	0.0147210911824435	54.6094996962878	2	1	TRUE	NA
rs233493	A	G	A	G	-0.1263	0.0173799	0.6339	0.718348	FALSE	FALSE	FALSE	DE	6	14804103	RP11-146I2.1	0.476955	0.0244371	DE	TRUE	reported	6	14804334	3657	0.3661	0.02563	8.648e-07	CD20 on IgD+ CD38dim	CD20 on IgD+ CD38dim	0.00659644941369741	24.2701192207682	2	1	TRUE	NA
rs34486765	A	G	A	G	0.167	0.0389926	0.3094	0.151975	FALSE	FALSE	FALSE	DE	19	49412654	KASH5	0.200196	0.0304393	DE	TRUE	reported	19	49915911	3657	0.3094	0.02642	2.895e-10	CD20 on IgD+ CD38dim	CD20 on IgD+ CD38dim	0.0108074489485117	39.9327975780059	2	1	TRUE	NA
rs388354	C	A	C	A	-0.1329	0.0124164	0.5205	0.613192	FALSE	FALSE	FALSE	DE	7	40150850	SUGCT	0.579102	0.0223841	DE	TRUE	reported	7	40190449	3657	0.4795	0.02439	5.391e-08	CD20 on IgD+ CD38dim	CD20 on IgD+ CD38dim	0.00805359173938627	29.6748670717735	2	1	TRUE	NA
rs4939384	G	A	G	A	-0.236	0.00156577	0.6088	0.503627	FALSE	FALSE	FALSE	DE	11	60506169	MS4A12	0.9427	0.0217839	DE	TRUE	reported	11	60273642	3657	0.3912	0.02474	2.504e-21	CD20 on IgD+ CD38dim	CD20 on IgD+ CD38dim	0.0242787006533842	90.9467190554746	2	1	TRUE	NA
rs55643835	T	C	T	C	-0.2506	-0.0431724	0.0567	0.0949503	FALSE	FALSE	FALSE	DE	6	33980132	MIR1275	0.245199	0.0371507	DE	TRUE	reported	6	33947909	3657	0.0567	0.05406	3.7e-06	CD20 on IgD+ CD38dim	CD20 on IgD+ CD38dim	0.00584171849260988	21.4769433476076	2	1	TRUE	NA
rs61731791	T	C	T	C	0.2071	0.125465	0.0972	0.0268042	FALSE	FALSE	FALSE	DE	19	50437521	MYBPC2	0.0628941	0.0674568	DE	TRUE	reported	19	50940778	3657	0.0972	0.04225	9.99e-07	CD20 on IgD+ CD38dim	CD20 on IgD+ CD38dim	0.00652736233461878	24.0142591033969	2	1	TRUE	NA
rs72836542	T	C	T	C	0.1752	-0.0355729	0.3161	0.295318	FALSE	FALSE	FALSE	DE	6	14091451	CD83	0.136032	0.0238627	DE	TRUE	reported	6	14091682	3657	0.3161	0.0268	7.198e-11	CD20 on IgD+ CD38dim	CD20 on IgD+ CD38dim	0.0115512192020324	42.7130945008042	2	1	TRUE	NA
rs73086355	A	C	A	C	-0.2878	-0.0388269	0.0432	0.061464	FALSE	FALSE	FALSE	DE	20	11870202	LINC00687	0.393527	0.0455054	DE	TRUE	reported	20	11850850	3657	0.0432	0.06009	1.739e-06	CD20 on IgD+ CD38dim	CD20 on IgD+ CD38dim	0.00623356560698749	22.9265967384534	2	1	TRUE	NA
rs73154503	C	T	C	T	-0.2133	-0.00448139	0.0886	0.0151461	FALSE	FALSE	FALSE	DE	3	160153890	IL12A-AS1	0.960298	0.0900243	DE	TRUE	reported	3	159871677	3657	0.0886	0.04326	8.549e-07	CD20 on IgD+ CD38dim	CD20 on IgD+ CD38dim	0.00660398584130392	24.2980321099918	2	1	TRUE	NA
rs7404890	A	G	A	G	0.1788	0.00220465	0.8208	0.785697	FALSE	FALSE	FALSE	DE	16	10913336	CIITA	0.933906	0.0265839	DE	TRUE	reported	16	11007193	3657	0.1792	0.03256	4.229e-08	CD20 on IgD+ CD38dim	CD20 on IgD+ CD38dim	0.00817852122748366	30.1389874349645	2	1	TRUE	NA
rs76355582	C	G	C	G	0.2445	-0.0821066	0.0551	0.00833808	FALSE	TRUE	FALSE	DE	7	119557687	LINC02476	0.485351	0.117678	DE	TRUE	reported	7	119197741	3657	0.0551	0.05325	4.539e-06	CD20 on IgD+ CD38dim	CD20 on IgD+ CD38dim	0.00573187957012305	21.0707950886949	2	1	TRUE	NA
rs77612075	T	C	T	C	0.3469	-0.0267268	0.0293	0.0410126	FALSE	FALSE	FALSE	DE	5	163393454	RP11-541P9.3	0.625909	0.054825	DE	TRUE	reported	5	162820460	3657	0.0293	0.07169	1.36e-06	CD20 on IgD+ CD38dim	CD20 on IgD+ CD38dim	0.00636201464041517	23.4020476806776	2	1	TRUE	NA
rs9267484	T	A	T	A	0.187	0.0757593	0.1739	0.0151384	FALSE	TRUE	FALSE	DE	6	31537947	ATP6V1G2-DDX39B,DDX39B	0.390513	0.0882269	DE	TRUE	reported	6	31505724	3657	0.1739	0.03809	9.487e-07	CD20 on IgD+ CD38dim	CD20 on IgD+ CD38dim	0.00654761843254465	24.089272737151	2	1	TRUE	NA
rs9270560	C	T	C	T	-0.2177	-0.0381202	0.5889	0.517833	FALSE	FALSE	FALSE	DE	6	32592964	HLA-DRB1	0.0805174	0.0218117	DE	TRUE	reported	6	32560741	3657	0.4111	0.02955	2.127e-13	CD20 on IgD+ CD38dim	CD20 on IgD+ CD38dim	0.0146244223691494	54.245573944259	2	1	TRUE	NA
rs1007337	T	C	T	C	-0.1254	0.000507318	0.6024	0.711655	FALSE	FALSE	FALSE	DE	22	39385580	SYNGR1	0.983108	0.0239606	DE	TRUE	reported	22	39781585	3657	0.3976	0.02513	6.28e-07	CD20 on IgD+ CD24-	CD20 on IgD+ CD24-	0.00676297892668697	24.8869982215618	2	1	TRUE	NA
rs11051833	T	C	T	C	-0.3439	-0.0158462	0.0286	0.108186	FALSE	FALSE	FALSE	DE	12	32177308	BICD1	0.651397	0.0350718	DE	TRUE	reported	12	32330242	3657	0.0286	0.07379	3.278e-06	CD20 on IgD+ CD24-	CD20 on IgD+ CD24-	0.00590435608427879	21.7085967734796	2	1	TRUE	NA
rs11059642	A	G	A	G	0.1427	-0.00691069	0.201	0.285307	FALSE	FALSE	FALSE	DE	12	128311099	TMEM132C	0.774489	0.0241204	DE	TRUE	reported	12	128795644	3657	0.201	0.03038	2.738e-06	CD20 on IgD+ CD24-	CD20 on IgD+ CD24-	0.00599701500427557	22.0513320095527	2	1	TRUE	NA
rs11083972	G	C	G	C	-0.155	-0.0101685	0.2234	0.28904	FALSE	TRUE	FALSE	DE	19	49393495	KASH5	0.672176	0.0240298	DE	TRUE	reported	19	49896752	3657	0.2234	0.02995	2.411e-07	CD20 on IgD+ CD24-	CD20 on IgD+ CD24-	0.00727068998288828	26.7690009948418	2	1	TRUE	NA
rs2066399	A	G	A	G	0.2255	0.00154644	0.821	0.834761	FALSE	FALSE	FALSE	DE	6	15880309	ARPC3P5	0.957987	0.0293551	DE	TRUE	reported	6	15880540	3657	0.179	0.03219	2.948e-12	CD20 on IgD+ CD24-	CD20 on IgD+ CD24-	0.0132414960881845	49.0471255230649	2	1	TRUE	NA
rs233495	T	C	T	C	-0.124	0.0220781	0.5585	0.623762	FALSE	FALSE	FALSE	DE	6	14806086	RP11-146I2.1	0.329022	0.022619	DE	TRUE	reported	6	14806317	3657	0.4415	0.02479	5.902e-07	CD20 on IgD+ CD24-	CD20 on IgD+ CD24-	0.00679522987715932	25.0064900493233	2	1	TRUE	NA
rs388354	C	A	C	A	-0.1327	0.0124164	0.5205	0.613192	FALSE	FALSE	FALSE	DE	7	40150850	SUGCT	0.579102	0.0223841	DE	TRUE	reported	7	40190449	3657	0.4795	0.0244	5.706e-08	CD20 on IgD+ CD24-	CD20 on IgD+ CD24-	0.00802303744297519	29.5613738634466	2	1	TRUE	NA
rs3933208	A	T	A	T	0.1253	-0.0315172	0.4126	0.368768	FALSE	TRUE	FALSE	DE	5	162031198	GABRG2	0.162978	0.0225909	DE	TRUE	reported	5	161458204	3657	0.4126	0.0252	7.005e-07	CD20 on IgD+ CD24-	CD20 on IgD+ CD24-	0.00671506082033099	24.7094729117505	2	1	TRUE	NA
rs4939384	G	A	G	A	-0.2046	0.00156577	0.6088	0.503627	FALSE	FALSE	FALSE	DE	11	60506169	MS4A12	0.9427	0.0217839	DE	TRUE	reported	11	60273642	3657	0.3912	0.02482	2.292e-16	CD20 on IgD+ CD24-	CD20 on IgD+ CD24-	0.0182426079156981	67.9156912588351	2	1	TRUE	NA
rs55643835	T	C	T	C	-0.2783	-0.0431724	0.0567	0.0949503	FALSE	FALSE	FALSE	DE	6	33980132	MIR1275	0.245199	0.0371507	DE	TRUE	reported	6	33947909	3657	0.0567	0.05397	2.665e-07	CD20 on IgD+ CD24-	CD20 on IgD+ CD24-	0.0072185549672772	26.5756562407636	2	1	TRUE	NA
rs6496328	T	C	T	C	-0.2998	0.010895	0.0387	0.134669	FALSE	FALSE	FALSE	DE	15	86445455	AGBL1	0.732504	0.0318757	DE	TRUE	reported	15	86988686	3657	0.0387	0.06337	2.315e-06	CD20 on IgD+ CD24-	CD20 on IgD+ CD24-	0.00608304433752713	22.3696023364874	2	1	TRUE	NA
rs72836542	T	C	T	C	0.1645	-0.0355729	0.3161	0.295318	FALSE	FALSE	FALSE	DE	6	14091451	CD83	0.136032	0.0238627	DE	TRUE	reported	6	14091682	3657	0.3161	0.02685	9.87e-10	CD20 on IgD+ CD24-	CD20 on IgD+ CD24-	0.0101597581586152	37.5150600067127	2	1	TRUE	NA
rs73245560	C	T	C	T	0.4287	0.0398233	0.0182	0.0464631	FALSE	FALSE	FALSE	DE	4	43985457	RP11-663P9.1	0.442369	0.0518399	DE	TRUE	reported	4	43987474	3657	0.0182	0.09254	3.743e-06	CD20 on IgD+ CD24-	CD20 on IgD+ CD24-	0.00583420697758862	21.4491653733712	2	1	TRUE	NA
rs7404890	A	G	A	G	0.1749	0.00220465	0.8208	0.785697	FALSE	FALSE	FALSE	DE	16	10913336	CIITA	0.933906	0.0265839	DE	TRUE	reported	16	11007193	3657	0.1792	0.03258	8.424e-08	CD20 on IgD+ CD24-	CD20 on IgD+ CD24-	0.00781886052050178	28.8031429597887	2	1	TRUE	NA
rs80155794	A	G	A	G	-0.3388	0.0386444	0.0267	0.0891073	FALSE	FALSE	FALSE	DE	5	179530290	RP11-798K23.5	0.311873	0.0382126	DE	TRUE	reported	5	178957291	3657	0.0267	0.07403	4.883e-06	CD20 on IgD+ CD24-	CD20 on IgD+ CD24-	0.0056946380501556	20.9331085497743	2	1	TRUE	NA
rs842631	T	C	T	C	0.1195	-0.0353103	0.5088	0.41202	FALSE	FALSE	FALSE	DE	2	60858588	LINC01185	0.110869	0.0221479	DE	TRUE	reported	2	61085723	3657	0.4912	0.02528	2.387e-06	CD20 on IgD+ CD24-	CD20 on IgD+ CD24-	0.00607311005414335	22.33284708607	2	1	TRUE	NA
rs9270560	C	T	C	T	-0.1682	-0.0381202	0.5889	0.517833	FALSE	FALSE	FALSE	DE	6	32592964	HLA-DRB1	0.0805174	0.0218117	DE	TRUE	reported	6	32560741	3657	0.4111	0.02952	1.314e-08	CD20 on IgD+ CD24-	CD20 on IgD+ CD24-	0.00879945648160178	32.4475341045427	2	1	TRUE	NA
rs10073475	C	T	C	T	-0.1209	0.0161677	0.5953	0.525548	FALSE	FALSE	FALSE	DE	5	78208603	AP3B1	0.458007	0.0217855	DE	TRUE	reported	5	77504427	3656	0.4047	0.02551	2.223e-06	CD38 on naive-mature B cell	CD38 on naive-mature B cell	0.00610612249935199	22.4488470225209	2	1	TRUE	NA
rs11042077	A	G	A	G	0.1217	0.0158249	0.4943	0.638786	FALSE	FALSE	FALSE	DE	11	8804419	DENND2B,RP11-318C2.1	0.484794	0.0226518	DE	TRUE	reported	11	8825966	3656	0.4943	0.02507	1.271e-06	CD38 on naive-mature B cell	CD38 on naive-mature B cell	0.00640436354908103	23.5523824278571	2	1	TRUE	NA
rs112236163	G	A	G	A	0.1589	-0.0311399	0.2246	0.222744	FALSE	FALSE	FALSE	DE	18	53902070	RP11-116K4.1	0.233611	0.0261436	DE	TRUE	reported	18	51428440	3656	0.2246	0.03072	2.42e-07	CD38 on naive-mature B cell	CD38 on naive-mature B cell	0.0072649485141861	26.7403894232452	2	1	TRUE	NA
rs115062208	G	A	G	A	-0.7874	-0.0794786	0.0115	0.0278912	FALSE	FALSE	FALSE	DE	4	15954604	FGFBP2	0.232265	0.0665346	DE	TRUE	reported	4	15956227	3656	0.0115	0.1197	5.479e-11	CD38 on naive-mature B cell	CD38 on naive-mature B cell	0.0116973182738637	43.2478852511524	2	1	TRUE	NA
rs12032479	T	C	T	C	-0.1719	0.00501194	0.1797	0.34792	FALSE	FALSE	FALSE	DE	1	195028459	RP11-489C13.2	0.826227	0.022829	DE	TRUE	reported	1	194997589	3656	0.1797	0.03259	1.403e-07	CD38 on naive-mature B cell	CD38 on naive-mature B cell	0.00755239046710723	27.8064398581185	2	1	TRUE	NA
rs12428439	G	T	G	T	0.1203	0.00632413	0.407	0.410172	FALSE	FALSE	FALSE	DE	13	59234056	RP11-105A24.2	0.77524	0.0221489	DE	TRUE	reported	13	59808190	3656	0.407	0.02527	2.012e-06	CD38 on naive-mature B cell	CD38 on naive-mature B cell	0.00616070971497155	22.6507781676149	2	1	TRUE	NA
rs146407097	A	G	A	G	-0.2522	-0.0268128	0.0613	0.0397982	FALSE	FALSE	FALSE	DE	9	34935519	YWHAZP6	0.634707	0.0564347	DE	TRUE	reported	9	34935516	3656	0.0613	0.05285	1.892e-06	CD38 on naive-mature B cell	CD38 on naive-mature B cell	0.0061900950114093	22.759490580796	2	1	TRUE	NA
rs572542	T	C	T	C	-0.3966	0.0920172	0.0289	0.0149575	FALSE	FALSE	FALSE	DE	4	14027746	LINC01182	0.308909	0.0904334	DE	TRUE	reported	4	14029370	3656	0.0289	0.07274	5.304e-08	CD38 on naive-mature B cell	CD38 on naive-mature B cell	0.00806557993625068	29.7112676916342	2	1	TRUE	NA
rs6895789	T	C	T	C	-0.1662	-0.0547782	0.1533	0.0857906	FALSE	FALSE	FALSE	DE	5	92068091	RP11-348J24.1	0.162135	0.0391853	DE	TRUE	reported	5	91363908	3656	0.1533	0.03469	1.718e-06	CD38 on naive-mature B cell	CD38 on naive-mature B cell	0.00623920294578235	22.9411822557988	2	1	TRUE	NA
rs76112278	A	G	A	G	-0.8747	-0.0465566	0.0194	0.0155327	FALSE	FALSE	FALSE	DE	4	15913446	FGFBP1	0.600254	0.0888426	DE	TRUE	reported	4	15915069	3656	0.0194	0.08908	1.758e-22	CD38 on naive-mature B cell	CD38 on naive-mature B cell	0.0256948823209039	96.3651922759447	2	1	TRUE	NA
rs76354299	A	G	A	G	-0.4181	-0.0991473	0.0321	0.027222	FALSE	FALSE	FALSE	DE	4	15035784	C1QTNF7-AS1,CPEB2	0.139907	0.0671667	DE	TRUE	reported	4	15037408	3656	0.0321	0.06918	1.659e-09	CD38 on naive-mature B cell	CD38 on naive-mature B cell	0.00989180818894564	36.5057752489588	2	1	TRUE	NA
rs78026509	G	C	G	C	-0.1433	0.00746214	0.2493	0.0671393	FALSE	TRUE	FALSE	DE	6	30106533	TRIM31,TRIM31-AS1	0.863821	0.043508	DE	TRUE	reported	6	30074310	3656	0.2493	0.031	3.955e-06	CD38 on naive-mature B cell	CD38 on naive-mature B cell	0.00581074571752184	21.3565624053628	2	1	TRUE	NA
rs9599916	G	A	G	A	0.1379	-0.0137555	0.2291	0.268098	FALSE	FALSE	FALSE	DE	13	72020757	RPS10P21	0.576458	0.0246266	DE	TRUE	reported	13	72594895	3656	0.2291	0.02955	3.139e-06	CD38 on naive-mature B cell	CD38 on naive-mature B cell	0.0059214501510574	21.7658643326039	2	1	TRUE	NA
rs1007713	A	G	A	G	0.1897	0.00141423	0.1009	0.246613	FALSE	FALSE	FALSE	DE	5	79855172	CTC-431G16.3	0.955546	0.02537	DE	TRUE	reported	5	79150995	3638	0.1009	0.04144	4.848e-06	CD24 on IgD+ CD38-	CD24 on IgD+ CD38-	0.00572714339501555	20.943841769332	2	1	TRUE	NA
rs11781090	T	C	T	C	0.1316	0.0382199	0.6622	0.452426	FALSE	FALSE	FALSE	DE	8	143789463	IQANK1	0.0822697	0.021995	DE	TRUE	reported	8	144871633	3638	0.3378	0.02643	6.711e-07	CD24 on IgD+ CD38-	CD24 on IgD+ CD38-	0.0067686982793117	24.778706531843	2	1	TRUE	NA
rs138034828	C	G	C	G	0.2825	0.0492551	0.0482	0.0226561	FALSE	TRUE	FALSE	DE	10	109839443	XPNPEP1	0.508812	0.0745512	DE	TRUE	reported	10	111599201	3638	0.0482	0.05859	1.486e-06	CD24 on IgD+ CD38-	CD24 on IgD+ CD38-	0.00634981004399548	23.2354500138422	2	1	TRUE	NA
rs2236073	A	G	A	G	0.1396	-0.0112377	0.5998	0.49758	FALSE	FALSE	FALSE	DE	6	106450546	CRYBG1	0.60656	0.0218213	DE	TRUE	reported	6	106898421	3638	0.4002	0.02534	3.862e-08	CD24 on IgD+ CD38-	CD24 on IgD+ CD38-	0.0082734540474913	30.3332395804588	2	1	TRUE	NA
rs77636548	C	T	C	T	-0.3484	0.0408448	0.0346	0.00884875	FALSE	FALSE	FALSE	DE	14	42723004	CTD-2307P3.1	0.737712	0.121967	DE	TRUE	reported	14	43192207	3638	0.0346	0.06738	2.448e-07	CD24 on IgD+ CD38-	CD24 on IgD+ CD38-	0.0072954418583489	26.7211693342215	2	1	TRUE	NA
rs783418	C	G	C	G	-0.1534	0.021596	0.834	0.929521	FALSE	TRUE	FALSE	DE	6	106514804	CRYBG1	0.610576	0.0424075	DE	TRUE	reported	6	106962679	3638	0.166	0.03335	4.361e-06	CD24 on IgD+ CD38-	CD24 on IgD+ CD38-	0.00578199844200338	21.1456102204743	2	1	TRUE	NA
rs792792	T	C	T	C	-0.1949	-0.0288281	0.885	0.928801	FALSE	FALSE	FALSE	DE	17	53076172	MTCO1P40	0.497868	0.0425288	DE	TRUE	reported	17	51153533	3638	0.115	0.03989	1.072e-06	CD24 on IgD+ CD38-	CD24 on IgD+ CD38-	0.00651917143314587	23.8592498710943	2	1	TRUE	NA
rs8089264	T	C	T	C	0.2949	-0.0111005	0.0469	0.0928003	FALSE	FALSE	FALSE	DE	18	48694781	CTIF	0.768109	0.0376482	DE	TRUE	reported	18	46221152	3638	0.0469	0.05956	7.692e-07	CD24 on IgD+ CD38-	CD24 on IgD+ CD38-	0.00669361454294859	24.5019893504081	2	1	TRUE	NA
rs9400058	G	A	G	A	-0.432	-0.0224925	0.0651	0.0995458	FALSE	FALSE	FALSE	DE	6	106716201	LINC02532	0.534918	0.0362481	DE	TRUE	reported	6	107164076	3638	0.0651	0.05081	2.658e-17	CD24 on IgD+ CD38-	CD24 on IgD+ CD38-	0.0194832510073234	72.2487410188615	2	1	TRUE	NA
rs9479391	A	T	A	T	-0.2277	0.0304318	0.0722	0.180323	FALSE	TRUE	FALSE	DE	6	152786521	LINC02840	0.2815	0.0282573	DE	TRUE	reported	6	153107656	3638	0.0722	0.04877	3.138e-06	CD24 on IgD+ CD38-	CD24 on IgD+ CD38-	0.00595611961989382	21.7862122240045	2	1	TRUE	NA
rs10080768	T	C	T	C	0.1703	-0.0102545	0.7374	0.758671	FALSE	FALSE	FALSE	DE	6	2760011	WRNIP1	0.687015	0.0254511	DE	TRUE	reported	6	2760245	1858	0.2626	0.03596	2.342e-06	HSC AC	HSC AC	0.0119270551623826	22.4038260505353	2	1	TRUE	NA
rs10191360	C	T	C	T	-0.1861	-0.0287118	0.3929	0.631323	FALSE	FALSE	FALSE	DE	2	136127109	CXCR4	0.203516	0.0225793	DE	TRUE	reported	2	136884679	1858	0.3929	0.03299	1.959e-08	HSC AC	HSC AC	0.0168386474368705	31.7877930833584	2	1	TRUE	NA
rs10809987	C	T	C	T	0.2534	-0.00838479	0.1082	0.137	FALSE	FALSE	FALSE	DE	9	13585364	RP11-536O18.1	0.791451	0.0317094	DE	TRUE	reported	9	13585363	1858	0.1082	0.05071	6.391e-07	HSC AC	HSC AC	0.0132611900874875	24.9435499598512	2	1	TRUE	NA
rs112258784	G	A	G	A	-0.7371	0.150571	0.0102	0.00870712	FALSE	FALSE	FALSE	DE	2	190151015	C2orf88	0.201274	0.117824	DE	TRUE	reported	2	191015741	1858	0.0102	0.1606	4.751e-06	HSC AC	HSC AC	0.0112103696718538	21.0423385043547	2	1	TRUE	NA
rs115020282	T	C	T	C	0.8333	-0.00215484	0.0113	0.037616	FALSE	FALSE	FALSE	DE	2	134959410	CCNT2	0.97101	0.0592947	DE	TRUE	reported	2	135716980	1858	0.0113	0.1518	4.553e-08	HSC AC	HSC AC	0.0159597604662815	30.1017318554517	2	1	TRUE	NA
rs142114110	G	A	G	A	-0.4209	0.0429096	0.0334	0.0248271	FALSE	FALSE	FALSE	DE	7	82611202	MTHFD2P5	0.545647	0.0710077	DE	TRUE	reported	7	82240518	1858	0.0334	0.08967	2.874e-06	HSC AC	HSC AC	0.0117192051853385	22.0087701168647	2	1	TRUE	NA
rs2887466	T	C	T	C	0.152	-0.0563567	0.5823	0.529988	FALSE	FALSE	FALSE	DE	3	132029663	CPNE4	0.00955366	0.0217461	DE	TRUE	reported	3	131748507	1858	0.4177	0.03257	3.25e-06	HSC AC	HSC AC	0.0115862983152565	21.7562440063937	2	1	TRUE	NA
rs10081735	A	G	A	G	0.2007	0.00614287	0.0926	0.196944	FALSE	FALSE	FALSE	DE	9	102724548	LINC00587	0.821447	0.0272188	DE	TRUE	reported	9	105486830	3629	0.0926	0.04193	1.755e-06	CCR2 on CD14+ CD16- monocyte	CCR2 on CD14+ CD16- monocyte	0.00627371562585532	22.8984247803291	2	1	TRUE	NA
rs10878258	G	A	G	A	-0.1348	-0.00926235	0.4332	0.389155	FALSE	FALSE	FALSE	DE	12	40247890	LRRK2	0.67856	0.0223496	DE	TRUE	reported	12	40641692	3629	0.4332	0.02549	1.319e-07	CCR2 on CD14+ CD16- monocyte	CCR2 on CD14+ CD16- monocyte	0.00764749349494055	27.9512156459777	2	1	TRUE	NA
rs111162334	T	C	T	C	0.1125	0.0299035	0.4928	0.36515	FALSE	FALSE	FALSE	DE	7	51362548	CICP17	0.187593	0.0226931	DE	TRUE	reported	7	51430245	3629	0.4928	0.02437	4.029e-06	CCR2 on CD14+ CD16- monocyte	CCR2 on CD14+ CD16- monocyte	0.00583800115854367	21.2987724603369	2	1	TRUE	NA
rs13060505	G	C	G	C	0.4217	-0.0344133	0.0234	0.0153734	FALSE	TRUE	FALSE	DE	3	46926533	CCDC12	0.697307	0.0884755	DE	TRUE	reported	3	46968023	3629	0.0234	0.08148	2.392e-07	CCR2 on CD14+ CD16- monocyte	CCR2 on CD14+ CD16- monocyte	0.00732697004180915	26.7710711781512	2	1	TRUE	NA
rs139112820	T	C	T	C	0.4885	0.0523481	0.0156	0.0132618	FALSE	FALSE	FALSE	DE	1	145966658	CH17-270A2.2,POLR3GL	0.584113	0.0956326	DE	TRUE	reported	1	145468432	3629	0.0156	0.101	1.376e-06	CCR2 on CD14+ CD16- monocyte	CCR2 on CD14+ CD16- monocyte	0.00640484882986229	23.3801329229038	2	1	TRUE	NA
rs141411805	G	C	G	C	-0.5993	0.0365388	0.0146	0.031931	FALSE	TRUE	FALSE	DE	3	53509988	CACNA1D	0.555422	0.0619664	DE	TRUE	reported	3	53544015	3629	0.0146	0.1027	5.804e-09	CCR2 on CD14+ CD16- monocyte	CCR2 on CD14+ CD16- monocyte	0.00929618028170986	34.0336286291389	2	1	TRUE	NA
rs28561969	T	C	T	C	-0.1136	-0.00158314	0.4386	0.402578	FALSE	FALSE	FALSE	DE	7	231461	FAM20C	0.943847	0.0224764	DE	TRUE	reported	7	231461	3629	0.4386	0.02484	4.898e-06	CCR2 on CD14+ CD16- monocyte	CCR2 on CD14+ CD16- monocyte	0.00573021285040315	20.9032621497984	2	1	TRUE	NA
rs4683184	A	G	A	G	0.2454	-0.0577	0.6904	0.617199	FALSE	FALSE	FALSE	DE	3	46146215	CCR3	0.009794	0.0223382	DE	TRUE	reported	3	46187707	3629	0.3096	0.02618	1.17e-20	CCR2 on CD14+ CD16- monocyte	CCR2 on CD14+ CD16- monocyte	0.0236392225170443	87.8153465877183	2	1	TRUE	NA
rs56407854	A	G	A	G	0.1508	-0.0209117	0.1612	0.195945	FALSE	FALSE	FALSE	DE	8	135657101	KHDRBS3	0.443888	0.0273126	DE	TRUE	reported	8	136669344	3629	0.1612	0.03271	4.152e-06	CCR2 on CD14+ CD16- monocyte	CCR2 on CD14+ CD16- monocyte	0.00582262075257208	21.2423315098613	2	1	TRUE	NA
rs7000391	C	T	C	T	0.16	0.0301869	0.1382	0.093535	FALSE	FALSE	FALSE	DE	8	12852141	LINC00681	0.429665	0.0382226	DE	TRUE	reported	8	12709650	3629	0.1382	0.0348	4.434e-06	CCR2 on CD14+ CD16- monocyte	CCR2 on CD14+ CD16- monocyte	0.00579124704406607	21.1272058975311	2	1	TRUE	NA
rs78109162	A	G	A	G	-0.2786	0.0257888	0.042	0.0514738	FALSE	FALSE	FALSE	DE	11	130116959	APLP2	0.601537	0.0493857	DE	TRUE	reported	11	129986854	3629	0.042	0.06076	4.687e-06	CCR2 on CD14+ CD16- monocyte	CCR2 on CD14+ CD16- monocyte	0.00576011174008779	21.0129622920911	2	1	TRUE	NA
rs79049673	T	C	T	C	0.351	-0.0660747	0.0281	0.0195733	FALSE	FALSE	FALSE	DE	19	3274529	CELF5	0.409991	0.0801965	DE	TRUE	reported	19	3274527	3629	0.0281	0.07529	3.254e-06	CCR2 on CD14+ CD16- monocyte	CCR2 on CD14+ CD16- monocyte	0.00595332303103756	21.7220208405238	2	1	TRUE	NA
rs79825014	T	G	T	G	-0.4165	-0.0544088	0.0336	0.0340603	FALSE	FALSE	FALSE	DE	3	46838703	MYL3	0.364592	0.0600109	DE	TRUE	reported	3	46880193	3629	0.0336	0.06803	1.024e-09	CCR2 on CD14+ CD16- monocyte	CCR2 on CD14+ CD16- monocyte	0.0102230255870843	37.4618876402416	2	1	TRUE	NA
rs10086961	C	T	C	T	-0.1275	0.0393788	0.28	0.434962	FALSE	FALSE	FALSE	DE	8	131884910	EFR3A	0.0733719	0.021993	DE	TRUE	reported	8	132897157	3437	0.28	0.02736	3.296e-06	CD39+ resting Treg % CD4 Treg	CD39+ resting Treg % CD4 Treg	0.00627875053339224	21.7037807068924	2	1	TRUE	NA
rs111534725	T	G	T	G	0.8056	0.0232717	0.0409	0.00689104	FALSE	FALSE	FALSE	DE	10	96379507	TLL2	0.861831	0.133712	DE	TRUE	reported	10	98139264	3437	0.0409	0.06291	1.055e-36	CD39+ resting Treg % CD4 Treg	CD39+ resting Treg % CD4 Treg	0.0455384706124753	163.887848527777	2	1	TRUE	NA
rs11589644	T	C	T	C	0.6556	0.00921996	0.0119	0.0582233	FALSE	FALSE	FALSE	DE	1	199839721	RP11-567B20.1	0.842486	0.0463981	DE	TRUE	reported	1	199808849	3437	0.0119	0.1153	1.393e-08	CD39+ resting Treg % CD4 Treg	CD39+ resting Treg % CD4 Treg	0.00931909066918773	32.3121967397987	2	1	TRUE	NA
rs11818051	T	C	T	C	0.6998	-0.15068	0.0317	0.0138428	FALSE	FALSE	FALSE	DE	10	96212538	BLNK	0.104589	0.09284	DE	TRUE	reported	10	97972294	3437	0.0317	0.0719	4.237e-22	CD39+ resting Treg % CD4 Treg	CD39+ resting Treg % CD4 Treg	0.0268227024839891	94.6754340320879	2	1	TRUE	NA
rs11890666	A	G	A	G	-0.1612	0.00208337	0.2866	0.169466	FALSE	FALSE	FALSE	DE	2	38518680	LINC02613	0.942905	0.0290896	DE	TRUE	reported	2	38745822	3437	0.2866	0.02787	7.943e-09	CD39+ resting Treg % CD4 Treg	CD39+ resting Treg % CD4 Treg	0.00963983870432317	33.4351554549902	2	1	TRUE	NA
rs12518588	G	T	G	T	0.1241	-0.0101247	0.412	0.553821	FALSE	FALSE	FALSE	DE	5	86029330	PTP4A1P4	0.644108	0.0219168	DE	TRUE	reported	5	85325148	3437	0.412	0.02523	9.154e-07	CD39+ resting Treg % CD4 Treg	CD39+ resting Treg % CD4 Treg	0.00699009551425602	24.1799985911562	2	1	TRUE	NA
rs12712610	G	A	G	A	0.201	-0.0252954	0.2975	0.124998	FALSE	FALSE	FALSE	DE	2	38670107	AC074366.3,GALM	0.445011	0.0331197	DE	TRUE	reported	2	38897249	3437	0.2975	0.02719	1.827e-13	CD39+ resting Treg % CD4 Treg	CD39+ resting Treg % CD4 Treg	0.0156510418773547	54.6161281576883	2	1	TRUE	NA
rs12778837	C	T	C	T	0.1965	-0.00919639	0.3595	0.346115	FALSE	FALSE	FALSE	DE	10	95238987	PDLIM1	0.687993	0.0229005	DE	TRUE	reported	10	96998744	3437	0.3595	0.02651	1.553e-13	CD39+ resting Treg % CD4 Treg	CD39+ resting Treg % CD4 Treg	0.0157339807191462	54.9101794754183	2	1	TRUE	NA
rs1410600	T	C	T	C	-0.2216	0.0207907	0.4069	0.52699	FALSE	FALSE	FALSE	DE	10	95310937	SORBS1	0.340957	0.0218327	DE	TRUE	reported	10	97070694	3437	0.4069	0.02536	3.589e-18	CD39+ resting Treg % CD4 Treg	CD39+ resting Treg % CD4 Treg	0.0217329610918306	76.3111894618846	2	1	TRUE	NA
rs17111341	C	T	C	T	0.6853	-0.0922926	0.0666	0.0207723	FALSE	FALSE	FALSE	DE	10	96121274	RP11-44D15.7	0.224679	0.0760123	DE	TRUE	reported	10	97881031	3437	0.0666	0.05013	1.859e-41	CD39+ resting Treg % CD4 Treg	CD39+ resting Treg % CD4 Treg	0.0515694001465798	186.772642648686	2	1	TRUE	NA
rs182702572	A	C	A	C	0.5464	0.0111935	0.0295	0.0327889	FALSE	FALSE	FALSE	DE	10	94898627	RPL7AP52	0.85477	0.0611547	DE	TRUE	reported	10	96658384	3437	0.0295	0.07402	1.951e-13	CD39+ resting Treg % CD4 Treg	CD39+ resting Treg % CD4 Treg	0.0156067443815807	54.4590961434931	2	1	TRUE	NA
rs2326054	C	T	C	T	-0.2311	0.0371233	0.0628	0.101398	FALSE	FALSE	FALSE	DE	20	3052529	MRPS26	0.303825	0.0361029	DE	TRUE	reported	20	3033175	3437	0.0628	0.04963	3.345e-06	CD39+ resting Treg % CD4 Treg	CD39+ resting Treg % CD4 Treg	0.00626903409218078	21.6699819623398	2	1	TRUE	NA
rs35909109	T	C	T	C	0.3811	0.0271948	0.0464	0.0414156	FALSE	FALSE	FALSE	DE	10	96255093	BLNK	0.618456	0.0546037	DE	TRUE	reported	10	98014850	3437	0.0464	0.05993	2.299e-10	CD39+ resting Treg % CD4 Treg	CD39+ resting Treg % CD4 Treg	0.0116286674325088	40.4144386977555	2	1	TRUE	NA
rs4918969	A	G	A	G	0.8426	-0.0240771	0.4267	0.495179	FALSE	FALSE	FALSE	DE	10	95803181	ENTPD1,ENTPD1-AS1	0.267929	0.0217333	DE	TRUE	reported	10	97562938	3437	0.4267	0.02078	4.323e-294	CD39+ resting Treg % CD4 Treg	CD39+ resting Treg % CD4 Treg	0.323583558323192	1643.23256259824	2	1	TRUE	NA
rs61821998	A	T	A	T	0.4208	-0.0863385	0.0215	0.0210184	FALSE	TRUE	FALSE	DE	1	193294224	LINC01031	0.258538	0.0764157	DE	TRUE	reported	1	193263354	3437	0.0215	0.08415	6.014e-07	CD39+ resting Treg % CD4 Treg	CD39+ resting Treg % CD4 Treg	0.00722296337491399	24.9913910953998	2	1	TRUE	NA
rs77520132	A	G	A	G	0.6067	-0.171011	0.0464	0.00333409	FALSE	FALSE	FALSE	DE	10	96401078	TLL2	0.374712	0.192649	DE	TRUE	reported	10	98160835	3437	0.0464	0.05819	4.441e-25	CD39+ resting Treg % CD4 Treg	CD39+ resting Treg % CD4 Treg	0.0306583389890127	108.642183311736	2	1	TRUE	NA
rs77745909	G	A	G	A	0.8204	0.00246961	0.0119	0.0382004	FALSE	FALSE	FALSE	DE	1	198303582	NEK7	0.965408	0.0569444	DE	TRUE	reported	1	198272712	3437	0.0119	0.1149	1.154e-12	CD39+ resting Treg % CD4 Treg	CD39+ resting Treg % CD4 Treg	0.0146162880456159	50.9516737770217	2	1	TRUE	NA
rs78654607	G	C	G	C	-0.3327	-0.0577956	0.033	0.00907803	FALSE	TRUE	FALSE	DE	16	83036513	CDH13	0.61714	0.115613	DE	TRUE	reported	16	83070118	3437	0.033	0.06909	1.53e-06	CD39+ resting Treg % CD4 Treg	CD39+ resting Treg % CD4 Treg	0.00670155275610145	23.1751431617371	2	1	TRUE	NA
rs10086961	C	T	C	T	-0.1276	0.0393788	0.2797	0.434962	FALSE	FALSE	FALSE	DE	8	131884910	EFR3A	0.0733719	0.021993	DE	TRUE	reported	8	132897157	3405	0.2797	0.02767	4.099e-06	CD39+ resting Treg AC	CD39+ resting Treg AC	0.00620671738966159	21.2533729565367	2	1	TRUE	NA
rs111534725	T	G	T	G	0.7719	0.0232717	0.0408	0.00689104	FALSE	FALSE	FALSE	DE	10	96379507	TLL2	0.861831	0.133712	DE	TRUE	reported	10	98139264	3405	0.0408	0.06357	3.057e-33	CD39+ resting Treg AC	CD39+ resting Treg AC	0.0415040818140264	147.354190803896	2	1	TRUE	NA
rs112505169	T	C	T	C	0.7974	0.211244	0.0117	0.0093117	FALSE	FALSE	FALSE	DE	1	198005163	LHX9	0.0653747	0.114639	DE	TRUE	reported	1	197974293	3405	0.0117	0.1123	1.513e-12	CD39+ resting Treg AC	CD39+ resting Treg AC	0.0145912417116136	50.3892370825564	2	1	TRUE	NA
rs11589644	T	C	T	C	0.6062	0.00921996	0.012	0.0582233	FALSE	FALSE	FALSE	DE	1	199839721	RP11-567B20.1	0.842486	0.0463981	DE	TRUE	reported	1	199808849	3405	0.012	0.1159	1.792e-07	CD39+ resting Treg AC	CD39+ resting Treg AC	0.00797026143936429	27.3407123031512	2	1	TRUE	NA
rs117678654	A	C	A	C	0.6017	-0.045223	0.0107	0.0233074	FALSE	FALSE	FALSE	DE	10	99788297	ABCC2	0.530707	0.0721344	DE	TRUE	reported	10	101548054	3405	0.0107	0.1206	6.324e-07	CD39+ resting Treg AC	CD39+ resting Treg AC	0.00725746452046129	24.8777007939928	2	1	TRUE	NA
rs11890666	A	G	A	G	-0.1566	0.00208337	0.2875	0.169466	FALSE	FALSE	FALSE	DE	2	38518680	LINC02613	0.942905	0.0290896	DE	TRUE	reported	2	38745822	3405	0.2875	0.02815	2.884e-08	CD39+ resting Treg AC	CD39+ resting Treg AC	0.00900700051136047	30.9294038968749	2	1	TRUE	NA
rs12712610	G	A	G	A	0.1912	-0.0252954	0.2972	0.124998	FALSE	FALSE	FALSE	DE	2	38670107	AC074366.3,GALM	0.445011	0.0331197	DE	TRUE	reported	2	38897249	3405	0.2972	0.02749	4.165e-12	CD39+ resting Treg AC	CD39+ resting Treg AC	0.0140082047512827	48.3471779362934	2	1	TRUE	NA
rs143132810	C	T	C	T	0.6358	0.0888206	0.0263	0.0145774	FALSE	FALSE	FALSE	DE	10	95130247	RP11-310E22.5	0.327324	0.0906779	DE	TRUE	reported	10	96890004	3405	0.0263	0.0789	1.067e-15	CD39+ resting Treg AC	CD39+ resting Treg AC	0.0187139535788682	64.8980837556492	2	1	TRUE	NA
rs185474383	T	G	T	G	0.5292	-0.0764858	0.021	0.0757866	FALSE	FALSE	FALSE	DE	10	94551796	HELLS	0.063536	0.0412228	DE	TRUE	reported	10	96311553	3405	0.021	0.08658	1.096e-09	CD39+ resting Treg AC	CD39+ resting Treg AC	0.0108529611167958	37.3378529466708	2	1	TRUE	NA
rs192831774	T	A	T	A	0.4945	-0.134968	0.0311	0.0155466	FALSE	TRUE	FALSE	DE	10	93627925	PDE6C	0.142184	0.0919586	DE	TRUE	reported	10	95387682	3405	0.0311	0.0724	1.004e-11	CD39+ resting Treg AC	CD39+ resting Treg AC	0.0135153923112751	46.623008282945	2	1	TRUE	NA
rs35909109	T	C	T	C	0.3601	0.0271948	0.0464	0.0414156	FALSE	FALSE	FALSE	DE	10	96255093	BLNK	0.618456	0.0546037	DE	TRUE	reported	10	98014850	3405	0.0464	0.06066	3.222e-09	CD39+ resting Treg AC	CD39+ resting Treg AC	0.0102436005081717	35.2197495739414	2	1	TRUE	NA
rs6488275	T	C	T	C	-0.1716	-0.0515865	0.8774	0.918455	FALSE	FALSE	FALSE	DE	12	10226581	KLRD1	0.194789	0.0397878	DE	TRUE	reported	12	10379180	3405	0.1226	0.03738	4.558e-06	CD39+ resting Treg AC	CD39+ resting Treg AC	0.00615119051905987	21.0620580682621	2	1	TRUE	NA
rs7079761	A	G	A	G	0.7212	-0.17251	0.0554	0.0148041	FALSE	FALSE	FALSE	DE	10	96082358	ENTPD1-AS1	0.0544264	0.0896887	DE	TRUE	reported	10	97842115	3405	0.0554	0.05595	3.745e-37	CD39+ resting Treg AC	CD39+ resting Treg AC	0.0465267432863876	166.056579236741	2	1	TRUE	NA
rs72809762	T	C	T	C	0.4336	-0.00538022	0.0675	0.0177204	FALSE	FALSE	FALSE	DE	10	95534397	SORBS1	0.948525	0.0833374	DE	TRUE	reported	10	97294154	3405	0.0675	0.04951	3.043e-18	CD39+ resting Treg AC	CD39+ resting Treg AC	0.0220293359343488	76.6544774185135	2	1	TRUE	NA
rs77520132	A	G	A	G	0.5828	-0.171011	0.046	0.00333409	FALSE	FALSE	FALSE	DE	10	96401078	TLL2	0.374712	0.192649	DE	TRUE	reported	10	98160835	3405	0.046	0.05899	1.029e-22	CD39+ resting Treg AC	CD39+ resting Treg AC	0.0278670402924553	97.5499669754583	2	1	TRUE	NA
rs78654607	G	C	G	C	-0.3394	-0.0577956	0.0329	0.00907803	FALSE	TRUE	FALSE	DE	16	83036513	CDH13	0.61714	0.115613	DE	TRUE	reported	16	83070118	3405	0.0329	0.07017	1.381e-06	CD39+ resting Treg AC	CD39+ resting Treg AC	0.00682385650510183	23.3811331846402	2	1	TRUE	NA
rs10090960	G	A	G	A	-0.1865	-0.0100067	0.4499	0.377376	FALSE	FALSE	FALSE	DE	8	135796795	RNU1-35P	0.656865	0.0225252	DE	TRUE	reported	8	136809038	1247	0.4499	0.04018	3.818e-06	HVEM on naive CD8br	HVEM on naive CD8br	0.0169836909019989	21.5100146124642	2	1	TRUE	NA
rs112421400	T	C	T	C	-0.2471	0.136545	0.1997	0.0340632	FALSE	FALSE	FALSE	DE	6	28238048	ZKSCAN4	0.0227882	0.0599679	DE	TRUE	reported	6	28205826	1247	0.1997	0.05362	4.47e-06	HVEM on naive CD8br	HVEM on naive CD8br	0.0167452437589528	21.2028758036186	2	1	TRUE	NA
rs118151702	T	C	T	C	0.4464	0.0262841	0.0421	0.0425393	FALSE	FALSE	FALSE	DE	8	137490289	CTD-2025J6.2	0.628749	0.0543634	DE	TRUE	reported	8	138502532	1247	0.0421	0.09669	4.292e-06	HVEM on naive CD8br	HVEM on naive CD8br	0.0168057587192183	21.2808097595961	2	1	TRUE	NA
rs11981290	A	G	A	G	-0.2026	-0.024699	0.2983	0.269518	FALSE	FALSE	FALSE	DE	7	154894746	DPP6	0.313584	0.0245096	DE	TRUE	reported	7	154686456	1247	0.2983	0.04387	4.276e-06	HVEM on naive CD8br	HVEM on naive CD8br	0.0168155912736182	21.2934734825325	2	1	TRUE	NA
rs17105684	A	G	A	G	-0.4536	0.0169913	0.0405	0.00876349	FALSE	FALSE	FALSE	DE	11	106397272	CTD-2579L12.1	0.888472	0.121161	DE	TRUE	reported	11	106267999	1247	0.0405	0.09893	4.981e-06	HVEM on naive CD8br	HVEM on naive CD8br	0.0165791789462481	20.9890591557352	2	1	TRUE	NA
rs2234161	T	C	T	C	0.2305	-0.0260236	0.593	0.486051	FALSE	FALSE	FALSE	DE	1	2559766	TNFRSF14	0.233013	0.0218202	DE	TRUE	reported	1	2491205	1247	0.407	0.03896	4.245e-09	HVEM on naive CD8br	HVEM on naive CD8br	0.0273032884444079	34.9467554577469	2	1	TRUE	NA
rs2523589	T	G	T	G	0.2311	-0.0303478	0.4743	0.502425	FALSE	FALSE	FALSE	DE	6	31359557	XXbac-BPG248L24.12	0.162362	0.0217209	DE	TRUE	reported	6	31327334	1247	0.4743	0.04267	7.348e-08	HVEM on naive CD8br	HVEM on naive CD8br	0.0229821497509946	29.2858277181895	2	1	TRUE	NA
rs2844594	A	G	A	G	-0.276	0.01289	0.3841	0.137365	FALSE	FALSE	FALSE	DE	6	31290616	WASF5P	0.684246	0.031696	DE	TRUE	reported	6	31258393	1247	0.3841	0.04325	2.442e-10	HVEM on naive CD8br	HVEM on naive CD8br	0.0316244726718247	40.6582646559166	2	1	TRUE	NA
rs28904611	G	A	G	A	0.4581	0.0956931	0.0481	0.0267139	FALSE	FALSE	FALSE	DE	8	88231362	MMP16	0.158986	0.0679402	DE	TRUE	reported	8	89243591	1247	0.0481	0.09597	2.031e-06	HVEM on naive CD8br	HVEM on naive CD8br	0.0179440054070242	22.7484856818214	2	1	TRUE	NA
rs2964678	T	C	T	C	-0.29	-0.0253535	0.1379	0.216658	FALSE	FALSE	FALSE	DE	5	116769239	LINC02214	0.337023	0.0264081	DE	TRUE	reported	5	116104935	1247	0.1379	0.05954	1.26e-06	HVEM on naive CD8br	HVEM on naive CD8br	0.0186692676329823	23.6854277935423	2	1	TRUE	NA
rs4898532	C	T	C	T	-0.1882	-0.0295798	0.4487	0.494314	FALSE	FALSE	FALSE	DE	12	49829796	BCDIN3D-AS1	0.173977	0.0217573	DE	TRUE	reported	12	50223579	1247	0.4487	0.04006	2.927e-06	HVEM on naive CD8br	HVEM on naive CD8br	0.0173912784804502	22.035364875122	2	1	TRUE	NA
rs561768	G	A	G	A	-0.1931	-0.0165701	0.6383	0.78244	FALSE	FALSE	FALSE	DE	6	167803247	RP3-431P23.6	0.531168	0.0264604	DE	TRUE	reported	6	168203927	1247	0.3617	0.04187	4.407e-06	HVEM on naive CD8br	HVEM on naive CD8br	0.0167705403073623	21.2354526980843	2	1	TRUE	NA
rs10090960	G	A	G	A	-0.1987	-0.0100067	0.4499	0.377376	FALSE	FALSE	FALSE	DE	8	135796795	RNU1-35P	0.656865	0.0225252	DE	TRUE	reported	8	136809038	1247	0.4499	0.04027	9.111e-07	HVEM on CD8br	HVEM on CD8br	0.0191499930644173	24.3072245466837	2	1	TRUE	NA
rs150482210	T	A	T	A	0.632	0.120854	0.02	0.0121295	FALSE	TRUE	FALSE	DE	3	135679992	RP11-657O9.1	0.224707	0.0995414	DE	TRUE	reported	3	135398834	1247	0.02	0.1378	4.996e-06	HVEM on CD8br	HVEM on CD8br	0.0165884035931948	21.0009344500187	2	1	TRUE	NA
rs16834073	C	T	C	T	-0.5241	-0.106866	0.0397	0.0641266	FALSE	FALSE	FALSE	DE	2	153704006	DNAJA1P2	0.0164153	0.0445358	DE	TRUE	reported	2	154560519	1247	0.0397	0.1023	3.489e-07	HVEM on CD8br	HVEM on CD8br	0.0206141031281363	26.2047457253589	2	1	TRUE	NA
rs2227313	C	T	C	T	0.2584	-0.0238864	0.5754	0.481506	FALSE	FALSE	FALSE	DE	1	2556327	TNFRSF14,TNFRSF14-AS1	0.273775	0.0218258	DE	TRUE	reported	1	2487766	1247	0.4246	0.03896	4.899e-11	HVEM on CD8br	HVEM on CD8br	0.034074106545615	43.9187549860356	2	1	TRUE	NA
rs2338998	C	T	C	T	0.2289	-8.93091e-05	0.2963	0.400856	FALSE	FALSE	FALSE	DE	17	34343882	RP11-521P1.1	0.996797	0.0222482	DE	TRUE	reported	17	32670901	1247	0.2963	0.04321	1.387e-07	HVEM on CD8br	HVEM on CD8br	0.0220085612311495	28.0172787271784	2	1	TRUE	NA
rs75214693	T	C	T	C	-0.4794	0.0772743	0.0445	0.00644727	FALSE	FALSE	FALSE	DE	4	92323581	GRID2	0.576072	0.138204	DE	TRUE	reported	4	93244732	1247	0.0445	0.09988	1.785e-06	HVEM on CD8br	HVEM on CD8br	0.0181393776037821	23.000744302785	2	1	TRUE	NA
rs80126152	C	A	C	A	0.7684	-0.23354	0.0156	0.0129415	FALSE	FALSE	FALSE	DE	7	83986988	SEMA3A	0.0183324	0.0990067	DE	TRUE	reported	7	83616304	1247	0.0156	0.1594	1.609e-06	HVEM on CD8br	HVEM on CD8br	0.0182941817616746	23.2006940064356	2	1	TRUE	NA
rs9267111	G	A	G	A	-0.2692	-0.0051728	0.172	0.279251	FALSE	FALSE	FALSE	DE	6	31448602	XXbac-BPG181B23.9	0.831898	0.0243692	DE	TRUE	reported	6	31416379	1247	0.172	0.05685	2.443e-06	HVEM on CD8br	HVEM on CD8br	0.0176637492320035	22.3868026621754	2	1	TRUE	NA
rs10094039	G	A	G	A	-0.137	0.0418073	0.7531	0.62049	FALSE	FALSE	FALSE	DE	8	129577430	CCDC26	0.0619741	0.0223989	DE	TRUE	reported	8	130589676	3629	0.2469	0.02784	9.089e-07	CD14+ CD16- monocyte AC	CD14+ CD16- monocyte AC	0.00662868405533573	24.202668914231	2	1	TRUE	NA
rs12501003	G	A	G	A	0.1613	0.0334646	0.1674	0.0346557	FALSE	FALSE	FALSE	DE	4	91589767	CCSER1	0.57716	0.060022	DE	TRUE	reported	4	92510918	3629	0.1674	0.03189	4.448e-07	CD14+ CD16- monocyte AC	CD14+ CD16- monocyte AC	0.00700038312169267	25.569385074084	2	1	TRUE	NA
rs1375493	A	G	A	G	0.1517	0.0149038	0.3781	0.612118	FALSE	FALSE	FALSE	DE	2	181459039	ITGA4	0.504492	0.0223299	DE	TRUE	reported	2	182323766	3629	0.3781	0.02476	9.918e-10	CD14+ CD16- monocyte AC	CD14+ CD16- monocyte AC	0.0102379664796284	37.5172043016618	2	1	TRUE	NA
rs150649461	C	G	C	G	0.2921	0.0360647	0.0459	0.0273566	FALSE	TRUE	FALSE	DE	1	92460097	GFI1	0.587719	0.0665225	DE	TRUE	reported	1	92925654	3629	0.0459	0.06379	4.832e-06	CD14+ CD16- monocyte AC	CD14+ CD16- monocyte AC	0.00574471975780008	20.9564877105458	2	1	TRUE	NA
rs2120231	G	T	G	T	-0.1154	-0.0287629	0.5141	0.557273	FALSE	FALSE	FALSE	DE	17	1112756	ABR	0.19134	0.0220131	DE	TRUE	reported	17	1015996	3629	0.4859	0.02415	1.818e-06	CD14+ CD16- monocyte AC	CD14+ CD16- monocyte AC	0.0062526821002381	22.8211715081591	2	1	TRUE	NA
rs2418135	A	G	A	G	-0.1487	0.0405957	0.5236	0.535201	FALSE	FALSE	FALSE	DE	9	111139029	RP11-202G18.1	0.0623448	0.0217807	DE	TRUE	reported	9	113901309	3629	0.4764	0.02438	1.16e-09	CD14+ CD16- monocyte AC	CD14+ CD16- monocyte AC	0.0101470140975321	37.1804910990844	2	1	TRUE	NA
rs445	T	C	T	C	-0.1822	-0.0704856	0.1941	0.0591108	FALSE	FALSE	FALSE	DE	7	92779056	CDK6	0.131937	0.0467874	DE	TRUE	reported	7	92408370	3629	0.1941	0.02999	1.363e-09	CD14+ CD16- monocyte AC	CD14+ CD16- monocyte AC	0.0100684360849738	36.8896386491365	2	1	TRUE	NA
rs56010301	T	C	T	C	-0.1354	-0.0465506	0.2097	0.179728	FALSE	FALSE	FALSE	DE	5	53349680	CTD-2143A15.1	0.0993917	0.02825	DE	TRUE	reported	5	52645510	3629	0.2097	0.02942	4.34e-06	CD14+ CD16- monocyte AC	CD14+ CD16- monocyte AC	0.00580279942906381	21.1695964514162	2	1	TRUE	NA
rs58943387	G	T	G	T	-0.1471	-0.0371394	0.1768	0.147004	FALSE	FALSE	FALSE	DE	3	191003178	GMNC	0.228736	0.0308563	DE	TRUE	reported	3	190720967	3629	0.1768	0.0314	2.898e-06	CD14+ CD16- monocyte AC	CD14+ CD16- monocyte AC	0.00601119166672049	21.9344443241306	2	1	TRUE	NA
rs613224	C	T	C	T	0.3132	-0.0933718	0.0366	0.00413235	FALSE	FALSE	FALSE	DE	8	2945744	CSMD1	0.589808	0.173195	DE	TRUE	reported	8	2803266	3629	0.0366	0.06285	6.533e-07	CD14+ CD16- monocyte AC	CD14+ CD16- monocyte AC	0.00679648281876944	24.8195286839472	2	1	TRUE	NA
rs78355921	C	G	C	G	-0.1946	-0.153588	0.0915	0.0212394	FALSE	TRUE	FALSE	DE	1	159972062	LINC01133	0.0450817	0.0766447	DE	TRUE	reported	1	159941852	3629	0.0915	0.04137	2.655e-06	CD14+ CD16- monocyte AC	CD14+ CD16- monocyte AC	0.00606021090219285	22.1144028877292	2	1	TRUE	NA
rs9599503	C	T	C	T	-0.1276	-0.0206848	0.2827	0.108721	FALSE	FALSE	FALSE	DE	13	34740682	RP11-266E6.3	0.555279	0.0350668	DE	TRUE	reported	13	35314819	3629	0.2827	0.02661	1.677e-06	CD14+ CD16- monocyte AC	CD14+ CD16- monocyte AC	0.00629624418483891	22.9811727335954	2	1	TRUE	NA
rs10103048	C	A	C	A	0.126	0.0344189	0.7321	0.587112	FALSE	FALSE	FALSE	DE	8	129590035	CCDC26	0.119551	0.0221107	DE	TRUE	reported	8	130602281	3656	0.2679	0.02692	2.988e-06	IgD+ CD38br %lymphocyte	IgD+ CD38br %lymphocyte	0.00595648685412446	21.895422762823	2	1	TRUE	NA
rs10832409	A	G	A	G	0.1495	-0.0126541	0.1722	0.153039	FALSE	FALSE	FALSE	DE	11	15356153	INSC	0.676038	0.030282	DE	TRUE	reported	11	15377699	3656	0.1722	0.03227	3.736e-06	IgD+ CD38br %lymphocyte	IgD+ CD38br %lymphocyte	0.00583628078171	21.4509638242852	2	1	TRUE	NA
rs11068290	T	C	T	C	0.3875	0.0725246	0.0231	0.0316837	FALSE	FALSE	FALSE	DE	12	109790250	TRPV4	0.242797	0.0620917	DE	TRUE	reported	12	110228055	3656	0.0231	0.07937	1.089e-06	IgD+ CD38br %lymphocyte	IgD+ CD38br %lymphocyte	0.00647742222240404	23.8228112073792	2	1	TRUE	NA
rs11185560	A	G	A	G	-0.2347	-0.036491	0.9375	0.950922	FALSE	FALSE	FALSE	DE	7	190115	AC093627.12	0.473098	0.0508622	DE	TRUE	reported	7	190115	3656	0.0625	0.05014	2.956e-06	IgD+ CD38br %lymphocyte	IgD+ CD38br %lymphocyte	0.00595739411525493	21.8987777468217	2	1	TRUE	NA
rs11682311	C	T	C	T	-0.1278	-0.0240774	0.3243	0.486252	FALSE	FALSE	FALSE	DE	2	16283709	AC010745.2	0.270227	0.0218381	DE	TRUE	reported	2	16464977	3656	0.3243	0.02599	9.105e-07	IgD+ CD38br %lymphocyte	IgD+ CD38br %lymphocyte	0.0065702233719254	24.1663746807576	2	1	TRUE	NA
rs117772462	A	T	A	T	-0.4644	0.0367888	0.0159	0.00649638	FALSE	TRUE	FALSE	DE	7	48751421	LINC02838	0.792834	0.140077	DE	TRUE	reported	7	48791017	3656	0.0159	0.09659	1.586e-06	IgD+ CD38br %lymphocyte	IgD+ CD38br %lymphocyte	0.00628313747852291	23.1037483738246	2	1	TRUE	NA
rs140380950	C	T	C	T	-0.3597	-0.12121	0.0368	0.00227139	FALSE	FALSE	FALSE	DE	2	104971345	MRPS9-AS2	0.604188	0.233822	DE	TRUE	reported	2	105587803	3656	0.0368	0.06402	2.067e-08	IgD+ CD38br %lymphocyte	IgD+ CD38br %lymphocyte	0.00856070392922548	31.5509101579497	2	1	TRUE	NA
rs2216762	C	T	C	T	-0.1525	0.00815173	0.8141	0.837528	FALSE	FALSE	FALSE	DE	16	84725840	USP10	0.782119	0.0294757	DE	TRUE	reported	16	84759446	3656	0.1859	0.03097	8.884e-07	IgD+ CD38br %lymphocyte	IgD+ CD38br %lymphocyte	0.0065884053950269	24.2336947184528	2	1	TRUE	NA
rs3811315	A	T	A	T	0.1771	-0.0365101	0.1157	0.113293	FALSE	TRUE	FALSE	DE	14	22031631	TRAV20	0.293329	0.0347435	DE	TRUE	reported	14	22499870	3656	0.1157	0.03756	2.503e-06	IgD+ CD38br %lymphocyte	IgD+ CD38br %lymphocyte	0.00604431085845329	22.2202177803955	2	1	TRUE	NA
rs59879144	A	C	A	C	-0.4624	-0.0797588	0.0161	0.0155347	FALSE	FALSE	FALSE	DE	12	75170669	KCNC2	0.375196	0.0899416	DE	TRUE	reported	12	75564449	3656	0.0161	0.09688	1.886e-06	IgD+ CD38br %lymphocyte	IgD+ CD38br %lymphocyte	0.00619246398108443	22.7682549857942	2	1	TRUE	NA
rs60521331	A	G	A	G	0.1158	-0.00561891	0.5022	0.495172	FALSE	FALSE	FALSE	DE	17	8736587	CCDC42	0.796354	0.0217729	DE	TRUE	reported	17	8639905	3656	0.4978	0.02425	1.863e-06	IgD+ CD38br %lymphocyte	IgD+ CD38br %lymphocyte	0.00619850692495354	22.7906120705233	2	1	TRUE	NA
rs76112278	A	G	A	G	-0.4243	-0.0465566	0.0194	0.0155327	FALSE	FALSE	FALSE	DE	4	15913446	FGFBP1	0.600254	0.0888426	DE	TRUE	reported	4	15915069	3656	0.0194	0.08741	1.259e-06	IgD+ CD38br %lymphocyte	IgD+ CD38br %lymphocyte	0.00640365053459227	23.5497433801862	2	1	TRUE	NA
rs76660971	A	G	A	G	-0.1368	0.00341251	0.2299	0.136356	FALSE	FALSE	FALSE	DE	5	18919417	RP11-81B23.1	0.915014	0.0319775	DE	TRUE	reported	5	18919526	3656	0.2299	0.02874	2.025e-06	IgD+ CD38br %lymphocyte	IgD+ CD38br %lymphocyte	0.00615898851627303	22.644410703945	2	1	TRUE	NA
rs80330977	A	G	A	G	-0.2327	-0.00887183	0.0814	0.0571417	FALSE	FALSE	FALSE	DE	5	158849602	EBF1	0.850514	0.0470748	DE	TRUE	reported	5	158276610	3656	0.0814	0.04501	2.466e-07	IgD+ CD38br %lymphocyte	IgD+ CD38br %lymphocyte	0.00725780067612578	26.7138877430873	2	1	TRUE	NA
rs10105402	T	C	T	C	0.1601	-0.0298029	0.2067	0.289258	FALSE	FALSE	FALSE	DE	8	130506171	ASAP1	0.216923	0.0241367	DE	TRUE	reported	8	131518417	3060	0.2067	0.03244	8.453e-07	CD45 on HLA DR+ CD8br	CD45 on HLA DR+ CD8br	0.00789689484880642	24.3409221503947	2	1	TRUE	NA
rs12335987	C	A	C	A	-0.2974	-0.0349004	0.0462	0.153861	FALSE	FALSE	FALSE	DE	9	13235046	MPDZ	0.250699	0.0303837	DE	TRUE	reported	9	13235045	3060	0.0462	0.06197	1.665e-06	CD45 on HLA DR+ CD8br	CD45 on HLA DR+ CD8br	0.00747035083931221	23.0162724971839	2	1	TRUE	NA
rs16925130	C	T	C	T	-0.4926	0.00280546	0.0185	0.0943223	FALSE	FALSE	FALSE	DE	9	97897840	TRMO	0.939942	0.0372362	DE	TRUE	reported	9	100660122	3060	0.0185	0.09706	4.092e-07	CD45 on HLA DR+ CD8br	CD45 on HLA DR+ CD8br	0.00834730745294068	25.7409336786339	2	1	TRUE	NA
rs17132647	A	G	A	G	-0.1781	-0.04514	0.167	0.075712	FALSE	FALSE	FALSE	DE	4	2489968	RNF4	0.278748	0.0416752	DE	TRUE	reported	4	2491695	3060	0.167	0.0358	6.877e-07	CD45 on HLA DR+ CD8br	CD45 on HLA DR+ CD8br	0.00802309473685824	24.7330593838817	2	1	TRUE	NA
rs578355	G	A	G	A	0.1347	-0.000199212	0.7039	0.72541	FALSE	FALSE	FALSE	DE	8	101470870	KB-1562D12.1	0.993527	0.0245539	DE	TRUE	reported	8	102483098	3060	0.2961	0.02876	2.937e-06	CD45 on HLA DR+ CD8br	CD45 on HLA DR+ CD8br	0.0071176038462606	21.9216622695511	2	1	TRUE	NA
rs72773782	G	A	G	A	0.4448	-0.142104	0.0208	0.00322252	FALSE	FALSE	FALSE	DE	5	76235714	SV2C	0.471706	0.197447	DE	TRUE	reported	5	75531539	3060	0.0208	0.09149	1.223e-06	CD45 on HLA DR+ CD8br	CD45 on HLA DR+ CD8br	0.00766512304807992	23.6210041846227	2	1	TRUE	NA
rs7559619	G	A	G	A	0.145	-0.0155193	0.3446	0.421112	FALSE	FALSE	FALSE	DE	2	38665065	GALM	0.480535	0.0219995	DE	TRUE	reported	2	38892207	3060	0.3446	0.02806	2.546e-07	CD45 on HLA DR+ CD8br	CD45 on HLA DR+ CD8br	0.00865099023352948	26.685584868204	2	1	TRUE	NA
rs8071409	G	A	G	A	-0.1344	0.00792213	0.3129	0.428097	FALSE	FALSE	FALSE	DE	17	37670218	RP11-697E22.2	0.718752	0.0219982	DE	TRUE	reported	17	36030219	3060	0.3129	0.02851	2.523e-06	CD45 on HLA DR+ CD8br	CD45 on HLA DR+ CD8br	0.00721007920676368	22.2085476015578	2	1	TRUE	NA
rs10112702	G	C	G	C	-0.2209	-0.0809979	0.2034	0.0947389	FALSE	TRUE	FALSE	DE	8	126613821	PCAT1	0.0306613	0.037474	DE	TRUE	reported	8	127626066	1858	0.2034	0.04185	1.464e-07	CD33br HLA DR+ CD14dim AC	CD33br HLA DR+ CD14dim AC	0.0147737508804713	27.8312536421552	2	1	TRUE	NA
rs112790132	A	G	A	G	-0.7381	0.0242229	0.0118	0.0745981	FALSE	FALSE	FALSE	DE	3	115704753	GAP43	0.557762	0.0413242	DE	TRUE	reported	3	115423600	1858	0.0118	0.1481	6.82e-07	CD33br HLA DR+ CD14dim AC	CD33br HLA DR+ CD14dim AC	0.013191898173926	24.8114734419985	2	1	TRUE	NA
rs113771439	A	G	A	G	0.1922	-0.00165386	0.2279	0.181488	FALSE	FALSE	FALSE	DE	18	5326965	CTD-3096M3.1	0.953643	0.0284497	DE	TRUE	reported	18	5326964	1858	0.2279	0.03902	9.12e-07	CD33br HLA DR+ CD14dim AC	CD33br HLA DR+ CD14dim AC	0.0128899754228415	24.2361983863367	2	1	TRUE	NA
rs11618675	A	G	A	G	0.4989	0.0518871	0.025	0.0126329	FALSE	FALSE	FALSE	DE	13	48733539	CYSLTR2	0.602841	0.0997217	DE	TRUE	reported	13	49307675	1858	0.025	0.1078	3.944e-06	CD33br HLA DR+ CD14dim AC	CD33br HLA DR+ CD14dim AC	0.0113963553816746	21.395465921587	2	1	TRUE	NA
rs187876923	T	C	T	C	0.5732	0.00756675	0.0215	0.0514105	FALSE	FALSE	FALSE	DE	6	124896721	RNF217-AS1	0.879222	0.0497958	DE	TRUE	reported	6	125217867	1858	0.0215	0.1195	1.743e-06	CD33br HLA DR+ CD14dim AC	CD33br HLA DR+ CD14dim AC	0.0122316751516947	22.9831110296351	2	1	TRUE	NA
rs3865444	A	C	A	C	-0.3278	-0.0348962	0.2131	0.361253	FALSE	FALSE	FALSE	DE	19	51224706	CD33	0.124789	0.0227339	DE	TRUE	reported	19	51727962	1858	0.2131	0.03915	1.085e-16	CD33br HLA DR+ CD14dim AC	CD33br HLA DR+ CD14dim AC	0.0363599677630793	70.0304033775171	2	1	TRUE	NA
rs7180375	C	T	C	T	0.158	-0.0567709	0.4241	0.478971	FALSE	FALSE	FALSE	DE	15	78865037	MORF4L1	0.00905024	0.0217501	DE	TRUE	reported	15	79157379	1858	0.4241	0.03442	4.728e-06	CD33br HLA DR+ CD14dim AC	CD33br HLA DR+ CD14dim AC	0.0112137061147097	21.0486721727513	2	1	TRUE	NA
rs74253876	T	C	T	C	-0.2252	0.023269	0.2177	0.135377	FALSE	FALSE	FALSE	DE	18	5858362	MIR3976HG	0.466528	0.0319568	DE	TRUE	reported	18	5858361	1858	0.2177	0.03955	1.45e-08	CD33br HLA DR+ CD14dim AC	CD33br HLA DR+ CD14dim AC	0.0171508230164174	32.3873980503954	2	1	TRUE	NA
rs76694877	G	T	G	T	-0.3759	-0.0289061	0.0492	0.0267042	FALSE	FALSE	FALSE	DE	3	27924732	LINC01967,LINC01980	0.671703	0.0682049	DE	TRUE	reported	3	27966223	1858	0.0492	0.07589	7.955e-07	CD33br HLA DR+ CD14dim AC	CD33br HLA DR+ CD14dim AC	0.0130326467392732	24.5079964075582	2	1	TRUE	NA
rs9548748	T	C	T	C	0.1603	-0.00195254	0.4774	0.623721	FALSE	FALSE	FALSE	DE	13	39376041	LHFPL6	0.930899	0.022517	DE	TRUE	reported	13	39950178	1858	0.4774	0.03302	1.306e-06	CD33br HLA DR+ CD14dim AC	CD33br HLA DR+ CD14dim AC	0.0125254434780002	23.5420983169913	2	1	TRUE	NA
rs10114587	G	A	G	A	-0.2921	0.024417	0.0462	0.0270469	FALSE	FALSE	FALSE	DE	9	130919895	FIBCD1	0.717859	0.0675771	DE	TRUE	reported	9	133795282	2903	0.0462	0.06387	4.996e-06	CD4RA on TD CD4+	CD4RA on TD CD4+	0.00715326734722757	20.9011400167085	2	1	TRUE	NA
rs111916169	T	A	T	A	0.6182	-0.0194405	0.0107	0.0223666	FALSE	TRUE	FALSE	DE	5	78841701	ARSB	0.794634	0.0746855	DE	TRUE	reported	5	78137524	2903	0.0107	0.1318	2.848e-06	CD4RA on TD CD4+	CD4RA on TD CD4+	0.00752144487124437	21.9850710715348	2	1	TRUE	NA
rs147201746	A	G	A	G	-0.6008	0.0122679	0.0126	0.030607	FALSE	FALSE	FALSE	DE	2	15566839	AC008278.2	0.847807	0.0639229	DE	TRUE	reported	2	15706963	2903	0.0126	0.1219	8.721e-07	CD4RA on TD CD4+	CD4RA on TD CD4+	0.00829824935431712	24.2746585464836	2	1	TRUE	NA
rs1504496	A	G	A	G	0.3839	0.0215821	0.0264	0.12316	FALSE	FALSE	FALSE	DE	4	45949979	RN7SKP199	0.513876	0.03306	DE	TRUE	reported	4	45951996	2903	0.0264	0.08369	4.681e-06	CD4RA on TD CD4+	CD4RA on TD CD4+	0.00719623715405438	21.0276036062437	2	1	TRUE	NA
rs17777079	T	A	T	A	0.3498	-0.14934	0.0363	0.0219671	FALSE	TRUE	FALSE	DE	5	100746278	RN7SKP62	0.0461764	0.0749033	DE	TRUE	reported	5	100081982	2903	0.0363	0.0733	1.918e-06	CD4RA on TD CD4+	CD4RA on TD CD4+	0.00778378702210441	22.7579088668126	2	1	TRUE	NA
rs181435089	T	C	T	C	-0.4158	0.180691	0.025	0.00346555	FALSE	FALSE	FALSE	DE	6	68524811	RP11-423B13.1	0.338517	0.18879	DE	TRUE	reported	6	69234703	2903	0.025	0.08674	1.716e-06	CD4RA on TD CD4+	CD4RA on TD CD4+	0.00785342204741048	22.9631164041837	2	1	TRUE	NA
rs4670907	T	C	T	C	-0.2086	0.0259985	0.8898	0.924389	FALSE	FALSE	FALSE	DE	2	39050925	SOS1	0.525716	0.040971	DE	TRUE	reported	2	39278066	2903	0.1102	0.04381	2.01e-06	CD4RA on TD CD4+	CD4RA on TD CD4+	0.00774919387280889	22.6559769830381	2	1	TRUE	NA
rs4974277	T	A	T	A	0.3207	-0.0111365	0.0412	0.0911189	FALSE	TRUE	FALSE	DE	3	70576693	RP11-118O11.2	0.768798	0.0378858	DE	TRUE	reported	3	70625844	2903	0.0412	0.06869	3.155e-06	CD4RA on TD CD4+	CD4RA on TD CD4+	0.00745272425484818	21.7826934712839	2	1	TRUE	NA
rs7559619	G	A	G	A	-0.2144	-0.0155193	0.3455	0.421112	FALSE	FALSE	FALSE	DE	2	38665065	GALM	0.480535	0.0219995	DE	TRUE	reported	2	38892207	2903	0.3455	0.02871	1.09e-13	CD4RA on TD CD4+	CD4RA on TD CD4+	0.0188483049503391	55.7293361840099	2	1	TRUE	NA
rs78948498	G	C	G	C	0.1761	-0.007404	0.1485	0.150058	FALSE	TRUE	FALSE	DE	8	76246950	RP11-202L1.1	0.807805	0.0304368	DE	TRUE	reported	8	77159185	2903	0.1485	0.03794	3.597e-06	CD4RA on TD CD4+	CD4RA on TD CD4+	0.00736658010693318	21.5290443198208	2	1	TRUE	NA
rs822833	T	C	T	C	-0.1386	-0.00574482	0.3009	0.362401	FALSE	FALSE	FALSE	DE	1	234818838	RP11-400F1.2	0.801679	0.0228719	DE	TRUE	reported	1	234954585	2903	0.3009	0.02992	3.771e-06	CD4RA on TD CD4+	CD4RA on TD CD4+	0.00733766348532397	21.4439099660654	2	1	TRUE	NA
rs10115790	A	G	A	G	-0.1469	0.0106094	0.2312	0.247971	FALSE	FALSE	FALSE	DE	9	7345304	RP11-79K3.1	0.675087	0.0253101	DE	TRUE	reported	9	7345304	2911	0.2312	0.03202	4.678e-06	CD4 on CD45RA+ CD4+	CD4 on CD45RA+ CD4+	0.00717843763551059	21.0330595882385	2	1	TRUE	NA
rs11584966	G	A	G	A	-0.2921	0.00988757	0.05	0.125172	FALSE	FALSE	FALSE	DE	1	226195221	RP11-275I14.2	0.763463	0.032856	DE	TRUE	reported	1	226382922	2911	0.05	0.06245	3.052e-06	CD4 on CD45RA+ CD4+	CD4 on CD45RA+ CD4+	0.00745940694767151	21.8624960658233	2	1	TRUE	NA
rs11615628	A	G	A	G	-0.3264	0.046606	0.2465	0.28815	FALSE	FALSE	FALSE	DE	12	6794465	CD4	0.0532047	0.0241075	DE	TRUE	reported	12	6903631	2911	0.2465	0.03137	6.461e-25	CD4 on CD45RA+ CD4+	CD4 on CD45RA+ CD4+	0.0358567260541579	108.186427173483	2	1	TRUE	NA
rs3129267	G	C	G	C	-0.2179	-0.0072608	0.7734	0.651072	FALSE	TRUE	FALSE	DE	6	33131119	HLA-DPA3	0.750589	0.0228425	DE	TRUE	reported	6	33098896	2911	0.2266	0.03427	2.339e-10	CD4 on CD45RA+ CD4+	CD4 on CD45RA+ CD4+	0.0136979003931021	40.4005955775777	2	1	TRUE	NA
rs4487854	G	A	G	A	-0.3762	-0.207226	0.9681	0.992038	FALSE	FALSE	FALSE	DE	9	134952877	RP11-447M12.2	0.0929073	0.12333	DE	TRUE	reported	9	137844723	2911	0.0319	0.0774	1.237e-06	CD4 on CD45RA+ CD4+	CD4 on CD45RA+ CD4+	0.00805013527161213	23.6078902148264	2	1	TRUE	NA
rs547243038	T	C	T	C	-0.3844	-0.431437	0.0283	0.00106653	FALSE	FALSE	FALSE	DE	13	52045331	ALG11,NEK5	0.214261	0.347392	DE	TRUE	reported	13	52619467	2911	0.0283	0.08263	3.438e-06	CD4 on CD45RA+ CD4+	CD4 on CD45RA+ CD4+	0.007379590238864	21.6268251123521	2	1	TRUE	NA
rs61951572	C	T	C	T	0.3779	-0.0910091	0.0325	0.0374973	FALSE	FALSE	FALSE	DE	13	70408663	RNU6-54P	0.11552	0.0578254	DE	TRUE	reported	13	70982795	2911	0.0325	0.08154	3.741e-06	CD4 on CD45RA+ CD4+	CD4 on CD45RA+ CD4+	0.00732449136311498	21.464159425631	2	1	TRUE	NA
rs8011224	A	T	A	T	0.1394	0.0269169	0.601	0.610269	FALSE	TRUE	FALSE	DE	14	65502952	FUT8	0.226196	0.0222413	DE	TRUE	reported	14	65969670	2911	0.399	0.02811	7.539e-07	CD4 on CD45RA+ CD4+	CD4 on CD45RA+ CD4+	0.00837737732628183	24.575670305348	2	1	TRUE	NA
rs9992090	T	C	T	C	-0.1399	0.0279557	0.291	0.338534	FALSE	FALSE	FALSE	DE	4	150061718	RP11-423J7.2	0.224482	0.0230146	DE	TRUE	reported	4	150982870	2911	0.291	0.03033	4.154e-06	CD4 on CD45RA+ CD4+	CD4 on CD45RA+ CD4+	0.00725580759786365	21.2614130243488	2	1	TRUE	NA
rs10118740	A	G	A	G	-0.2745	0.0196521	0.0412	0.0416249	FALSE	FALSE	FALSE	DE	9	119437565	RP11-295D22.1	0.718984	0.0546168	DE	TRUE	reported	9	122199843	3669	0.0412	0.05864	2.959e-06	NK %lymphocyte	NK %lymphocyte	0.00593694459477639	21.9007996632269	2	1	TRUE	NA
rs10512469	T	C	T	C	0.249	-0.0210909	0.1639	0.249756	FALSE	FALSE	FALSE	DE	17	35443783	SLFN13	0.401582	0.0251441	DE	TRUE	reported	17	33770802	3669	0.1639	0.03122	1.976e-15	NK %lymphocyte	NK %lymphocyte	0.0170419840170034	63.5764237884118	2	1	TRUE	NA
rs10948071	T	C	T	C	0.1124	0.0313936	0.5327	0.645169	FALSE	FALSE	FALSE	DE	6	43312975	ZNF318	0.167292	0.0227332	DE	TRUE	reported	6	43280713	3669	0.4673	0.0236	1.972e-06	NK %lymphocyte	NK %lymphocyte	0.00614446627628738	22.6710593950464	2	1	TRUE	NA
rs183053322	T	C	T	C	-0.408	0.203889	0.0354	0.00772266	FALSE	FALSE	FALSE	DE	1	24749568	CLIC4	0.107274	0.126594	DE	TRUE	reported	1	25076059	3669	0.0354	0.06431	2.513e-10	NK %lymphocyte	NK %lymphocyte	0.0108511865458508	40.2278206498393	2	1	TRUE	NA
rs2269705	C	T	C	T	0.1676	-0.0123894	0.1956	0.0369463	FALSE	FALSE	FALSE	DE	6	30689070	NRM	0.832672	0.0586409	DE	TRUE	reported	6	30656847	3669	0.1956	0.0362	3.756e-06	NK %lymphocyte	NK %lymphocyte	0.00580835676539728	21.4236806390916	2	1	TRUE	NA
rs2433423	C	T	C	T	-0.4268	-0.0403716	0.0177	0.0495015	FALSE	FALSE	FALSE	DE	11	86716987	CTD-2005H7.1	0.427515	0.0508811	DE	TRUE	reported	11	86428029	3669	0.0177	0.0874	1.086e-06	NK %lymphocyte	NK %lymphocyte	0.00645750412102	23.8335730076962	2	1	TRUE	NA
rs281407	A	G	A	G	0.1157	-0.00367115	0.3684	0.321772	FALSE	FALSE	FALSE	DE	19	48730078	RASIP1	0.874686	0.0232779	DE	TRUE	reported	19	49233335	3669	0.3684	0.0244	2.198e-06	NK %lymphocyte	NK %lymphocyte	0.00609096343916314	22.4724417525145	2	1	TRUE	NA
rs3787412	A	C	A	C	-0.1923	-0.00174006	0.0837	0.224948	FALSE	FALSE	FALSE	DE	20	61905998	CDH4	0.947139	0.0262454	DE	TRUE	reported	20	60481054	3669	0.0837	0.04086	2.61e-06	NK %lymphocyte	NK %lymphocyte	0.00600067659099593	22.1373199568344	2	1	TRUE	NA
rs6552764	T	A	T	A	-0.1993	0.0971766	0.0767	0.0360453	FALSE	TRUE	FALSE	DE	4	184183350	ENPP6	0.101821	0.0593956	DE	TRUE	reported	4	185104503	3669	0.0767	0.04316	4e-06	NK %lymphocyte	NK %lymphocyte	0.00577813022623595	21.31154441858	2	1	TRUE	NA
rs73174907	A	T	A	T	-0.1857	-0.0404782	0.1066	0.184581	FALSE	TRUE	FALSE	DE	22	42668024	CYB5R3	0.149887	0.0281112	DE	TRUE	reported	22	43064030	3669	0.1066	0.03721	6.254e-07	NK %lymphocyte	NK %lymphocyte	0.00674246381766037	24.8924512713908	2	1	TRUE	NA
rs9916257	T	G	T	G	-0.2323	-0.021198	0.5685	0.383241	FALSE	FALSE	FALSE	DE	17	35470352	RP11-686D22.10,SLFN12L	0.344261	0.0224132	DE	TRUE	reported	17	33797371	3669	0.4315	0.02306	1.514e-23	NK %lymphocyte	NK %lymphocyte	0.0269143062347613	101.424531873428	2	1	TRUE	NA
rs10127711	G	A	G	A	0.1336	-0.0239652	0.3608	0.357561	FALSE	FALSE	FALSE	DE	1	168514568	RP5-968D22.3	0.293074	0.0227935	DE	TRUE	reported	1	168483806	2848	0.3608	0.02899	4.267e-06	CD62L on monocyte	CD62L on monocyte	0.00740201379868449	21.2232258818864	2	1	TRUE	NA
rs11597201	G	C	G	C	-0.4448	-0.0969617	0.0212	0.0239559	FALSE	TRUE	FALSE	DE	10	86710080	LDB3	0.176213	0.0716903	DE	TRUE	reported	10	88469837	2848	0.0212	0.09654	4.27e-06	CD62L on monocyte	CD62L on monocyte	0.00739860538557347	21.2133803575013	2	1	TRUE	NA
rs235869	A	C	A	C	-0.1316	0.0122434	0.4584	0.560657	FALSE	FALSE	FALSE	DE	1	171641819	MYOC	0.576148	0.0219015	DE	TRUE	reported	1	171610959	2848	0.4584	0.02775	2.197e-06	CD62L on monocyte	CD62L on monocyte	0.0078348339041777	22.4740174854478	2	1	TRUE	NA
rs34142414	C	T	C	T	-0.1697	-0.0243523	0.1712	0.137449	FALSE	FALSE	FALSE	DE	3	106836535	LINC00882	0.441519	0.0316415	DE	TRUE	reported	3	106555382	2848	0.1712	0.03699	4.666e-06	CD62L on monocyte	CD62L on monocyte	0.00733596623631638	21.0324532756535	2	1	TRUE	NA
rs447362	C	T	C	T	-0.4011	0.0756292	0.9742	0.974888	FALSE	FALSE	FALSE	DE	5	165823038	CTC-535M15.1	0.285578	0.0708223	DE	TRUE	reported	5	165250043	2848	0.0258	0.08576	3.053e-06	CD62L on monocyte	CD62L on monocyte	0.00762206927823258	21.8590201316476	2	1	TRUE	NA
rs4987369	T	G	T	G	-0.4474	-0.00419967	0.279	0.261757	FALSE	FALSE	FALSE	DE	1	169693601	C1orf112,SELL	0.86502	0.0247058	DE	TRUE	reported	1	169662742	2848	0.279	0.02945	3.508e-50	CD62L on monocyte	CD62L on monocyte	0.0749619656520714	230.630251215759	2	1	TRUE	NA
rs4987389	T	A	T	A	0.2352	0.000109932	0.2047	0.168214	FALSE	TRUE	FALSE	DE	1	169689368	C1orf112	0.996999	0.0292239	DE	TRUE	reported	1	169658509	2848	0.2047	0.03438	9.551e-12	CD62L on monocyte	CD62L on monocyte	0.0161675439685987	46.7689695054779	2	1	TRUE	NA
rs6694645	C	T	C	T	0.1765	-0.000781411	0.1766	0.369855	FALSE	FALSE	FALSE	DE	1	94645544	SLC44A3-AS1	0.972367	0.0225583	DE	TRUE	reported	1	95111100	2848	0.1766	0.03576	8.474e-07	CD62L on monocyte	CD62L on monocyte	0.00848116248909025	24.3438526135771	2	1	TRUE	NA
rs73462775	T	C	T	C	-0.647	-0.00878805	0.0105	0.0200951	FALSE	FALSE	FALSE	DE	15	95340849	LINC00924	0.910332	0.0780331	DE	TRUE	reported	15	95884078	2848	0.0105	0.1365	2.254e-06	CD62L on monocyte	CD62L on monocyte	0.00782691674891826	22.4511281785945	2	1	TRUE	NA
rs73879235	G	A	G	A	-0.2804	0.0385295	0.0583	0.00389633	FALSE	FALSE	FALSE	DE	3	170908915	RP11-114D6.2	0.825635	0.174893	DE	TRUE	reported	3	170626704	2848	0.0583	0.05969	2.752e-06	CD62L on monocyte	CD62L on monocyte	0.00768883873345076	22.0519892242983	2	1	TRUE	NA
rs77224604	G	A	G	A	-0.217	-0.011685	0.0932	0.042874	FALSE	FALSE	FALSE	DE	8	136316045	LINC02055	0.830396	0.0545534	DE	TRUE	reported	8	137328288	2848	0.0932	0.04744	4.977e-06	CD62L on monocyte	CD62L on monocyte	0.00729308323090562	20.9086030574977	2	1	TRUE	NA
rs10130058	A	G	A	G	-0.1793	0.0205176	0.1064	0.12904	FALSE	FALSE	FALSE	DE	14	21577819	OR10G3	0.526751	0.0324145	DE	TRUE	reported	14	22045954	3582	0.1064	0.0389	4.209e-06	CX3CR1 on CD14- CD16+ monocyte	CX3CR1 on CD14- CD16+ monocyte	0.0058961368697655	21.2333648189386	2	1	TRUE	NA
rs12655590	T	C	T	C	-0.1323	0.00382042	0.2341	0.212355	FALSE	FALSE	FALSE	DE	5	169658557	DOCK2	0.885819	0.0266053	DE	TRUE	reported	5	169085561	3582	0.2341	0.0286	3.87e-06	CX3CR1 on CD14- CD16+ monocyte	CX3CR1 on CD14- CD16+ monocyte	0.00593848006898715	21.386763515853	2	1	TRUE	NA
rs145135505	C	T	C	T	-0.2254	0.0647402	0.0667	0.0159346	FALSE	FALSE	FALSE	DE	3	38887340	SCN11A	0.457035	0.0870471	DE	TRUE	reported	3	38928831	3582	0.0667	0.04869	3.795e-06	CX3CR1 on CD14- CD16+ monocyte	CX3CR1 on CD14- CD16+ monocyte	0.00594719458239315	21.4183356144979	2	1	TRUE	NA
rs149100	G	T	G	T	-0.121	-0.0503474	0.4223	0.334011	FALSE	FALSE	FALSE	DE	1	162471247	SLAMF6P1	0.0290061	0.0230591	DE	TRUE	reported	1	162441037	3582	0.4223	0.02458	8.874e-07	CX3CR1 on CD14- CD16+ monocyte	CX3CR1 on CD14- CD16+ monocyte	0.00671975132584865	24.2194584848028	2	1	TRUE	NA
rs1801274	G	A	G	A	-0.2388	0.0128944	0.3268	0.50304	FALSE	FALSE	FALSE	DE	1	161509955	FCGR2A	0.552853	0.0217264	DE	TRUE	reported	1	161479745	3582	0.3268	0.02599	6.568e-20	CX3CR1 on CD14- CD16+ monocyte	CX3CR1 on CD14- CD16+ monocyte	0.0230257415351835	84.3749504981716	2	1	TRUE	NA
rs58215329	T	C	T	C	0.1903	0.0732707	0.1153	0.0717071	FALSE	FALSE	FALSE	DE	3	196738941	PAK2	0.083724	0.0423659	DE	TRUE	reported	3	196465812	3582	0.1153	0.03826	6.862e-07	CX3CR1 on CD14- CD16+ monocyte	CX3CR1 on CD14- CD16+ monocyte	0.0068591909237622	24.7255004352396	2	1	TRUE	NA
rs6754954	A	G	A	G	-0.1236	0.0513769	0.2927	0.361241	FALSE	FALSE	FALSE	DE	2	141081902	LRP1B	0.023638	0.0227034	DE	TRUE	reported	2	141839471	3582	0.2927	0.02695	4.654e-06	CX3CR1 on CD14- CD16+ monocyte	CX3CR1 on CD14- CD16+ monocyte	0.00583782479121042	21.0221363009955	2	1	TRUE	NA
rs72932967	T	A	T	A	0.1343	0.0467859	0.2282	0.409009	FALSE	TRUE	FALSE	DE	18	8922465	RP11-772F18.1	0.0348706	0.0221749	DE	TRUE	reported	18	8922463	3582	0.2282	0.02868	2.936e-06	CX3CR1 on CD14- CD16+ monocyte	CX3CR1 on CD14- CD16+ monocyte	0.00608439859769895	21.9154895536705	2	1	TRUE	NA
rs75379034	A	G	A	G	0.2547	-0.0547813	0.0523	0.0126967	FALSE	FALSE	FALSE	DE	4	181330153	LINC02500	0.581664	0.0994294	DE	TRUE	reported	4	182251306	3582	0.0523	0.05458	3.165e-06	CX3CR1 on CD14- CD16+ monocyte	CX3CR1 on CD14- CD16+ monocyte	0.00604272682876916	21.764478847238	2	1	TRUE	NA
rs9877538	A	C	A	C	-0.1766	0.0436901	0.1649	0.179344	FALSE	FALSE	FALSE	DE	3	39248173	RP11-331G2.11	0.124272	0.028424	DE	TRUE	reported	3	39289664	3582	0.1649	0.03298	9.194e-08	CX3CR1 on CD14- CD16+ monocyte	CX3CR1 on CD14- CD16+ monocyte	0.00794130510951547	28.6574498449447	2	1	TRUE	NA
rs10139012	C	T	C	T	-0.1401	-0.04201	0.3088	0.241777	FALSE	FALSE	FALSE	DE	14	94948867	LINC02279	0.0994031	0.0254952	DE	TRUE	reported	14	95415204	2919	0.3088	0.02935	1.89e-06	CD3 on CD45RA+ CD4+	CD3 on CD45RA+ CD4+	0.00774549262590993	22.7699665981575	2	1	TRUE	NA
rs12512585	T	G	T	G	0.1839	0.0408364	0.1441	0.122632	FALSE	FALSE	FALSE	DE	4	44373728	KCTD8	0.22084	0.0333549	DE	TRUE	reported	4	44375745	2919	0.1441	0.03955	3.47e-06	CD3 on CD45RA+ CD4+	CD3 on CD45RA+ CD4+	0.00735243963208348	21.605922648758	2	1	TRUE	NA
rs12921174	C	T	C	T	-0.2044	0.0208712	0.2038	0.435173	FALSE	FALSE	FALSE	DE	16	380304	PGAP6	0.341196	0.0219281	DE	TRUE	reported	16	430304	2919	0.2038	0.03371	1.492e-09	CD3 on CD45RA+ CD4+	CD3 on CD45RA+ CD4+	0.01243867884539	36.7406311028681	2	1	TRUE	NA
rs187281020	G	A	G	A	-0.4837	0.0311747	0.0247	0.00125062	FALSE	FALSE	FALSE	DE	19	42985910	CTC-490G23.6	0.925624	0.333949	DE	TRUE	reported	19	43490062	2919	0.0247	0.1012	1.835e-06	CD3 on CD45RA+ CD4+	CD3 on CD45RA+ CD4+	0.00776553466997308	22.8293467157253	2	1	TRUE	NA
rs2808525	T	C	T	C	0.1474	0.0130462	0.2467	0.370091	FALSE	FALSE	FALSE	DE	9	98557968	GABBR2	0.563409	0.0225796	DE	TRUE	reported	9	101320250	2919	0.2467	0.03123	2.46e-06	CD3 on CD45RA+ CD4+	CD3 on CD45RA+ CD4+	0.00757382236275517	22.2614440549676	2	1	TRUE	NA
rs2949661	T	C	T	C	0.6441	-0.0266145	0.4466	0.259234	FALSE	FALSE	FALSE	DE	1	167455687	CD247,RP11-104L21.4	0.285835	0.0249362	DE	TRUE	reported	1	167424924	2919	0.4466	0.02485	1.656e-133	CD3 on CD45RA+ CD4+	CD3 on CD45RA+ CD4+	0.187094065173549	671.361057571511	2	1	TRUE	NA
rs4396110	A	G	A	G	-0.1391	-0.0115439	0.4239	0.26817	FALSE	FALSE	FALSE	DE	1	117723907	RP11-134N8.2	0.638694	0.0245864	DE	TRUE	reported	1	118266529	2919	0.4239	0.02741	4.119e-07	CD3 on CD45RA+ CD4+	CD3 on CD45RA+ CD4+	0.00874555233215958	25.7358503792135	2	1	TRUE	NA
rs4657649	C	T	C	T	0.5386	0.00181946	0.0512	0.113021	FALSE	FALSE	FALSE	DE	1	167203903	LINC01363	0.958238	0.034746	DE	TRUE	reported	1	167173140	2919	0.0512	0.06087	1.51e-18	CD3 on CD45RA+ CD4+	CD3 on CD45RA+ CD4+	0.0261214218358815	78.239925596172	2	1	TRUE	NA
rs61814872	T	C	T	C	0.3132	-0.1079	0.1024	0.0981666	FALSE	FALSE	FALSE	DE	1	167143818	GPA33	0.00394076	0.0374282	DE	TRUE	reported	1	167113055	2919	0.1024	0.04432	1.982e-12	CD3 on CD45RA+ CD4+	CD3 on CD45RA+ CD4+	0.0168206455251519	49.9052617139992	2	1	TRUE	NA
rs6751481	C	T	C	T	-0.1281	0.0174559	0.4764	0.526359	FALSE	FALSE	FALSE	DE	2	38670668	AC074366.3,GALM	0.422482	0.0217622	DE	TRUE	reported	2	38897810	2919	0.4764	0.02752	3.375e-06	CD3 on CD45RA+ CD4+	CD3 on CD45RA+ CD4+	0.00736810036724654	21.6522849801723	2	1	TRUE	NA
rs72729208	A	G	A	G	0.2632	-0.0541099	0.0635	0.050483	FALSE	FALSE	FALSE	DE	5	10956140	CTNND2	0.280587	0.0501482	DE	TRUE	reported	5	10956252	2919	0.0635	0.05665	3.545e-06	CD3 on CD45RA+ CD4+	CD3 on CD45RA+ CD4+	0.0073407098418247	21.5711985178627	2	1	TRUE	NA
rs72817532	G	A	G	A	0.4112	0.100313	0.0274	0.0143299	FALSE	FALSE	FALSE	DE	10	30242575	RNU6-598P	0.284083	0.0936459	DE	TRUE	reported	10	30531504	2919	0.0274	0.08302	7.744e-07	CD3 on CD45RA+ CD4+	CD3 on CD45RA+ CD4+	0.00833435369870645	24.5156316847345	2	1	TRUE	NA
rs7530127	C	T	C	T	-0.1375	-0.00813205	0.4066	0.309713	FALSE	FALSE	FALSE	DE	1	165702583	RP11-466F5.6	0.731062	0.0236594	DE	TRUE	reported	1	165671820	2919	0.4066	0.02781	8.109e-07	CD3 on CD45RA+ CD4+	CD3 on CD45RA+ CD4+	0.0083051481191239	24.4290035564231	2	1	TRUE	NA
rs79179998	A	G	A	G	0.2304	-0.0157449	0.2093	0.108583	FALSE	FALSE	FALSE	DE	3	45905574	LZTFL1	0.654219	0.0351519	DE	TRUE	reported	3	45947066	2919	0.2093	0.03386	1.232e-11	CD3 on CD45RA+ CD4+	CD3 on CD45RA+ CD4+	0.0156142902264552	46.2693476127847	2	1	TRUE	NA
rs79844317	T	C	T	C	-0.4031	-0.0878087	0.0254	0.00516795	FALSE	FALSE	FALSE	DE	10	98367493	PYROXD2	0.568687	0.154054	DE	TRUE	reported	10	100127250	2919	0.0254	0.08719	3.95e-06	CD3 on CD45RA+ CD4+	CD3 on CD45RA+ CD4+	0.00726925025414036	21.3596717909219	2	1	TRUE	NA
rs1015011	G	C	G	C	0.162	0.0190943	0.1608	0.0796877	FALSE	TRUE	FALSE	DE	22	24497053	UPB1	0.633699	0.0400698	DE	TRUE	reported	22	24893021	3162	0.1608	0.03413	2.153e-06	CD28- CD127- CD25++ CD8br %T cell	CD28- CD127- CD25++ CD8br %T cell	0.00707476688679905	22.5155556699768	2	1	TRUE	NA
rs111856210	A	T	A	T	-0.2121	0.0224093	0.1154	0.125662	FALSE	TRUE	FALSE	DE	7	6986549	RP11-740N7.7	0.498648	0.0331195	DE	TRUE	reported	7	7026180	3162	0.1154	0.03973	1.001e-07	CD28- CD127- CD25++ CD8br %T cell	CD28- CD127- CD25++ CD8br %T cell	0.00893275584546633	28.4819306037645	2	1	TRUE	NA
rs12450916	T	C	T	C	0.1189	0.0287304	0.5416	0.532655	FALSE	FALSE	FALSE	DE	17	76619851	RP11-666A8.14	0.187737	0.0218101	DE	TRUE	reported	17	74615933	3162	0.4584	0.0253	2.712e-06	CD28- CD127- CD25++ CD8br %T cell	CD28- CD127- CD25++ CD8br %T cell	0.00693645924328441	22.0723149216376	2	1	TRUE	NA
rs146970469	A	G	A	G	-0.2637	-0.0872721	0.0501	0.0106937	FALSE	FALSE	FALSE	DE	2	30069832	AC016907.3	0.403673	0.104507	DE	TRUE	reported	2	30292698	3162	0.0501	0.05741	4.539e-06	CD28- CD127- CD25++ CD8br %T cell	CD28- CD127- CD25++ CD8br %T cell	0.00662819276639388	21.0848435492987	2	1	TRUE	NA
rs35089045	C	T	C	T	0.2952	0.0994614	0.0432	0.036236	FALSE	FALSE	FALSE	DE	1	57444571	DAB1	0.0899684	0.0586598	DE	TRUE	reported	1	57910243	3162	0.0432	0.06309	2.997e-06	CD28- CD127- CD25++ CD8br %T cell	CD28- CD127- CD25++ CD8br %T cell	0.00687627352137394	21.8794735723287	2	1	TRUE	NA
rs6085043	G	T	G	T	0.2486	-0.00590528	0.0792	0.0725176	FALSE	FALSE	FALSE	DE	20	5241795	CDS2	0.897647	0.0459076	DE	TRUE	reported	20	5222441	3162	0.0792	0.04856	3.233e-07	CD28- CD127- CD25++ CD8br %T cell	CD28- CD127- CD25++ CD8br %T cell	0.00822049850609208	26.1920872937204	2	1	TRUE	NA
rs62166861	A	G	A	G	0.3036	0.0448614	0.0424	0.0448068	FALSE	FALSE	FALSE	DE	2	121933768	RP11-640F22.1	0.39294	0.0525126	DE	TRUE	reported	2	122691344	3162	0.0424	0.06314	1.586e-06	CD28- CD127- CD25++ CD8br %T cell	CD28- CD127- CD25++ CD8br %T cell	0.00725886187769467	23.1057247984108	2	1	TRUE	NA
rs9823305	A	T	A	T	0.1268	0.0462561	0.3414	0.394505	FALSE	TRUE	FALSE	DE	3	170031011	GPR160	0.0380811	0.0223031	DE	TRUE	reported	3	169748799	3162	0.3414	0.02642	1.676e-06	CD28- CD127- CD25++ CD8br %T cell	CD28- CD127- CD25++ CD8br %T cell	0.00723200607588402	23.0196172113304	2	1	TRUE	NA
rs990962	T	C	T	C	0.1462	-0.0100765	0.7919	0.859879	FALSE	FALSE	FALSE	DE	14	22099284	TRDV1	0.74761	0.0313137	DE	TRUE	reported	14	22567561	3162	0.2081	0.03104	2.597e-06	CD28- CD127- CD25++ CD8br %T cell	CD28- CD127- CD25++ CD8br %T cell	0.00696711668984429	22.1705535737346	2	1	TRUE	NA
rs10155782	C	T	C	T	87.03	0.00268573	0.012	0.101461	FALSE	FALSE	FALSE	DE	6	37188691	PIM1	0.940387	0.0359136	DE	TRUE	reported	6	37156467	3408	0.012	16.56	1.581e-07	CD45RA+ CD28- CD8br AC	CD45RA+ CD28- CD8br AC	0.00803918885444269	27.6033860718858	2	1	TRUE	NA
rs10159645	A	C	A	C	31.12	-0.0208096	0.0761	0.0492515	FALSE	FALSE	FALSE	DE	10	104573562	RP11-127O4.2	0.67798	0.0501171	DE	TRUE	reported	10	106333320	3408	0.0761	6.789	4.739e-06	CD45RA+ CD28- CD8br AC	CD45RA+ CD28- CD8br AC	0.00612771493297373	20.9996770966412	2	1	TRUE	NA
rs10276305	A	G	A	G	85.37	0.121922	0.0104	0.0115846	FALSE	FALSE	FALSE	DE	7	7846074	RP11-505D17.1,UMAD1	0.228749	0.101299	DE	TRUE	reported	7	7885705	3408	0.0104	17.66	1.402e-06	CD45RA+ CD28- CD8br AC	CD45RA+ CD28- CD8br AC	0.00681023056702191	23.3546961770652	2	1	TRUE	NA
rs10484068	T	C	T	C	118.5	0.0342638	0.0103	0.0806337	FALSE	FALSE	FALSE	DE	14	99186786	BCL11B	0.40064	0.040767	DE	TRUE	reported	14	99653123	3408	0.0103	17.59	1.864e-11	CD45RA+ CD28- CD8br AC	CD45RA+ CD28- CD8br AC	0.0131419593542572	45.3576013134684	2	1	TRUE	NA
rs10512752	C	G	C	G	75.49	0.0503548	0.0151	0.04018	FALSE	TRUE	FALSE	DE	5	4877982	CTD-2046I8.1	0.364788	0.0555621	DE	TRUE	reported	5	4878095	3408	0.0151	14.79	3.498e-07	CD45RA+ CD28- CD8br AC	CD45RA+ CD28- CD8br AC	0.00758639802892083	26.0367971934118	2	1	TRUE	NA
rs1106305	T	C	T	C	95.49	0.0960982	0.0173	0.0146346	FALSE	FALSE	FALSE	DE	11	12043540	LINC02547	0.295578	0.0918754	DE	TRUE	reported	11	12065087	3408	0.0173	13.66	3.284e-12	CD45RA+ CD28- CD8br AC	CD45RA+ CD28- CD8br AC	0.0141361692241504	48.8381771137351	2	1	TRUE	NA
rs11112760	T	C	T	C	82	-0.0977831	0.0173	0.00261402	FALSE	FALSE	FALSE	DE	12	105847895	CASC18	0.659391	0.221854	DE	TRUE	reported	12	106241673	3408	0.0173	13.96	4.672e-09	CD45RA+ CD28- CD8br AC	CD45RA+ CD28- CD8br AC	0.010022649446754	34.482752556477	2	1	TRUE	NA
rs111266370	T	C	T	C	72.35	-0.00227559	0.0224	0.0178509	FALSE	FALSE	FALSE	DE	13	19973392	ZMYM2	0.978577	0.0847442	DE	TRUE	reported	13	20547532	3408	0.0224	12	1.83e-09	CD45RA+ CD28- CD8br AC	CD45RA+ CD28- CD8br AC	0.0105537595530129	36.3295180355862	2	1	TRUE	NA
rs111373539	A	T	A	T	52.34	0.0609197	0.0283	0.0263444	FALSE	TRUE	FALSE	DE	9	104866611	ABCA1	0.371442	0.06816	DE	TRUE	reported	9	107628892	3408	0.0283	10.84	1.429e-06	CD45RA+ CD28- CD8br AC	CD45RA+ CD28- CD8br AC	0.00679435858422276	23.2998931670135	2	1	TRUE	NA
rs111725433	A	G	A	G	67.59	0.0268234	0.0179	0.0273657	FALSE	FALSE	FALSE	DE	4	180591965	NDUFB5P1	0.690399	0.0673426	DE	TRUE	reported	4	181513118	3408	0.0179	13.06	2.425e-07	CD45RA+ CD28- CD8br AC	CD45RA+ CD28- CD8br AC	0.00779792553457543	26.7684729293412	2	1	TRUE	NA
rs112111433	A	T	A	T	82.56	0.0395066	0.0119	0.0232715	FALSE	TRUE	FALSE	DE	13	84995804	RP11-531P20.2	0.584946	0.0723333	DE	TRUE	reported	13	85569939	3408	0.0119	16.61	7.033e-07	CD45RA+ CD28- CD8br AC	CD45RA+ CD28- CD8br AC	0.00719719900652712	24.6913685091351	2	1	TRUE	NA
rs112266081	C	G	C	G	74.12	0.00403275	0.0129	0.0102921	FALSE	TRUE	FALSE	DE	19	32009764	LINC01837	0.971192	0.111671	DE	TRUE	reported	19	32500670	3408	0.0129	16.01	3.782e-06	CD45RA+ CD28- CD8br AC	CD45RA+ CD28- CD8br AC	0.00624979543422551	21.4206781051919	2	1	TRUE	NA
rs112278099	T	C	T	C	82.54	0.00167994	0.0136	0.0121599	FALSE	FALSE	FALSE	DE	18	5319740	CTD-3096M3.1	0.986876	0.10213	DE	TRUE	reported	18	5319739	3408	0.0136	15.29	7.166e-08	CD45RA+ CD28- CD8br AC	CD45RA+ CD28- CD8br AC	0.00847845128795847	29.124536046945	2	1	TRUE	NA
rs112310272	A	T	A	T	64.13	-0.138356	0.0182	0.00606506	FALSE	TRUE	FALSE	DE	15	26699379	GABRB3	0.341822	0.14555	DE	TRUE	reported	15	26944526	3408	0.0182	13.45	1.94e-06	CD45RA+ CD28- CD8br AC	CD45RA+ CD28- CD8br AC	0.00662660144633164	22.7207659869565	2	1	TRUE	NA
rs112517700	A	G	A	G	95.85	0.0580031	0.0114	0.0624669	FALSE	FALSE	FALSE	DE	10	89254078	LIPA	0.198902	0.0451496	DE	TRUE	reported	10	91013835	3408	0.0114	16.51	7.064e-09	CD45RA+ CD28- CD8br AC	CD45RA+ CD28- CD8br AC	0.00979301651041395	33.6848909274742	2	1	TRUE	NA
rs11259116	A	G	A	G	55.06	-0.0865582	0.0268	0.0133894	FALSE	FALSE	FALSE	DE	10	14462408	FRMD4A	0.358365	0.0942403	DE	TRUE	reported	10	14504407	3408	0.0268	11.23	9.772e-07	CD45RA+ CD28- CD8br AC	CD45RA+ CD28- CD8br AC	0.00700423504899586	24.0246992171784	2	1	TRUE	NA
rs113206087	T	G	T	G	80.23	0.107554	0.0128	0.0322176	FALSE	FALSE	FALSE	DE	2	20848277	LINC02850	0.0822281	0.0618874	DE	TRUE	reported	2	21048037	3408	0.0128	16.2	7.699e-07	CD45RA+ CD28- CD8br AC	CD45RA+ CD28- CD8br AC	0.00714545024539715	24.5125567907585	2	1	TRUE	NA
rs113247718	A	C	A	C	51.36	0.0644802	0.0271	0.00208889	FALSE	FALSE	FALSE	DE	7	46516578	AC004869.2	0.798209	0.252205	DE	TRUE	reported	7	46556176	3408	0.0271	10.9	2.546e-06	CD45RA+ CD28- CD8br AC	CD45RA+ CD28- CD8br AC	0.00647257820454879	22.1892228448547	2	1	TRUE	NA
rs113370154	A	C	A	C	75.73	0.0223753	0.0176	0.0467048	FALSE	FALSE	FALSE	DE	15	56522709	RP11-1129I3.1	0.663985	0.0515063	DE	TRUE	reported	15	56814907	3408	0.0176	13.7	3.462e-08	CD45RA+ CD28- CD8br AC	CD45RA+ CD28- CD8br AC	0.00888625339223979	30.5379469889917	2	1	TRUE	NA
rs113555953	A	C	A	C	76.89	0.0708921	0.0139	0.0214442	FALSE	FALSE	FALSE	DE	4	96977555	COX7A2P2	0.363029	0.077937	DE	TRUE	reported	4	97898706	3408	0.0139	15.6	8.707e-07	CD45RA+ CD28- CD8br AC	CD45RA+ CD28- CD8br AC	0.0070779274078758	24.2792676451336	2	1	TRUE	NA
rs113677798	G	A	G	A	85.98	-0.106908	0.0114	0.0180599	FALSE	FALSE	FALSE	DE	7	79028493	MAGI2	0.208523	0.0850069	DE	TRUE	reported	7	78657809	3408	0.0114	16.13	1.047e-07	CD45RA+ CD28- CD8br AC	CD45RA+ CD28- CD8br AC	0.00826838553621482	28.3969178007646	2	1	TRUE	NA
rs113732250	T	C	T	C	43.5	-0.0630241	0.0405	0.0874021	FALSE	FALSE	FALSE	DE	2	19584120	LINC01808	0.102847	0.0386364	DE	TRUE	reported	2	19783881	3408	0.0405	8.949	1.22e-06	CD45RA+ CD28- CD8br AC	CD45RA+ CD28- CD8br AC	0.00688540162247621	23.6142716706285	2	1	TRUE	NA
rs113960013	G	T	G	T	46.84	-0.0573356	0.0355	0.0466039	FALSE	FALSE	FALSE	DE	5	179235301	ADAMTS2	0.27204	0.0522002	DE	TRUE	reported	5	178662302	3408	0.0355	9.534	9.428e-07	CD45RA+ CD28- CD8br AC	CD45RA+ CD28- CD8br AC	0.00703264768571628	24.1228454910653	2	1	TRUE	NA
rs114245333	C	G	C	G	84.68	0.0640611	0.0116	0.0524777	FALSE	TRUE	FALSE	DE	5	113283529	MCC	0.188111	0.0486717	DE	TRUE	reported	5	112619226	3408	0.0116	17.28	1e-06	CD45RA+ CD28- CD8br AC	CD45RA+ CD28- CD8br AC	0.00699721315009478	24.0004442130787	2	1	TRUE	NA
rs114390483	T	C	T	C	36.18	0.0235462	0.0607	0.0680445	FALSE	FALSE	FALSE	DE	3	176659717	LINC01208	0.583722	0.0429709	DE	TRUE	reported	3	176377505	3408	0.0607	7.335	8.526e-07	CD45RA+ CD28- CD8br AC	CD45RA+ CD28- CD8br AC	0.007088394655202	24.3154295565254	2	1	TRUE	NA
rs115139509	C	T	C	T	61.82	0.0493032	0.0186	0.017865	FALSE	FALSE	FALSE	DE	2	175876400	AC016751.3	0.545984	0.0816563	DE	TRUE	reported	2	176741128	3408	0.0186	13.35	3.75e-06	CD45RA+ CD28- CD8br AC	CD45RA+ CD28- CD8br AC	0.00625276085811117	21.4309058117402	2	1	TRUE	NA
rs115175731	A	G	A	G	31.37	0.078093	0.0885	0.0850952	FALSE	FALSE	FALSE	DE	2	239104678	HDAC4	0.0453994	0.0390283	DE	TRUE	reported	2	240026374	3408	0.0885	6.266	5.845e-07	CD45RA+ CD28- CD8br AC	CD45RA+ CD28- CD8br AC	0.00730073142389176	25.0491684812487	2	1	TRUE	NA
rs115288613	T	C	T	C	76.32	-0.0227283	0.0129	0.0346647	FALSE	FALSE	FALSE	DE	5	176746984	LINC01574	0.706781	0.0604185	DE	TRUE	reported	5	176173985	3408	0.0129	15.69	1.209e-06	CD45RA+ CD28- CD8br AC	CD45RA+ CD28- CD8br AC	0.00689487620063439	23.6469914177033	2	1	TRUE	NA
rs115574834	G	A	G	A	146.6	0.131847	0.0109	0.0145927	FALSE	FALSE	FALSE	DE	5	82328930	ATP6AP1L	0.154117	0.0925149	DE	TRUE	reported	5	81624749	3408	0.0109	17.12	1.653e-17	CD45RA+ CD28- CD8br AC	CD45RA+ CD28- CD8br AC	0.0210627792072021	73.2833775812831	2	1	TRUE	NA
rs115664732	C	T	C	T	60.93	-0.0837515	0.0258	0.00524514	FALSE	FALSE	FALSE	DE	5	80144395	SERINC5	0.587744	0.154492	DE	TRUE	reported	5	79440218	3408	0.0258	11.27	6.891e-08	CD45RA+ CD28- CD8br AC	CD45RA+ CD28- CD8br AC	0.00850366322068702	29.2118849614133	2	1	TRUE	NA
rs116100114	A	G	A	G	87.8	0.106306	0.0117	0.00596467	FALSE	FALSE	FALSE	DE	1	14580344	KAZN	0.465212	0.145566	DE	TRUE	reported	1	14906840	3408	0.0117	16.49	1.085e-07	CD45RA+ CD28- CD8br AC	CD45RA+ CD28- CD8br AC	0.00824993208395946	28.3330141201914	2	1	TRUE	NA
rs116521668	A	T	A	T	80.23	0.0812137	0.0103	0.0445299	FALSE	TRUE	FALSE	DE	3	43864221	RP4-672N11.1	0.121158	0.0523982	DE	TRUE	reported	3	43905713	3408	0.0103	17.28	3.552e-06	CD45RA+ CD28- CD8br AC	CD45RA+ CD28- CD8br AC	0.00628561963385691	21.5442393668776	2	1	TRUE	NA
rs116971245	A	G	A	G	88.97	-0.13839	0.0163	0.000532893	FALSE	FALSE	FALSE	DE	19	13226431	CACNA1A	0.766856	0.466761	DE	TRUE	reported	19	13337245	3408	0.0163	13.87	1.604e-10	CD45RA+ CD28- CD8br AC	CD45RA+ CD28- CD8br AC	0.0119295098930483	41.1224817485688	2	1	TRUE	NA
rs117150020	G	A	G	A	83.88	0.142787	0.0114	0.00372101	FALSE	FALSE	FALSE	DE	11	39719211	RP11-810F22.1	0.430815	0.181248	DE	TRUE	reported	11	39740761	3408	0.0114	16.88	7.024e-07	CD45RA+ CD28- CD8br AC	CD45RA+ CD28- CD8br AC	0.00719344633917662	24.6784009844539	2	1	TRUE	NA
rs117170776	T	C	T	C	62.9	-0.0099844	0.0219	0.0407392	FALSE	FALSE	FALSE	DE	8	3342978	CSMD1	0.857845	0.0557419	DE	TRUE	reported	8	3200500	3408	0.0219	12.09	2.078e-07	CD45RA+ CD28- CD8br AC	CD45RA+ CD28- CD8br AC	0.00787976760873797	27.0516491843674	2	1	TRUE	NA
rs117397768	A	G	A	G	59.95	0.0831221	0.0194	0.0289017	FALSE	FALSE	FALSE	DE	15	67938195	RP11-282M16.1	0.199426	0.0647778	DE	TRUE	reported	15	68230533	3408	0.0194	12.74	2.623e-06	CD45RA+ CD28- CD8br AC	CD45RA+ CD28- CD8br AC	0.00645546117214673	22.1301611483583	2	1	TRUE	NA
rs117584357	C	G	C	G	77.27	-0.00446468	0.0138	0.0118247	FALSE	TRUE	FALSE	DE	21	16368162	MIR99AHG	0.964784	0.101123	DE	TRUE	reported	21	17740482	3408	0.0138	14.97	2.576e-07	CD45RA+ CD28- CD8br AC	CD45RA+ CD28- CD8br AC	0.00775705121898187	26.6270639507292	2	1	TRUE	NA
rs117638796	A	G	A	G	70.95	-0.0296719	0.021	0.07442	FALSE	FALSE	FALSE	DE	15	32121694	CHRNA7	0.475938	0.0416241	DE	TRUE	reported	15	32413895	3408	0.021	12.11	5.147e-09	CD45RA+ CD28- CD8br AC	CD45RA+ CD28- CD8br AC	0.00997159389087227	34.3053275873049	2	1	TRUE	NA
rs117708929	C	T	C	T	77.42	-0.00245409	0.0132	0.00212468	FALSE	FALSE	FALSE	DE	6	124558455	NKAIN2	0.991868	0.240769	DE	TRUE	reported	6	124879601	3408	0.0132	15.36	4.854e-07	CD45RA+ CD28- CD8br AC	CD45RA+ CD28- CD8br AC	0.00739943965162617	25.3903659338993	2	1	TRUE	NA
rs117718749	A	C	A	C	78.22	0.0683315	0.0109	0.0303847	FALSE	FALSE	FALSE	DE	22	46474486	CELSR1	0.28529	0.0639502	DE	TRUE	reported	22	46870383	3408	0.0109	16.67	2.803e-06	CD45RA+ CD28- CD8br AC	CD45RA+ CD28- CD8br AC	0.00641901086435328	22.0043974704134	2	1	TRUE	NA
rs117952492	T	C	T	C	70.4	0.0279023	0.0163	0.0293053	FALSE	FALSE	FALSE	DE	20	8087723	PLCB1	0.668713	0.0652053	DE	TRUE	reported	20	8068370	3408	0.0163	14.06	5.792e-07	CD45RA+ CD28- CD8br AC	CD45RA+ CD28- CD8br AC	0.00730284141167885	25.0564612107381	2	1	TRUE	NA
rs118019384	C	T	C	T	56.72	-0.02095	0.0254	0.0472618	FALSE	FALSE	FALSE	DE	17	29499973	TAOK1	0.681251	0.0510033	DE	TRUE	reported	17	27826991	3408	0.0254	11.4	6.887e-07	CD45RA+ CD28- CD8br AC	CD45RA+ CD28- CD8br AC	0.00721140579655111	24.7404616516169	2	1	TRUE	NA
rs118120777	G	A	G	A	121.8	0.166743	0.0101	0.00294305	FALSE	FALSE	FALSE	DE	11	109387189	RP11-708B6.2	0.423886	0.208508	DE	TRUE	reported	11	109257915	3408	0.0101	18.08	1.922e-11	CD45RA+ CD28- CD8br AC	CD45RA+ CD28- CD8br AC	0.0131417414333996	45.3568391748309	2	1	TRUE	NA
rs11921864	T	C	T	C	35.49	-0.0109979	0.0585	0.0295326	FALSE	FALSE	FALSE	DE	3	140385923	CLSTN2	0.865381	0.0648732	DE	TRUE	reported	3	140104765	3408	0.0585	7.68	3.967e-06	CD45RA+ CD28- CD8br AC	CD45RA+ CD28- CD8br AC	0.0062269757763221	21.3419754583511	2	1	TRUE	NA
rs12077660	T	C	T	C	79.1	0.182483	0.0123	0.00577864	FALSE	FALSE	FALSE	DE	1	223476085	CAPN8	0.212397	0.146338	DE	TRUE	reported	1	223649427	3408	0.0123	15.8	5.788e-07	CD45RA+ CD28- CD8br AC	CD45RA+ CD28- CD8br AC	0.00730057350505834	25.0486226692258	2	1	TRUE	NA
rs12080172	G	C	G	C	36.06	0.00232974	0.0697	0.039351	FALSE	TRUE	FALSE	DE	1	53004705	SCP2	0.967176	0.0566153	DE	TRUE	reported	1	53470377	3408	0.0697	7.292	7.942e-07	CD45RA+ CD28- CD8br AC	CD45RA+ CD28- CD8br AC	0.00712448277019607	24.4401114683457	2	1	TRUE	NA
rs12094286	C	G	C	G	74.01	-0.0438242	0.0169	0.0346777	FALSE	TRUE	FALSE	DE	1	209590337	CAMK1G	0.46098	0.059444	DE	TRUE	reported	1	209763682	3408	0.0169	13.95	1.185e-07	CD45RA+ CD28- CD8br AC	CD45RA+ CD28- CD8br AC	0.00819144757302095	28.1304999492465	2	1	TRUE	NA
rs12130486	C	T	C	T	76.42	-0.0170463	0.0251	0.135332	FALSE	FALSE	FALSE	DE	1	80989589	MTND2P30	0.594608	0.0320318	DE	TRUE	reported	1	81455274	3408	0.0251	11.29	1.546e-11	CD45RA+ CD28- CD8br AC	CD45RA+ CD28- CD8br AC	0.0132655990356584	45.7900629301006	2	1	TRUE	NA
rs12192395	G	A	G	A	82.52	-0.0710369	0.0116	0.0508732	FALSE	FALSE	FALSE	DE	6	70074516	COL19A1	0.15216	0.0496087	DE	TRUE	reported	6	70784408	3408	0.0116	17.15	1.561e-06	CD45RA+ CD28- CD8br AC	CD45RA+ CD28- CD8br AC	0.00674761384736755	23.1385024436299	2	1	TRUE	NA
rs12625333	A	C	A	C	32.15	-0.0319854	0.0773	0.0891979	FALSE	FALSE	FALSE	DE	20	57718906	NKILA	0.404367	0.0383588	DE	TRUE	reported	20	56293962	3408	0.0773	6.492	7.672e-07	CD45RA+ CD28- CD8br AC	CD45RA+ CD28- CD8br AC	0.00714481934747438	24.5103769126773	2	1	TRUE	NA
rs12697911	C	T	C	T	44.51	-0.0147475	0.0409	0.0368293	FALSE	FALSE	FALSE	DE	5	80663194	MSH3	0.799024	0.0579218	DE	TRUE	reported	5	79959013	3408	0.0409	9.3	1.777e-06	CD45RA+ CD28- CD8br AC	CD45RA+ CD28- CD8br AC	0.00667637115023672	22.8925593605763	2	1	TRUE	NA
rs13010105	G	A	G	A	98.72	0.0328044	0.0113	0.0250263	FALSE	FALSE	FALSE	DE	2	41880840	LINC01913	0.640313	0.0702057	DE	TRUE	reported	2	42107980	3408	0.0113	17.57	2.077e-08	CD45RA+ CD28- CD8br AC	CD45RA+ CD28- CD8br AC	0.00917830931721105	31.5509055043781	2	1	TRUE	NA
rs13104493	G	A	G	A	84.59	0.140134	0.0185	0.000775357	FALSE	FALSE	FALSE	DE	4	32689249	RP11-20M7.1	0.764042	0.466834	DE	TRUE	reported	4	32690871	3408	0.0185	13.57	5.081e-10	CD45RA+ CD28- CD8br AC	CD45RA+ CD28- CD8br AC	0.0112734017956735	38.8350091782692	2	1	TRUE	NA
rs13249758	G	A	G	A	85.91	-0.16021	0.0106	0.00892633	FALSE	FALSE	FALSE	DE	8	127258986	PCAT1	0.166803	0.11588	DE	TRUE	reported	8	128271231	3408	0.0106	17.34	7.631e-07	CD45RA+ CD28- CD8br AC	CD45RA+ CD28- CD8br AC	0.0071510995664058	24.5320764444028	2	1	TRUE	NA
rs13360609	A	T	A	T	93.82	-0.0599606	0.0126	0.0669136	FALSE	TRUE	FALSE	DE	5	181075672	CTB-14A14.1	0.176096	0.0443209	DE	TRUE	reported	5	180502672	3408	0.0126	16.39	1.123e-08	CD45RA+ CD28- CD8br AC	CD45RA+ CD28- CD8br AC	0.00952308632869717	32.7474892022638	2	1	TRUE	NA
rs137976632	T	C	T	C	76.4	0.0320205	0.0217	0.0412852	FALSE	FALSE	FALSE	DE	4	14227560	RP11-669M16.1	0.559738	0.054902	DE	TRUE	reported	4	14229184	3408	0.0217	11.98	2.035e-10	CD45RA+ CD28- CD8br AC	CD45RA+ CD28- CD8br AC	0.0117929227800153	40.6460304875865	2	1	TRUE	NA
rs138020305	T	C	T	C	64.03	-0.096	0.0204	0.0035493	FALSE	FALSE	FALSE	DE	15	94641737	RP11-57P19.1	0.608761	0.187558	DE	TRUE	reported	15	95184966	3408	0.0204	12.28	1.949e-07	CD45RA+ CD28- CD8br AC	CD45RA+ CD28- CD8br AC	0.00791443315438638	27.1716071926636	2	1	TRUE	NA
rs138281138	A	C	A	C	80.9	-0.263244	0.0109	0.00634238	FALSE	FALSE	FALSE	DE	4	66675683	RNU6-699P	0.0542588	0.136767	DE	TRUE	reported	4	67541401	3408	0.0109	17.13	2.412e-06	CD45RA+ CD28- CD8br AC	CD45RA+ CD28- CD8br AC	0.00650204110032134	22.2908882593192	2	1	TRUE	NA
rs138296471	A	G	A	G	69.27	0.0465084	0.0183	0.00818639	FALSE	FALSE	FALSE	DE	1	96497714	EEF1A1P11	0.696894	0.119401	DE	TRUE	reported	1	96963270	3408	0.0183	13.49	2.973e-07	CD45RA+ CD28- CD8br AC	CD45RA+ CD28- CD8br AC	0.00767749830567264	26.3518757102377	2	1	TRUE	NA
rs138562176	A	G	A	G	47.62	0.232474	0.0401	0.00482176	FALSE	FALSE	FALSE	DE	16	4157227	RP11-95P2.3	0.139371	0.157275	DE	TRUE	reported	16	4207228	3408	0.0401	9.034	1.444e-07	CD45RA+ CD28- CD8br AC	CD45RA+ CD28- CD8br AC	0.00808709535665631	27.769219107675	2	1	TRUE	NA
rs138948609	A	G	A	G	59.98	-0.136309	0.0318	0.0247725	FALSE	FALSE	FALSE	DE	10	130798600	MIR378C	0.0527558	0.0703741	DE	TRUE	reported	10	132596864	3408	0.0318	10.31	6.471e-09	CD45RA+ CD28- CD8br AC	CD45RA+ CD28- CD8br AC	0.00983341285360719	33.8252215477296	2	1	TRUE	NA
rs139017095	C	T	C	T	82.9	0.0505107	0.0122	0.0443435	FALSE	FALSE	FALSE	DE	12	12031759	BCL2L14	0.338555	0.052779	DE	TRUE	reported	12	12184693	3408	0.0122	15.83	1.726e-07	CD45RA+ CD28- CD8br AC	CD45RA+ CD28- CD8br AC	0.00798301149972995	27.4089430758502	2	1	TRUE	NA
rs139445618	T	C	T	C	62.93	-0.277984	0.0169	0.00103135	FALSE	FALSE	FALSE	DE	10	23766522	KIAA1217	0.448817	0.36703	DE	TRUE	reported	10	24055451	3408	0.0169	13.44	2.951e-06	CD45RA+ CD28- CD8br AC	CD45RA+ CD28- CD8br AC	0.00639193643269	21.9109891394992	2	1	TRUE	NA
rs139741196	A	G	A	G	100.8	0.0718638	0.0101	0.0178255	FALSE	FALSE	FALSE	DE	8	116018255	LINC00536	0.387419	0.0831461	DE	TRUE	reported	8	117030480	3408	0.0101	17.73	1.441e-08	CD45RA+ CD28- CD8br AC	CD45RA+ CD28- CD8br AC	0.00939516582767276	32.3034308991538	2	1	TRUE	NA
rs140068319	C	T	C	T	59.12	0.239979	0.0214	0.00488716	FALSE	FALSE	FALSE	DE	2	176909576	RNU6-187P	0.126962	0.15724	DE	TRUE	reported	2	177774304	3408	0.0214	12.54	2.503e-06	CD45RA+ CD28- CD8br AC	CD45RA+ CD28- CD8br AC	0.00647964126592301	22.2135942738551	2	1	TRUE	NA
rs140800343	T	C	T	C	69.9	0.129772	0.0211	0.00238394	FALSE	FALSE	FALSE	DE	19	49497913	RPS11	0.588002	0.239549	DE	TRUE	reported	19	50001170	3408	0.0211	12.06	7.476e-09	CD45RA+ CD28- CD8br AC	CD45RA+ CD28- CD8br AC	0.00976113050623396	33.5741319882032	2	1	TRUE	NA
rs140899856	G	T	G	T	50.94	0.119817	0.0301	0.00614118	FALSE	FALSE	FALSE	DE	9	108432287	RP11-505C13.1	0.406645	0.144391	DE	TRUE	reported	9	111194567	3408	0.0301	10.79	2.454e-06	CD45RA+ CD28- CD8br AC	CD45RA+ CD28- CD8br AC	0.00649747148982184	22.2751198504941	2	1	TRUE	NA
rs140976870	T	C	T	C	110.2	-0.0457813	0.0113	0.00917756	FALSE	FALSE	FALSE	DE	5	121084661	CTD-2613O8.1	0.693883	0.116317	DE	TRUE	reported	5	120420356	3408	0.0113	16.85	6.986e-11	CD45RA+ CD28- CD8br AC	CD45RA+ CD28- CD8br AC	0.0123950152605978	42.74727510487	2	1	TRUE	NA
rs141291585	A	C	A	C	88.95	-0.0059315	0.0134	0.00427002	FALSE	FALSE	FALSE	DE	6	158838535	OSTCP1	0.971571	0.166436	DE	TRUE	reported	6	159259567	3408	0.0134	15.51	1.071e-08	CD45RA+ CD28- CD8br AC	CD45RA+ CD28- CD8br AC	0.00955867020378356	32.8710340881932	2	1	TRUE	NA
rs141309221	A	C	A	C	73.87	-0.0176731	0.0129	0.050136	FALSE	FALSE	FALSE	DE	14	94551948	RP11-262P9.1	0.725219	0.0502803	DE	TRUE	reported	14	95018285	3408	0.0129	15.3	1.429e-06	CD45RA+ CD28- CD8br AC	CD45RA+ CD28- CD8br AC	0.00679349570712429	23.2969138627814	2	1	TRUE	NA
rs141709088	T	C	T	C	63.83	-0.125795	0.0154	0.0013889	FALSE	FALSE	FALSE	DE	1	110922653	RP11-96K19.4	0.666352	0.29176	DE	TRUE	reported	1	111465275	3408	0.0154	13.93	4.724e-06	CD45RA+ CD28- CD8br AC	CD45RA+ CD28- CD8br AC	0.00612322771818482	20.9842046718281	2	1	TRUE	NA
rs142978760	A	G	A	G	80.7	0.0843042	0.0142	0.011659	FALSE	FALSE	FALSE	DE	6	6046879	NRN1	0.410806	0.102501	DE	TRUE	reported	6	6047112	3408	0.0142	15.86	3.784e-07	CD45RA+ CD28- CD8br AC	CD45RA+ CD28- CD8br AC	0.00753970335621457	25.8753218825075	2	1	TRUE	NA
rs143039046	C	T	C	T	69.46	0.0655952	0.017	0.00219828	FALSE	FALSE	FALSE	DE	9	132685684	GTF3C4	0.785972	0.241562	DE	TRUE	reported	9	135561071	3408	0.017	13.63	3.628e-07	CD45RA+ CD28- CD8br AC	CD45RA+ CD28- CD8br AC	0.00756277717755149	25.9551117938558	2	1	TRUE	NA
rs143159954	T	C	T	C	58.22	-0.0511372	0.0223	0.097961	FALSE	FALSE	FALSE	DE	7	44921377	AC004854.5	0.161385	0.0365154	DE	TRUE	reported	7	44960976	3408	0.0223	12.11	1.606e-06	CD45RA+ CD28- CD8br AC	CD45RA+ CD28- CD8br AC	0.00673629497172953	23.0994252156407	2	1	TRUE	NA
rs143187995	G	T	G	T	92.75	0.0226751	0.0103	0.0756179	FALSE	FALSE	FALSE	DE	19	20030422	ZNF682	0.584865	0.0415073	DE	TRUE	reported	19	20141231	3408	0.0103	17.98	2.623e-07	CD45RA+ CD28- CD8br AC	CD45RA+ CD28- CD8br AC	0.00774766803040091	26.5946034706361	2	1	TRUE	NA
rs143425033	A	C	A	C	56.18	0.00737558	0.0263	0.0136173	FALSE	FALSE	FALSE	DE	8	93228498	LINC00535,RP11-388K12.1	0.936373	0.0923912	DE	TRUE	reported	8	94240727	3408	0.0263	11.42	9.105e-07	CD45RA+ CD28- CD8br AC	CD45RA+ CD28- CD8br AC	0.00705112742044003	24.1866833804119	2	1	TRUE	NA
rs143487320	A	G	A	G	87.82	0.0195579	0.0122	0.0248683	FALSE	FALSE	FALSE	DE	2	1667190	PXDN	0.782161	0.0707327	DE	TRUE	reported	2	1670962	3408	0.0122	16.49	1.076e-07	CD45RA+ CD28- CD8br AC	CD45RA+ CD28- CD8br AC	0.00825365999822915	28.3459235694465	2	1	TRUE	NA
rs143565014	T	G	T	G	50.35	-0.056463	0.0304	0.015506	FALSE	FALSE	FALSE	DE	2	218071374	RUFY4	0.523832	0.0885764	DE	TRUE	reported	2	218936097	3408	0.0304	10.47	1.575e-06	CD45RA+ CD28- CD8br AC	CD45RA+ CD28- CD8br AC	0.00674013950489897	23.1126979622863	2	1	TRUE	NA
rs143604762	C	T	C	T	76.34	-0.0409684	0.0117	0.0231607	FALSE	FALSE	FALSE	DE	12	130515587	RIMBP2	0.575366	0.0731359	DE	TRUE	reported	12	131000132	3408	0.0117	16.34	3.119e-06	CD45RA+ CD28- CD8br AC	CD45RA+ CD28- CD8br AC	0.00636396749573072	21.8145000597749	2	1	TRUE	NA
rs143647291	A	G	A	G	77.6	-0.026889	0.0135	0.0227562	FALSE	FALSE	FALSE	DE	5	11884948	CTNND2	0.718426	0.0745747	DE	TRUE	reported	5	11885060	3408	0.0135	16.63	3.195e-06	CD45RA+ CD28- CD8br AC	CD45RA+ CD28- CD8br AC	0.00634853379341862	21.7612581833481	2	1	TRUE	NA
rs143940797	A	G	A	G	43.94	0.000214153	0.0565	0.0135524	FALSE	FALSE	FALSE	DE	1	52179211	ZFYVE9	0.998204	0.0951174	DE	TRUE	reported	1	52644883	3408	0.0565	7.987	4.034e-08	CD45RA+ CD28- CD8br AC	CD45RA+ CD28- CD8br AC	0.00880264694935357	30.2480786668992	2	1	TRUE	NA
rs145021762	A	G	A	G	77.03	0.0383258	0.0207	0.0267589	FALSE	FALSE	FALSE	DE	10	22122525	ADIPOR1P1	0.572025	0.0678246	DE	TRUE	reported	10	22411454	3408	0.0207	13.23	6.37e-09	CD45RA+ CD28- CD8br AC	CD45RA+ CD28- CD8br AC	0.00984922037894765	33.8801375519135	2	1	TRUE	NA
rs145311142	C	T	C	T	61.4	0.172784	0.022	0.0079164	FALSE	FALSE	FALSE	DE	10	15711880	ITGA8	0.178548	0.128441	DE	TRUE	reported	10	15753879	3408	0.022	12.07	3.811e-07	CD45RA+ CD28- CD8br AC	CD45RA+ CD28- CD8br AC	0.00753593952879839	25.8623068153228	2	1	TRUE	NA
rs146048755	G	C	G	C	77.17	-0.0535903	0.016	0.0179846	FALSE	TRUE	FALSE	DE	16	35598297	C1QL1P1	0.547386	0.0890675	DE	TRUE	reported	16	34832668	3408	0.016	16.26	2.159e-06	CD45RA+ CD28- CD8br AC	CD45RA+ CD28- CD8br AC	0.00656591698796701	22.5113207241801	2	1	TRUE	NA
rs146712671	T	A	T	A	80.43	0.0361377	0.0109	0.00885729	FALSE	TRUE	FALSE	DE	12	4776456	GALNT8	0.754745	0.115682	DE	TRUE	reported	12	4885622	3408	0.0109	17.45	4.162e-06	CD45RA+ CD28- CD8br AC	CD45RA+ CD28- CD8br AC	0.00619507875510527	21.2319719784211	2	1	TRUE	NA
rs146863207	C	T	C	T	75.62	-0.047991	0.0167	0.0328089	FALSE	FALSE	FALSE	DE	11	130498159	ADAMTS15	0.434631	0.0614253	DE	TRUE	reported	11	130368054	3408	0.0167	13.68	3.503e-08	CD45RA+ CD28- CD8br AC	CD45RA+ CD28- CD8br AC	0.00888638261328898	30.5383950436156	2	1	TRUE	NA
rs148229455	G	A	G	A	56.76	0.027882	0.0219	0.0104765	FALSE	FALSE	FALSE	DE	1	66494472	SGIP1	0.798395	0.109159	DE	TRUE	reported	1	66960155	3408	0.0219	12.11	2.868e-06	CD45RA+ CD28- CD8br AC	CD45RA+ CD28- CD8br AC	0.00640481191617344	21.9554096558751	2	1	TRUE	NA
rs148543438	G	A	G	A	72.76	0.0128198	0.0126	0.00581514	FALSE	FALSE	FALSE	DE	3	188716418	LPP	0.932351	0.15102	DE	TRUE	reported	3	188434206	3408	0.0126	15.85	4.597e-06	CD45RA+ CD28- CD8br AC	CD45RA+ CD28- CD8br AC	0.00614539940464925	21.0606565182642	2	1	TRUE	NA
rs149168806	T	C	T	C	76.79	0.0425231	0.0107	0.00826672	FALSE	FALSE	FALSE	DE	7	79205557	MAGI2	0.736131	0.126188	DE	TRUE	reported	7	78834873	3408	0.0107	16.56	3.663e-06	CD45RA+ CD28- CD8br AC	CD45RA+ CD28- CD8br AC	0.00626985573729513	21.4898670071759	2	1	TRUE	NA
rs150635355	A	T	A	T	93.79	0.0510516	0.0135	0.00626531	FALSE	TRUE	FALSE	DE	18	41082333	RP11-142I20.2	0.721142	0.143029	DE	TRUE	reported	18	38662297	3408	0.0135	15.05	5.142e-10	CD45RA+ CD28- CD8br AC	CD45RA+ CD28- CD8br AC	0.0112672878295478	38.813707562276	2	1	TRUE	NA
rs150645052	A	G	A	G	78.74	0.136172	0.0142	0.00529868	FALSE	FALSE	FALSE	DE	22	43494042	MPPED1	0.366698	0.150854	DE	TRUE	reported	22	43889922	3408	0.0142	14.66	8.379e-08	CD45RA+ CD28- CD8br AC	CD45RA+ CD28- CD8br AC	0.00839387494990532	28.8315464751019	2	1	TRUE	NA
rs150963951	T	G	T	G	84.53	-0.295821	0.0125	0.00246395	FALSE	FALSE	FALSE	DE	7	70045124	AUTS2	0.171951	0.216566	DE	TRUE	reported	7	69510110	3408	0.0125	16.18	1.868e-07	CD45RA+ CD28- CD8br AC	CD45RA+ CD28- CD8br AC	0.00794512642614228	27.2778263867134	2	1	TRUE	NA
rs150989489	C	A	C	A	44.8	-0.17555	0.0345	0.0222664	FALSE	FALSE	FALSE	DE	12	52649879	KRT2	0.0182802	0.0743889	DE	TRUE	reported	12	53043663	3408	0.0345	9.776	4.742e-06	CD45RA+ CD28- CD8br AC	CD45RA+ CD28- CD8br AC	0.00612443555670801	20.9883694221136	2	1	TRUE	NA
rs1556555	T	C	T	C	-72.94	-0.164866	0.9795	0.971034	FALSE	FALSE	FALSE	DE	1	242680769	RP11-435I3.1	0.011273	0.0650583	DE	TRUE	reported	1	242844071	3408	0.0205	12.7	1.017e-08	CD45RA+ CD28- CD8br AC	CD45RA+ CD28- CD8br AC	0.0095860838587722	32.9662185585874	2	1	TRUE	NA
rs1616821	T	C	T	C	63.94	-0.0085761	0.0201	0.0540031	FALSE	FALSE	FALSE	DE	18	77155921	MBP	0.859211	0.0483492	DE	TRUE	reported	18	74867877	3408	0.0201	12.75	5.588e-07	CD45RA+ CD28- CD8br AC	CD45RA+ CD28- CD8br AC	0.00732541462834832	25.1344827316326	2	1	TRUE	NA
rs17462372	C	T	C	T	76.12	0.0358406	0.0114	0.0352522	FALSE	FALSE	FALSE	DE	14	36212413	RP11-259K15.2	0.544088	0.0590802	DE	TRUE	reported	14	36681619	3408	0.0114	16.46	3.884e-06	CD45RA+ CD28- CD8br AC	CD45RA+ CD28- CD8br AC	0.00623622067767588	21.3738597342002	2	1	TRUE	NA
rs17476920	C	T	C	T	76.61	0.0836527	0.0135	0.00920342	FALSE	FALSE	FALSE	DE	1	203366263	RP11-435P24.2	0.469495	0.115654	DE	TRUE	reported	1	203335391	3408	0.0135	15.23	5.177e-07	CD45RA+ CD28- CD8br AC	CD45RA+ CD28- CD8br AC	0.00736985581985367	25.2880985627876	2	1	TRUE	NA
rs17501774	G	A	G	A	76.16	0.13101	0.0163	0.0188424	FALSE	FALSE	FALSE	DE	7	81793088	HGF	0.103247	0.0804083	DE	TRUE	reported	7	81422404	3408	0.0163	14.08	6.739e-08	CD45RA+ CD28- CD8br AC	CD45RA+ CD28- CD8br AC	0.00851209371297636	29.2410941198153	2	1	TRUE	NA
rs182750448	C	T	C	T	101.3	0.159676	0.0104	0.0218364	FALSE	FALSE	FALSE	DE	5	158683920	EBF1	0.0292793	0.0732558	DE	TRUE	reported	5	158110928	3408	0.0104	17.85	1.505e-08	CD45RA+ CD28- CD8br AC	CD45RA+ CD28- CD8br AC	0.00936176958372448	32.1875193417144	2	1	TRUE	NA
rs183203143	T	C	T	C	56.7	-0.140223	0.0232	0.0148843	FALSE	FALSE	FALSE	DE	6	53625536	LINC01564	0.120223	0.0902431	DE	TRUE	reported	6	53490334	3408	0.0232	12.1	2.908e-06	CD45RA+ CD28- CD8br AC	CD45RA+ CD28- CD8br AC	0.00640186568896179	21.945245047912	2	1	TRUE	NA
rs184269765	T	C	T	C	68.03	-0.240471	0.0144	0.001187	FALSE	FALSE	FALSE	DE	1	36046388	AGO3	0.460968	0.326172	DE	TRUE	reported	1	36511989	3408	0.0144	14.85	4.771e-06	CD45RA+ CD28- CD8br AC	CD45RA+ CD28- CD8br AC	0.00612043387575494	20.9745712572738	2	1	TRUE	NA
rs185445248	T	C	T	C	41.58	0.183401	0.0528	0.00158848	FALSE	FALSE	FALSE	DE	1	8289713	RNU6-991P	0.524588	0.288235	DE	TRUE	reported	1	8349773	3408	0.0528	8.012	2.236e-07	CD45RA+ CD28- CD8br AC	CD45RA+ CD28- CD8br AC	0.00784095208417342	26.9173403748069	2	1	TRUE	NA
rs186624935	A	G	A	G	65.01	-0.0294093	0.0179	0.0182531	FALSE	FALSE	FALSE	DE	4	134830199	CTD-2012I17.1	0.718183	0.0814911	DE	TRUE	reported	4	135751354	3408	0.0179	12.92	5.087e-07	CD45RA+ CD28- CD8br AC	CD45RA+ CD28- CD8br AC	0.00737430728862119	25.3034863085565	2	1	TRUE	NA
rs191610279	C	T	C	T	69.46	-0.123937	0.0163	0.0161788	FALSE	FALSE	FALSE	DE	1	81250331	RN7SKP247	0.153628	0.086862	DE	TRUE	reported	1	81716016	3408	0.0163	14.77	2.686e-06	CD45RA+ CD28- CD8br AC	CD45RA+ CD28- CD8br AC	0.00644762465355019	22.1031222056455	2	1	TRUE	NA
rs2417302	A	G	A	G	78.03	-0.0304553	0.0125	0.0749069	FALSE	FALSE	FALSE	DE	9	101876919	MTND3P4	0.471589	0.0423052	DE	TRUE	reported	9	104639201	3408	0.0125	16.22	1.56e-06	CD45RA+ CD28- CD8br AC	CD45RA+ CD28- CD8br AC	0.00674501132173925	23.1295174186994	2	1	TRUE	NA
rs28626888	G	A	G	A	60.48	-0.024627	0.026	0.182047	FALSE	FALSE	FALSE	DE	7	159203863	PIP5K1P2	0.383618	0.0282663	DE	TRUE	reported	7	158996552	3408	0.026	11.23	7.641e-08	CD45RA+ CD28- CD8br AC	CD45RA+ CD28- CD8br AC	0.0084388635152627	28.9873897588232	2	1	TRUE	NA
rs2873899	C	T	C	T	-40.85	0.0216312	0.9573	0.927857	FALSE	FALSE	FALSE	DE	8	139226654	CTD-2534J5.1	0.60847	0.0422271	DE	TRUE	reported	8	140238897	3408	0.0427	8.8	3.593e-06	CD45RA+ CD28- CD8br AC	CD45RA+ CD28- CD8br AC	0.00628321350804538	21.5359401182621	2	1	TRUE	NA
rs28914837	T	A	T	A	35.5	-0.0268936	0.0651	0.0282385	FALSE	TRUE	FALSE	DE	7	7720195	RP11-505D17.1,UMAD1	0.68259	0.0657658	DE	TRUE	reported	7	7759826	3408	0.0651	7.259	1.052e-06	CD45RA+ CD28- CD8br AC	CD45RA+ CD28- CD8br AC	0.00696893417342187	23.9027666016847	2	1	TRUE	NA
rs34265859	C	G	C	G	116.2	-0.00972064	0.0106	0.00331952	FALSE	TRUE	FALSE	DE	16	25920469	CTD-2337L2.1,HS3ST4	0.959477	0.191316	DE	TRUE	reported	16	25931790	3408	0.0106	18	1.246e-10	CD45RA+ CD28- CD8br AC	CD45RA+ CD28- CD8br AC	0.0120806183843949	41.6497408421724	2	1	TRUE	NA
rs34791237	G	A	G	A	65.77	-0.0319678	0.0157	0.0264365	FALSE	FALSE	FALSE	DE	10	97658958	PI4K2A,RP11-548K23.11	0.640919	0.0685394	DE	TRUE	reported	10	99418715	3408	0.0157	14.27	4.203e-06	CD45RA+ CD28- CD8br AC	CD45RA+ CD28- CD8br AC	0.00619454663648861	21.2301369171123	2	1	TRUE	NA
rs35901634	A	G	A	G	75.83	-0.140558	0.0213	0.02578	FALSE	FALSE	FALSE	DE	6	20219418	RP11-239H6.2	0.0562769	0.0736338	DE	TRUE	reported	6	20219649	3408	0.0213	12.29	7.686e-10	CD45RA+ CD28- CD8br AC	CD45RA+ CD28- CD8br AC	0.0110472530269241	38.0472615348607	2	1	TRUE	NA
rs368900072	A	G	A	G	92.55	0.100441	0.0147	0.171753	FALSE	FALSE	FALSE	DE	1	120352068	U1	0.000485937	0.0287931	DE	TRUE	reported	1	144531120	3408	0.0147	18.76	8.515e-07	CD45RA+ CD28- CD8br AC	CD45RA+ CD28- CD8br AC	0.00709083065139351	24.323845467648	2	1	TRUE	NA
rs41317365	G	C	G	C	68.24	0.049685	0.0154	0.00362519	FALSE	TRUE	FALSE	DE	17	50194880	COL1A1	0.792286	0.18867	DE	TRUE	reported	17	48272241	3408	0.0154	14.68	3.464e-06	CD45RA+ CD28- CD8br AC	CD45RA+ CD28- CD8br AC	0.00630059218339463	21.5958838335171	2	1	TRUE	NA
rs4797360	G	A	G	A	89.65	-0.0114119	0.0109	0.0258943	FALSE	FALSE	FALSE	DE	18	9193265	ANKRD12,RP11-21J18.1	0.868344	0.0688445	DE	TRUE	reported	18	9193263	3408	0.0109	16.79	9.925e-08	CD45RA+ CD28- CD8br AC	CD45RA+ CD28- CD8br AC	0.00829624496536714	28.4933985664435	2	1	TRUE	NA
rs4810335	T	C	T	C	83.21	-0.0125481	0.0116	0.050872	FALSE	FALSE	FALSE	DE	20	41709266	ENSG10010135647.1	0.80009	0.0495522	DE	TRUE	reported	20	40337905	3408	0.0116	16.96	9.669e-07	CD45RA+ CD28- CD8br AC	CD45RA+ CD28- CD8br AC	0.00701363317807867	24.0571627191535	2	1	TRUE	NA
rs4908331	T	C	T	C	70.72	-0.054532	0.0205	0.0206366	FALSE	FALSE	FALSE	DE	1	99606824	LINC01708	0.480069	0.0772199	DE	TRUE	reported	1	100072380	3408	0.0205	12.63	2.299e-08	CD45RA+ CD28- CD8br AC	CD45RA+ CD28- CD8br AC	0.00911593169888268	31.3345065882713	2	1	TRUE	NA
rs550385698	T	C	T	C	90.15	0.105298	0.0114	0.00697834	FALSE	FALSE	FALSE	DE	1	83232861	LINC01362	0.439186	0.13612	DE	TRUE	reported	1	83698544	3408	0.0114	17.28	1.933e-07	CD45RA+ CD28- CD8br AC	CD45RA+ CD28- CD8br AC	0.00792300226260401	27.201261361744	2	1	TRUE	NA
rs55691649	C	G	C	G	55.03	-0.11179	0.0261	0.0156849	FALSE	TRUE	FALSE	DE	5	142814296	ARHGAP26	0.199934	0.0872177	DE	TRUE	reported	5	142193861	3408	0.0261	10.86	4.273e-07	CD45RA+ CD28- CD8br AC	CD45RA+ CD28- CD8br AC	0.00747790549666553	25.661641451305	2	1	TRUE	NA
rs56072341	G	A	G	A	58.53	-0.01659	0.0204	0.0963161	FALSE	FALSE	FALSE	DE	17	42087284	ZNF385C	0.651847	0.0367689	DE	TRUE	reported	17	40239302	3408	0.0204	12.4	2.437e-06	CD45RA+ CD28- CD8br AC	CD45RA+ CD28- CD8br AC	0.00649507419491564	22.2668475347075	2	1	TRUE	NA
rs56215643	T	A	T	A	46.64	-0.109459	0.0431	0.0552139	FALSE	TRUE	FALSE	DE	4	12208696	LINC02270	0.0213604	0.0475588	DE	TRUE	reported	4	12210320	3408	0.0431	8.737	9.993e-08	CD45RA+ CD28- CD8br AC	CD45RA+ CD28- CD8br AC	0.00829232850892441	28.479835049507	2	1	TRUE	NA
rs568474553	C	A	C	A	73.59	0.625818	0.0131	0.000396776	FALSE	FALSE	FALSE	DE	2	239601260	AC079612.1	0.335693	0.650058	DE	TRUE	reported	2	240522954	3408	0.0131	15.58	2.412e-06	CD45RA+ CD28- CD8br AC	CD45RA+ CD28- CD8br AC	0.00650383192441607	22.2970679166986	2	1	TRUE	NA
rs573830319	A	G	A	G	51.21	0.0720369	0.0314	0.00122896	FALSE	FALSE	FALSE	DE	1	37927767	INPP5B	0.836333	0.348701	DE	TRUE	reported	1	38393439	3408	0.0314	10.5	1.124e-06	CD45RA+ CD28- CD8br AC	CD45RA+ CD28- CD8br AC	0.00693123604670058	23.7725632221903	2	1	TRUE	NA
rs58338486	G	A	G	A	65.33	0.0849748	0.0191	0.00177993	FALSE	FALSE	FALSE	DE	14	78250399	NRXN3	0.743337	0.259516	DE	TRUE	reported	14	78716742	3408	0.0191	13.12	6.654e-07	CD45RA+ CD28- CD8br AC	CD45RA+ CD28- CD8br AC	0.00722287042770445	24.7800799836716	2	1	TRUE	NA
rs59615051	C	T	C	T	126	-0.0322435	0.0122	0.0575917	FALSE	FALSE	FALSE	DE	13	113854910	GAS6	0.490028	0.0467119	DE	TRUE	reported	13	114557883	3408	0.0122	15.9	3.047e-15	CD45RA+ CD28- CD8br AC	CD45RA+ CD28- CD8br AC	0.0180932875134161	62.7612954336915	2	1	TRUE	NA
rs59673378	T	C	T	C	107.7	0.00967836	0.0107	0.045423	FALSE	FALSE	FALSE	DE	16	7168980	RBFOX1	0.852248	0.0519642	DE	TRUE	reported	16	7218981	3408	0.0107	17.44	7.354e-10	CD45RA+ CD28- CD8br AC	CD45RA+ CD28- CD8br AC	0.0110663906284981	38.1139098959525	2	1	TRUE	NA
rs60537788	G	A	G	A	62.07	-0.0247578	0.0198	0.0460075	FALSE	FALSE	FALSE	DE	6	897473	RP5-1077H22.2	0.636611	0.0524039	DE	TRUE	reported	6	897475	3408	0.0198	12.95	1.716e-06	CD45RA+ CD28- CD8br AC	CD45RA+ CD28- CD8br AC	0.00669586380960687	22.9598481518349	2	1	TRUE	NA
rs60576393	T	C	T	C	81.68	0.0334855	0.0106	0.0583188	FALSE	FALSE	FALSE	DE	4	179648386	RP11-404J23.1	0.469165	0.0462611	DE	TRUE	reported	4	180569539	3408	0.0106	16.98	1.578e-06	CD45RA+ CD28- CD8br AC	CD45RA+ CD28- CD8br AC	0.00674400209495764	23.1260331514471	2	1	TRUE	NA
rs61759531	G	C	G	C	67.61	-0.118151	0.0161	0.0100723	FALSE	TRUE	FALSE	DE	11	130903384	SNX19	0.289878	0.111633	DE	TRUE	reported	11	130773279	3408	0.0161	14.06	1.573e-06	CD45RA+ CD28- CD8br AC	CD45RA+ CD28- CD8br AC	0.00673930165258283	23.1098053782738	2	1	TRUE	NA
rs62175716	C	T	C	T	67.88	-0.0748582	0.0179	0.0177384	FALSE	FALSE	FALSE	DE	2	151920888	CACNB4,CTD-2021K4.1	0.377391	0.0848047	DE	TRUE	reported	2	152777402	3408	0.0179	13.44	4.644e-07	CD45RA+ CD28- CD8br AC	CD45RA+ CD28- CD8br AC	0.00742928470047305	25.4935424748807	2	1	TRUE	NA
rs644267	G	A	G	A	-18.1	-0.0278569	0.6989	0.728257	FALSE	FALSE	FALSE	DE	9	25961441	FAM71BP1	0.256388	0.0245441	DE	TRUE	reported	9	25961439	3408	0.3011	3.883	3.244e-06	CD45RA+ CD28- CD8br AC	CD45RA+ CD28- CD8br AC	0.00633523417993639	21.7153796321392	2	1	TRUE	NA
rs6454350	G	A	G	A	86.77	-0.0938819	0.0116	0.059222	FALSE	FALSE	FALSE	DE	6	83953079	CYB5R4	0.0428578	0.0463593	DE	TRUE	reported	6	84662798	3408	0.0116	16.35	1.194e-07	CD45RA+ CD28- CD8br AC	CD45RA+ CD28- CD8br AC	0.00819652411221475	28.1480775223277	2	1	TRUE	NA
rs6990009	T	G	T	G	50.06	-0.194714	0.0274	0.00269281	FALSE	FALSE	FALSE	DE	8	6862589	GS1-24F4.2	0.366655	0.215689	DE	TRUE	reported	8	6720111	3408	0.0274	10.81	3.736e-06	CD45RA+ CD28- CD8br AC	CD45RA+ CD28- CD8br AC	0.00625325924469115	21.4326247462505	2	1	TRUE	NA
rs7084169	T	C	T	C	67.57	0.522678	0.0151	0.00256432	FALSE	FALSE	FALSE	DE	10	50964335	RP11-96B5.4	0.0172914	0.219571	DE	TRUE	reported	10	52724095	3408	0.0151	14.71	4.544e-06	CD45RA+ CD28- CD8br AC	CD45RA+ CD28- CD8br AC	0.00615321856792169	21.0876191721848	2	1	TRUE	NA
rs7139515	T	C	T	C	77.93	-0.0392375	0.0123	0.00182393	FALSE	FALSE	FALSE	DE	13	95602152	DZIP1	0.882881	0.266347	DE	TRUE	reported	13	96254406	3408	0.0123	15.84	9.116e-07	CD45RA+ CD28- CD8br AC	CD45RA+ CD28- CD8br AC	0.00705221950045747	24.1904560242574	2	1	TRUE	NA
rs7235263	G	T	G	T	64.3	-0.0558464	0.02	0.0287001	FALSE	FALSE	FALSE	DE	18	76696723	LINC01879	0.393171	0.0654031	DE	TRUE	reported	18	74408679	3408	0.02	12.79	5.238e-07	CD45RA+ CD28- CD8br AC	CD45RA+ CD28- CD8br AC	0.0073616021309927	25.2595677459074	2	1	TRUE	NA
rs72631493	G	A	G	A	45.26	-0.00483234	0.0355	0.0496804	FALSE	FALSE	FALSE	DE	17	834947	NXN	0.923208	0.0501315	DE	TRUE	reported	17	738187	3408	0.0355	9.6	2.513e-06	CD45RA+ CD28- CD8br AC	CD45RA+ CD28- CD8br AC	0.00647983182712667	22.2142518191469	2	1	TRUE	NA
rs73034893	T	C	T	C	60.21	-0.0409257	0.0233	0.0641582	FALSE	FALSE	FALSE	DE	19	45220786	EXOC3L2,MARK4	0.358127	0.0445357	DE	TRUE	reported	19	45724044	3408	0.0233	11.84	3.899e-07	CD45RA+ CD28- CD8br AC	CD45RA+ CD28- CD8br AC	0.00753097532585286	25.8451410796186	2	1	TRUE	NA
rs73115326	A	T	A	T	69.54	0.266562	0.0176	0.0105329	FALSE	TRUE	FALSE	DE	12	59863966	RP11-813P10.2	0.0151551	0.109757	DE	TRUE	reported	12	60257747	3408	0.0176	13.18	1.407e-07	CD45RA+ CD28- CD8br AC	CD45RA+ CD28- CD8br AC	0.00810225428796295	27.8216965650948	2	1	TRUE	NA
rs73118986	A	G	A	G	53.91	-0.0663258	0.0327	0.0403245	FALSE	FALSE	FALSE	DE	7	50103548	SPATA48,ZPBP	0.233056	0.055618	DE	TRUE	reported	7	50143144	3408	0.0327	10.13	1.093e-07	CD45RA+ CD28- CD8br AC	CD45RA+ CD28- CD8br AC	0.00824187369075192	28.3051089232495	2	1	TRUE	NA
rs73173143	C	T	C	T	50.89	-0.0593967	0.0335	0.0608095	FALSE	FALSE	FALSE	DE	3	177418856	LINC00578	0.197682	0.0461088	DE	TRUE	reported	3	177136644	3408	0.0335	10.01	3.894e-07	CD45RA+ CD28- CD8br AC	CD45RA+ CD28- CD8br AC	0.00752689585445454	25.8310347889413	2	1	TRUE	NA
rs73181901	A	G	A	G	36.5	0.0599593	0.0571	0.0371163	FALSE	FALSE	FALSE	DE	12	105402300	C12orf75	0.29404	0.0571422	DE	TRUE	reported	12	105796078	3408	0.0571	7.735	2.471e-06	CD45RA+ CD28- CD8br AC	CD45RA+ CD28- CD8br AC	0.00649138168062891	22.2541058995773	2	1	TRUE	NA
rs73206236	A	G	A	G	130.7	-0.105819	0.0116	0.0270978	FALSE	FALSE	FALSE	DE	7	114039191	PPP1R3A	0.117732	0.0676436	DE	TRUE	reported	7	113679246	3408	0.0116	17.31	5.641e-14	CD45RA+ CD28- CD8br AC	CD45RA+ CD28- CD8br AC	0.0164532784790972	56.977330383602	2	1	TRUE	NA
rs73412501	T	A	T	A	85.58	0.209023	0.0134	0.0031617	FALSE	TRUE	FALSE	DE	6	39043763	RP1-202I21.3	0.299777	0.201582	DE	TRUE	reported	6	39011539	3408	0.0134	16.08	1.102e-07	CD45RA+ CD28- CD8br AC	CD45RA+ CD28- CD8br AC	0.00824286567511719	28.3085440152248	2	1	TRUE	NA
rs73719023	C	G	C	G	68.13	0.154671	0.0166	0.00616495	FALSE	TRUE	FALSE	DE	6	6986544	RP11-556O15.1	0.273616	0.141281	DE	TRUE	reported	6	6986777	3408	0.0166	14.07	1.345e-06	CD45RA+ CD28- CD8br AC	CD45RA+ CD28- CD8br AC	0.00683299776537947	23.4333101447369	2	1	TRUE	NA
rs74540476	A	G	A	G	90.23	0.118969	0.0122	0.0129014	FALSE	FALSE	FALSE	DE	11	29880551	CTD-3138F19.1,LINC02755	0.224843	0.0980179	DE	TRUE	reported	11	29902098	3408	0.0122	16.28	3.208e-08	CD45RA+ CD28- CD8br AC	CD45RA+ CD28- CD8br AC	0.00893298387582057	30.6999855570136	2	1	TRUE	NA
rs74578718	T	C	T	C	74.82	0.0195987	0.012	0.0191173	FALSE	FALSE	FALSE	DE	18	11544373	RP11-712C7.2	0.805668	0.0796636	DE	TRUE	reported	18	11544372	3408	0.012	15.8	2.274e-06	CD45RA+ CD28- CD8br AC	CD45RA+ CD28- CD8br AC	0.00653692313701995	22.4112608945614	2	1	TRUE	NA
rs75054940	T	C	T	C	100.8	-0.106252	0.0103	0.0025259	FALSE	FALSE	FALSE	DE	2	38956877	ARHGEF33	0.63198	0.221847	DE	TRUE	reported	2	39184018	3408	0.0103	17.68	1.265e-08	CD45RA+ CD28- CD8br AC	CD45RA+ CD28- CD8br AC	0.00944787827647848	32.4864009717073	2	1	TRUE	NA
rs75146109	A	C	A	C	38.5	0.00606231	0.0553	0.106497	FALSE	FALSE	FALSE	DE	6	138024901	RPSAP42	0.864063	0.0354098	DE	TRUE	reported	6	138346038	3408	0.0553	7.602	4.32e-07	CD45RA+ CD28- CD8br AC	CD45RA+ CD28- CD8br AC	0.00746981533802583	25.6336698213171	2	1	TRUE	NA
rs75177063	C	T	C	T	101.5	0.01373	0.0104	0.140799	FALSE	FALSE	FALSE	DE	13	112977447	MCF2L	0.661217	0.0313304	DE	TRUE	reported	13	113631761	3408	0.0104	17.69	1.046e-08	CD45RA+ CD28- CD8br AC	CD45RA+ CD28- CD8br AC	0.00956757079299463	32.901937739489	2	1	TRUE	NA
rs75287501	A	G	A	G	102.6	-0.0741384	0.0132	0.0115828	FALSE	FALSE	FALSE	DE	19	31440481	AC008992.1	0.468428	0.102254	DE	TRUE	reported	19	31931387	3408	0.0132	15.35	2.725e-11	CD45RA+ CD28- CD8br AC	CD45RA+ CD28- CD8br AC	0.0129396368588262	44.6501599972144	2	1	TRUE	NA
rs75361132	G	T	G	T	95.63	0.0784131	0.0112	0.0386368	FALSE	FALSE	FALSE	DE	5	180628849	FLT4	0.165616	0.0565576	DE	TRUE	reported	5	180055849	3408	0.0112	16.84	1.463e-08	CD45RA+ CD28- CD8br AC	CD45RA+ CD28- CD8br AC	0.00937377173276428	32.2291754556516	2	1	TRUE	NA
rs75361806	G	A	G	A	91.96	0.00122552	0.0116	0.0630857	FALSE	FALSE	FALSE	DE	2	171023392	TLK1	0.97821	0.0448701	DE	TRUE	reported	2	171879902	3408	0.0116	17.03	7.144e-08	CD45RA+ CD28- CD8br AC	CD45RA+ CD28- CD8br AC	0.00848338233413696	29.1416197320939	2	1	TRUE	NA
rs75483199	A	T	A	T	81.08	-0.129375	0.0145	0.0284884	FALSE	TRUE	FALSE	DE	21	31154350	TIAM1	0.0495188	0.0658702	DE	TRUE	reported	21	32526668	3408	0.0145	15.08	8.134e-08	CD45RA+ CD28- CD8br AC	CD45RA+ CD28- CD8br AC	0.00841117818304116	28.8914843139756	2	1	TRUE	NA
rs75489053	G	A	G	A	69.01	0.103274	0.0145	0.00821924	FALSE	FALSE	FALSE	DE	9	22449821	DMRTA1	0.406017	0.124288	DE	TRUE	reported	9	22449820	3408	0.0145	14.71	2.838e-06	CD45RA+ CD28- CD8br AC	CD45RA+ CD28- CD8br AC	0.00641657773579135	21.9960028301416	2	1	TRUE	NA
rs7585196	A	G	A	G	28.51	0.0444783	0.1227	0.0707029	FALSE	FALSE	FALSE	DE	2	122211427	RP11-640F22.1	0.292854	0.0422845	DE	TRUE	reported	2	122969003	3408	0.1227	5.424	1.557e-07	CD45RA+ CD28- CD8br AC	CD45RA+ CD28- CD8br AC	0.00804171901015439	27.6121440523225	2	1	TRUE	NA
rs75920908	A	G	A	G	79.48	0.0391679	0.0107	0.00848692	FALSE	FALSE	FALSE	DE	11	110082818	RDX	0.739474	0.11778	DE	TRUE	reported	11	109953544	3408	0.0107	16.89	2.643e-06	CD45RA+ CD28- CD8br AC	CD45RA+ CD28- CD8br AC	0.00645571074429324	22.1310222733349	2	1	TRUE	NA
rs7597139	A	G	A	G	-87.22	0.0272595	0.9869	0.984424	FALSE	FALSE	FALSE	DE	2	106943651	RP11-519H15.1	0.762239	0.0901013	DE	TRUE	reported	2	107560107	3408	0.0131	15.38	1.552e-08	CD45RA+ CD28- CD8br AC	CD45RA+ CD28- CD8br AC	0.00934847604709163	32.1413823595023	2	1	TRUE	NA
rs76066405	G	A	G	A	48.61	-0.0837927	0.0415	0.0185507	FALSE	FALSE	FALSE	DE	16	78420478	WWOX	0.309111	0.0823848	DE	TRUE	reported	16	78454375	3408	0.0415	9.003	7.143e-08	CD45RA+ CD28- CD8br AC	CD45RA+ CD28- CD8br AC	0.00848160284406332	29.1354546418329	2	1	TRUE	NA
rs76407366	G	T	G	T	73.19	-0.00705316	0.0178	0.0622778	FALSE	FALSE	FALSE	DE	2	64466442	LGALSL	0.876426	0.0453575	DE	TRUE	reported	2	64693576	3408	0.0178	13.52	6.683e-08	CD45RA+ CD28- CD8br AC	CD45RA+ CD28- CD8br AC	0.00852573775219185	29.2883677263904	2	1	TRUE	NA
rs77443808	T	C	T	C	85.37	0.0769593	0.0128	0.0240445	FALSE	FALSE	FALSE	DE	1	228962133	LINC02815	0.281147	0.0714075	DE	TRUE	reported	1	229097880	3408	0.0128	15.96	9.463e-08	CD45RA+ CD28- CD8br AC	CD45RA+ CD28- CD8br AC	0.0083255764887021	28.5949832406828	2	1	TRUE	NA
rs77646481	C	T	C	T	50.52	0.159177	0.0296	0.00621165	FALSE	FALSE	FALSE	DE	7	114181739	FOXP2	0.274812	0.14576	DE	TRUE	reported	7	113821794	3408	0.0296	10.46	1.422e-06	CD45RA+ CD28- CD8br AC	CD45RA+ CD28- CD8br AC	0.0067983133292102	23.3135480034329	2	1	TRUE	NA
rs78056070	C	G	C	G	68.59	-0.131825	0.015	0.0148358	FALSE	TRUE	FALSE	DE	20	43787331	RNU6-639P	0.15417	0.0925117	DE	TRUE	reported	20	42415971	3408	0.015	14.75	3.448e-06	CD45RA+ CD28- CD8br AC	CD45RA+ CD28- CD8br AC	0.00630508645228639	21.6113861142918	2	1	TRUE	NA
rs78275221	A	G	A	G	101.4	0.0335673	0.0103	0.0373432	FALSE	FALSE	FALSE	DE	6	90190825	BACH2	0.564271	0.0582252	DE	TRUE	reported	6	90900544	3408	0.0103	17.52	7.684e-09	CD45RA+ CD28- CD8br AC	CD45RA+ CD28- CD8br AC	0.00973330412717314	33.477480354857	2	1	TRUE	NA
rs78374377	A	G	A	G	110.8	0.0463747	0.0145	0.0247274	FALSE	FALSE	FALSE	DE	5	79929117	LINC01455	0.502709	0.069192	DE	TRUE	reported	5	79224940	3408	0.0145	15.16	3.342e-13	CD45RA+ CD28- CD8br AC	CD45RA+ CD28- CD8br AC	0.0154321761119318	53.3858517025999	2	1	TRUE	NA
rs78384920	C	G	C	G	65.85	-0.0131113	0.0198	0.0234894	FALSE	TRUE	FALSE	DE	1	214052370	LINC02775	0.85639	0.0724493	DE	TRUE	reported	1	214225713	3408	0.0198	12.72	2.408e-07	CD45RA+ CD28- CD8br AC	CD45RA+ CD28- CD8br AC	0.00780253745136599	26.7844290702869	2	1	TRUE	NA
rs78530932	A	T	A	T	76.74	-0.0987999	0.0216	0.00452625	FALSE	TRUE	FALSE	DE	2	80964032	AC084193.1	0.556256	0.16791	DE	TRUE	reported	2	81191156	3408	0.0216	12.02	1.932e-10	CD45RA+ CD28- CD8br AC	CD45RA+ CD28- CD8br AC	0.0118187535316263	40.7361247469368	2	1	TRUE	NA
rs78568939	C	A	C	A	38.08	-0.0877315	0.0546	0.0214232	FALSE	FALSE	FALSE	DE	8	26127710	RNA5SP258	0.250014	0.0762674	DE	TRUE	reported	8	25985226	3408	0.0546	7.919	1.589e-06	CD45RA+ CD28- CD8br AC	CD45RA+ CD28- CD8br AC	0.00673933190866647	23.1099098336664	2	1	TRUE	NA
rs78622624	C	T	C	T	97.68	-0.123957	0.0128	0.00894769	FALSE	FALSE	FALSE	DE	10	33070497	ITGB1-DT	0.2914	0.117489	DE	TRUE	reported	10	33359425	3408	0.0128	15.15	1.304e-10	CD45RA+ CD28- CD8br AC	CD45RA+ CD28- CD8br AC	0.0120509421461985	41.546179556179	2	1	TRUE	NA
rs78767949	T	C	T	C	51.99	-0.0191085	0.0312	0.0990295	FALSE	FALSE	FALSE	DE	7	7321340	AC079448.1	0.606107	0.037058	DE	TRUE	reported	7	7360971	3408	0.0312	10.29	4.543e-07	CD45RA+ CD28- CD8br AC	CD45RA+ CD28- CD8br AC	0.00743478391632278	25.5125543477242	2	1	TRUE	NA
rs7915352	T	A	T	A	58.15	-0.0396179	0.0229	0.0916898	FALSE	TRUE	FALSE	DE	10	14331663	FRMD4A	0.290483	0.0374792	DE	TRUE	reported	10	14373662	3408	0.0229	12.57	3.84e-06	CD45RA+ CD28- CD8br AC	CD45RA+ CD28- CD8br AC	0.00624037437677202	21.388185411493	2	1	TRUE	NA
rs79194156	A	G	A	G	78.03	-0.0354546	0.0134	0.0199476	FALSE	FALSE	FALSE	DE	5	146171522	LARS1	0.654769	0.0792909	DE	TRUE	reported	5	145551085	3408	0.0134	16.23	1.584e-06	CD45RA+ CD28- CD8br AC	CD45RA+ CD28- CD8br AC	0.00673675807729651	23.1010240214422	2	1	TRUE	NA
rs79391745	A	T	A	T	62.04	0.0104636	0.0246	0.0391213	FALSE	TRUE	FALSE	DE	2	83154413	AC138623.1	0.853809	0.0567868	DE	TRUE	reported	2	83381537	3408	0.0246	11.45	6.492e-08	CD45RA+ CD28- CD8br AC	CD45RA+ CD28- CD8br AC	0.00854098160165536	29.3411858638722	2	1	TRUE	NA
rs79636126	C	T	C	T	85.19	0.0534863	0.0101	0.086793	FALSE	FALSE	FALSE	DE	1	80476336	RP11-115A15.4	0.170571	0.0390305	DE	TRUE	reported	1	80942021	3408	0.0101	18.28	3.296e-06	CD45RA+ CD28- CD8br AC	CD45RA+ CD28- CD8br AC	0.00633237184316448	21.7055058317891	2	1	TRUE	NA
rs79757812	A	G	A	G	99.34	0.0802001	0.0116	0.0173291	FALSE	FALSE	FALSE	DE	17	67900873	BPTF	0.34101	0.0842286	DE	TRUE	reported	17	65896989	3408	0.0116	16.98	5.33e-09	CD45RA+ CD28- CD8br AC	CD45RA+ CD28- CD8br AC	0.00994336523271429	34.2072370340565	2	1	TRUE	NA
rs79834222	T	C	T	C	81.29	-0.195089	0.0113	0.00319644	FALSE	FALSE	FALSE	DE	6	88158396	CNR1	0.322141	0.197046	DE	TRUE	reported	6	88868115	3408	0.0113	16.55	9.441e-07	CD45RA+ CD28- CD8br AC	CD45RA+ CD28- CD8br AC	0.00702934853397451	24.111448884586	2	1	TRUE	NA
rs79867481	G	C	G	C	58.35	0.0412103	0.0185	0.0201877	FALSE	TRUE	FALSE	DE	10	100623043	Metazoa_SRP	0.597149	0.0779754	DE	TRUE	reported	10	102382800	3408	0.0185	12.73	4.758e-06	CD45RA+ CD28- CD8br AC	CD45RA+ CD28- CD8br AC	0.00612711693413205	20.997615120837	2	1	TRUE	NA
rs79888370	T	G	T	G	47.59	-0.0195959	0.0433	0.0140722	FALSE	FALSE	FALSE	DE	4	179280632	RP11-404J23.1	0.832495	0.0926504	DE	TRUE	reported	4	180201786	3408	0.0433	8.691	4.665e-08	CD45RA+ CD28- CD8br AC	CD45RA+ CD28- CD8br AC	0.00872143680245844	29.9665652542249	2	1	TRUE	NA
rs80235774	G	A	G	A	56.52	0.0228878	0.0261	0.0655154	FALSE	FALSE	FALSE	DE	1	118536294	PSMC1P12	0.604874	0.0442359	DE	TRUE	reported	1	119078917	3408	0.0261	11.52	9.808e-07	CD45RA+ CD28- CD8br AC	CD45RA+ CD28- CD8br AC	0.00701363317807868	24.0571627191535	2	1	TRUE	NA
rs8133452	T	G	T	G	36.48	0.0237986	0.0552	0.117399	FALSE	FALSE	FALSE	DE	21	31876761	HUNK	0.483179	0.0339399	DE	TRUE	reported	21	33249074	3408	0.0552	7.721	2.398e-06	CD45RA+ CD28- CD8br AC	CD45RA+ CD28- CD8br AC	0.00650769925138392	22.3104131089005	2	1	TRUE	NA
rs8142081	A	G	A	G	33.92	-0.00260343	0.0682	0.0350646	FALSE	FALSE	FALSE	DE	22	24800844	SGSM1	0.964789	0.0589746	DE	TRUE	reported	22	25196811	3408	0.0682	7.026	1.446e-06	CD45RA+ CD28- CD8br AC	CD45RA+ CD28- CD8br AC	0.00679259558883978	23.2938059793308	2	1	TRUE	NA
rs820512	C	T	C	T	21.03	-0.0268962	0.1928	0.143156	FALSE	FALSE	FALSE	DE	9	6696459	LINC02851	0.388913	0.0312169	DE	TRUE	reported	9	6696459	3408	0.1928	4.545	3.841e-06	CD45RA+ CD28- CD8br AC	CD45RA+ CD28- CD8br AC	0.0062429721446747	21.3971449043756	2	1	TRUE	NA
rs827267	G	A	G	A	49.25	0.00507821	0.0292	0.0670936	FALSE	FALSE	FALSE	DE	10	70969551	RP11-790G19.3	0.908084	0.043984	DE	TRUE	reported	10	72729308	3408	0.0292	10.58	3.346e-06	CD45RA+ CD28- CD8br AC	CD45RA+ CD28- CD8br AC	0.00631813515601146	21.6563963807005	2	1	TRUE	NA
rs9386578	A	G	A	G	31.02	-0.0113888	0.0748	0.118753	FALSE	FALSE	FALSE	DE	6	106680176	QRSL1	0.735326	0.0336897	DE	TRUE	reported	6	107128051	3408	0.0748	6.783	4.975e-06	CD45RA+ CD28- CD8br AC	CD45RA+ CD28- CD8br AC	0.00609934701413947	20.9018636498014	2	1	TRUE	NA
rs9462640	T	C	T	C	90.85	0.0435917	0.011	0.0033929	FALSE	FALSE	FALSE	DE	6	40652940	RP11-570K4.1	0.821213	0.192896	DE	TRUE	reported	6	40620679	3408	0.011	17.49	2.168e-07	CD45RA+ CD28- CD8br AC	CD45RA+ CD28- CD8br AC	0.00785499312572537	26.9659237317624	2	1	TRUE	NA
rs9471016	T	C	T	C	85.79	0.150876	0.0161	0.0165364	FALSE	FALSE	FALSE	DE	6	39228616	KCNK5	0.0819144	0.0867259	DE	TRUE	reported	6	39196392	3408	0.0161	14.27	2.004e-09	CD45RA+ CD28- CD8br AC	CD45RA+ CD28- CD8br AC	0.0104940759237595	36.1218884360826	2	1	TRUE	NA
rs9559031	T	C	T	C	35.58	0.0124559	0.0745	0.0757418	FALSE	FALSE	FALSE	DE	13	107380687	FAM155A	0.764855	0.0416431	DE	TRUE	reported	13	108033035	3408	0.0745	6.765	1.534e-07	CD45RA+ CD28- CD8br AC	CD45RA+ CD28- CD8br AC	0.00805129821456889	27.6453022918049	2	1	TRUE	NA
rs9584374	C	T	C	T	79.02	0.0260186	0.0129	0.0754883	FALSE	FALSE	FALSE	DE	13	96533377	HS6ST3	0.526289	0.0410594	DE	TRUE	reported	13	97185631	3408	0.0129	15.57	4.087e-07	CD45RA+ CD28- CD8br AC	CD45RA+ CD28- CD8br AC	0.00750113974151484	25.7419761196961	2	1	TRUE	NA
rs10158474	G	A	G	A	0.1139	-0.0408088	0.602	0.551522	FALSE	FALSE	FALSE	DE	1	95550382	LINC02607	0.0622214	0.0218848	DE	TRUE	reported	1	96015938	3656	0.398	0.02487	4.77e-06	Transitional %lymphocyte	Transitional %lymphocyte	0.00570433779463205	20.9632316562197	2	1	TRUE	NA
rs11657531	T	C	T	C	-0.1135	0.0297162	0.4884	0.380836	FALSE	FALSE	FALSE	DE	17	2828076	RAP1GAP2	0.187023	0.0225218	DE	TRUE	reported	17	2731370	3656	0.4884	0.02363	1.645e-06	Transitional %lymphocyte	Transitional %lymphocyte	0.00627084583636235	23.0582655143625	2	1	TRUE	NA
rs117943886	T	C	T	C	0.2573	0.0715473	0.0594	0.0315831	FALSE	FALSE	FALSE	DE	13	94546347	TGDS	0.248126	0.0619504	DE	TRUE	reported	13	95198601	3656	0.0594	0.05195	7.632e-07	Transitional %lymphocyte	Transitional %lymphocyte	0.00666496746631137	24.5171974452394	2	1	TRUE	NA
rs12360242	T	C	T	C	-0.1966	-0.0734017	0.0946	0.0901548	FALSE	FALSE	FALSE	DE	10	130854241	MIR378C	0.0534454	0.0380063	DE	TRUE	reported	10	132652504	3656	0.0946	0.04253	3.897e-06	Transitional %lymphocyte	Transitional %lymphocyte	0.00581084240301329	21.3569198359913	2	1	TRUE	NA
rs1384162	G	A	G	A	0.1231	0.0221812	0.6035	0.57653	FALSE	FALSE	FALSE	DE	1	98846275	PLPPR5	0.313998	0.0220299	DE	TRUE	reported	1	99311831	3656	0.3965	0.02468	6.403e-07	Transitional %lymphocyte	Transitional %lymphocyte	0.00675887324776739	24.8649821097297	2	1	TRUE	NA
rs140088532	C	T	C	T	-0.3216	-0.122126	0.0368	0.0022711	FALSE	FALSE	FALSE	DE	2	104965479	MRPS9-AS2	0.60146	0.233822	DE	TRUE	reported	2	105581937	3656	0.0368	0.06383	4.949e-07	Transitional %lymphocyte	Transitional %lymphocyte	0.00689558500916343	25.3714183958347	2	1	TRUE	NA
rs17206161	C	T	C	T	-0.2114	-0.00835898	0.118	0.193501	FALSE	FALSE	FALSE	DE	6	32697713	MTCO3P1	0.761032	0.0274852	DE	TRUE	reported	6	32665490	3656	0.118	0.04563	3.739e-06	Transitional %lymphocyte	Transitional %lymphocyte	0.00583660910049421	21.4521776283771	2	1	TRUE	NA
rs190371014	G	C	G	C	0.33	0.060135	0.0371	0.00355747	FALSE	TRUE	FALSE	DE	10	24126135	KIAA1217	0.753854	0.191779	DE	TRUE	reported	10	24415064	3656	0.0371	0.06509	4.173e-07	Transitional %lymphocyte	Transitional %lymphocyte	0.00698152788404617	25.6898573436868	2	1	TRUE	NA
rs2216762	C	T	C	T	-0.1544	0.00815173	0.8141	0.837528	FALSE	FALSE	FALSE	DE	16	84725840	USP10	0.782119	0.0294757	DE	TRUE	reported	16	84759446	3656	0.1859	0.03095	6.32e-07	Transitional %lymphocyte	Transitional %lymphocyte	0.00676115348715427	24.8734279058851	2	1	TRUE	NA
rs3811315	A	T	A	T	0.1795	-0.0365101	0.1157	0.113293	FALSE	TRUE	FALSE	DE	14	22031631	TRAV20	0.293329	0.0347435	DE	TRUE	reported	14	22499870	3656	0.1157	0.03752	1.778e-06	Transitional %lymphocyte	Transitional %lymphocyte	0.00622137971229507	22.8752370041377	2	1	TRUE	NA
rs59879144	A	C	A	C	-0.4763	-0.0797588	0.0161	0.0155347	FALSE	FALSE	FALSE	DE	12	75170669	KCNC2	0.375196	0.0899416	DE	TRUE	reported	12	75564449	3656	0.0161	0.09666	8.693e-07	Transitional %lymphocyte	Transitional %lymphocyte	0.00659760932175962	24.2677737520344	2	1	TRUE	NA
rs7005227	A	C	A	C	-0.1301	0.00184447	0.2626	0.265889	FALSE	FALSE	FALSE	DE	8	129585612	CCDC26	0.940365	0.0246549	DE	TRUE	reported	8	130597858	3656	0.2626	0.02697	1.477e-06	Transitional %lymphocyte	Transitional %lymphocyte	0.00632457088113468	23.2570730063827	2	1	TRUE	NA
rs75512885	A	T	A	T	-0.2384	-0.00726791	0.0788	0.0571432	FALSE	TRUE	FALSE	DE	5	158890594	EBF1	0.877277	0.0470651	DE	TRUE	reported	5	158317602	3656	0.0788	0.04596	2.249e-07	Transitional %lymphocyte	Transitional %lymphocyte	0.00730569947871098	26.8914870178983	2	1	TRUE	NA
rs76112278	A	G	A	G	-0.4197	-0.0465566	0.0194	0.0155327	FALSE	FALSE	FALSE	DE	4	15913446	FGFBP1	0.600254	0.0888426	DE	TRUE	reported	4	15915069	3656	0.0194	0.08737	1.619e-06	Transitional %lymphocyte	Transitional %lymphocyte	0.00627212280829338	23.0629906511948	2	1	TRUE	NA
rs77886121	A	G	A	G	0.3204	0.0355892	0.0321	0.0192384	FALSE	FALSE	FALSE	DE	5	154248829	GALNT10	0.654077	0.0794216	DE	TRUE	reported	5	153628389	3656	0.0321	0.06981	4.578e-06	Transitional %lymphocyte	Transitional %lymphocyte	0.0057286000039392	21.0529081038404	2	1	TRUE	NA
rs1015952	T	C	T	C	0.1213	-0.0366424	0.6394	0.589709	FALSE	FALSE	FALSE	DE	12	77347708	NAV3	0.0991768	0.022223	DE	TRUE	reported	12	77741488	3113	0.3606	0.02581	2.736e-06	CD45 on CD8br	CD45 on CD8br	0.00704524228482034	22.0732602143017	2	1	TRUE	NA
rs11707721	A	C	A	C	0.1328	-0.0294364	0.2554	0.151953	FALSE	FALSE	FALSE	DE	3	67221844	MIR4272	0.343575	0.0310797	DE	TRUE	reported	3	67272268	3113	0.2554	0.02816	2.493e-06	CD45 on CD8br	CD45 on CD8br	0.00709349203974069	22.2255102154256	2	1	TRUE	NA
rs141418004	A	G	A	G	-0.5347	0.0202906	0.0106	0.0395567	FALSE	FALSE	FALSE	DE	18	51502005	LINC01630	0.71834	0.0562568	DE	TRUE	reported	18	49028375	3113	0.0106	0.1167	4.796e-06	CD45 on CD8br	CD45 on CD8br	0.00669854695806341	20.9797131804411	2	1	TRUE	NA
rs147201606	T	C	T	C	0.3631	-0.109824	0.0257	0.00875392	FALSE	FALSE	FALSE	DE	1	30307706	RP3-357I16.1	0.368946	0.122238	DE	TRUE	reported	1	30780553	3113	0.0257	0.0779	3.281e-06	CD45 on CD8br	CD45 on CD8br	0.00693071454015254	21.7119321381795	2	1	TRUE	NA
rs2409763	A	C	A	C	-0.1881	-0.0317263	0.101	0.0963489	FALSE	FALSE	FALSE	DE	5	60536423	PART1	0.394209	0.0372371	DE	TRUE	reported	5	59832250	3113	0.101	0.04102	4.69e-06	CD45 on CD8br	CD45 on CD8br	0.00670939692404137	21.0139245917104	2	1	TRUE	NA
rs60321540	T	C	T	C	0.3666	0.0213148	0.0244	0.104564	FALSE	FALSE	FALSE	DE	5	144221573	KCTD16	0.548485	0.0355228	DE	TRUE	reported	5	143601136	3113	0.0244	0.07926	3.895e-06	CD45 on CD8br	CD45 on CD8br	0.0068253244629883	21.3795064728927	2	1	TRUE	NA
rs7179582	A	G	A	G	-0.1181	0.0111569	0.4195	0.369053	FALSE	FALSE	FALSE	DE	15	33836331	RYR3	0.622564	0.0226666	DE	TRUE	reported	15	34128532	3113	0.4195	0.02495	2.309e-06	CD45 on CD8br	CD45 on CD8br	0.00714603189889447	22.3913142835894	2	1	TRUE	NA
rs7559619	G	A	G	A	0.1424	-0.0155193	0.345	0.421112	FALSE	FALSE	FALSE	DE	2	38665065	GALM	0.480535	0.0219995	DE	TRUE	reported	2	38892207	3113	0.345	0.02589	4.054e-08	CD45 on CD8br	CD45 on CD8br	0.00962446638458046	30.2326884158032	2	1	TRUE	NA
rs10164761	T	C	T	C	0.1855	-0.0333148	0.6348	0.790311	FALSE	FALSE	FALSE	DE	2	219201487	ZFAND2B	0.217503	0.027015	DE	TRUE	reported	2	220066209	1569	0.3652	0.0387	1.809e-06	CD33 on Mo MDSC	CD33 on Mo MDSC	0.0144320991779065	22.9462621427864	2	1	TRUE	NA
rs3865444	A	C	A	C	-1.151	-0.0348962	0.1896	0.361253	FALSE	FALSE	FALSE	DE	19	51224706	CD33	0.124789	0.0227339	DE	TRUE	reported	19	51727962	1569	0.1896	0.03884	1.713e-153	CD33 on Mo MDSC	CD33 on Mo MDSC	0.358858453726707	877.078080898614	2	1	TRUE	NA
rs403286	A	G	A	G	0.178	-0.0172051	0.5223	0.529521	FALSE	FALSE	FALSE	DE	3	55229975	LINC02030	0.431861	0.0218891	DE	TRUE	reported	3	55264003	1569	0.4777	0.03783	2.764e-06	CD33 on Mo MDSC	CD33 on Mo MDSC	0.0139142265936072	22.1112540716036	2	1	TRUE	NA
rs58301181	G	C	G	C	-0.3795	-0.0134205	0.0848	0.106409	FALSE	TRUE	FALSE	DE	19	51594008	AC018755.16	0.703231	0.0352279	DE	TRUE	reported	19	52097261	1569	0.0848	0.06721	1.94e-08	CD33 on Mo MDSC	CD33 on Mo MDSC	0.0199157306829598	31.8421088443189	2	1	TRUE	NA
rs62114147	T	C	T	C	0.2625	-0.018154	0.5586	0.549129	FALSE	FALSE	FALSE	DE	19	51084761	KLK14	0.40625	0.0218589	DE	TRUE	reported	19	51588018	1569	0.4414	0.03721	2.563e-12	CD33 on Mo MDSC	CD33 on Mo MDSC	0.0307436197765376	49.7033119129199	2	1	TRUE	NA
rs6828373	C	T	C	T	0.2291	0.00125895	0.1992	0.218404	FALSE	FALSE	FALSE	DE	4	153555772	TMEM131L	0.962166	0.0265404	DE	TRUE	reported	4	154476924	1569	0.1992	0.04653	9.374e-07	CD33 on Mo MDSC	CD33 on Mo MDSC	0.0152160556892105	24.2119699480681	2	1	TRUE	NA
rs7047105	G	A	G	A	-0.1918	0.0604453	0.5641	0.756611	FALSE	FALSE	FALSE	DE	9	103189698	LINC01492	0.0170911	0.0253467	DE	TRUE	reported	9	105951980	1569	0.4359	0.03828	6.023e-07	CD33 on Mo MDSC	CD33 on Mo MDSC	0.0157484034350754	25.0726016283737	2	1	TRUE	NA
rs73051934	G	A	G	A	-0.5175	0.27168	0.0258	0.00724734	FALSE	FALSE	FALSE	DE	19	48079659	PLA2G4C	0.0388132	0.13149	DE	TRUE	reported	19	48582916	1569	0.0258	0.1121	4.184e-06	CD33 on Mo MDSC	CD33 on Mo MDSC	0.013400695667219	21.2841120182355	2	1	TRUE	NA
rs73259850	C	A	C	A	-0.3828	0.000769665	0.0641	0.103738	FALSE	FALSE	FALSE	DE	10	55137645	PCDH15	0.982955	0.0360249	DE	TRUE	reported	10	56897405	1569	0.0641	0.07528	4.121e-07	CD33 on Mo MDSC	CD33 on Mo MDSC	0.0162129776141299	25.8244267745348	2	1	TRUE	NA
rs7351079	G	A	G	A	-0.3677	0.0220373	0.2604	0.153759	FALSE	FALSE	FALSE	DE	19	51070781	KLK13	0.466634	0.0302724	DE	TRUE	reported	19	51574038	1569	0.2604	0.04232	9.034e-18	CD33 on Mo MDSC	CD33 on Mo MDSC	0.0459054665527207	75.3949043479015	2	1	TRUE	NA
rs8108687	G	A	G	A	-0.1787	0.0036457	0.646	0.724357	FALSE	FALSE	FALSE	DE	19	927971	ARID3A	0.881757	0.0245103	DE	TRUE	reported	19	927971	1569	0.354	0.03845	3.659e-06	CD33 on Mo MDSC	CD33 on Mo MDSC	0.0135798634321487	21.5725989457367	2	1	TRUE	NA
rs10164761	T	C	T	C	0.1848	-0.0333148	0.6307	0.790311	FALSE	FALSE	FALSE	DE	2	219201487	ZFAND2B	0.217503	0.027015	DE	TRUE	reported	2	220066209	1634	0.3693	0.03745	8.837e-07	CD33 on CD14+ monocyte	CD33 on CD14+ monocyte	0.0146833136262966	24.3202699898534	2	1	TRUE	NA
rs138138479	T	G	T	G	0.8518	0.00894277	0.0104	0.0384868	FALSE	FALSE	FALSE	DE	10	22050879	DNAJC1	0.876508	0.057548	DE	TRUE	reported	10	22339808	1634	0.0104	0.1727	8.893e-07	CD33 on CD14+ monocyte	CD33 on CD14+ monocyte	0.0146696716997896	24.2973381884601	2	1	TRUE	NA
rs139876813	T	C	T	C	-0.2732	0.0328784	0.1092	0.0967623	FALSE	FALSE	FALSE	DE	17	2785977	RAP1GAP2	0.377807	0.0372795	DE	TRUE	reported	17	2689271	1634	0.1092	0.05633	1.35e-06	CD33 on CD14+ monocyte	CD33 on CD14+ monocyte	0.014191309693942	23.4936226960252	2	1	TRUE	NA
rs3865444	A	C	A	C	-1.143	-0.0348962	0.2121	0.361253	FALSE	FALSE	FALSE	DE	19	51224706	CD33	0.124789	0.0227339	DE	TRUE	reported	19	51727962	1634	0.2121	0.03378	1.05e-190	CD33 on CD14+ monocyte	CD33 on CD14+ monocyte	0.412000685090319	1143.51343788671	2	1	TRUE	NA
rs4802858	C	T	C	T	-0.2031	-0.00985855	0.571	0.579025	FALSE	FALSE	FALSE	DE	19	51749897	FPR1	0.65531	0.0220847	DE	TRUE	reported	19	52253150	1634	0.429	0.03621	2.387e-08	CD33 on CD14+ monocyte	CD33 on CD14+ monocyte	0.0188898501866547	31.42178837971	2	1	TRUE	NA
rs558625031	A	G	A	G	-0.6341	0.107222	0.0483	0.0273553	FALSE	FALSE	FALSE	DE	19	51355657	CTD-2616J11.11,ETFB	0.115406	0.0681055	DE	TRUE	reported	19	51858911	1634	0.0483	0.08187	1.667e-14	CD33 on CD14+ monocyte	CD33 on CD14+ monocyte	0.0354124147020037	59.9147881172612	2	1	TRUE	NA
rs58483275	T	C	T	C	0.4387	0.0223264	0.0704	0.00468634	FALSE	FALSE	FALSE	DE	19	51365189	CTD-2616J11.10,CTD-2616J11.11,ETFB	0.89225	0.164821	DE	TRUE	reported	19	51868443	1634	0.0704	0.07202	1.391e-09	CD33 on CD14+ monocyte	CD33 on CD14+ monocyte	0.0222037010629091	37.0592936116226	2	1	TRUE	NA
rs7047105	G	A	G	A	-0.1742	0.0604453	0.5679	0.756611	FALSE	FALSE	FALSE	DE	9	103189698	LINC01492	0.0170911	0.0253467	DE	TRUE	reported	9	105951980	1634	0.4321	0.03744	3.519e-06	CD33 on CD14+ monocyte	CD33 on CD14+ monocyte	0.0130754463448812	21.6218436919171	2	1	TRUE	NA
rs7351079	G	A	G	A	-0.4007	0.0220373	0.2708	0.153759	FALSE	FALSE	FALSE	DE	19	51070781	KLK13	0.466634	0.0302724	DE	TRUE	reported	19	51574038	1634	0.2708	0.04013	7.975e-23	CD33 on CD14+ monocyte	CD33 on CD14+ monocyte	0.0575077156614116	99.5791620992277	2	1	TRUE	NA
rs75216873	G	A	G	A	-0.3492	-0.0573414	0.0621	0.00320678	FALSE	FALSE	FALSE	DE	14	53275880	AL163953.3	0.781453	0.206691	DE	TRUE	reported	14	53742598	1634	0.0621	0.07424	2.766e-06	CD33 on CD14+ monocyte	CD33 on CD14+ monocyte	0.0133591730002087	22.0973729646251	2	1	TRUE	NA
rs78886656	A	C	A	C	0.4509	-0.000139183	0.0337	0.024465	FALSE	FALSE	FALSE	DE	7	100179622	STAG3	0.99844	0.0711649	DE	TRUE	reported	7	99777245	1634	0.0337	0.09757	4.11e-06	CD33 on CD14+ monocyte	CD33 on CD14+ monocyte	0.0129013854530035	21.3302508472919	2	1	TRUE	NA
rs78949787	T	C	T	C	0.2828	-0.0142461	0.5535	0.55069	FALSE	FALSE	FALSE	DE	19	51087881	KLK14	0.516653	0.0219672	DE	TRUE	reported	19	51591138	1634	0.4465	0.03593	6.324e-15	CD33 on CD14+ monocyte	CD33 on CD14+ monocyte	0.0365284479235782	61.8746104986721	2	1	TRUE	NA
rs10169473	A	G	A	G	0.1225	0.00174098	0.3675	0.315518	FALSE	FALSE	FALSE	DE	2	223442969	HIGD1AP4	0.941037	0.0235373	DE	TRUE	reported	2	224307687	3113	0.3675	0.02574	2.045e-06	FSC-A on CD4+	FSC-A on CD4+	0.00722316617110206	22.6347646244245	2	1	TRUE	NA
rs112736938	C	T	C	T	0.4394	-0.044947	0.0194	0.0158763	FALSE	FALSE	FALSE	DE	18	66692438	CDH19	0.607048	0.0873959	DE	TRUE	reported	18	64359675	3113	0.0194	0.09464	3.58e-06	FSC-A on CD4+	FSC-A on CD4+	0.00687692981299634	21.5422733500724	2	1	TRUE	NA
rs114690517	C	T	C	T	0.5367	-0.0044844	0.0145	0.0043886	FALSE	FALSE	FALSE	DE	3	116605546	LSAMP	0.978291	0.164797	DE	TRUE	reported	3	116324393	3113	0.0145	0.106	4.312e-07	FSC-A on CD4+	FSC-A on CD4+	0.00816790162622449	25.6196003344191	2	1	TRUE	NA
rs12166583	A	C	A	C	-0.1298	-0.00223723	0.4123	0.307976	FALSE	FALSE	FALSE	DE	22	30087975	HORMAD2	0.924479	0.023601	DE	TRUE	reported	22	30483964	3113	0.4123	0.02612	7.086e-07	FSC-A on CD4+	FSC-A on CD4+	0.00787031946504568	24.6787938473478	2	1	TRUE	NA
rs12434214	C	G	C	G	0.2076	0.00543598	0.0846	0.16779	FALSE	TRUE	FALSE	DE	14	97648233	LINC02291	0.851083	0.0289553	DE	TRUE	reported	14	98114570	3113	0.0846	0.04523	4.6e-06	FSC-A on CD4+	FSC-A on CD4+	0.00672191867983134	21.0534083115589	2	1	TRUE	NA
rs13191523	G	A	G	A	0.2769	0.00350323	0.1118	0.0360105	FALSE	FALSE	FALSE	DE	6	31041317	MUC22	0.951728	0.0578698	DE	TRUE	reported	6	31009094	3113	0.1118	0.04585	1.726e-09	FSC-A on CD4+	FSC-A on CD4+	0.0115805554713639	36.4492101716939	2	1	TRUE	NA
rs143298995	G	A	G	A	-0.1416	0.0154203	0.7695	0.756232	FALSE	FALSE	FALSE	DE	7	48193280	ABCA13	0.54205	0.025291	DE	TRUE	reported	7	48232877	3113	0.2305	0.02961	1.81e-06	FSC-A on CD4+	FSC-A on CD4+	0.00729275731750578	22.8544398985683	2	1	TRUE	NA
rs2154499	C	G	C	G	-0.1742	-0.0266112	0.8656	0.720985	FALSE	TRUE	FALSE	DE	21	32166139	LINC00159	0.282454	0.0247586	DE	TRUE	reported	21	33538451	3113	0.1344	0.03723	3.003e-06	FSC-A on CD4+	FSC-A on CD4+	0.00698373050787167	21.8791839343182	2	1	TRUE	NA
rs2523411	A	G	A	G	0.2182	-0.0116574	0.1214	0.00692728	FALSE	FALSE	FALSE	DE	6	29806914	RPL7AP7	0.930819	0.134279	DE	TRUE	reported	6	29774691	3113	0.1214	0.04456	1.023e-06	FSC-A on CD4+	FSC-A on CD4+	0.00764376995294856	23.9629354899051	2	1	TRUE	NA
rs3129765	G	A	G	A	-0.2158	-0.00857345	0.7745	0.755034	FALSE	FALSE	FALSE	DE	6	32623651	HLA-DQA1	0.735153	0.0253444	DE	TRUE	reported	6	32591428	3113	0.2255	0.03328	1.018e-10	FSC-A on CD4+	FSC-A on CD4+	0.0133269385694873	42.020105251039	2	1	TRUE	NA
rs7745305	C	T	C	T	0.2065	0.00845375	0.1635	0.0514527	FALSE	FALSE	FALSE	DE	6	30945698	MUCL3,SFTA2	0.862637	0.0488604	DE	TRUE	reported	6	30913475	3113	0.1635	0.03765	4.512e-08	FSC-A on CD4+	FSC-A on CD4+	0.0095709358745181	30.062911705763	2	1	TRUE	NA
rs10169473	A	G	A	G	0.1197	0.00174098	0.3675	0.315518	FALSE	FALSE	FALSE	DE	2	223442969	HIGD1AP4	0.941037	0.0235373	DE	TRUE	reported	2	224307687	3113	0.3675	0.02532	2.372e-06	FSC-A on T cell	FSC-A on T cell	0.00712811977104544	22.3347856347878	2	1	TRUE	NA
rs115752428	A	G	A	G	0.3828	0.142897	0.0226	0.00986098	FALSE	FALSE	FALSE	DE	1	205591686	MFSD4A	0.195576	0.110408	DE	TRUE	reported	1	205560814	3113	0.0226	0.08303	4.171e-06	FSC-A on T cell	FSC-A on T cell	0.00678171241350666	21.2419642107948	2	1	TRUE	NA
rs12166583	A	C	A	C	-0.1267	-0.00223723	0.4123	0.307976	FALSE	FALSE	FALSE	DE	22	30087975	HORMAD2	0.924479	0.023601	DE	TRUE	reported	22	30483964	3113	0.4123	0.02563	8.047e-07	FSC-A on T cell	FSC-A on T cell	0.00778898630388456	24.4217571231338	2	1	TRUE	NA
rs143298995	G	A	G	A	-0.1477	0.0154203	0.7695	0.756232	FALSE	FALSE	FALSE	DE	7	48193280	ABCA13	0.54205	0.025291	DE	TRUE	reported	7	48232877	3113	0.2305	0.0291	4.083e-07	FSC-A on T cell	FSC-A on T cell	0.00820760909404091	25.7451782506994	2	1	TRUE	NA
rs75668319	T	C	T	C	0.2034	0.0429974	0.0885	0.0740355	FALSE	FALSE	FALSE	DE	2	60177080	RP11-444A22.1	0.300982	0.0415703	DE	TRUE	reported	2	60404215	3113	0.0885	0.04404	4.003e-06	FSC-A on T cell	FSC-A on T cell	0.00680553771805346	21.3171021838159	2	1	TRUE	NA
rs76883038	T	G	T	G	-0.1885	-0.111439	0.1036	0.0212228	FALSE	FALSE	FALSE	DE	2	114393196	RNU2-41P	0.152073	0.0778068	DE	TRUE	reported	2	115150773	3113	0.1036	0.03998	2.512e-06	FSC-A on T cell	FSC-A on T cell	0.00709035108106314	22.2155986067855	2	1	TRUE	NA
rs77789294	C	T	C	T	0.2075	0.0521084	0.0957	0.0328189	FALSE	FALSE	FALSE	DE	14	28709480	FOXG1-AS1	0.399819	0.0618904	DE	TRUE	reported	14	29178686	3113	0.0957	0.04238	1.028e-06	FSC-A on T cell	FSC-A on T cell	0.0076419392061029	23.9571519690852	2	1	TRUE	NA
rs9271307	A	G	A	G	-0.138	0.00541193	0.5883	0.295633	FALSE	FALSE	FALSE	DE	6	32613917	HLA-DQA1	0.821301	0.0239602	DE	TRUE	reported	6	32581694	3113	0.4117	0.02847	1.316e-06	FSC-A on T cell	FSC-A on T cell	0.00749097901772423	23.4803263562037	2	1	TRUE	NA
rs9825166	G	A	G	A	-0.4881	-0.00953137	0.0145	0.0256184	FALSE	FALSE	FALSE	DE	3	72178246	LINC00870,LINC00877	0.892052	0.0702341	DE	TRUE	reported	3	72227397	3113	0.0145	0.1049	3.423e-06	FSC-A on T cell	FSC-A on T cell	0.0069068102037623	21.636525921916	2	1	TRUE	NA
rs10169473	A	G	A	G	0.1231	0.00174098	0.3675	0.315518	FALSE	FALSE	FALSE	DE	2	223442969	HIGD1AP4	0.941037	0.0235373	DE	TRUE	reported	2	224307687	3113	0.3675	0.02635	3.129e-06	SSC-A on CD4+	SSC-A on CD4+	0.00696212090322851	21.8110090117048	2	1	TRUE	NA
rs113243185	C	G	C	G	0.2404	-0.0494689	0.2014	0.132282	FALSE	TRUE	FALSE	DE	6	32617294	HLA-DQA1	0.122113	0.0319987	DE	TRUE	reported	6	32585071	3113	0.2014	0.03733	1.392e-10	SSC-A on CD4+	SSC-A on CD4+	0.0131469889133833	41.4451615894654	2	1	TRUE	NA
rs114690517	C	T	C	T	0.5028	-0.0044844	0.0145	0.0043886	FALSE	FALSE	FALSE	DE	3	116605546	LSAMP	0.978291	0.164797	DE	TRUE	reported	3	116324393	3113	0.0145	0.1087	3.858e-06	SSC-A on CD4+	SSC-A on CD4+	0.00682617775514806	21.3821976784142	2	1	TRUE	NA
rs12166583	A	C	A	C	-0.1244	-0.00223723	0.4123	0.307976	FALSE	FALSE	FALSE	DE	22	30087975	HORMAD2	0.924479	0.023601	DE	TRUE	reported	22	30483964	3113	0.4123	0.02687	3.825e-06	SSC-A on CD4+	SSC-A on CD4+	0.00683827061205397	21.4203379415458	2	1	TRUE	NA
rs140567398	A	G	A	G	0.2254	-0.187948	0.0866	0.00437302	FALSE	FALSE	FALSE	DE	13	99226144	UBAC2	0.265542	0.168808	DE	TRUE	reported	13	99878398	3113	0.0866	0.0474	2.08e-06	SSC-A on CD4+	SSC-A on CD4+	0.00721155191904151	22.5981054307238	2	1	TRUE	NA
rs145630857	A	G	A	G	-0.185	0.0181395	0.1237	0.102074	FALSE	FALSE	FALSE	DE	2	1269881	SNTG2	0.614526	0.0360179	DE	TRUE	reported	2	1273653	3113	0.1237	0.0391	2.337e-06	SSC-A on CD4+	SSC-A on CD4+	0.00714001018393891	22.3723102049354	2	1	TRUE	NA
rs148031710	C	T	C	T	0.2974	0.348953	0.1078	0.000858478	FALSE	FALSE	FALSE	DE	6	31181096	POU5F1	0.34905	0.372641	DE	TRUE	reported	6	31148873	3113	0.1078	0.04937	1.914e-09	SSC-A on CD4+	SSC-A on CD4+	0.0115224114798835	36.2640716696311	2	1	TRUE	NA
rs1823592	C	T	C	T	-0.1212	0.0413988	0.5732	0.588876	FALSE	FALSE	FALSE	DE	18	24904850	RP11-449D8.5	0.0609186	0.0220901	DE	TRUE	reported	18	22484814	3113	0.4268	0.02615	3.722e-06	SSC-A on CD4+	SSC-A on CD4+	0.00685324347354454	21.467562881407	2	1	TRUE	NA
rs1842502	T	C	T	C	0.1225	0.0299014	0.5896	0.721141	FALSE	FALSE	FALSE	DE	8	135196520	LINC01591	0.220115	0.024385	DE	TRUE	reported	8	136208763	3113	0.4104	0.02624	3.147e-06	SSC-A on CD4+	SSC-A on CD4+	0.00695241129584602	21.7803776852235	2	1	TRUE	NA
rs2184012	T	C	T	C	0.5834	0.352786	0.9892	0.997852	FALSE	FALSE	FALSE	DE	9	111390356	ECPAS	0.13879	0.238319	DE	TRUE	reported	9	114152636	3113	0.0108	0.1217	1.729e-06	SSC-A on CD4+	SSC-A on CD4+	0.00732788080690622	22.9653243498126	2	1	TRUE	NA
rs2625989	A	G	A	G	0.1525	0.0439926	0.7877	0.824309	FALSE	FALSE	FALSE	DE	3	129626312	RP11-263I1.1	0.123583	0.0285684	DE	TRUE	reported	3	129345155	3113	0.2123	0.03208	2.096e-06	SSC-A on CD4+	SSC-A on CD4+	0.00720693462319109	22.5835316489019	2	1	TRUE	NA
rs62274365	G	A	G	A	-0.2798	-0.051857	0.0485	0.0373044	FALSE	FALSE	FALSE	DE	3	103506324	MIR548AB	0.370383	0.057892	DE	TRUE	reported	3	103225168	3113	0.0485	0.0602	3.497e-06	SSC-A on CD4+	SSC-A on CD4+	0.00689159858293989	21.5885427622339	2	1	TRUE	NA
rs62577878	T	C	T	C	-0.535	-0.0878328	0.0128	0.0241619	FALSE	FALSE	FALSE	DE	9	101371835	BAAT	0.216255	0.0710307	DE	TRUE	reported	9	104134117	3113	0.0128	0.1155	3.8e-06	SSC-A on CD4+	SSC-A on CD4+	0.00684512610131481	21.4419602227747	2	1	TRUE	NA
rs79312638	C	G	C	G	-0.2994	-0.0180836	0.043	0.022426	FALSE	TRUE	FALSE	DE	15	83808953	ADAMTSL3	0.80776	0.0743212	DE	TRUE	reported	15	84477705	3113	0.043	0.06474	3.896e-06	SSC-A on CD4+	SSC-A on CD4+	0.00682347378886096	21.3736696316498	2	1	TRUE	NA
rs79493037	G	C	G	C	0.2287	0.0168487	0.1481	0.134904	FALSE	TRUE	FALSE	DE	6	31438048	XXbac-BPG181B23.9	0.593941	0.031603	DE	TRUE	reported	6	31405825	3113	0.1481	0.04083	2.313e-08	SSC-A on CD4+	SSC-A on CD4+	0.00997790434375046	31.3541087109087	2	1	TRUE	NA
rs9271536	T	A	T	A	-0.2591	-0.0081239	0.7772	0.754935	FALSE	TRUE	FALSE	DE	6	32622201	HLA-DQA1	0.74858	0.0253465	DE	TRUE	reported	6	32589978	3113	0.2228	0.03458	8.845e-14	SSC-A on CD4+	SSC-A on CD4+	0.0177150834588044	56.1055389452571	2	1	TRUE	NA
rs10169473	A	G	A	G	0.1191	0.00174098	0.3675	0.315518	FALSE	FALSE	FALSE	DE	2	223442969	HIGD1AP4	0.941037	0.0235373	DE	TRUE	reported	2	224307687	3113	0.3675	0.02492	1.858e-06	FSC-A on lymphocyte	FSC-A on lymphocyte	0.00728405678989202	22.826973645731	2	1	TRUE	NA
rs12166583	A	C	A	C	-0.1292	-0.00223723	0.4123	0.307976	FALSE	FALSE	FALSE	DE	22	30087975	HORMAD2	0.924479	0.023601	DE	TRUE	reported	22	30483964	3113	0.4123	0.02523	3.265e-07	FSC-A on lymphocyte	FSC-A on lymphocyte	0.00835349641484155	26.2066444570894	2	1	TRUE	NA
rs142476157	T	G	T	G	0.2789	0.0490318	0.0514	0.0418818	FALSE	FALSE	FALSE	DE	11	101856927	TRPC6	0.367984	0.0544644	DE	TRUE	reported	11	101727658	3113	0.0514	0.06042	4.085e-06	FSC-A on lymphocyte	FSC-A on lymphocyte	0.00679820041595923	21.2939621161647	2	1	TRUE	NA
rs143298995	G	A	G	A	-0.1443	0.0154203	0.7695	0.756232	FALSE	FALSE	FALSE	DE	7	48193280	ABCA13	0.54205	0.025291	DE	TRUE	reported	7	48232877	3113	0.2305	0.02866	5.014e-07	FSC-A on lymphocyte	FSC-A on lymphocyte	0.00807753586961354	25.3338491657192	2	1	TRUE	NA
rs1823592	C	T	C	T	-0.1184	0.0413988	0.5732	0.588876	FALSE	FALSE	FALSE	DE	18	24904850	RP11-449D8.5	0.0609186	0.0220901	DE	TRUE	reported	18	22484814	3113	0.4268	0.02469	1.693e-06	FSC-A on lymphocyte	FSC-A on lymphocyte	0.00733306710752856	22.9816981059775	2	1	TRUE	NA
rs2252167	A	T	A	T	0.14	0.0501542	0.7411	0.815422	FALSE	TRUE	FALSE	DE	10	10492855	CELF2-DT	0.0780243	0.0284601	DE	TRUE	reported	10	10534818	3113	0.2589	0.02828	7.751e-07	FSC-A on lymphocyte	FSC-A on lymphocyte	0.00781110547357592	24.4916560368208	2	1	TRUE	NA
rs3104369	C	T	C	T	-0.1428	0.0109293	0.7716	0.666531	FALSE	FALSE	FALSE	DE	6	32634705	HLA-DQA1	0.636111	0.0230994	DE	TRUE	reported	6	32602482	3113	0.2284	0.03107	4.46e-06	FSC-A on lymphocyte	FSC-A on lymphocyte	0.00673996666270451	21.1103191348819	2	1	TRUE	NA
rs76883038	T	G	T	G	-0.1806	-0.111439	0.1036	0.0212228	FALSE	FALSE	FALSE	DE	2	114393196	RNU2-41P	0.152073	0.0778068	DE	TRUE	reported	2	115150773	3113	0.1036	0.03937	4.664e-06	FSC-A on lymphocyte	FSC-A on lymphocyte	0.00671428438045723	21.0293356474716	2	1	TRUE	NA
rs77789294	C	T	C	T	0.211	0.0521084	0.0957	0.0328189	FALSE	FALSE	FALSE	DE	14	28709480	FOXG1-AS1	0.399819	0.0618904	DE	TRUE	reported	14	29178686	3113	0.0957	0.04172	4.498e-07	FSC-A on lymphocyte	FSC-A on lymphocyte	0.0081497315905405	25.56213955442	2	1	TRUE	NA
rs10170363	T	C	T	C	0.1318	0.0208187	0.2944	0.355596	FALSE	FALSE	FALSE	DE	2	15132681	NBAS	0.363612	0.0229153	DE	TRUE	reported	2	15272805	3410	0.2944	0.02687	9.802e-07	CD86+ plasmacytoid DC %DC	CD86+ plasmacytoid DC %DC	0.0070062819385481	24.0458810688007	2	1	TRUE	NA
rs11231693	A	G	A	G	-0.2631	0.0543677	0.0554	0.0755397	FALSE	FALSE	FALSE	DE	11	64095140	FLRT1,MACROD1,RP11-21A7A.2	0.189466	0.0414338	DE	TRUE	reported	11	63862612	3410	0.0554	0.05451	1.446e-06	CD86+ plasmacytoid DC %DC	CD86+ plasmacytoid DC %DC	0.0067854402477354	23.2827641693555	2	1	TRUE	NA
rs112496823	C	A	C	A	0.1585	-0.0509161	0.1771	0.103559	FALSE	FALSE	FALSE	DE	17	35502564	RP11-1094M14.5,SLFN12L	0.155699	0.0358644	DE	TRUE	reported	17	33829583	3410	0.1771	0.03308	1.72e-06	CD86+ plasmacytoid DC %DC	CD86+ plasmacytoid DC %DC	0.00668742746977175	22.9441904263107	2	1	TRUE	NA
rs11811863	T	C	T	C	-0.1537	-0.0314075	0.2186	0.168809	FALSE	FALSE	FALSE	DE	1	247414554	NLRP3	0.281248	0.0291479	DE	TRUE	reported	1	247577856	3410	0.2186	0.03086	6.626e-07	CD86+ plasmacytoid DC %DC	CD86+ plasmacytoid DC %DC	0.00722193682092784	24.7914026292124	2	1	TRUE	NA
rs12311260	G	C	G	C	0.2649	0.0500302	0.0501	0.101823	FALSE	TRUE	FALSE	DE	12	17941138	RERGL	0.166266	0.0361411	DE	TRUE	reported	12	18094072	3410	0.0501	0.0576	4.384e-06	CD86+ plasmacytoid DC %DC	CD86+ plasmacytoid DC %DC	0.00616423507471728	21.1380128146383	2	1	TRUE	NA
rs139557155	G	A	G	A	0.277	0.00279362	0.0578	0.0179954	FALSE	FALSE	FALSE	DE	9	74968560	CARNMT1-AS1	0.972659	0.0815098	DE	TRUE	reported	9	77583476	3410	0.0578	0.05451	3.928e-07	CD86+ plasmacytoid DC %DC	CD86+ plasmacytoid DC %DC	0.00751582030193141	25.8078829999834	2	1	TRUE	NA
rs3845548	T	C	T	C	-0.2739	0.0729991	0.2345	0.107771	FALSE	FALSE	FALSE	DE	1	161537658	RP11-25K21.6,RPS23P10	0.0392762	0.0354144	DE	TRUE	reported	1	161507448	3410	0.2345	0.02938	1.984e-20	CD86+ plasmacytoid DC %DC	CD86+ plasmacytoid DC %DC	0.0248539694323118	86.8611727578981	2	1	TRUE	NA
rs55966096	C	T	C	T	-0.1321	-0.0321009	0.3085	0.324443	FALSE	FALSE	FALSE	DE	8	4617427	CSMD1	0.166906	0.0232243	DE	TRUE	reported	8	4474949	3410	0.3085	0.02729	1.361e-06	CD86+ plasmacytoid DC %DC	CD86+ plasmacytoid DC %DC	0.00682448976949739	23.4176748166588	2	1	TRUE	NA
rs61852527	G	A	G	A	-0.2768	0.0639861	0.0648	0.0122212	FALSE	FALSE	FALSE	DE	10	88620832	RPL7P34	0.528591	0.10154	DE	TRUE	reported	10	90380589	3410	0.0648	0.05083	5.537e-08	CD86+ plasmacytoid DC %DC	CD86+ plasmacytoid DC %DC	0.00862138657707217	29.6371992060792	2	1	TRUE	NA
rs6463191	A	G	A	G	-0.1275	0.0294371	0.3198	0.496251	FALSE	FALSE	FALSE	DE	7	43452580	HECW1	0.176437	0.0217761	DE	TRUE	reported	7	43492179	3410	0.3198	0.02658	1.687e-06	CD86+ plasmacytoid DC %DC	CD86+ plasmacytoid DC %DC	0.00670247788074689	22.9961759784225	2	1	TRUE	NA
rs66967216	A	G	A	G	-0.3759	0.0161765	0.0265	0.0114246	FALSE	FALSE	FALSE	DE	2	190077385	C2orf88	0.876067	0.103724	DE	TRUE	reported	2	190942111	3410	0.0265	0.07853	1.768e-06	CD86+ plasmacytoid DC %DC	CD86+ plasmacytoid DC %DC	0.00667437672295706	22.8991131798214	2	1	TRUE	NA
rs6930632	T	C	T	C	-0.1504	0.0107267	0.1789	0.275663	FALSE	FALSE	FALSE	DE	6	155451847	NOX3	0.659765	0.0243657	DE	TRUE	reported	6	155772981	3410	0.1789	0.03249	3.808e-06	CD86+ plasmacytoid DC %DC	CD86+ plasmacytoid DC %DC	0.00624483931144236	21.4161528063405	2	1	TRUE	NA
rs71381356	C	T	C	T	-0.2097	0.0300024	0.0845	0.0839827	FALSE	FALSE	FALSE	DE	17	51831217	CA10	0.447202	0.0394723	DE	TRUE	reported	17	49908577	3410	0.0845	0.04494	3.176e-06	CD86+ plasmacytoid DC %DC	CD86+ plasmacytoid DC %DC	0.00634471462083927	21.7608538353111	2	1	TRUE	NA
rs78379738	G	T	G	T	0.3227	-0.0524089	0.0364	0.0161811	FALSE	FALSE	FALSE	DE	5	148939246	SH3TC2	0.547557	0.0871411	DE	TRUE	reported	5	148318809	3410	0.0364	0.06823	2.342e-06	CD86+ plasmacytoid DC %DC	CD86+ plasmacytoid DC %DC	0.00651708241774534	22.3559122020205	2	1	TRUE	NA
rs9513487	G	T	G	T	0.131	-0.00385005	0.326	0.375472	FALSE	FALSE	FALSE	DE	13	98775792	DOCK9	0.864233	0.0225164	DE	TRUE	reported	13	99428046	3410	0.326	0.0268	1.065e-06	CD86+ plasmacytoid DC %DC	CD86+ plasmacytoid DC %DC	0.00695802890689816	23.8791140807539	2	1	TRUE	NA
rs9607320	T	C	T	C	0.1192	0.0231895	0.6037	0.329017	FALSE	FALSE	FALSE	DE	22	21847875	MAPK1	0.318484	0.0232458	DE	TRUE	reported	22	22202164	3410	0.3963	0.02572	3.672e-06	CD86+ plasmacytoid DC %DC	CD86+ plasmacytoid DC %DC	0.00625935032040263	21.4662305489969	2	1	TRUE	NA
rs1017102	C	A	C	A	0.1765	0.00586334	0.1376	0.152741	FALSE	FALSE	FALSE	DE	19	56381263	AC006116.28,ZNF582	0.846398	0.0302676	DE	TRUE	reported	19	56892632	3060	0.1376	0.03832	4.28e-06	SSC-A on HLA DR+ CD8br	SSC-A on HLA DR+ CD8br	0.00688519820718215	21.2009085752761	2	1	TRUE	NA
rs117767550	T	G	T	G	-0.3058	-0.0185606	0.0436	0.00733347	FALSE	FALSE	FALSE	DE	12	98415636	RNU4-41P	0.886912	0.130513	DE	TRUE	reported	12	98809414	3060	0.0436	0.06567	3.36e-06	SSC-A on HLA DR+ CD8br	SSC-A on HLA DR+ CD8br	0.00703643718901818	21.6699038412889	2	1	TRUE	NA
rs11801958	T	G	T	G	0.1397	-0.0380315	0.4853	0.304667	FALSE	FALSE	FALSE	DE	1	7116619	CAMTA1	0.107607	0.0236361	DE	TRUE	reported	1	7176679	3060	0.4853	0.0266	1.615e-07	SSC-A on HLA DR+ CD8br	SSC-A on HLA DR+ CD8br	0.00893328119804873	27.564212767286	2	1	TRUE	NA
rs142804909	A	G	A	G	0.6154	0.0625313	0.0118	0.0221307	FALSE	FALSE	FALSE	DE	1	64044933	ROR1	0.400678	0.0744055	DE	TRUE	reported	1	64510605	3060	0.0118	0.1271	1.345e-06	SSC-A on HLA DR+ CD8br	SSC-A on HLA DR+ CD8br	0.00760305053056593	23.428254727003	2	1	TRUE	NA
rs3129034	T	C	T	C	-0.1596	0.0350511	0.6992	0.661534	FALSE	FALSE	FALSE	DE	6	29588032	GABBR1,OR2H2	0.126083	0.0229132	DE	TRUE	reported	6	29555809	3060	0.3008	0.02976	8.83e-08	SSC-A on HLA DR+ CD8br	SSC-A on HLA DR+ CD8br	0.00931141435483305	28.7419331459604	2	1	TRUE	NA
rs614008	T	C	T	C	0.1346	-0.0337271	0.6289	0.574113	FALSE	FALSE	FALSE	DE	6	31873017	SLC44A4	0.124119	0.0219333	DE	TRUE	reported	6	31840794	3060	0.3711	0.02915	4.053e-06	SSC-A on HLA DR+ CD8br	SSC-A on HLA DR+ CD8br	0.00691952081712216	21.3073311804198	2	1	TRUE	NA
rs74827160	T	G	T	G	-0.24	-0.105125	0.0753	0.0178209	FALSE	FALSE	FALSE	DE	12	87959369	RPS4XP15	0.211768	0.0841862	DE	TRUE	reported	12	88353146	3060	0.0753	0.05003	1.68e-06	SSC-A on HLA DR+ CD8br	SSC-A on HLA DR+ CD8br	0.00746425056091452	22.9973360941167	2	1	TRUE	NA
rs75133898	A	C	A	C	0.4304	-0.0481439	0.0224	0.0732558	FALSE	FALSE	FALSE	DE	12	124497433	NCOR2	0.255771	0.0423637	DE	TRUE	reported	12	124981979	3060	0.0224	0.08931	1.515e-06	SSC-A on HLA DR+ CD8br	SSC-A on HLA DR+ CD8br	0.00753250126914571	23.2092123021695	2	1	TRUE	NA
rs76157970	T	C	T	C	-0.3549	0.0148112	0.0395	0.0137118	FALSE	FALSE	FALSE	DE	9	7325127	RP11-79K3.1	0.877197	0.0958508	DE	TRUE	reported	9	7325127	3060	0.0395	0.06854	2.395e-07	SSC-A on HLA DR+ CD8br	SSC-A on HLA DR+ CD8br	0.0086858768110647	26.7941419040728	2	1	TRUE	NA
rs78160435	C	G	C	G	0.1451	-0.0382957	0.2552	0.111888	FALSE	TRUE	FALSE	DE	4	164015957	MARCHF1	0.267165	0.0345126	DE	TRUE	reported	4	164937109	3060	0.2552	0.03035	1.822e-06	SSC-A on HLA DR+ CD8br	SSC-A on HLA DR+ CD8br	0.0074141960749883	22.8419664150537	2	1	TRUE	NA
rs78335055	A	G	A	G	0.369	-0.0071542	0.0271	0.00776187	FALSE	FALSE	FALSE	DE	12	87031385	RP11-324H9.1	0.95432	0.124892	DE	TRUE	reported	12	87425162	3060	0.0271	0.08036	4.554e-06	SSC-A on HLA DR+ CD8br	SSC-A on HLA DR+ CD8br	0.00684335707724782	21.071183575471	2	1	TRUE	NA
rs10171072	A	G	A	G	0.1532	-0.0270698	0.1914	0.44012	FALSE	FALSE	FALSE	DE	2	112998986	POLR2DP1	0.217549	0.0219531	DE	TRUE	reported	2	113756563	3403	0.1914	0.03199	1.753e-06	CD127- CD8br %T cell	CD127- CD8br %T cell	0.00669437438025735	22.9210090832317	2	1	TRUE	NA
rs13187738	G	A	G	A	-0.1922	0.0329408	0.1099	0.12609	FALSE	FALSE	FALSE	DE	5	82994085	ST13P12	0.315873	0.0328431	DE	TRUE	reported	5	82289904	3403	0.1099	0.03986	1.497e-06	CD127- CD8br %T cell	CD127- CD8br %T cell	0.00678598767956142	23.2368289330401	2	1	TRUE	NA
rs17792777	T	C	T	C	0.1255	-0.0303191	0.4812	0.213329	FALSE	FALSE	FALSE	DE	17	76660778	RNU6-227P	0.25646	0.0267176	DE	TRUE	reported	17	74656860	3403	0.4812	0.0253	7.359e-07	CD127- CD8br %T cell	CD127- CD8br %T cell	0.00717885987221048	24.5918438262155	2	1	TRUE	NA
rs6904669	G	A	G	A	-0.1557	-0.023473	0.6402	0.413036	FALSE	FALSE	FALSE	DE	6	31225019	XXbac-BPG299F13.16	0.287482	0.0220681	DE	TRUE	reported	6	31192796	3403	0.3598	0.02909	9.183e-08	CD127- CD8br %T cell	CD127- CD8br %T cell	0.00834808930884621	28.6308647553531	2	1	TRUE	NA
rs915895	C	T	C	T	0.1817	-0.00304967	0.2013	0.236926	FALSE	FALSE	FALSE	DE	6	32222440	NOTCH4	0.905533	0.0256978	DE	TRUE	reported	6	32190217	3403	0.2013	0.03425	1.2e-07	CD127- CD8br %T cell	CD127- CD8br %T cell	0.0082025660128156	28.1276458817157	2	1	TRUE	NA
rs10171238	T	C	T	C	0.1442	-0.0132799	0.7912	0.74461	FALSE	FALSE	FALSE	DE	2	148811160	RNU2-9P	0.596291	0.0250686	DE	TRUE	reported	2	149568729	3657	0.2088	0.0302	1.859e-06	CD20 on IgD- CD24-	CD20 on IgD- CD24-	0.00619573069876395	22.7865751873904	2	1	TRUE	NA
rs11751198	A	G	A	G	0.1933	-0.11756	0.1839	0.00829463	FALSE	FALSE	FALSE	DE	6	31785749	VARS1	0.335517	0.12207	DE	TRUE	reported	6	31753526	3657	0.1839	0.03626	1.033e-07	CD20 on IgD- CD24-	CD20 on IgD- CD24-	0.00771118714574569	28.4034130513171	2	1	TRUE	NA
rs12660382	T	C	T	C	0.1358	-0.0048122	0.3149	0.148749	FALSE	FALSE	FALSE	DE	6	31475546	HCP5	0.875379	0.0306843	DE	TRUE	reported	6	31443323	3657	0.3149	0.02903	2.998e-06	CD20 on IgD- CD24-	CD20 on IgD- CD24-	0.00594825393237183	21.870962159489	2	1	TRUE	NA
rs30006	C	T	C	T	-0.196	-0.0170828	0.2335	0.306821	FALSE	FALSE	FALSE	DE	19	49344659	TEAD2	0.469451	0.0236154	DE	TRUE	reported	19	49847916	3657	0.2335	0.02941	3.027e-11	CD20 on IgD- CD24-	CD20 on IgD- CD24-	0.0119992583485056	44.3899355687511	2	1	TRUE	NA
rs35567463	A	C	A	C	0.1709	-0.0156262	0.3506	0.21564	FALSE	FALSE	FALSE	DE	6	32666193	HLA-DQB1	0.554801	0.026459	DE	TRUE	reported	6	32633970	3657	0.3506	0.02875	3.024e-09	CD20 on IgD- CD24-	CD20 on IgD- CD24-	0.0095698977701971	35.3159463462619	2	1	TRUE	NA
rs4426778	A	G	A	G	-0.1237	-0.0166605	0.4558	0.501165	FALSE	FALSE	FALSE	DE	4	101859567	BANK1	0.443239	0.0217292	DE	TRUE	reported	4	102780724	3657	0.4558	0.02524	9.866e-07	CD20 on IgD- CD24-	CD20 on IgD- CD24-	0.0065251815765443	24.0061833677035	2	1	TRUE	NA
rs61731791	T	C	T	C	0.2019	0.125465	0.0972	0.0268042	FALSE	FALSE	FALSE	DE	19	50437521	MYBPC2	0.0628941	0.0674568	DE	TRUE	reported	19	50940778	3657	0.0972	0.04254	2.149e-06	CD20 on IgD- CD24-	CD20 on IgD- CD24-	0.00612189434396439	22.5133481659909	2	1	TRUE	NA
rs62299189	C	A	C	A	-0.2121	0.0359507	0.0804	0.100317	FALSE	FALSE	FALSE	DE	4	43190962	RP11-395F4.1	0.324357	0.036478	DE	TRUE	reported	4	43192979	3657	0.0804	0.04588	3.899e-06	CD20 on IgD- CD24-	CD20 on IgD- CD24-	0.00581003745835332	21.3597880791236	2	1	TRUE	NA
rs74435765	T	C	T	C	-0.3934	0.109813	0.0217	0.0076357	FALSE	FALSE	FALSE	DE	1	185553812	LINC01350	0.381333	0.125437	DE	TRUE	reported	1	185522944	3657	0.0217	0.08597	4.891e-06	CD20 on IgD- CD24-	CD20 on IgD- CD24-	0.00569338074114484	20.928460301708	2	1	TRUE	NA
rs77463781	C	G	C	G	0.1693	-0.0186144	0.134	0.0231467	FALSE	TRUE	FALSE	DE	1	78999088	ADGRL4	0.797042	0.0723797	DE	TRUE	reported	1	79464773	3657	0.134	0.03696	4.796e-06	CD20 on IgD- CD24-	CD20 on IgD- CD24-	0.00570479934943436	20.9706751159412	2	1	TRUE	NA
rs7754613	T	C	T	C	0.1526	0.01265	0.8203	0.820895	FALSE	FALSE	FALSE	DE	6	15902657	ARPC3P5	0.656044	0.0284027	DE	TRUE	reported	6	15902888	3657	0.1797	0.03238	2.525e-06	CD20 on IgD- CD24-	CD20 on IgD- CD24-	0.00603671621556966	22.1982020139613	2	1	TRUE	NA
rs78373541	G	A	G	A	0.2667	0.0444524	0.0472	0.0419061	FALSE	FALSE	FALSE	DE	4	138695578	RP11-173E2.2	0.414621	0.0544901	DE	TRUE	reported	4	139616732	3657	0.0472	0.05821	4.781e-06	CD20 on IgD- CD24-	CD20 on IgD- CD24-	0.0057074231120984	20.9803753539151	2	1	TRUE	NA
rs849532	G	A	G	A	0.3351	-0.00666476	0.9579	0.951451	FALSE	FALSE	FALSE	DE	2	205688002	NRP2	0.89567	0.0508242	DE	TRUE	reported	2	206552726	3657	0.0421	0.0616	5.7e-08	CD20 on IgD- CD24-	CD20 on IgD- CD24-	0.00802716610309771	29.5767092648743	2	1	TRUE	NA
rs10174322	G	A	G	A	-0.1507	-0.0183941	0.2719	0.49388	FALSE	FALSE	FALSE	DE	2	7519809	RNU6ATAC37P	0.398005	0.0217633	DE	TRUE	reported	2	7659940	3440	0.2719	0.028	7.754e-08	CD28- DN (CD4-CD8-) %DN	CD28- DN (CD4-CD8-) %DN	0.00835045645548038	28.9506201871737	2	1	TRUE	NA
rs11128263	T	G	T	G	-0.117	-0.0168365	0.524	0.433352	FALSE	FALSE	FALSE	DE	3	72342799	RP11-447M4.1	0.445406	0.0220634	DE	TRUE	reported	3	72391950	3440	0.476	0.02521	3.582e-06	CD28- DN (CD4-CD8-) %DN	CD28- DN (CD4-CD8-) %DN	0.00622238387036208	21.526501904541	2	1	TRUE	NA
rs114170505	C	T	C	T	-0.1978	-0.0106536	0.1839	0.00835266	FALSE	FALSE	FALSE	DE	6	32698710	MTCO3P1	0.929529	0.120464	DE	TRUE	reported	6	32666487	3440	0.1839	0.04098	1.439e-06	CD28- DN (CD4-CD8-) %DN	CD28- DN (CD4-CD8-) %DN	0.00672696040459117	23.2839198780679	2	1	TRUE	NA
rs11930576	C	T	C	T	-0.1344	0.020821	0.2746	0.578993	FALSE	FALSE	FALSE	DE	4	168674253	PALLD	0.346609	0.0221221	DE	TRUE	reported	4	169595404	3440	0.2746	0.02812	1.834e-06	CD28- DN (CD4-CD8-) %DN	CD28- DN (CD4-CD8-) %DN	0.00659682564228012	22.8304953553451	2	1	TRUE	NA
rs143066848	G	A	G	A	-0.293	-0.0294478	0.0448	0.00326449	FALSE	FALSE	FALSE	DE	5	83777961	RNU4-11P	0.882789	0.199735	DE	TRUE	reported	5	83073780	3440	0.0448	0.06073	1.465e-06	CD28- DN (CD4-CD8-) %DN	CD28- DN (CD4-CD8-) %DN	0.00672111673593113	23.2635564164994	2	1	TRUE	NA
rs1875167	C	T	C	T	-0.151	0.0327705	0.7741	0.761394	FALSE	FALSE	FALSE	DE	10	2925707	RP11-89K18.1	0.198451	0.025483	DE	TRUE	reported	10	2967899	3440	0.2259	0.02983	4.379e-07	CD28- DN (CD4-CD8-) %DN	CD28- DN (CD4-CD8-) %DN	0.00739377008851112	25.609129580587	2	1	TRUE	NA
rs4796089	C	T	C	T	-0.2435	0.0260132	0.1343	0.0928114	FALSE	FALSE	FALSE	DE	17	35487739	SLFN12L	0.490208	0.0377014	DE	TRUE	reported	17	33814758	3440	0.1343	0.0371	6.129e-11	CD28- DN (CD4-CD8-) %DN	CD28- DN (CD4-CD8-) %DN	0.01236764408752	43.0524173477582	2	1	TRUE	NA
rs56009006	T	C	T	C	0.249	0.129611	0.0667	0.0348485	FALSE	FALSE	FALSE	DE	7	132799291	CHCHD3	0.0321048	0.060478	DE	TRUE	reported	7	132484052	3440	0.0667	0.05127	1.243e-06	CD28- DN (CD4-CD8-) %DN	CD28- DN (CD4-CD8-) %DN	0.00680998198123647	23.5732514692356	2	1	TRUE	NA
rs59211785	T	C	T	C	-0.2028	-0.0249836	0.0985	0.0902936	FALSE	FALSE	FALSE	DE	17	82073095	FASN	0.509228	0.0378516	DE	TRUE	reported	17	80030971	3440	0.0985	0.04254	1.954e-06	CD28- DN (CD4-CD8-) %DN	CD28- DN (CD4-CD8-) %DN	0.00656330648170924	22.7137248214608	2	1	TRUE	NA
rs66989520	T	C	T	C	0.1749	0.0238709	0.1456	0.166838	FALSE	FALSE	FALSE	DE	4	146436682	SLC10A7	0.413586	0.0291964	DE	TRUE	reported	4	147357834	3440	0.1456	0.03644	1.655e-06	CD28- DN (CD4-CD8-) %DN	CD28- DN (CD4-CD8-) %DN	0.00665220724467824	23.0234452364029	2	1	TRUE	NA
rs9914549	G	A	G	A	-0.1505	-0.0041314	0.1759	0.247681	FALSE	FALSE	FALSE	DE	17	82667081	RAB40B	0.869786	0.0252021	DE	TRUE	reported	17	80624957	3440	0.1759	0.03264	4.119e-06	CD28- DN (CD4-CD8-) %DN	CD28- DN (CD4-CD8-) %DN	0.00614240457478596	21.2481013631326	2	1	TRUE	NA
rs10174322	G	A	G	A	0.1507	-0.0183941	0.2719	0.49388	FALSE	FALSE	FALSE	DE	2	7519809	RNU6ATAC37P	0.398005	0.0217633	DE	TRUE	reported	2	7659940	3440	0.2719	0.028	7.754e-08	CD28+ DN (CD4-CD8-) %DN	CD28+ DN (CD4-CD8-) %DN	0.00835045645548038	28.9506201871737	2	1	TRUE	NA
rs11128263	T	G	T	G	0.117	-0.0168365	0.524	0.433352	FALSE	FALSE	FALSE	DE	3	72342799	RP11-447M4.1	0.445406	0.0220634	DE	TRUE	reported	3	72391950	3440	0.476	0.02521	3.582e-06	CD28+ DN (CD4-CD8-) %DN	CD28+ DN (CD4-CD8-) %DN	0.00622238387036208	21.526501904541	2	1	TRUE	NA
rs114170505	C	T	C	T	0.1978	-0.0106536	0.1839	0.00835266	FALSE	FALSE	FALSE	DE	6	32698710	MTCO3P1	0.929529	0.120464	DE	TRUE	reported	6	32666487	3440	0.1839	0.04098	1.439e-06	CD28+ DN (CD4-CD8-) %DN	CD28+ DN (CD4-CD8-) %DN	0.00672696040459117	23.2839198780679	2	1	TRUE	NA
rs11930576	C	T	C	T	0.1344	0.020821	0.2746	0.578993	FALSE	FALSE	FALSE	DE	4	168674253	PALLD	0.346609	0.0221221	DE	TRUE	reported	4	169595404	3440	0.2746	0.02812	1.834e-06	CD28+ DN (CD4-CD8-) %DN	CD28+ DN (CD4-CD8-) %DN	0.00659682564228012	22.8304953553451	2	1	TRUE	NA
rs143066848	G	A	G	A	0.293	-0.0294478	0.0448	0.00326449	FALSE	FALSE	FALSE	DE	5	83777961	RNU4-11P	0.882789	0.199735	DE	TRUE	reported	5	83073780	3440	0.0448	0.06073	1.465e-06	CD28+ DN (CD4-CD8-) %DN	CD28+ DN (CD4-CD8-) %DN	0.00672111673593113	23.2635564164994	2	1	TRUE	NA
rs1875167	C	T	C	T	0.151	0.0327705	0.7741	0.761394	FALSE	FALSE	FALSE	DE	10	2925707	RP11-89K18.1	0.198451	0.025483	DE	TRUE	reported	10	2967899	3440	0.2259	0.02983	4.379e-07	CD28+ DN (CD4-CD8-) %DN	CD28+ DN (CD4-CD8-) %DN	0.00739377008851112	25.609129580587	2	1	TRUE	NA
rs4796089	C	T	C	T	0.2435	0.0260132	0.1343	0.0928114	FALSE	FALSE	FALSE	DE	17	35487739	SLFN12L	0.490208	0.0377014	DE	TRUE	reported	17	33814758	3440	0.1343	0.0371	6.129e-11	CD28+ DN (CD4-CD8-) %DN	CD28+ DN (CD4-CD8-) %DN	0.01236764408752	43.0524173477582	2	1	TRUE	NA
rs56009006	T	C	T	C	-0.249	0.129611	0.0667	0.0348485	FALSE	FALSE	FALSE	DE	7	132799291	CHCHD3	0.0321048	0.060478	DE	TRUE	reported	7	132484052	3440	0.0667	0.05127	1.243e-06	CD28+ DN (CD4-CD8-) %DN	CD28+ DN (CD4-CD8-) %DN	0.00680998198123647	23.5732514692356	2	1	TRUE	NA
rs59211785	T	C	T	C	0.2028	-0.0249836	0.0985	0.0902936	FALSE	FALSE	FALSE	DE	17	82073095	FASN	0.509228	0.0378516	DE	TRUE	reported	17	80030971	3440	0.0985	0.04254	1.954e-06	CD28+ DN (CD4-CD8-) %DN	CD28+ DN (CD4-CD8-) %DN	0.00656330648170924	22.7137248214608	2	1	TRUE	NA
rs66989520	T	C	T	C	-0.1749	0.0238709	0.1456	0.166838	FALSE	FALSE	FALSE	DE	4	146436682	SLC10A7	0.413586	0.0291964	DE	TRUE	reported	4	147357834	3440	0.1456	0.03644	1.655e-06	CD28+ DN (CD4-CD8-) %DN	CD28+ DN (CD4-CD8-) %DN	0.00665220724467824	23.0234452364029	2	1	TRUE	NA
rs9914549	G	A	G	A	0.1505	-0.0041314	0.1759	0.247681	FALSE	FALSE	FALSE	DE	17	82667081	RAB40B	0.869786	0.0252021	DE	TRUE	reported	17	80624957	3440	0.1759	0.03264	4.119e-06	CD28+ DN (CD4-CD8-) %DN	CD28+ DN (CD4-CD8-) %DN	0.00614240457478596	21.2481013631326	2	1	TRUE	NA
rs10176753	G	A	G	A	-0.1561	0.0207405	0.4941	0.485529	FALSE	FALSE	FALSE	DE	2	132289408	AC097532.2	0.342727	0.0218599	DE	TRUE	reported	2	133046981	1855	0.4941	0.03371	3.912e-06	Mo MDSC AC	Mo MDSC AC	0.011427543760439	21.4200167670483	2	1	TRUE	NA
rs10458377	G	A	G	A	-0.2164	0.0773306	0.8423	0.919236	FALSE	FALSE	FALSE	DE	1	225966577	NDUFA3P3	0.0543864	0.040198	DE	TRUE	reported	1	226154277	1855	0.1577	0.04679	3.992e-06	Mo MDSC AC	Mo MDSC AC	0.0113994878401138	21.3668217929415	2	1	TRUE	NA
rs11112649	C	G	C	G	-0.1727	-0.0259766	0.2984	0.271075	FALSE	TRUE	FALSE	DE	12	105671191	RP11-349L8.1	0.288802	0.0244888	DE	TRUE	reported	12	106064969	1855	0.2984	0.03637	2.202e-06	Mo MDSC AC	Mo MDSC AC	0.0120090082695439	22.5231732978552	2	1	TRUE	NA
rs112611150	T	C	T	C	-0.3141	-0.0659649	0.0652	0.0296599	FALSE	FALSE	FALSE	DE	7	186897	AC093627.12	0.304177	0.0641983	DE	TRUE	reported	7	186897	1855	0.0652	0.06753	3.548e-06	Mo MDSC AC	Mo MDSC AC	0.0115282325609226	21.6109510044313	2	1	TRUE	NA
rs11961777	C	T	C	T	-0.4695	0.235682	0.072	0.00272476	FALSE	FALSE	FALSE	DE	6	32411758	TSBP1-AS1	0.267261	0.212443	DE	TRUE	reported	6	32379535	1855	0.072	0.0721	9.552e-11	Mo MDSC AC	Mo MDSC AC	0.0223481197428802	42.3576803971021	2	1	TRUE	NA
rs12736179	T	C	T	C	-0.1687	0.0395632	0.3032	0.108734	FALSE	FALSE	FALSE	DE	1	20560648	FAM43B	0.259093	0.035057	DE	TRUE	reported	1	20887141	1855	0.3032	0.03599	2.962e-06	Mo MDSC AC	Mo MDSC AC	0.0117060052447246	21.9481529115696	2	1	TRUE	NA
rs12885009	A	C	A	C	-0.1714	0.00696146	0.6873	0.581379	FALSE	FALSE	FALSE	DE	14	84596705	RNU6-976P	0.752714	0.0220955	DE	TRUE	reported	14	85063049	1855	0.3127	0.03654	2.927e-06	Mo MDSC AC	Mo MDSC AC	0.0117224813730663	21.9794112229437	2	1	TRUE	NA
rs1354106	G	T	G	T	-0.4306	-0.032644	0.2237	0.371018	FALSE	FALSE	FALSE	DE	19	51234736	CD33	0.149482	0.022648	DE	TRUE	reported	19	51737991	1855	0.2237	0.03825	1.717e-28	Mo MDSC AC	Mo MDSC AC	0.0639499664843707	126.59503621882	2	1	TRUE	NA
rs1800973	A	C	A	C	0.3114	-0.0226864	0.0806	0.0496905	FALSE	FALSE	FALSE	DE	12	69350234	LYZ	0.653149	0.0504822	DE	TRUE	reported	12	69744014	1855	0.0806	0.06087	3.454e-07	Mo MDSC AC	Mo MDSC AC	0.0139124044506846	26.1434030439838	2	1	TRUE	NA
rs2071473	T	C	T	C	-0.2405	-0.0188021	0.3892	0.462155	FALSE	FALSE	FALSE	DE	6	32814828	HLA-DOB,XXbac-BPG246D15.9	0.388455	0.0218015	DE	TRUE	reported	6	32782605	1855	0.3892	0.03772	2.298e-10	Mo MDSC AC	Mo MDSC AC	0.0214450999793788	40.6086263130985	2	1	TRUE	NA
rs7757733	A	G	A	G	-0.1533	-0.00401279	0.5245	0.591105	FALSE	FALSE	FALSE	DE	6	5580106	FARS2	0.856049	0.0221206	DE	TRUE	reported	6	5580339	1855	0.4755	0.03286	3.328e-06	Mo MDSC AC	Mo MDSC AC	0.0115968330708199	21.741059113552	2	1	TRUE	NA
rs78949787	T	C	T	C	0.1531	-0.0142461	0.5539	0.55069	FALSE	FALSE	FALSE	DE	19	51087881	KLK14	0.516653	0.0219672	DE	TRUE	reported	19	51591138	1855	0.4461	0.03336	4.721e-06	Mo MDSC AC	Mo MDSC AC	0.0112266743507698	21.0392281348378	2	1	TRUE	NA
rs9270591	T	C	T	C	0.4161	-0.0360428	0.5755	0.516685	FALSE	FALSE	FALSE	DE	6	32593647	HLA-DRB1	0.0983739	0.0218073	DE	TRUE	reported	6	32561424	1855	0.4245	0.03887	5.456e-26	Mo MDSC AC	Mo MDSC AC	0.0581820980109606	114.471627038116	2	1	TRUE	NA
rs10178070	C	T	C	T	-0.1229	0.0381939	0.115	0.149779	FALSE	FALSE	FALSE	DE	2	18546373	RP11-111J6.2	0.210468	0.0304995	DE	TRUE	reported	2	18727639	3395	0.115	0.02671	4.396e-06	Naive CD8br AC	Naive CD8br AC	0.00619749660475268	21.1592402998433	2	1	TRUE	NA
rs113911480	G	T	G	T	0.2391	0.0337716	0.0314	0.0317643	FALSE	FALSE	FALSE	DE	14	28643961	BTF3P2	0.5884	0.0624066	DE	TRUE	reported	14	29113167	3395	0.0314	0.04742	4.834e-07	Naive CD8br AC	Naive CD8br AC	0.00743286364933201	25.4085647595666	2	1	TRUE	NA
rs1150829	T	C	T	C	-0.08657	-0.0171117	0.7244	0.682486	FALSE	FALSE	FALSE	DE	6	587532	EXOC2	0.464232	0.02338	DE	TRUE	reported	6	587532	3395	0.2756	0.01874	4.001e-06	Naive CD8br AC	Naive CD8br AC	0.00624646870150553	21.3274898017365	2	1	TRUE	NA
rs11652705	G	A	G	A	-0.116	0.00668946	0.1705	0.290754	FALSE	FALSE	FALSE	DE	17	43684373	LINC02594	0.780452	0.0239998	DE	TRUE	reported	17	41761741	3395	0.1705	0.02274	3.603e-07	Naive CD8br AC	Naive CD8br AC	0.00760640128457918	26.006334172232	2	1	TRUE	NA
rs12420840	G	A	G	A	0.1387	-0.0604062	0.0931	0.0867992	FALSE	FALSE	FALSE	DE	11	126653517	KIRREL3,RP11-115C10.1	0.119044	0.0387518	DE	TRUE	reported	11	126523412	3395	0.0931	0.02921	2.13e-06	Naive CD8br AC	Naive CD8br AC	0.00659743781445096	22.5337716616952	2	1	TRUE	NA
rs17685199	C	A	C	A	-0.1058	-0.0429661	0.1817	0.0754892	FALSE	FALSE	FALSE	DE	15	36113708	RP11-184D12.1	0.298382	0.0413171	DE	TRUE	reported	15	36405909	3395	0.1817	0.02156	9.57e-07	Naive CD8br AC	Naive CD8br AC	0.00704310945446279	24.0667753117287	2	1	TRUE	NA
rs2629830	G	C	G	C	-0.1096	0.0152057	0.8445	0.650142	FALSE	TRUE	FALSE	DE	1	114141637	SYT6	0.504338	0.022774	DE	TRUE	reported	1	114684259	3395	0.1555	0.02328	2.63e-06	Naive CD8br AC	Naive CD8br AC	0.00648618435647688	22.1513009431793	2	1	TRUE	NA
rs28465400	T	C	T	C	0.1395	-0.0408615	0.1417	0.0859376	FALSE	FALSE	FALSE	DE	6	29871746	MICF	0.291563	0.0387423	DE	TRUE	reported	6	29839523	3395	0.1417	0.02832	8.737e-07	Naive CD8br AC	Naive CD8br AC	0.00709625620196711	24.2496792299053	2	1	TRUE	NA
rs2853995	C	T	C	T	-0.1563	-0.0335544	0.109	0.207037	FALSE	FALSE	FALSE	DE	6	31365242	DHFRP2	0.213187	0.0269545	DE	TRUE	reported	6	31333019	3395	0.109	0.02983	1.715e-07	Naive CD8br AC	Naive CD8br AC	0.00802183607476298	27.4381945001384	2	1	TRUE	NA
rs34099171	T	A	T	A	0.303	-0.029539	0.0168	0.0102771	FALSE	TRUE	FALSE	DE	12	79019553	RP11-390N6.1,SYT1	0.787356	0.109507	DE	TRUE	reported	12	79413333	3395	0.0168	0.06613	4.779e-06	Naive CD8br AC	Naive CD8br AC	0.00614569715252844	20.9812951242303	2	1	TRUE	NA
rs4849134	G	A	G	A	0.1004	0.0327984	0.6455	0.796363	FALSE	FALSE	FALSE	DE	2	110857438	ACOXL	0.224548	0.0270052	DE	TRUE	reported	2	111615015	3395	0.3545	0.0178	1.856e-08	Naive CD8br AC	Naive CD8br AC	0.00928403573869671	31.7959277913579	2	1	TRUE	NA
rs62065924	A	T	A	T	0.1577	-0.126914	0.0688	0.0199292	FALSE	TRUE	FALSE	DE	17	41828561	NT5C3B	0.103754	0.078009	DE	TRUE	reported	17	39984813	3395	0.0688	0.03367	2.931e-06	Naive CD8br AC	Naive CD8br AC	0.00642007620171397	21.9240727702524	2	1	TRUE	NA
rs62229789	T	C	T	C	-0.2553	-0.0197859	0.0286	0.0294733	FALSE	FALSE	FALSE	DE	20	51484221	NFATC2	0.759163	0.0645371	DE	TRUE	reported	20	50100758	3395	0.0286	0.05033	4.137e-07	Naive CD8br AC	Naive CD8br AC	0.00752192350183075	25.7153150745278	2	1	TRUE	NA
rs78908164	T	G	T	G	0.1859	-0.039391	0.0533	0.0279058	FALSE	FALSE	FALSE	DE	2	127127325	RP11-313N8.1	0.553137	0.0664194	DE	TRUE	reported	2	127884901	3395	0.0533	0.03831	1.277e-06	Naive CD8br AC	Naive CD8br AC	0.0068879966626515	23.5330683727903	2	1	TRUE	NA
rs79752907	T	C	T	C	-0.08848	0.0492173	0.3289	0.498193	FALSE	FALSE	FALSE	DE	2	236102079	AGAP1	0.0247799	0.0219249	DE	TRUE	reported	2	237010723	3395	0.3289	0.01845	1.69e-06	Naive CD8br AC	Naive CD8br AC	0.00672861427716254	22.9848443945641	2	1	TRUE	NA
rs10181413	A	G	A	G	0.145	0.0217233	0.6212	0.434925	FALSE	FALSE	FALSE	DE	2	80732586	AC084193.1	0.322886	0.021975	DE	TRUE	reported	2	80959711	2920	0.3788	0.02796	2.279e-07	CD8 on CD28+ CD45RA- CD8br	CD8 on CD28+ CD45RA- CD8br	0.00912634954640536	26.8759674497551	2	1	TRUE	NA
rs12046688	G	A	G	A	0.187	-0.0036835	0.1325	0.219577	FALSE	FALSE	FALSE	DE	1	47133688	CYP4A22-AS1	0.888953	0.0263807	DE	TRUE	reported	1	47599360	2920	0.1325	0.03957	2.399e-06	CD8 on CD28+ CD45RA- CD8br	CD8 on CD28+ CD45RA- CD8br	0.00759030555451905	22.3179113747597	2	1	TRUE	NA
rs1235080	A	T	A	T	0.1343	0.0138431	0.4182	0.302106	FALSE	TRUE	FALSE	DE	1	192869316	RP11-139E24.1	0.558387	0.0236537	DE	TRUE	reported	1	192838446	2920	0.4182	0.02796	1.642e-06	CD8 on CD28+ CD45RA- CD8br	CD8 on CD28+ CD45RA- CD8br	0.00783929239743746	23.0557963447246	2	1	TRUE	NA
rs13004867	G	C	G	C	-0.4974	-0.0632887	0.1175	0.0879815	FALSE	TRUE	FALSE	DE	2	86755381	RMND5A	0.10027	0.0385074	DE	TRUE	reported	2	86982504	2920	0.1175	0.04176	5.632e-32	CD8 on CD28+ CD45RA- CD8br	CD8 on CD28+ CD45RA- CD8br	0.0463344309506537	141.772833058012	2	1	TRUE	NA
rs34862764	T	C	T	C	-0.1258	0.000430505	0.4563	0.458811	FALSE	FALSE	FALSE	DE	8	134729319	CTD-2342N23.3	0.984273	0.0218399	DE	TRUE	reported	8	135741562	2920	0.4563	0.02715	3.778e-06	CD8 on CD28+ CD45RA- CD8br	CD8 on CD28+ CD45RA- CD8br	0.00729889753884856	21.4547792538526	2	1	TRUE	NA
rs56262516	A	G	A	G	0.2531	0.00201794	0.2757	0.0524617	FALSE	FALSE	FALSE	DE	6	29963162	HLA-W	0.966785	0.0484602	DE	TRUE	reported	6	29930939	2920	0.2757	0.03508	6.748e-13	CD8 on CD28+ CD45RA- CD8br	CD8 on CD28+ CD45RA- CD8br	0.0175149229870573	52.0196657150446	2	1	TRUE	NA
rs58007649	A	G	A	G	0.1958	0.0300981	0.1276	0.0780523	FALSE	FALSE	FALSE	DE	3	128570698	LINC01565	0.458584	0.0406083	DE	TRUE	reported	3	128289541	2920	0.1276	0.04087	1.756e-06	CD8 on CD28+ CD45RA- CD8br	CD8 on CD28+ CD45RA- CD8br	0.00779889288238393	22.9360451903816	2	1	TRUE	NA
rs77892262	T	C	T	C	-0.2144	-0.114343	0.1709	0.00736343	FALSE	FALSE	FALSE	DE	6	30770434	HCG20	0.375835	0.129114	DE	TRUE	reported	6	30738211	2920	0.1709	0.04156	2.655e-07	CD8 on CD28+ CD45RA- CD8br	CD8 on CD28+ CD45RA- CD8br	0.00903182141409094	26.5950566888285	2	1	TRUE	NA
rs10183338	T	G	T	G	0.1132	-0.0122135	0.1891	0.29011	FALSE	FALSE	FALSE	DE	2	110853239	ACOXL	0.609168	0.023889	DE	TRUE	reported	2	111610816	3440	0.1891	0.02243	4.713e-07	CD28+ CD45RA+ CD8br %T cell	CD28+ CD45RA+ CD8br %T cell	0.00734974249678073	25.4555061190323	2	1	TRUE	NA
rs111658926	C	T	C	T	0.1369	0.00843723	0.0967	0.112587	FALSE	FALSE	FALSE	DE	22	31636562	PISD	0.805972	0.0343499	DE	TRUE	reported	22	32032548	3440	0.0967	0.02952	3.638e-06	CD28+ CD45RA+ CD8br %T cell	CD28+ CD45RA+ CD8br %T cell	0.00621310954501055	21.4942165376791	2	1	TRUE	NA
rs11652705	G	A	G	A	-0.1174	0.00668946	0.1709	0.290754	FALSE	FALSE	FALSE	DE	17	43684373	LINC02594	0.780452	0.0239998	DE	TRUE	reported	17	41761741	3440	0.1709	0.02339	5.518e-07	CD28+ CD45RA+ CD8br %T cell	CD28+ CD45RA+ CD8br %T cell	0.00727023337329072	25.1781130954767	2	1	TRUE	NA
rs116562707	G	A	G	A	0.4024	-0.0536091	0.0192	0.0470199	FALSE	FALSE	FALSE	DE	6	31392825	XXbac-BPG181B23.7	0.295863	0.0512836	DE	TRUE	reported	6	31360602	3440	0.0192	0.06819	3.969e-09	CD28+ CD45RA+ CD8br %T cell	CD28+ CD45RA+ CD8br %T cell	0.0100217090867956	34.803425647466	2	1	TRUE	NA
rs13115676	A	G	A	G	-0.1825	-0.000419867	0.0523	0.0776336	FALSE	FALSE	FALSE	DE	4	138332829	LINC00499	0.991767	0.0406885	DE	TRUE	reported	4	139253983	3440	0.0523	0.03943	3.842e-06	CD28+ CD45RA+ CD8br %T cell	CD28+ CD45RA+ CD8br %T cell	0.00618895832839587	21.4101452296562	2	1	TRUE	NA
rs17685199	C	A	C	A	-0.1143	-0.0429661	0.1817	0.0754892	FALSE	FALSE	FALSE	DE	15	36113708	RP11-184D12.1	0.298382	0.0413171	DE	TRUE	reported	15	36405909	3440	0.1817	0.02221	2.82e-07	CD28+ CD45RA+ CD8br %T cell	CD28+ CD45RA+ CD8br %T cell	0.00764022333472089	26.4693193360156	2	1	TRUE	NA
rs179609	T	G	T	G	0.09014	-0.0184146	0.3041	0.321699	FALSE	FALSE	FALSE	DE	16	13724250	U95743.1	0.427459	0.0232054	DE	TRUE	reported	16	13818107	3440	0.3041	0.01925	2.953e-06	CD28+ CD45RA+ CD8br %T cell	CD28+ CD45RA+ CD8br %T cell	0.00633367492097734	21.9139703426987	2	1	TRUE	NA
rs2075682	T	A	T	A	0.1213	-0.0460101	0.2932	0.111261	FALSE	TRUE	FALSE	DE	6	29723320	HCG4P11,HLA-F	0.182146	0.0344858	DE	TRUE	reported	6	29691097	3440	0.2932	0.02348	2.514e-07	CD28+ CD45RA+ CD8br %T cell	CD28+ CD45RA+ CD8br %T cell	0.00769857929169994	26.6730602743387	2	1	TRUE	NA
rs60455861	G	T	G	T	0.08737	-0.0185263	0.3206	0.192017	FALSE	FALSE	FALSE	DE	19	53449818	CTD-2224J9.11,ZNF761	0.504441	0.0277539	DE	TRUE	reported	19	53953072	3440	0.3206	0.01887	3.808e-06	CD28+ CD45RA+ CD8br %T cell	CD28+ CD45RA+ CD8br %T cell	0.00619333162334367	21.4253685335361	2	1	TRUE	NA
rs6833962	T	C	T	C	-0.1202	0.101584	0.1555	0.0569477	FALSE	FALSE	FALSE	DE	4	102637574	MANBA	0.0329868	0.0476417	DE	TRUE	reported	4	103558731	3440	0.1555	0.02413	6.571e-07	CD28+ CD45RA+ CD8br %T cell	CD28+ CD45RA+ CD8br %T cell	0.00716167129184042	24.7994312763733	2	1	TRUE	NA
rs73404248	A	G	A	G	-0.1468	0.00367917	0.1125	0.0339613	FALSE	FALSE	FALSE	DE	6	31442575	LINC01149,XXbac-BPG181B23.9	0.950641	0.059436	DE	TRUE	reported	6	31410352	3440	0.1125	0.03049	1.541e-06	CD28+ CD45RA+ CD8br %T cell	CD28+ CD45RA+ CD8br %T cell	0.00669363517463862	23.1677944945551	2	1	TRUE	NA
rs75368383	C	T	C	T	0.2597	0.00117017	0.0265	0.0541284	FALSE	FALSE	FALSE	DE	8	143707454	CCDC166,ZNF707	0.981032	0.0492174	DE	TRUE	reported	8	144789624	3440	0.0265	0.05395	1.541e-06	CD28+ CD45RA+ CD8br %T cell	CD28+ CD45RA+ CD8br %T cell	0.00669093724424423	23.1583936039935	2	1	TRUE	NA
rs7707297	G	C	G	C	0.08375	0.0126678	0.3625	0.346599	FALSE	TRUE	FALSE	DE	5	84263530	EDIL3	0.579718	0.0228745	DE	TRUE	reported	5	83559348	3440	0.3625	0.01829	4.859e-06	CD28+ CD45RA+ CD8br %T cell	CD28+ CD45RA+ CD8br %T cell	0.0060582156174723	20.9550957813982	2	1	TRUE	NA
rs8067835	G	A	G	A	0.1025	0.0204234	0.216	0.130751	FALSE	FALSE	FALSE	DE	17	33036749	ASIC2	0.52906	0.0324469	DE	TRUE	reported	17	31363767	3440	0.216	0.02096	1.052e-06	CD28+ CD45RA+ CD8br %T cell	CD28+ CD45RA+ CD8br %T cell	0.00690395550398394	23.9008091455469	2	1	TRUE	NA
rs8180936	T	C	T	C	0.08508	0.0295117	0.6699	0.660001	FALSE	FALSE	FALSE	DE	8	60239015	CA8	0.199433	0.0229991	DE	TRUE	reported	8	61151574	3440	0.3301	0.01843	4.055e-06	CD28+ CD45RA+ CD8br %T cell	CD28+ CD45RA+ CD8br %T cell	0.0061569222115365	21.2986325873147	2	1	TRUE	NA
rs10183338	T	G	T	G	0.1206	-0.0122135	0.1892	0.29011	FALSE	FALSE	FALSE	DE	2	110853239	ACOXL	0.609168	0.023889	DE	TRUE	reported	2	111610816	3427	0.1892	0.02163	2.663e-08	Naive CD8br %T cell	Naive CD8br %T cell	0.00898970906109209	31.0690553022103	2	1	TRUE	NA
rs10474365	T	C	T	C	0.1374	0.0238428	0.091	0.0559135	FALSE	FALSE	FALSE	DE	5	91690496	RP11-543L14.2	0.612209	0.0470344	DE	TRUE	reported	5	90986313	3427	0.091	0.02986	4.348e-06	Naive CD8br %T cell	Naive CD8br %T cell	0.0061405142194596	21.1612018625872	2	1	TRUE	NA
rs1064086	A	G	A	G	-0.08993	0.0668373	0.328	0.425169	FALSE	FALSE	FALSE	DE	2	236125417	AGAP1	0.0024193	0.0220349	DE	TRUE	reported	2	237034061	3427	0.328	0.01765	3.671e-07	Naive CD8br %T cell	Naive CD8br %T cell	0.0075184463771783	25.9457505762589	2	1	TRUE	NA
rs112725843	T	C	T	C	0.1191	-0.00226808	0.1326	0.120325	FALSE	FALSE	FALSE	DE	16	28227119	GAPDHP35	0.946348	0.0337045	DE	TRUE	reported	16	28238440	3427	0.1326	0.02489	1.79e-06	Naive CD8br %T cell	Naive CD8br %T cell	0.00663693604923134	22.8833815082779	2	1	TRUE	NA
rs11652705	G	A	G	A	-0.1202	0.00668946	0.1707	0.290754	FALSE	FALSE	FALSE	DE	17	43684373	LINC02594	0.780452	0.0239998	DE	TRUE	reported	17	41761741	3427	0.1707	0.02264	1.156e-07	Naive CD8br %T cell	Naive CD8br %T cell	0.00815801452552057	28.1710193348403	2	1	TRUE	NA
rs116562707	G	A	G	A	0.3952	-0.0536091	0.0191	0.0470199	FALSE	FALSE	FALSE	DE	6	31392825	XXbac-BPG181B23.7	0.295863	0.0512836	DE	TRUE	reported	6	31360602	3427	0.0191	0.06626	2.713e-09	Naive CD8br %T cell	Naive CD8br %T cell	0.0102738202359458	35.5531004711857	2	1	TRUE	NA
rs11843149	C	T	C	T	0.09414	-0.0251377	0.2256	0.294596	FALSE	FALSE	FALSE	DE	13	23684197	TNFRSF19	0.294017	0.0239555	DE	TRUE	reported	13	24258336	3427	0.2256	0.02024	3.417e-06	Naive CD8br %T cell	Naive CD8br %T cell	0.00627307276683733	21.6209037287934	2	1	TRUE	NA
rs13386443	G	A	G	A	0.07817	0.00810582	0.4758	0.372699	FALSE	FALSE	FALSE	DE	2	110964541	ACOXL	0.719346	0.022558	DE	TRUE	reported	2	111722118	3427	0.4758	0.01705	4.706e-06	Naive CD8br %T cell	Naive CD8br %T cell	0.00609623484061598	21.007672031267	2	1	TRUE	NA
rs17685199	C	A	C	A	-0.1005	-0.0429661	0.1819	0.0754892	FALSE	FALSE	FALSE	DE	15	36113708	RP11-184D12.1	0.298382	0.0413171	DE	TRUE	reported	15	36405909	3427	0.1819	0.02146	2.925e-06	Naive CD8br %T cell	Naive CD8br %T cell	0.00635898926383088	21.9189204081711	2	1	TRUE	NA
rs34742163	C	G	C	G	0.09839	0.0432124	0.2041	0.147281	FALSE	TRUE	FALSE	DE	17	3136983	CTD-2309O5.3	0.158817	0.0306675	DE	TRUE	reported	17	3040277	3427	0.2041	0.02139	4.394e-06	Naive CD8br %T cell	Naive CD8br %T cell	0.0061361103201119	21.1459316155981	2	1	TRUE	NA
rs4764066	C	T	C	T	-0.1128	-0.0570173	0.8665	0.972891	FALSE	FALSE	FALSE	DE	12	14232667	MRPS18CP4	0.399041	0.0676092	DE	TRUE	reported	12	14385601	3427	0.1335	0.02462	4.759e-06	Naive CD8br %T cell	Naive CD8br %T cell	0.00608801794547941	20.9791831065009	2	1	TRUE	NA
rs6833962	T	C	T	C	-0.1199	0.101584	0.1547	0.0569477	FALSE	FALSE	FALSE	DE	4	102637574	MANBA	0.0329868	0.0476417	DE	TRUE	reported	4	103558731	3427	0.1547	0.02335	2.974e-07	Naive CD8br %T cell	Naive CD8br %T cell	0.00763522486820327	26.3518474546047	2	1	TRUE	NA
rs73404248	A	G	A	G	-0.1427	0.00367917	0.1129	0.0339613	FALSE	FALSE	FALSE	DE	6	31442575	LINC01149,XXbac-BPG181B23.9	0.950641	0.059436	DE	TRUE	reported	6	31410352	3427	0.1129	0.02969	1.608e-06	Naive CD8br %T cell	Naive CD8br %T cell	0.00669569655777646	23.0873465773908	2	1	TRUE	NA
rs75368383	C	T	C	T	0.244	0.00117017	0.0266	0.0541284	FALSE	FALSE	FALSE	DE	8	143707454	CCDC166,ZNF707	0.981032	0.0492174	DE	TRUE	reported	8	144789624	3427	0.0266	0.052	2.802e-06	Naive CD8br %T cell	Naive CD8br %T cell	0.00638377447313702	22.0049019015372	2	1	TRUE	NA
rs8067835	G	A	G	A	0.1064	0.0204234	0.2155	0.130751	FALSE	FALSE	FALSE	DE	17	33036749	ASIC2	0.52906	0.0324469	DE	TRUE	reported	17	31363767	3427	0.2155	0.02026	1.605e-07	Naive CD8br %T cell	Naive CD8br %T cell	0.0079837887812514	27.5645460896166	2	1	TRUE	NA
rs8180936	T	C	T	C	0.0837	0.0295117	0.6698	0.660001	FALSE	FALSE	FALSE	DE	8	60239015	CA8	0.199433	0.0229991	DE	TRUE	reported	8	61151574	3427	0.3302	0.01785	2.833e-06	Naive CD8br %T cell	Naive CD8br %T cell	0.00637503925739937	21.9745983839561	2	1	TRUE	NA
rs10183967	C	A	C	A	-0.1412	0.0266271	0.5783	0.484114	FALSE	FALSE	FALSE	DE	2	71570046	DYSF	0.222639	0.0218337	DE	TRUE	reported	2	71797176	3060	0.4217	0.02636	9.183e-08	FSC-A on HLA DR+ T cell	FSC-A on HLA DR+ T cell	0.00928974543731247	28.674419606004	2	1	TRUE	NA
rs3114972	G	T	G	T	0.1517	-0.0080779	0.2023	0.213564	FALSE	FALSE	FALSE	DE	3	175789665	NAALADL2	0.763217	0.0268138	DE	TRUE	reported	3	175507453	3060	0.2023	0.03277	3.828e-06	FSC-A on HLA DR+ T cell	FSC-A on HLA DR+ T cell	0.00695450140896702	21.4158015305394	2	1	TRUE	NA
rs62074942	A	G	A	G	-0.1661	-0.0151182	0.1784	0.0888877	FALSE	FALSE	FALSE	DE	18	3130091	MYOM1	0.693206	0.0383216	DE	TRUE	reported	18	3130089	3060	0.1784	0.03442	1.465e-06	FSC-A on HLA DR+ T cell	FSC-A on HLA DR+ T cell	0.00755272289487659	23.2719935308827	2	1	TRUE	NA
rs66481406	C	T	C	T	-0.1398	0.0265203	0.2606	0.156848	FALSE	FALSE	FALSE	DE	7	48778085	LINC02838	0.377503	0.0300511	DE	TRUE	reported	7	48817681	3060	0.2606	0.02991	3.062e-06	FSC-A on HLA DR+ T cell	FSC-A on HLA DR+ T cell	0.00708876396048847	21.8322035287262	2	1	TRUE	NA
rs797969	C	G	C	G	-0.2094	0.0482174	0.0958	0.0360059	FALSE	TRUE	FALSE	DE	17	29321620	RPL35AP35	0.413201	0.0589257	DE	TRUE	reported	17	27648638	3060	0.0958	0.04494	3.297e-06	FSC-A on HLA DR+ T cell	FSC-A on HLA DR+ T cell	0.00704523133260972	21.6971790608694	2	1	TRUE	NA
rs80093546	G	T	G	T	0.3733	0.0573885	0.0286	0.0288606	FALSE	FALSE	FALSE	DE	7	148736624	CUL1	0.379814	0.065345	DE	TRUE	reported	7	148433716	3060	0.0286	0.07971	2.946e-06	FSC-A on HLA DR+ T cell	FSC-A on HLA DR+ T cell	0.00711651260832492	21.918277252679	2	1	TRUE	NA
rs10184974	T	C	T	C	-0.1215	0.00110692	0.2904	0.270512	FALSE	FALSE	FALSE	DE	2	5419995	AC073143.1	0.963975	0.0245077	DE	TRUE	reported	2	5560128	3440	0.2904	0.0264	4.318e-06	CD39+ CD4+ %CD4+	CD39+ CD4+ %CD4+	0.00611956288356862	21.1685997711657	2	1	TRUE	NA
rs10762791	G	T	G	T	-0.1212	0.0406891	0.5113	0.401916	FALSE	FALSE	FALSE	DE	10	78549045	LINC00856,RP11-17G2.1,RP11-90J7.3	0.0662308	0.0221514	DE	TRUE	reported	10	80308802	3440	0.4887	0.02466	9.263e-07	CD39+ CD4+ %CD4+	CD39+ CD4+ %CD4+	0.0069730325945013	24.1416264077208	2	1	TRUE	NA
rs10882701	C	A	C	A	-0.3997	0.0117707	0.5141	0.575968	FALSE	FALSE	FALSE	DE	10	95981314	CC2D2B,ENTPD1-AS1	0.596668	0.0222425	DE	TRUE	reported	10	97741071	3440	0.4859	0.02377	4.543e-61	CD39+ CD4+ %CD4+	CD39+ CD4+ %CD4+	0.0759531001204977	282.590373116692	2	1	TRUE	NA
rs114844216	C	T	C	T	0.6597	-0.173346	0.0464	0.00333025	FALSE	FALSE	FALSE	DE	10	96399195	TLL2	0.368383	0.192712	DE	TRUE	reported	10	98158952	3440	0.0464	0.05711	2.617e-30	CD39+ CD4+ %CD4+	CD39+ CD4+ %CD4+	0.0373407298752993	133.357080013003	2	1	TRUE	NA
rs11658050	T	C	T	C	0.1408	-0.0176273	0.2094	0.182275	FALSE	FALSE	FALSE	DE	17	77224205	SEC14L1	0.532953	0.0282712	DE	TRUE	reported	17	75220287	3440	0.2094	0.02921	1.496e-06	CD39+ CD4+ %CD4+	CD39+ CD4+ %CD4+	0.00670903777275605	23.2214655522642	2	1	TRUE	NA
rs12587599	T	C	T	C	-0.1824	-0.0329919	0.1042	0.12098	FALSE	FALSE	FALSE	DE	14	104108793	ASPG	0.327069	0.033664	DE	TRUE	reported	14	104575130	3440	0.1042	0.03908	3.166e-06	CD39+ CD4+ %CD4+	CD39+ CD4+ %CD4+	0.00629275137359175	21.7714817440585	2	1	TRUE	NA
rs12778797	C	T	C	T	0.2506	-0.00917728	0.3836	0.34606	FALSE	FALSE	FALSE	DE	10	95238931	PDLIM1	0.688654	0.0229041	DE	TRUE	reported	10	96998688	3440	0.3836	0.02546	1.456e-22	CD39+ CD4+ %CD4+	CD39+ CD4+ %CD4+	0.0273920605206277	96.8261724455266	2	1	TRUE	NA
rs1410600	T	C	T	C	-0.2459	0.0207907	0.4068	0.52699	FALSE	FALSE	FALSE	DE	10	95310937	SORBS1	0.340957	0.0218327	DE	TRUE	reported	10	97070694	3440	0.4068	0.02509	2.177e-22	CD39+ CD4+ %CD4+	CD39+ CD4+ %CD4+	0.0271641949507643	95.9982165089011	2	1	TRUE	NA
rs144769320	T	C	T	C	-0.2881	0.178654	0.0417	0.00182136	FALSE	FALSE	FALSE	DE	10	97767467	SFRP5	0.511039	0.271833	DE	TRUE	reported	10	99527224	3440	0.0417	0.06272	4.522e-06	CD39+ CD4+ %CD4+	CD39+ CD4+ %CD4+	0.00609621561278127	21.0873422618709	2	1	TRUE	NA
rs145557266	G	A	G	A	0.7452	0.119083	0.0211	0.0135277	FALSE	FALSE	FALSE	DE	10	94090298	PLCE1,PLCE1-AS2	0.205392	0.0940371	DE	TRUE	reported	10	95850055	3440	0.0211	0.08624	8.405e-18	CD39+ CD4+ %CD4+	CD39+ CD4+ %CD4+	0.0212443781757999	74.6235020671163	2	1	TRUE	NA
rs147888698	T	A	T	A	-0.4543	0.0445002	0.0174	0.0115051	FALSE	TRUE	FALSE	DE	10	94816557	CYP2C19,RP11-400G3.5	0.667142	0.103471	DE	TRUE	reported	10	96576314	3440	0.0174	0.09394	1.382e-06	CD39+ CD4+ %CD4+	CD39+ CD4+ %CD4+	0.00675279044855522	23.3739328325094	2	1	TRUE	NA
rs2907958	A	G	A	G	-0.1147	-0.0232445	0.6099	0.468145	FALSE	FALSE	FALSE	DE	7	156946441	RP5-1121A15.3	0.287785	0.0218671	DE	TRUE	reported	7	156739135	3440	0.3901	0.02485	4.106e-06	CD39+ CD4+ %CD4+	CD39+ CD4+ %CD4+	0.00615508742683731	21.2922462104055	2	1	TRUE	NA
rs34664008	C	A	C	A	-0.1726	0.0135422	0.1426	0.113338	FALSE	FALSE	FALSE	DE	8	112163200	RNU4-37P	0.694959	0.0345345	DE	TRUE	reported	8	113175429	3440	0.1426	0.03487	7.848e-07	CD39+ CD4+ %CD4+	CD39+ CD4+ %CD4+	0.00707191513336455	24.4864100422469	2	1	TRUE	NA
rs61873892	T	C	T	C	-0.3492	-0.0547193	0.0294	0.0392668	FALSE	FALSE	FALSE	DE	10	98358281	PYROXD2	0.347061	0.0581931	DE	TRUE	reported	10	100118038	3440	0.0294	0.07405	2.504e-06	CD39+ CD4+ %CD4+	CD39+ CD4+ %CD4+	0.00642305156868374	22.225204930528	2	1	TRUE	NA
rs61886297	A	G	A	G	0.4649	-0.0586433	0.0212	0.0759696	FALSE	FALSE	FALSE	DE	10	94070464	PLCE1	0.154357	0.0411731	DE	TRUE	reported	10	95830221	3440	0.0212	0.08597	6.833e-08	CD39+ CD4+ %CD4+	CD39+ CD4+ %CD4+	0.00842928019415316	29.2262213159874	2	1	TRUE	NA
rs736678	T	G	T	G	0.1701	-0.051675	0.1488	0.127638	FALSE	FALSE	FALSE	DE	17	32020404	LRRC37B	0.112941	0.0326003	DE	TRUE	reported	17	30347423	3440	0.1488	0.0338	5.084e-07	CD39+ CD4+ %CD4+	CD39+ CD4+ %CD4+	0.00730854737705093	25.311778212565	2	1	TRUE	NA
rs74346764	A	G	A	G	-0.6221	-0.0471166	0.0102	0.0483819	FALSE	FALSE	FALSE	DE	3	145512282	LARP7P4	0.352764	0.0507043	DE	TRUE	reported	3	145230069	3440	0.0102	0.1222	3.727e-07	CD39+ CD4+ %CD4+	CD39+ CD4+ %CD4+	0.00747755959563211	25.9015301249103	2	1	TRUE	NA
rs10193587	C	T	C	T	0.1493	0.0258573	0.7214	0.262258	FALSE	FALSE	FALSE	DE	2	136167869	HNRNPKP2	0.297956	0.024843	DE	TRUE	reported	2	136925439	2872	0.2786	0.03074	1.269e-06	SSC-A on plasmacytoid DC	SSC-A on plasmacytoid DC	0.00814657296771791	23.572701147293	2	1	TRUE	NA
rs117067704	G	A	G	A	0.4562	0.0483219	0.0232	0.0146687	FALSE	FALSE	FALSE	DE	17	64050723	ERN1	0.601207	0.0924529	DE	TRUE	reported	17	62128083	2872	0.0232	0.08992	4.153e-07	SSC-A on plasmacytoid DC	SSC-A on plasmacytoid DC	0.00888257010100916	25.7214487616209	2	1	TRUE	NA
rs142456232	T	C	T	C	-0.3341	0.13457	0.0573	0.0107793	FALSE	FALSE	FALSE	DE	11	4939410	MMP26	0.20257	0.105606	DE	TRUE	reported	11	4960640	2872	0.0573	0.05919	1.814e-08	SSC-A on plasmacytoid DC	SSC-A on plasmacytoid DC	0.0109718656656769	31.8385831174427	2	1	TRUE	NA
rs144843975	T	C	T	C	0.2991	0.329908	0.0519	0.00160009	FALSE	FALSE	FALSE	DE	17	65070297	GNA13	0.224045	0.271341	DE	TRUE	reported	17	63066415	2872	0.0519	0.06248	1.778e-06	SSC-A on plasmacytoid DC	SSC-A on plasmacytoid DC	0.00791616290672798	22.9006730004546	2	1	TRUE	NA
rs17552904	T	G	T	G	-0.1851	-0.0472373	0.245	0.206188	FALSE	FALSE	FALSE	DE	7	50278712	AC020743.4	0.0787971	0.0268743	DE	TRUE	reported	7	50318308	2872	0.245	0.03237	1.195e-08	SSC-A on plasmacytoid DC	SSC-A on plasmacytoid DC	0.011257096334679	32.6756999830408	2	1	TRUE	NA
rs17791425	A	G	A	G	0.3189	0.0865088	0.0442	0.0570687	FALSE	FALSE	FALSE	DE	6	84260623	CEP162	0.0672249	0.0472682	DE	TRUE	reported	6	84970341	2872	0.0442	0.06764	2.539e-06	SSC-A on plasmacytoid DC	SSC-A on plasmacytoid DC	0.00768013915002481	22.2125951824556	2	1	TRUE	NA
rs2903918	G	C	G	C	-0.2195	-0.0274935	0.3407	0.254652	FALSE	TRUE	FALSE	DE	4	83236290	RP11-576N17.5	0.271661	0.0250113	DE	TRUE	reported	4	84157443	2872	0.3407	0.02892	4.305e-14	SSC-A on plasmacytoid DC	SSC-A on plasmacytoid DC	0.0196636059271666	57.5665142620171	2	1	TRUE	NA
rs55733613	C	G	C	G	-0.1957	-0.0195828	0.1628	0.0610897	FALSE	TRUE	FALSE	DE	16	89075315	ACSF3	0.670044	0.0459594	DE	TRUE	reported	16	89141723	2872	0.1628	0.03819	3.185e-07	SSC-A on plasmacytoid DC	SSC-A on plasmacytoid DC	0.00906035269256875	26.2409646221421	2	1	TRUE	NA
rs6500136	A	G	A	G	0.1344	0.0168271	0.3917	0.387525	FALSE	FALSE	FALSE	DE	16	60597299	GNPATP	0.450978	0.0223235	DE	TRUE	reported	16	60631203	2872	0.3917	0.02863	2.779e-06	SSC-A on plasmacytoid DC	SSC-A on plasmacytoid DC	0.00761468138994838	22.0218247683884	2	1	TRUE	NA
rs722926	T	C	T	C	0.1642	0.00298499	0.4102	0.357979	FALSE	FALSE	FALSE	DE	17	8773897	SPDYE4	0.895485	0.0227224	DE	TRUE	reported	17	8677215	2872	0.4102	0.02772	3.486e-09	SSC-A on plasmacytoid DC	SSC-A on plasmacytoid DC	0.0120698440923769	35.0636655212708	2	1	TRUE	NA
rs78736654	G	T	G	T	-0.4036	-0.0129841	0.0378	0.0112928	FALSE	FALSE	FALSE	DE	11	5523247	CTD-2643I7.5,OLFM5P	0.900861	0.104228	DE	TRUE	reported	11	5544477	2872	0.0378	0.07353	4.406e-08	SSC-A on plasmacytoid DC	SSC-A on plasmacytoid DC	0.0103814158968771	30.1072191879255	2	1	TRUE	NA
rs8022420	A	G	A	G	-0.1866	0.0040723	0.8518	0.868502	FALSE	FALSE	FALSE	DE	14	101186129	RP11-8L8.5	0.89939	0.0322095	DE	TRUE	reported	14	101652466	2872	0.1482	0.03888	1.677e-06	SSC-A on plasmacytoid DC	SSC-A on plasmacytoid DC	0.00795640875468759	23.0180340132924	2	1	TRUE	NA
rs9669659	A	G	A	G	-0.5379	0.00775887	0.0146	0.00424382	FALSE	FALSE	FALSE	DE	12	51885756	ANKRD33	0.963458	0.169354	DE	TRUE	reported	12	52279540	2872	0.0146	0.1148	2.936e-06	SSC-A on plasmacytoid DC	SSC-A on plasmacytoid DC	0.00758625865404364	21.9389972448148	2	1	TRUE	NA
rs10205992	T	C	T	C	-0.2955	-0.00305863	0.4729	0.602728	FALSE	FALSE	FALSE	DE	2	87051986	ANAPC1P2	0.891494	0.0224217	DE	TRUE	reported	2	87279109	2920	0.4729	0.02653	2.998e-28	CD8 on CD28+ CD45RA+ CD8br	CD8 on CD28+ CD45RA+ CD8br	0.0407555640247313	123.977509135359	2	1	TRUE	NA
rs1264570	T	C	T	C	0.1984	0.0262352	0.7204	0.606409	FALSE	FALSE	FALSE	DE	6	30397433	MICC	0.23929	0.0222944	DE	TRUE	reported	6	30365210	2920	0.2796	0.03266	1.417e-09	CD8 on CD28+ CD45RA+ CD8br	CD8 on CD28+ CD45RA+ CD8br	0.0124799840542555	36.8768155402315	2	1	TRUE	NA
rs12660712	A	C	A	C	-0.2799	0.0490882	0.1152	0.013821	FALSE	FALSE	FALSE	DE	6	29766857	XXbac-BPG170G13.31	0.599545	0.0934915	DE	TRUE	reported	6	29734634	2920	0.1152	0.04891	1.154e-08	CD8 on CD28+ CD45RA+ CD8br	CD8 on CD28+ CD45RA+ CD8br	0.0110913344772468	32.7275057171207	2	1	TRUE	NA
rs130065	A	G	A	G	-0.3127	-0.00181686	0.1642	0.148981	FALSE	FALSE	FALSE	DE	6	31154723	CCHCR1	0.953076	0.0308757	DE	TRUE	reported	6	31122500	2920	0.1642	0.04043	1.419e-14	CD8 on CD28+ CD45RA+ CD8br	CD8 on CD28+ CD45RA+ CD8br	0.0200751228451043	59.779284950998	2	1	TRUE	NA
rs13024436	A	G	A	G	0.1591	-0.0168427	0.3759	0.400177	FALSE	FALSE	FALSE	DE	2	86307398	REEP1	0.449531	0.0222729	DE	TRUE	reported	2	86534521	2920	0.3759	0.02774	1.076e-08	CD8 on CD28+ CD45RA+ CD8br	CD8 on CD28+ CD45RA+ CD8br	0.0111398532209879	32.8722841189666	2	1	TRUE	NA
rs1356625	C	T	C	T	0.192	0.0120104	0.463	0.483059	FALSE	FALSE	FALSE	DE	2	85795624	ATOH8	0.585317	0.0220119	DE	TRUE	reported	2	86022747	2920	0.463	0.02696	1.366e-12	CD8 on CD28+ CD45RA+ CD8br	CD8 on CD28+ CD45RA+ CD8br	0.0170726620797324	50.6833272681854	2	1	TRUE	NA
rs404977	G	A	G	A	0.1277	-0.0342941	0.3692	0.293204	FALSE	FALSE	FALSE	DE	11	35110720	RP4-607I7.1	0.152369	0.0239615	DE	TRUE	reported	11	35132267	2920	0.3692	0.02788	4.844e-06	CD8 on CD28+ CD45RA+ CD8br	CD8 on CD28+ CD45RA+ CD8br	0.00713352603131951	20.9651846498414	2	1	TRUE	NA
rs4691190	C	G	C	G	0.1404	-0.0518917	0.3	0.261657	FALSE	TRUE	FALSE	DE	4	165397868	CPE	0.035568	0.0246888	DE	TRUE	reported	4	166319020	2920	0.3	0.02925	1.664e-06	CD8 on CD28+ CD45RA+ CD8br	CD8 on CD28+ CD45RA+ CD8br	0.0078286397738393	23.0242191780822	2	1	TRUE	NA
rs6903896	A	G	A	G	-0.3411	-0.0277273	0.1269	0.015478	FALSE	FALSE	FALSE	DE	6	31200252	HCG27,XXbac-BPG299F13.14	0.74894	0.0866374	DE	TRUE	reported	6	31168029	2920	0.1269	0.04595	1.493e-13	CD8 on CD28+ CD45RA+ CD8br	CD8 on CD28+ CD45RA+ CD8br	0.018522093985863	55.0674344471383	2	1	TRUE	NA
rs938487	G	A	G	A	-0.5168	-0.0171395	0.2476	0.408911	FALSE	FALSE	FALSE	DE	2	86782365	CD8A	0.439652	0.022179	DE	TRUE	reported	2	87009488	2920	0.2476	0.02954	2.911e-65	CD8 on CD28+ CD45RA+ CD8br	CD8 on CD28+ CD45RA+ CD8br	0.0948745942869849	305.862662104084	2	1	TRUE	NA
rs10219323	C	A	C	A	0.2307	0.0122212	0.9121	0.911114	FALSE	FALSE	FALSE	DE	11	112113407	AP002884.2,SDHD	0.756225	0.0393671	DE	TRUE	reported	11	111984131	3113	0.0879	0.0481	1.7e-06	CD16-CD56 on NKT	CD16-CD56 on NKT	0.00733547795105489	22.9893094785214	2	1	TRUE	NA
rs10401901	C	A	C	A	0.1276	0.00600622	0.4332	0.258403	FALSE	FALSE	FALSE	DE	19	54445076	LENG8-AS1	0.809586	0.0249262	DE	TRUE	reported	19	54956254	3113	0.4332	0.02659	1.686e-06	CD16-CD56 on NKT	CD16-CD56 on NKT	0.0073431885625266	23.0136532130765	2	1	TRUE	NA
rs11214436	T	G	T	G	0.2713	0.0436347	0.3055	0.483003	FALSE	FALSE	FALSE	DE	11	112960059	RP11-629G13.1	0.0456857	0.0218361	DE	TRUE	reported	11	112830782	3113	0.3055	0.02873	7.048e-21	CD16-CD56 on NKT	CD16-CD56 on NKT	0.0278473379020663	89.114674670922	2	1	TRUE	NA
rs115442185	G	A	G	A	0.3246	-0.047729	0.0392	0.0722916	FALSE	FALSE	FALSE	DE	4	108318124	LEF1-AS1	0.259818	0.0423573	DE	TRUE	reported	4	109239280	3113	0.0392	0.06879	2.468e-06	CD16-CD56 on NKT	CD16-CD56 on NKT	0.00710185808068217	22.2519103986777	2	1	TRUE	NA
rs115536607	T	C	T	C	0.2841	-0.0504736	0.0544	0.0262191	FALSE	FALSE	FALSE	DE	6	100969533	GRIK2	0.459751	0.0682762	DE	TRUE	reported	6	101417409	3113	0.0544	0.05936	1.782e-06	CD16-CD56 on NKT	CD16-CD56 on NKT	0.0073045187330928	22.891569678196	2	1	TRUE	NA
rs117147408	G	A	G	A	0.6523	-0.0481566	0.0276	0.0397677	FALSE	FALSE	FALSE	DE	6	101532163	GRIK2	0.389598	0.0559735	DE	TRUE	reported	6	101980039	3113	0.0276	0.08226	3.027e-15	CD16-CD56 on NKT	CD16-CD56 on NKT	0.0197994518554729	62.8402981807902	2	1	TRUE	NA
rs138112111	T	C	T	C	0.3528	-0.0428248	0.0487	0.00503127	FALSE	FALSE	FALSE	DE	6	96779376	RP3-417O22.3	0.785729	0.157526	DE	TRUE	reported	6	97227252	3113	0.0487	0.06504	6.271e-08	CD16-CD56 on NKT	CD16-CD56 on NKT	0.00936335215338662	29.4047152530703	2	1	TRUE	NA
rs138425921	T	C	T	C	-0.3882	-0.310264	0.0267	0.000156441	FALSE	FALSE	FALSE	DE	1	22395458	RP11-415K20.2	0.751874	0.981323	DE	TRUE	reported	1	22721951	3113	0.0267	0.08272	2.811e-06	CD16-CD56 on NKT	CD16-CD56 on NKT	0.00702504619138566	22.0095367134639	2	1	TRUE	NA
rs17729025	A	C	A	C	-0.2325	0.0331252	0.0818	0.212456	FALSE	FALSE	FALSE	DE	11	110957088	RP11-89C3.6	0.214971	0.0267136	DE	TRUE	reported	11	110827812	3113	0.0818	0.04868	1.87e-06	CD16-CD56 on NKT	CD16-CD56 on NKT	0.00727436172235736	22.7963683475701	2	1	TRUE	NA
rs237883	A	T	A	T	-0.1903	0.00625896	0.8728	0.871115	FALSE	TRUE	FALSE	DE	3	8746799	CAV3	0.850412	0.0331878	DE	TRUE	reported	3	8788485	3113	0.1272	0.04012	2.189e-06	CD16-CD56 on NKT	CD16-CD56 on NKT	0.00717544954515388	22.4841574724828	2	1	TRUE	NA
rs28411259	C	T	C	T	0.2192	-0.0569589	0.0936	0.106728	FALSE	FALSE	FALSE	DE	1	230043604	GALNT2	0.108307	0.0354696	DE	TRUE	reported	1	230179351	3113	0.0936	0.04645	2.483e-06	CD16-CD56 on NKT	CD16-CD56 on NKT	0.00710288512729131	22.2551514149944	2	1	TRUE	NA
rs45602031	T	C	T	C	-0.2589	-0.00541131	0.0769	0.0871165	FALSE	FALSE	FALSE	DE	11	113246539	NCAM1	0.889467	0.0389364	DE	TRUE	reported	11	113117261	3113	0.0769	0.05011	2.541e-07	CD16-CD56 on NKT	CD16-CD56 on NKT	0.00850213425275493	26.6769506764257	2	1	TRUE	NA
rs7157523	T	C	T	C	0.1404	0.0235169	0.2681	0.156514	FALSE	FALSE	FALSE	DE	14	92665670	RIN3	0.439278	0.0304066	DE	TRUE	reported	14	93132015	3113	0.2681	0.03065	4.799e-06	CD16-CD56 on NKT	CD16-CD56 on NKT	0.00669540085644918	20.9697932360053	2	1	TRUE	NA
rs75616233	A	T	A	T	0.2824	0.0381397	0.0572	0.0263691	FALSE	TRUE	FALSE	DE	7	104314673	LHFPL3	0.572704	0.0676148	DE	TRUE	reported	7	103955121	3113	0.0572	0.05849	1.444e-06	CD16-CD56 on NKT	CD16-CD56 on NKT	0.00743270646515441	23.2963044054641	2	1	TRUE	NA
rs77738700	A	G	A	G	-0.7478	-0.115571	0.1066	0.0119596	FALSE	FALSE	FALSE	DE	11	112880684	RP11-217B19.1	0.254974	0.101525	DE	TRUE	reported	11	112751407	3113	0.1066	0.04098	9.386e-71	CD16-CD56 on NKT	CD16-CD56 on NKT	0.0966303170298391	332.772863587187	2	1	TRUE	NA
rs79251210	A	G	A	G	0.4508	0.0112504	0.0385	0.0241842	FALSE	FALSE	FALSE	DE	6	100020726	MCHR2-AS1	0.875705	0.0719262	DE	TRUE	reported	6	100468602	3113	0.0385	0.07013	1.491e-10	CD16-CD56 on NKT	CD16-CD56 on NKT	0.0130994900593126	41.2934365359388	2	1	TRUE	NA
rs10225877	T	A	T	A	-0.1278	-0.024172	0.2946	0.150966	FALSE	TRUE	FALSE	DE	7	55083129	EGFR	0.427015	0.0304314	DE	TRUE	reported	7	55150822	3427	0.2946	0.02656	1.553e-06	EM DN (CD4-CD8-) %T cell	EM DN (CD4-CD8-) %T cell	0.00671069071030349	23.1393970194096	2	1	TRUE	NA
rs111902980	A	G	A	G	0.4328	0.0110422	0.0193	0.0683524	FALSE	FALSE	FALSE	DE	1	157984660	KIRREL1	0.797257	0.0429827	DE	TRUE	reported	1	157954450	3427	0.0193	0.08768	8.35e-07	EM DN (CD4-CD8-) %T cell	EM DN (CD4-CD8-) %T cell	0.00705963880767081	24.3511734050552	2	1	TRUE	NA
rs113500908	T	C	T	C	0.3476	0.0719625	0.0449	0.05761	FALSE	FALSE	FALSE	DE	6	100326623	SIM1	0.125504	0.0469706	DE	TRUE	reported	6	100774499	3427	0.0449	0.05835	2.835e-09	EM DN (CD4-CD8-) %T cell	EM DN (CD4-CD8-) %T cell	0.0102491907480854	35.466986219213	2	1	TRUE	NA
rs116230798	T	C	T	C	-0.2684	-0.0589764	0.0505	0.010146	FALSE	FALSE	FALSE	DE	1	94789418	SLC44A3-AS1	0.59011	0.109484	DE	TRUE	reported	1	95254974	3427	0.0505	0.05681	2.405e-06	EM DN (CD4-CD8-) %T cell	EM DN (CD4-CD8-) %T cell	0.00647115526785997	22.3080657496118	2	1	TRUE	NA
rs11635763	G	A	G	A	0.1159	-0.0136954	0.4234	0.284255	FALSE	FALSE	FALSE	DE	15	26932035	GABRA5,GABRB3	0.574604	0.0244002	DE	TRUE	reported	15	27177182	3427	0.4234	0.02481	3.092e-06	EM DN (CD4-CD8-) %T cell	EM DN (CD4-CD8-) %T cell	0.00632764992932087	21.8102083713837	2	1	TRUE	NA
rs116877116	A	G	A	G	0.1973	-0.0316144	0.1008	0.0177626	FALSE	FALSE	FALSE	DE	8	134478098	ZFAT	0.701892	0.082594	DE	TRUE	reported	8	135490341	3427	0.1008	0.04041	1.092e-06	EM DN (CD4-CD8-) %T cell	EM DN (CD4-CD8-) %T cell	0.0069079924126082	23.8244531548111	2	1	TRUE	NA
rs13210358	T	C	T	C	0.4707	0.00673577	0.0312	0.0181041	FALSE	FALSE	FALSE	DE	6	101824359	GRIK2	0.937557	0.0859808	DE	TRUE	reported	6	102272234	3427	0.0312	0.07114	4.235e-11	EM DN (CD4-CD8-) %T cell	EM DN (CD4-CD8-) %T cell	0.0126134467749977	43.7529304640253	2	1	TRUE	NA
rs28555522	G	A	G	A	0.1258	-0.0396829	0.3077	0.219454	FALSE	FALSE	FALSE	DE	3	141838834	RP11-271K21.14	0.13412	0.0264896	DE	TRUE	reported	3	141557676	3427	0.3077	0.02629	1.777e-06	EM DN (CD4-CD8-) %T cell	EM DN (CD4-CD8-) %T cell	0.00663703290660248	22.8837176924638	2	1	TRUE	NA
rs34546581	A	G	A	G	0.2019	-0.042583	0.1923	0.18945	FALSE	FALSE	FALSE	DE	2	86794536	CD8A	0.126949	0.0279005	DE	TRUE	reported	2	87021659	3427	0.1923	0.03063	5.061e-11	EM DN (CD4-CD8-) %T cell	EM DN (CD4-CD8-) %T cell	0.0125196731793258	43.4235290309512	2	1	TRUE	NA
rs4583837	T	C	T	C	0.2578	-0.0132595	0.0519	0.195809	FALSE	FALSE	FALSE	DE	4	107082667	DKK2	0.628566	0.0274101	DE	TRUE	reported	4	108003824	3427	0.0519	0.05553	3.577e-06	EM DN (CD4-CD8-) %T cell	EM DN (CD4-CD8-) %T cell	0.00624990702822441	21.54055805686	2	1	TRUE	NA
rs55781756	A	G	A	G	0.1501	0.0268702	0.2151	0.0863713	FALSE	FALSE	FALSE	DE	6	32827929	TAP2,XXbac-BPG246D15.9	0.486749	0.0386349	DE	TRUE	reported	6	32795706	3427	0.2151	0.0323	3.515e-06	EM DN (CD4-CD8-) %T cell	EM DN (CD4-CD8-) %T cell	0.00626201532342542	21.5825527588265	2	1	TRUE	NA
rs75679242	A	C	A	C	-0.1752	0.028526	0.1148	0.197078	FALSE	FALSE	FALSE	DE	11	44068820	ACCS	0.299511	0.0274954	DE	TRUE	reported	11	44090370	3427	0.1148	0.03783	3.795e-06	EM DN (CD4-CD8-) %T cell	EM DN (CD4-CD8-) %T cell	0.00621973362378268	21.4359133323655	2	1	TRUE	NA
rs78118522	C	A	C	A	-0.1278	0.000700139	0.2858	0.451538	FALSE	FALSE	FALSE	DE	11	107836738	SLC35F2	0.974365	0.0217876	DE	TRUE	reported	11	107707464	3427	0.2858	0.02756	3.656e-06	EM DN (CD4-CD8-) %T cell	EM DN (CD4-CD8-) %T cell	0.0062355195714289	21.4906599629459	2	1	TRUE	NA
rs78522661	T	C	T	C	0.1964	0.0146669	0.0976	0.0438601	FALSE	FALSE	FALSE	DE	5	180423567	CTC-573N18.1	0.787115	0.0543097	DE	TRUE	reported	5	179850567	3427	0.0976	0.04026	1.112e-06	EM DN (CD4-CD8-) %T cell	EM DN (CD4-CD8-) %T cell	0.00689629646096303	23.7838357611864	2	1	TRUE	NA
rs9896155	G	A	G	A	0.1315	-0.0104916	0.6738	0.416231	FALSE	FALSE	FALSE	DE	17	35467678	SLFN12L	0.63565	0.022144	DE	TRUE	reported	17	33794697	3427	0.3262	0.02587	3.914e-07	EM DN (CD4-CD8-) %T cell	EM DN (CD4-CD8-) %T cell	0.0074831154814872	25.8229063141098	2	1	TRUE	NA
rs10226722	C	T	C	T	0.1184	0.00218044	0.6006	0.621957	FALSE	FALSE	FALSE	DE	7	68560708	RP5-859M6.1	0.922842	0.0225125	DE	TRUE	reported	7	68025695	3658	0.3994	0.0256	3.837e-06	IgD+ %B cell	IgD+ %B cell	0.00581363252236911	21.378929743029	2	1	TRUE	NA
rs11068290	T	C	T	C	0.3904	0.0725246	0.0231	0.0316837	FALSE	FALSE	FALSE	DE	12	109790250	TRPV4	0.242797	0.0620917	DE	TRUE	reported	12	110228055	3658	0.0231	0.08097	1.486e-06	IgD+ %B cell	IgD+ %B cell	0.00631504359939266	23.234526446903	2	1	TRUE	NA
rs140191306	T	C	T	C	0.4421	-0.00605407	0.0179	0.00577077	FALSE	FALSE	FALSE	DE	9	2570753	VLDLR-AS1	0.966765	0.1453	DE	TRUE	reported	9	2570753	3658	0.0179	0.09364	2.427e-06	IgD+ %B cell	IgD+ %B cell	0.00605670092071399	22.2782311492438	2	1	TRUE	NA
rs148496020	A	T	A	T	-0.4088	-0.011376	0.0193	0.00365313	FALSE	TRUE	FALSE	DE	17	53014641	LINC02876	0.950749	0.184181	DE	TRUE	reported	17	51092001	3658	0.0193	0.08921	4.748e-06	IgD+ %B cell	IgD+ %B cell	0.00570775138489401	20.9873295223187	2	1	TRUE	NA
rs17405603	T	A	T	A	0.1542	-0.00152177	0.284	0.294885	FALSE	TRUE	FALSE	DE	5	145228777	CTC-367F4.1	0.949462	0.0240093	DE	TRUE	reported	5	144608340	3658	0.284	0.02757	2.383e-08	IgD+ %B cell	IgD+ %B cell	0.00847917026813537	31.2649473119855	2	1	TRUE	NA
rs2450220	T	C	T	C	-0.152	-0.0555815	0.816	0.933633	FALSE	FALSE	FALSE	DE	8	118311162	AC023590.1,SAMD12	0.206723	0.0440205	DE	TRUE	reported	8	119323401	3658	0.184	0.03167	1.653e-06	IgD+ %B cell	IgD+ %B cell	0.0062577914361809	23.0225558434737	2	1	TRUE	NA
rs72952600	G	C	G	C	0.49	-0.0179348	0.0142	0.0262654	FALSE	TRUE	FALSE	DE	6	114201445	HDAC2-AS2,HS3ST5	0.796269	0.0694666	DE	TRUE	reported	6	114522609	3658	0.0142	0.1045	2.833e-06	IgD+ %B cell	IgD+ %B cell	0.00597466188446534	21.9746549831574	2	1	TRUE	NA
rs73426855	C	T	C	T	-0.174	-0.0228965	0.1471	0.222913	FALSE	FALSE	FALSE	DE	17	79663261	MIR4739	0.386192	0.0264228	DE	TRUE	reported	17	77637123	3658	0.1471	0.03482	6.08e-07	IgD+ %B cell	IgD+ %B cell	0.00678020195126315	24.9576361471217	2	1	TRUE	NA
rs9265870	G	A	G	A	0.1454	0.00065964	0.4718	0.205171	FALSE	FALSE	FALSE	DE	6	31345115	HLA-B	0.980462	0.0269358	DE	TRUE	reported	6	31312892	3658	0.4718	0.03049	1.924e-06	IgD+ %B cell	IgD+ %B cell	0.00617843779114073	22.7287970228839	2	1	TRUE	NA
rs9424499	C	G	C	G	0.5418	0.00754122	0.0109	0.0787363	FALSE	TRUE	FALSE	DE	1	232914283	RP4-659I19.1	0.851733	0.0403472	DE	TRUE	reported	1	233050029	3658	0.0109	0.1148	2.44e-06	IgD+ %B cell	IgD+ %B cell	0.00605221149252201	22.261617232316	2	1	TRUE	NA
rs10230431	G	A	G	A	-0.2081	-0.0397945	0.1065	0.139285	FALSE	FALSE	FALSE	DE	7	116946775	RNA5SP239	0.206085	0.0314729	DE	TRUE	reported	7	116586829	2850	0.1065	0.04416	2.564e-06	CD80 on monocyte	CD80 on monocyte	0.00773161686155884	22.1912188233528	2	1	TRUE	NA
rs10857716	T	C	T	C	-0.1284	0.040678	0.3672	0.293402	FALSE	FALSE	FALSE	DE	10	133442823	SCART1	0.0906108	0.0240388	DE	TRUE	reported	10	135256327	2850	0.3672	0.02799	4.674e-06	CD80 on monocyte	CD80 on monocyte	0.00732967016544274	21.0290365328639	2	1	TRUE	NA
rs114253672	C	T	C	T	-0.1546	0.0287184	0.3282	0.130863	FALSE	FALSE	FALSE	DE	3	11926388	MARK2P14	0.376302	0.0324601	DE	TRUE	reported	3	11967862	2850	0.3282	0.02924	1.345e-07	CD80 on monocyte	CD80 on monocyte	0.00971359959702629	27.9356877374803	2	1	TRUE	NA
rs116371507	T	C	T	C	-0.5628	-0.0473966	0.0139	0.016338	FALSE	FALSE	FALSE	DE	3	52861420	STIMATE,STIMATE-MUSTN1	0.585445	0.0868948	DE	TRUE	reported	3	52895436	2850	0.0139	0.1216	3.849e-06	CD80 on monocyte	CD80 on monocyte	0.00746009135506662	21.4060311269864	2	1	TRUE	NA
rs12753486	T	C	T	C	-0.1987	-0.00142807	0.1167	0.0865109	FALSE	FALSE	FALSE	DE	1	87233127	LINC02801	0.970972	0.039244	DE	TRUE	reported	1	87698810	2850	0.1167	0.04249	3.05e-06	CD80 on monocyte	CD80 on monocyte	0.00761478589835383	21.8533185806721	2	1	TRUE	NA
rs139795227	C	A	C	A	-1.147	0.0359431	0.0481	0.0273982	FALSE	FALSE	FALSE	DE	1	92376810	RPAP2	0.588686	0.0664701	DE	TRUE	reported	1	92842367	2850	0.0481	0.06195	2.338e-72	CD80 on monocyte	CD80 on monocyte	0.10736732534763	342.562121321781	2	1	TRUE	NA
rs141264358	C	T	C	T	-0.5868	0.00527618	0.016	0.0365207	FALSE	FALSE	FALSE	DE	1	90064756	RP5-871E2.2	0.927691	0.0581397	DE	TRUE	reported	1	90530314	2850	0.016	0.1067	4.182e-08	CD80 on monocyte	CD80 on monocyte	0.0105007897598786	30.2236211273752	2	1	TRUE	NA
rs149889574	C	T	C	T	-0.3642	0.0904658	0.0325	0.0157815	FALSE	FALSE	FALSE	DE	2	194884518	AC010983.1	0.303809	0.0879762	DE	TRUE	reported	2	195749242	2850	0.0325	0.07829	3.43e-06	CD80 on monocyte	CD80 on monocyte	0.00753593644250245	21.625313979949	2	1	TRUE	NA
rs35075155	C	T	C	T	-0.1646	0.0317548	0.4402	0.368746	FALSE	FALSE	FALSE	DE	3	53239179	TKT	0.161799	0.0226974	DE	TRUE	reported	3	53273195	2850	0.4402	0.02843	7.765e-09	CD80 on monocyte	CD80 on monocyte	0.0116247320688961	33.4966262374382	2	1	TRUE	NA
rs6764053	T	C	T	C	-0.1666	0.0164033	0.2472	0.141726	FALSE	FALSE	FALSE	DE	3	194374798	LRRC15	0.599978	0.0312781	DE	TRUE	reported	3	194095527	2850	0.2472	0.03139	1.196e-07	CD80 on monocyte	CD80 on monocyte	0.00978703432201372	28.1489686716134	2	1	TRUE	NA
rs758800	C	T	C	T	0.6619	-0.046573	0.8956	0.963268	FALSE	FALSE	FALSE	DE	3	52495250	STAB1	0.420476	0.0578118	DE	TRUE	reported	3	52529266	2850	0.1044	0.04462	5.122e-48	CD80 on monocyte	CD80 on monocyte	0.0716770093446691	219.89773459075	2	1	TRUE	NA
rs76064946	G	T	G	T	-0.35	0.0502633	0.1204	0.0570761	FALSE	FALSE	FALSE	DE	1	93461140	FNBP1L	0.288162	0.0473217	DE	TRUE	reported	1	93926697	2850	0.1204	0.04248	2.61e-16	CD80 on monocyte	CD80 on monocyte	0.0232647857912226	67.8363070866401	2	1	TRUE	NA
rs7625554	C	T	C	T	-0.1342	-0.00403291	0.6635	0.657534	FALSE	FALSE	FALSE	DE	3	138005280	CLDN18	0.860928	0.0230197	DE	TRUE	reported	3	137724122	2850	0.3365	0.02914	4.311e-06	CD80 on monocyte	CD80 on monocyte	0.00738688074419902	21.1943968413914	2	1	TRUE	NA
rs79015439	T	C	T	C	-0.7914	0.0207297	0.0126	0.0317537	FALSE	FALSE	FALSE	DE	1	94337568	ARHGAP29-AS1	0.738884	0.0621893	DE	TRUE	reported	1	94803124	2850	0.0126	0.1209	6.941e-11	CD80 on monocyte	CD80 on monocyte	0.0148120013461872	42.8188121369559	2	1	TRUE	NA
rs10231147	T	G	T	G	0.1346	0.015894	0.7066	0.438064	FALSE	FALSE	FALSE	DE	7	144812302	TPK1	0.468802	0.0219399	DE	TRUE	reported	7	144509395	3657	0.2934	0.02699	6.422e-07	CD38 on transitional	CD38 on transitional	0.00675485207008209	24.8568889237524	2	1	TRUE	NA
rs115062208	G	A	G	A	-0.912	-0.0794786	0.0115	0.0278912	FALSE	FALSE	FALSE	DE	4	15954604	FGFBP2	0.232265	0.0665346	DE	TRUE	reported	4	15956227	3657	0.0115	0.1184	1.687e-14	CD38 on transitional	CD38 on transitional	0.0159651061451065	59.2991806741446	2	1	TRUE	NA
rs140447118	T	A	T	A	-0.4288	0.086203	0.018	0.0197155	FALSE	TRUE	FALSE	DE	4	24412082	DHX15	0.276609	0.0792331	DE	TRUE	reported	4	24413705	3657	0.018	0.09163	2.98e-06	CD38 on transitional	CD38 on transitional	0.00595273098468404	21.8875222810807	2	1	TRUE	NA
rs140554292	A	G	A	G	0.4666	-0.0487058	0.0145	0.0571911	FALSE	FALSE	FALSE	DE	5	88266372	TMEM161B	0.294298	0.0464423	DE	TRUE	reported	5	87562189	3657	0.0145	0.1014	4.38e-06	CD38 on transitional	CD38 on transitional	0.00575680113714996	21.1629389875118	2	1	TRUE	NA
rs149852991	T	G	T	G	-0.5334	-0.0990383	0.0321	0.0272209	FALSE	FALSE	FALSE	DE	4	15042714	C1QTNF7-AS1,CPEB2	0.140355	0.0671687	DE	TRUE	reported	4	15044338	3657	0.0321	0.06859	9.693e-15	CD38 on transitional	CD38 on transitional	0.0162680770805107	60.443114982793	2	1	TRUE	NA
rs197429	T	C	T	C	0.1669	0.00283023	0.233	0.252065	FALSE	FALSE	FALSE	DE	1	111724878	INKA2	0.910109	0.0250683	DE	TRUE	reported	1	112267500	3657	0.233	0.02931	1.347e-08	CD38 on transitional	CD38 on transitional	0.00878865347125828	32.4073453657924	2	1	TRUE	NA
rs2070478	T	C	T	C	-0.1877	-0.0217768	0.1046	0.0699098	FALSE	FALSE	FALSE	DE	3	37485494	ITGA9	0.609447	0.0426276	DE	TRUE	reported	3	37526985	3657	0.1046	0.041	4.825e-06	CD38 on transitional	CD38 on transitional	0.00569841406909465	20.947068492344	2	1	TRUE	NA
rs572542	T	C	T	C	-0.4513	0.0920172	0.0288	0.0149575	FALSE	FALSE	FALSE	DE	4	14027746	LINC01182	0.308909	0.0904334	DE	TRUE	reported	4	14029370	3657	0.0288	0.07246	5.235e-10	CD38 on transitional	CD38 on transitional	0.0104960664681028	38.7700560259359	2	1	TRUE	NA
rs57408613	C	G	C	G	0.1493	-0.00314915	0.2077	0.135981	FALSE	TRUE	FALSE	DE	2	180770927	SCHLAP1	0.922327	0.032298	DE	TRUE	reported	2	181635654	3657	0.2077	0.03069	1.19e-06	CD38 on transitional	CD38 on transitional	0.00642982899658361	23.6531104378659	2	1	TRUE	NA
rs62002679	A	G	A	G	0.1659	-0.0425377	0.175	0.219464	FALSE	FALSE	FALSE	DE	15	31711930	OTUD7A	0.107434	0.0264236	DE	TRUE	reported	15	32004133	3657	0.175	0.03305	5.447e-07	CD38 on transitional	CD38 on transitional	0.00684294134908679	25.1832783274849	2	1	TRUE	NA
rs7251792	A	C	A	C	-0.1194	0.0497634	0.3805	0.26483	FALSE	FALSE	FALSE	DE	19	1021726	RNU6-2	0.0443496	0.0247484	DE	TRUE	reported	19	1021725	3657	0.3805	0.02551	2.95e-06	CD38 on transitional	CD38 on transitional	0.00595482356434337	21.8952625530735	2	1	TRUE	NA
rs76112278	A	G	A	G	-1.046	-0.0465566	0.0194	0.0155327	FALSE	FALSE	FALSE	DE	4	15913446	FGFBP1	0.600254	0.0888426	DE	TRUE	reported	4	15915069	3657	0.0194	0.08813	6.27e-32	CD38 on transitional	CD38 on transitional	0.0370916227098864	140.792088013779	2	1	TRUE	NA
rs78282820	G	A	G	A	0.3215	0.00668623	0.0345	0.0533838	FALSE	FALSE	FALSE	DE	2	170076190	UBR3	0.891328	0.0489391	DE	TRUE	reported	2	170932700	3657	0.0345	0.06941	3.762e-06	CD38 on transitional	CD38 on transitional	0.00583246955292359	21.4427403461358	2	1	TRUE	NA
rs9845482	A	G	A	G	-0.1614	0.0137382	0.8018	0.673472	FALSE	FALSE	FALSE	DE	3	185083706	C3orf70	0.555052	0.023277	DE	TRUE	reported	3	184801494	3657	0.1982	0.03121	2.453e-07	CD38 on transitional	CD38 on transitional	0.00725989152421701	26.7289528190353	2	1	TRUE	NA
rs1023388	C	T	C	T	-0.1484	-0.00291099	0.6826	0.758455	FALSE	FALSE	FALSE	DE	21	18344924	TMPRSS15	0.909151	0.0255105	DE	TRUE	reported	21	19717241	2850	0.3174	0.02993	7.47e-07	CD80 on granulocyte	CD80 on granulocyte	0.00855222953900191	24.5668510765344	2	1	TRUE	NA
rs10936226	C	T	C	T	0.173	0.0437296	0.164	0.132554	FALSE	FALSE	FALSE	DE	3	94461145	ARMC10P1	0.174255	0.0321859	DE	TRUE	reported	3	94179989	2850	0.164	0.03767	4.591e-06	CD80 on granulocyte	CD80 on granulocyte	0.00734605169473939	21.0763834288241	2	1	TRUE	NA
rs116690299	A	G	A	G	-0.3941	0.104483	0.0282	0.0207614	FALSE	FALSE	FALSE	DE	3	16474979	RFTN1	0.175629	0.0771471	DE	TRUE	reported	3	16516486	2850	0.0282	0.08446	3.202e-06	CD80 on granulocyte	CD80 on granulocyte	0.00758159645998141	21.7573421059159	2	1	TRUE	NA
rs12507081	G	T	G	T	-0.172	-0.000501669	0.8365	0.636737	FALSE	FALSE	FALSE	DE	4	152968454	FHDC1	0.982539	0.0229224	DE	TRUE	reported	4	153889606	2850	0.1635	0.0374	4.439e-06	CD80 on granulocyte	CD80 on granulocyte	0.00736644215086963	21.135319353031	2	1	TRUE	NA
rs12585407	C	T	C	T	0.1373	0.0178067	0.4444	0.40701	FALSE	FALSE	FALSE	DE	13	23093274	HMGA1P6	0.421168	0.0221367	DE	TRUE	reported	13	23667413	2850	0.4444	0.02786	8.781e-07	CD80 on granulocyte	CD80 on granulocyte	0.00844984373677351	24.2702346526003	2	1	TRUE	NA
rs12675296	A	G	A	G	-0.6824	-0.0499781	0.0277	0.00747685	FALSE	FALSE	FALSE	DE	8	6971273	DEFA10P	0.6997	0.129569	DE	TRUE	reported	8	6828795	2850	0.0277	0.08527	1.764e-15	CD80 on granulocyte	CD80 on granulocyte	0.0219780547096797	64.0000974564915	2	1	TRUE	NA
rs138383232	C	A	C	A	-0.296	-0.162283	0.0523	0.00892492	FALSE	FALSE	FALSE	DE	9	84146240	RP11-158D2.2	0.166495	0.117294	DE	TRUE	reported	9	86761155	2850	0.0523	0.06364	3.457e-06	CD80 on granulocyte	CD80 on granulocyte	0.00753345324079741	21.6181340316719	2	1	TRUE	NA
rs148627425	C	T	C	T	-0.5182	-0.0302392	0.0181	0.00533188	FALSE	FALSE	FALSE	DE	3	62664075	CADPS	0.843025	0.152703	DE	TRUE	reported	3	62649750	2850	0.0181	0.1077	1.59e-06	CD80 on granulocyte	CD80 on granulocyte	0.00805758713439082	23.134415729287	2	1	TRUE	NA
rs1489849	C	A	C	A	0.1469	0.0190372	0.3874	0.22592	FALSE	FALSE	FALSE	DE	3	79355694	ROBO1	0.466698	0.0261549	DE	TRUE	reported	3	79404844	2850	0.3874	0.02874	3.428e-07	CD80 on granulocyte	CD80 on granulocyte	0.00908368743271483	26.1074941246516	2	1	TRUE	NA
rs17481181	G	T	G	T	-0.2838	0.0145861	0.0567	0.107908	FALSE	FALSE	FALSE	DE	12	24019612	SOX5	0.678282	0.0351633	DE	TRUE	reported	12	24172546	2850	0.0567	0.06033	2.666e-06	CD80 on granulocyte	CD80 on granulocyte	0.00770467311494119	22.1132846611644	2	1	TRUE	NA
rs186823180	G	A	G	A	-0.41	-0.0156734	0.0279	0.0588265	FALSE	FALSE	FALSE	DE	11	22710105	GAS2	0.736477	0.0465747	DE	TRUE	reported	11	22731651	2850	0.0279	0.08625	2.097e-06	CD80 on granulocyte	CD80 on granulocyte	0.00786637803392317	22.5810759202143	2	1	TRUE	NA
rs1886654	C	T	C	T	-0.2078	-0.00104125	0.8374	0.914321	FALSE	FALSE	FALSE	DE	1	235942610	RP5-940F7.2	0.97872	0.0390356	DE	TRUE	reported	1	236105910	2850	0.1626	0.03753	3.364e-08	CD80 on granulocyte	CD80 on granulocyte	0.0106424682185771	30.6357899069432	2	1	TRUE	NA
rs2801527	T	C	T	C	-0.1429	0.00546133	0.3444	0.299185	FALSE	FALSE	FALSE	DE	10	89144319	RP11-341B24.3	0.821114	0.0241531	DE	TRUE	reported	10	90904076	2850	0.3444	0.02956	1.405e-06	CD80 on granulocyte	CD80 on granulocyte	0.00813324903547956	23.3534325356918	2	1	TRUE	NA
rs2981398	G	A	G	A	-0.2231	0.0188141	0.3354	0.464378	FALSE	FALSE	FALSE	DE	8	6944190	DEFA4	0.391844	0.021972	DE	TRUE	reported	8	6801712	2850	0.3354	0.02895	1.772e-14	CD80 on granulocyte	CD80 on granulocyte	0.0204126925200579	59.3467757832451	2	1	TRUE	NA
rs3012550	C	T	C	T	0.2523	-0.0211972	0.9233	0.852853	FALSE	FALSE	FALSE	DE	6	73857898	CD109	0.491494	0.0308129	DE	TRUE	reported	6	74567610	2850	0.0767	0.05323	2.247e-06	CD80 on granulocyte	CD80 on granulocyte	0.00782107957435738	22.4500180050329	2	1	TRUE	NA
rs319333	C	T	C	T	0.4599	-0.20011	0.0212	0.0183459	FALSE	FALSE	FALSE	DE	7	95914312	DYNC1I1	0.0154974	0.0826717	DE	TRUE	reported	7	95543624	2850	0.0212	0.09611	1.79e-06	CD80 on granulocyte	CD80 on granulocyte	0.00797020552459219	22.8815157170174	2	1	TRUE	NA
rs3825097	G	A	G	A	0.1298	-0.0130792	0.5437	0.54141	FALSE	FALSE	FALSE	DE	12	122319487	CLIP1	0.556279	0.0222293	DE	TRUE	reported	12	122804034	2850	0.4563	0.02821	4.345e-06	CD80 on granulocyte	CD80 on granulocyte	0.00737367751960108	21.1562328141248	2	1	TRUE	NA
rs445	T	C	T	C	0.1817	-0.0704856	0.1975	0.0591108	FALSE	FALSE	FALSE	DE	7	92779056	CDK6	0.131937	0.0467874	DE	TRUE	reported	7	92408370	2850	0.1975	0.03455	1.554e-07	CD80 on granulocyte	CD80 on granulocyte	0.00961113418044917	27.6381440569492	2	1	TRUE	NA
rs62102263	A	C	A	C	0.1551	0.050806	0.2325	0.172435	FALSE	FALSE	FALSE	DE	18	49014572	RP11-15F12.6	0.0799761	0.0290184	DE	TRUE	reported	18	46540942	2850	0.2325	0.03294	2.594e-06	CD80 on granulocyte	CD80 on granulocyte	0.00771909136924152	22.1549886008946	2	1	TRUE	NA
rs7350970	A	G	A	G	0.2018	-0.00413124	0.1132	0.147875	FALSE	FALSE	FALSE	DE	17	69937270	LINC01497	0.893333	0.0308098	DE	TRUE	reported	17	67933411	2850	0.1132	0.04383	4.302e-06	CD80 on granulocyte	CD80 on granulocyte	0.00738305674752707	21.1833434437043	2	1	TRUE	NA
rs7924850	A	G	A	G	0.1326	-0.0140312	0.5472	0.274114	FALSE	FALSE	FALSE	DE	11	127185221	CTD-2234N14.1	0.568859	0.0246276	DE	TRUE	reported	11	127055116	2850	0.4528	0.02828	2.859e-06	CD80 on granulocyte	CD80 on granulocyte	0.00765501519399544	21.9696613640477	2	1	TRUE	NA
rs79603423	T	C	T	C	-0.6314	0.00795867	0.0114	0.00643922	FALSE	FALSE	FALSE	DE	12	113482168	LHX5-AS1	0.954271	0.138787	DE	TRUE	reported	12	113919973	2850	0.0114	0.1313	1.606e-06	CD80 on granulocyte	CD80 on granulocyte	0.00804868995623058	23.1086634628601	2	1	TRUE	NA
rs10237725	T	C	T	C	0.1318	0.0166315	0.6208	0.635699	FALSE	FALSE	FALSE	DE	7	30519000	GARS1-DT,RP4-777O23.3	0.462254	0.0226235	DE	TRUE	reported	7	30558616	2914	0.3792	0.02811	2.871e-06	CD28 on CD39+ CD8br	CD28 on CD39+ CD8br	0.00748782053245763	21.9690335711691	2	1	TRUE	NA
rs10847448	C	G	C	G	-0.1275	0.00416354	0.3938	0.417744	FALSE	TRUE	FALSE	DE	12	127774304	RP11-749H20.1	0.850035	0.0220207	DE	TRUE	reported	12	128258849	2914	0.3938	0.02786	4.897e-06	CD28 on CD39+ CD8br	CD28 on CD39+ CD8br	0.00713605743481	20.9295537477959	2	1	TRUE	NA
rs143273680	G	A	G	A	0.4873	0.106247	0.0185	0.0172255	FALSE	FALSE	FALSE	DE	12	13918736	GRIN2B	0.199979	0.0829012	DE	TRUE	reported	12	14071670	2914	0.0185	0.09956	1.037e-06	CD28 on CD39+ CD8br	CD28 on CD39+ CD8br	0.00815413107411125	23.9400399111671	2	1	TRUE	NA
rs2028827	A	G	A	G	-0.2498	-0.0640921	0.9329	0.928491	FALSE	FALSE	FALSE	DE	19	4024022	PIAS4	0.130142	0.0423458	DE	TRUE	reported	19	4024020	2914	0.0671	0.05432	4.447e-06	CD28 on CD39+ CD8br	CD28 on CD39+ CD8br	0.00720502296353796	21.1332927292318	2	1	TRUE	NA
rs3116493	T	G	T	G	0.1976	-0.0525489	0.5635	0.815946	FALSE	FALSE	FALSE	DE	2	203724558	CD28	0.0620483	0.0281621	DE	TRUE	reported	2	204589281	2914	0.4365	0.02744	7.57e-13	CD28 on CD39+ CD8br	CD28 on CD39+ CD8br	0.0174845914548051	51.8212028774003	2	1	TRUE	NA
rs7177745	A	C	A	C	-0.1385	0.0211901	0.676	0.668447	FALSE	FALSE	FALSE	DE	15	77856176	LINGO1	0.361159	0.0232053	DE	TRUE	reported	15	78148518	2914	0.324	0.02922	2.239e-06	CD28 on CD39+ CD8br	CD28 on CD39+ CD8br	0.00765092675991636	22.4512717607852	2	1	TRUE	NA
rs72871333	T	C	T	C	0.1359	-0.000538499	0.2939	0.38343	FALSE	FALSE	FALSE	DE	18	4638106	RP11-172F10.1	0.980852	0.0224362	DE	TRUE	reported	18	4638106	2914	0.2939	0.02951	4.292e-06	CD28 on CD39+ CD8br	CD28 on CD39+ CD8br	0.00722539520270153	21.1934821142638	2	1	TRUE	NA
rs77213229	C	T	C	T	-0.6487	0.0152639	0.0117	0.0135136	FALSE	FALSE	FALSE	DE	7	140169232	KDM7A	0.873689	0.0960144	DE	TRUE	reported	7	139869032	2914	0.0117	0.1258	2.672e-07	CD28 on CD39+ CD8br	CD28 on CD39+ CD8br	0.00904257175552763	26.5722504333458	2	1	TRUE	NA
rs77594357	A	T	A	T	-0.1443	0.0502875	0.2749	0.157101	FALSE	TRUE	FALSE	DE	2	203463751	RAPH1	0.0959091	0.0302023	DE	TRUE	reported	2	204328474	2914	0.2749	0.03049	2.308e-06	CD28 on CD39+ CD8br	CD28 on CD39+ CD8br	0.00762786201909929	22.3830691627546	2	1	TRUE	NA
rs79635002	G	A	G	A	0.4585	0.0770317	0.0216	0.0837142	FALSE	FALSE	FALSE	DE	9	9466703	PTPRD	0.0495325	0.0392223	DE	TRUE	reported	9	9466703	2914	0.0216	0.09178	6.219e-07	CD28 on CD39+ CD8br	CD28 on CD39+ CD8br	0.00849159797144867	24.939307868968	2	1	TRUE	NA
rs902972	T	C	T	C	-0.2934	-0.0862409	0.0448	0.0352119	FALSE	FALSE	FALSE	DE	12	62214315	TAFA2	0.146337	0.0593703	DE	TRUE	reported	12	62608096	2914	0.0448	0.06379	4.428e-06	CD28 on CD39+ CD8br	CD28 on CD39+ CD8br	0.00720748853033698	21.140577067077	2	1	TRUE	NA
rs10242630	A	G	A	G	0.1978	-0.0420209	0.0541	0.115918	FALSE	FALSE	FALSE	DE	7	146772851	CNTNAP2	0.215325	0.0339136	DE	TRUE	reported	7	146469943	3440	0.0541	0.04107	1.528e-06	CD28+ CD45RA+ CD8br %CD8br	CD28+ CD45RA+ CD8br %CD8br	0.00669770729767724	23.1819838316986	2	1	TRUE	NA
rs1064086	A	G	A	G	-0.103	0.0668373	0.3275	0.425169	FALSE	FALSE	FALSE	DE	2	236125417	AGAP1	0.0024193	0.0220349	DE	TRUE	reported	2	237034061	3440	0.3275	0.01985	2.23e-07	CD28+ CD45RA+ CD8br %CD8br	CD28+ CD45RA+ CD8br %CD8br	0.00776620764858353	26.9092043645837	2	1	TRUE	NA
rs11896593	C	G	C	G	0.1024	0.0028817	0.3703	0.134711	FALSE	TRUE	FALSE	DE	2	38698013	GALM	0.928062	0.0319186	DE	TRUE	reported	2	38925155	3440	0.3703	0.01981	2.498e-07	CD28+ CD45RA+ CD8br %CD8br	CD28+ CD45RA+ CD8br %CD8br	0.00770747702009364	26.7041274436959	2	1	TRUE	NA
rs1879612	C	T	C	T	0.08909	0.0193042	0.4751	0.394704	FALSE	FALSE	FALSE	DE	15	98855479	IGF1R	0.386934	0.0223121	DE	TRUE	reported	15	99398708	3440	0.4751	0.01853	1.598e-06	CD28+ CD45RA+ CD8br %CD8br	CD28+ CD45RA+ CD8br %CD8br	0.00667482798030327	23.1022622225742	2	1	TRUE	NA
rs2629824	G	A	G	A	-0.1289	0.0231626	0.8225	0.615258	FALSE	FALSE	FALSE	DE	1	114144694	SYT6	0.299197	0.0223112	DE	TRUE	reported	1	114687316	3440	0.1775	0.02451	1.529e-07	CD28+ CD45RA+ CD8br %CD8br	CD28+ CD45RA+ CD8br %CD8br	0.00797595998182674	27.6418204714252	2	1	TRUE	NA
rs34752208	A	G	A	G	0.1011	0.0355681	0.325	0.378933	FALSE	FALSE	FALSE	DE	9	134273720	LINC02247	0.125623	0.023223	DE	TRUE	reported	9	137165566	3440	0.325	0.0202	5.887e-07	CD28+ CD45RA+ CD8br %CD8br	CD28+ CD45RA+ CD8br %CD8br	0.00722919809513235	25.0349657779789	2	1	TRUE	NA
rs5011724	C	T	C	T	-0.09624	0.0197231	0.3209	0.538318	FALSE	FALSE	FALSE	DE	17	43681693	LINC02594	0.367649	0.021893	DE	TRUE	reported	17	41759061	3440	0.3209	0.02031	2.234e-06	CD28+ CD45RA+ CD8br %CD8br	CD28+ CD45RA+ CD8br %CD8br	0.00648496123954101	22.440824619382	2	1	TRUE	NA
rs73061672	A	T	A	T	0.1863	0.0377849	0.0637	0.0299497	FALSE	TRUE	FALSE	DE	7	8286800	AC007128.1	0.557873	0.0644788	DE	TRUE	reported	7	8326430	3440	0.0637	0.0389	1.751e-06	CD28+ CD45RA+ CD8br %CD8br	CD28+ CD45RA+ CD8br %CD8br	0.00662341524648963	22.9231310330127	2	1	TRUE	NA
rs9792050	T	G	T	G	-0.1499	-0.0349958	0.8994	0.898925	FALSE	FALSE	FALSE	DE	7	31125041	AC006466.5	0.333437	0.0361821	DE	TRUE	reported	7	31164655	3440	0.1006	0.03129	1.728e-06	CD28+ CD45RA+ CD8br %CD8br	CD28+ CD45RA+ CD8br %CD8br	0.00662744078027856	22.9371560459603	2	1	TRUE	NA
rs10254361	T	G	T	G	0.1333	0.0125861	0.2404	0.291179	FALSE	FALSE	FALSE	DE	7	119924151	LINC02476	0.600889	0.0240595	DE	TRUE	reported	7	119564205	3657	0.2404	0.02899	4.401e-06	IgD+ CD38- %B cell	IgD+ CD38- %B cell	0.00574824505005959	21.1313035691102	2	1	TRUE	NA
rs10444793	A	G	A	G	-0.4608	0.0152484	0.018	0.0165273	FALSE	FALSE	FALSE	DE	15	44225491	FRMD5	0.856225	0.0841606	DE	TRUE	reported	15	44517689	3657	0.018	0.09102	4.349e-07	IgD+ CD38- %B cell	IgD+ CD38- %B cell	0.0069597425235947	25.6161406672307	2	1	TRUE	NA
rs113398446	C	A	C	A	0.1793	-0.0295728	0.1687	0.182476	FALSE	FALSE	FALSE	DE	6	161450723	PRKN	0.302894	0.0287045	DE	TRUE	reported	6	161871755	3657	0.1687	0.03256	3.912e-08	IgD+ CD38- %B cell	IgD+ CD38- %B cell	0.00822394965438487	30.3077856904307	2	1	TRUE	NA
rs1512044	A	G	A	G	0.202	0.017917	0.1084	0.0654128	FALSE	FALSE	FALSE	DE	3	188906636	LPP	0.686966	0.0444617	DE	TRUE	reported	3	188624425	3657	0.1084	0.03882	2.07e-07	IgD+ CD38- %B cell	IgD+ CD38- %B cell	0.00734958882901813	27.0616390904151	2	1	TRUE	NA
rs181771926	A	G	A	G	-0.5276	0.116931	0.0126	0.00909672	FALSE	FALSE	FALSE	DE	16	52260641	CASC22,RP11-142G1.1	0.308667	0.114861	DE	TRUE	reported	16	52294553	3657	0.0126	0.1101	1.73e-06	IgD+ CD38- %B cell	IgD+ CD38- %B cell	0.00624009848920376	22.9507750749108	2	1	TRUE	NA
rs329966	G	A	G	A	0.1246	-0.0110762	0.5425	0.661509	FALSE	FALSE	FALSE	DE	19	52567364	ZNF701	0.630082	0.0229981	DE	TRUE	reported	19	53070617	3657	0.4575	0.02445	3.627e-07	IgD+ CD38- %B cell	IgD+ CD38- %B cell	0.00705147760992541	25.956180087	2	1	TRUE	NA
rs6912701	T	C	T	C	0.2539	0.230909	0.0734	0.00273334	FALSE	FALSE	FALSE	DE	6	32415796	TSBP1-AS1	0.276056	0.211994	DE	TRUE	reported	6	32383573	3657	0.0734	0.05434	3.089e-06	IgD+ CD38- %B cell	IgD+ CD38- %B cell	0.00593439188259466	21.8196889156653	2	1	TRUE	NA
rs73909843	C	T	C	T	-0.2138	-0.010854	0.0764	0.0691999	FALSE	FALSE	FALSE	DE	20	50938227	ADNP-AS1,DPM1	0.801228	0.0431127	DE	TRUE	reported	20	49554764	3657	0.0764	0.04629	4.009e-06	IgD+ CD38- %B cell	IgD+ CD38- %B cell	0.00579949341875062	21.3207982748108	2	1	TRUE	NA
rs77762131	C	G	C	G	0.3388	0.0881341	0.045	0.0076005	FALSE	TRUE	FALSE	DE	14	95739501	RP11-164H13.1	0.488714	0.127296	DE	TRUE	reported	14	96205838	3657	0.045	0.05748	4.101e-09	IgD+ CD38- %B cell	IgD+ CD38- %B cell	0.0094107005944509	34.7228772745265	2	1	TRUE	NA
rs78009119	G	T	G	T	-0.4914	0.108344	0.0137	0.00226486	FALSE	FALSE	FALSE	DE	5	137085809	SPOCK1	0.652704	0.24076	DE	TRUE	reported	5	136421498	3657	0.0137	0.1063	3.884e-06	IgD+ CD38- %B cell	IgD+ CD38- %B cell	0.00580962857469529	21.3582760915993	2	1	TRUE	NA
rs10270812	C	T	C	T	-0.118	-0.0520974	0.5103	0.380449	FALSE	FALSE	FALSE	DE	7	68561899	RP5-859M6.1	0.0207167	0.0225227	DE	TRUE	reported	7	68026886	3657	0.4897	0.0244	1.386e-06	IgD- CD38br %B cell	IgD- CD38br %B cell	0.00635463794007648	23.3747396785804	2	1	TRUE	NA
rs11705673	G	C	G	C	0.1701	-0.0350994	0.12	0.0943498	FALSE	TRUE	FALSE	DE	22	44620757	LINC00229	0.348847	0.0374662	DE	TRUE	reported	22	45016637	3657	0.12	0.0368	3.951e-06	IgD- CD38br %B cell	IgD- CD38br %B cell	0.00580842130421641	21.3538118023098	2	1	TRUE	NA
rs12493961	G	A	G	A	0.3884	-0.0377137	0.0219	0.0290581	FALSE	FALSE	FALSE	DE	3	11203139	HRH1,RP11-622I12.1	0.562777	0.0651672	DE	TRUE	reported	3	11244825	3657	0.0219	0.08136	1.883e-06	IgD- CD38br %B cell	IgD- CD38br %B cell	0.00619317819226556	22.7771291120297	2	1	TRUE	NA
rs12636371	A	G	A	G	0.1185	-0.000682522	0.4619	0.357539	FALSE	FALSE	FALSE	DE	3	126175942	ALDH1L1	0.975986	0.0226743	DE	TRUE	reported	3	125894785	3657	0.4619	0.02414	9.61e-07	IgD- CD38br %B cell	IgD- CD38br %B cell	0.00654613432748698	24.0837766037261	2	1	TRUE	NA
rs138542577	C	G	C	G	0.3227	0.11488	0.0376	0.0182886	FALSE	TRUE	FALSE	DE	8	16217296	MSR1	0.158429	0.0814533	DE	TRUE	reported	8	16074805	3657	0.0376	0.06331	3.639e-07	IgD- CD38br %B cell	IgD- CD38br %B cell	0.00705429867371831	25.9666380729594	2	1	TRUE	NA
rs139843122	T	A	T	A	-0.5032	-0.0395662	0.0123	0.0268248	FALSE	TRUE	FALSE	DE	6	107618103	SOBP	0.561356	0.0681202	DE	TRUE	reported	6	107939307	3657	0.0123	0.1082	3.399e-06	IgD- CD38br %B cell	IgD- CD38br %B cell	0.00587950562393905	21.6166884970868	2	1	TRUE	NA
rs148377259	C	T	C	T	-0.3437	0.0640021	0.034	0.0402939	FALSE	FALSE	FALSE	DE	7	106666185	CTB-111H14.1	0.255156	0.056245	DE	TRUE	reported	7	106306631	3657	0.034	0.06603	2.037e-07	IgD- CD38br %B cell	IgD- CD38br %B cell	0.00735437451929214	27.0793908500785	2	1	TRUE	NA
rs238926	A	G	A	G	-0.1152	0.00975673	0.369	0.435459	FALSE	FALSE	FALSE	DE	11	114104488	ZBTB16	0.657104	0.0219789	DE	TRUE	reported	11	113975210	3657	0.369	0.02506	4.398e-06	IgD- CD38br %B cell	IgD- CD38br %B cell	0.00574533690973422	21.1205510867914	2	1	TRUE	NA
rs2792563	A	G	A	G	-0.1407	-0.0169309	0.567	0.494224	FALSE	FALSE	FALSE	DE	1	212926883	RP11-348H3.8	0.439434	0.0218987	DE	TRUE	reported	1	213100225	3657	0.433	0.02479	1.494e-08	IgD- CD38br %B cell	IgD- CD38br %B cell	0.00873175167848621	32.1956770419179	2	1	TRUE	NA
rs478251	C	A	C	A	0.1745	0.026929	0.1333	0.214205	FALSE	FALSE	FALSE	DE	11	127957832	DNAJB6P1	0.311679	0.0266174	DE	TRUE	reported	11	127827727	3657	0.1333	0.03499	6.445e-07	IgD- CD38br %B cell	IgD- CD38br %B cell	0.00675513983589167	24.8579550626667	2	1	TRUE	NA
rs7185719	G	C	G	C	-0.1257	-0.0535969	0.732	0.884122	FALSE	TRUE	FALSE	DE	16	59825362	LINC02141	0.116899	0.0341833	DE	TRUE	reported	16	59859266	3657	0.268	0.02735	4.438e-06	IgD- CD38br %B cell	IgD- CD38br %B cell	0.00574287870890468	21.1114622481051	2	1	TRUE	NA
rs76912165	G	A	G	A	0.4094	0.0125442	0.0209	0.0306994	FALSE	FALSE	FALSE	DE	5	93629638	FAM172A,RP11-65F13.4	0.843073	0.0633661	DE	TRUE	reported	5	92965344	3657	0.0209	0.08778	3.217e-06	IgD- CD38br %B cell	IgD- CD38br %B cell	0.00591294692699619	21.7403706761524	2	1	TRUE	NA
rs10276441	A	G	A	G	0.1529	0.0197593	0.8246	0.778538	FALSE	FALSE	FALSE	DE	7	52513689	GS1-281N8.1	0.449546	0.0261306	DE	TRUE	reported	7	52581385	3668	0.1754	0.03242	2.492e-06	CD8br NKT %T cell	CD8br NKT %T cell	0.00602745548028393	22.2306460199038	2	1	TRUE	NA
rs115294653	A	G	A	G	-0.5427	-0.317955	0.0115	0.00152791	FALSE	FALSE	FALSE	DE	1	28086787	EYA3	0.273407	0.290303	DE	TRUE	reported	1	28413298	3668	0.0115	0.1182	4.582e-06	CD8br NKT %T cell	CD8br NKT %T cell	0.00571434604236475	21.069189229398	2	1	TRUE	NA
rs11544989	G	A	G	A	0.1198	-0.00838795	0.6125	0.56156	FALSE	FALSE	FALSE	DE	8	143983700	PARP10	0.703887	0.022069	DE	TRUE	reported	8	145057868	3668	0.3875	0.02512	1.916e-06	CD8br NKT %T cell	CD8br NKT %T cell	0.00616254916679452	22.7319922654638	2	1	TRUE	NA
rs11650003	G	A	G	A	-0.116	-0.00306327	0.3867	0.562052	FALSE	FALSE	FALSE	DE	17	7963286	RP11-1099M24.8	0.88912	0.0219719	DE	TRUE	reported	17	7866604	3668	0.3867	0.0252	4.323e-06	CD8br NKT %T cell	CD8br NKT %T cell	0.0057435970844108	21.1776628741888	2	1	TRUE	NA
rs11658954	G	A	G	A	-0.1133	0.0182884	0.6265	0.739877	FALSE	FALSE	FALSE	DE	17	76956998	RP11-87G24.3	0.461547	0.0248382	DE	TRUE	reported	17	74953080	3668	0.3735	0.02456	4.117e-06	CD8br NKT %T cell	CD8br NKT %T cell	0.00576847873195128	21.2699382175714	2	1	TRUE	NA
rs117122100	T	C	T	C	-0.4711	0.0845341	0.0142	0.0128427	FALSE	FALSE	FALSE	DE	13	108751497	MYO16	0.389854	0.0983089	DE	TRUE	reported	13	109403845	3668	0.0142	0.1021	4.075e-06	CD8br NKT %T cell	CD8br NKT %T cell	0.00577074567866978	21.2783455788015	2	1	TRUE	NA
rs12792298	T	C	T	C	-0.3117	0.00574544	0.0345	0.0055882	FALSE	FALSE	FALSE	DE	11	112318461	LINC02762	0.969253	0.149056	DE	TRUE	reported	11	112189184	3668	0.0345	0.0657	2.177e-06	CD8br NKT %T cell	CD8br NKT %T cell	0.00609897254001061	22.4960360377321	2	1	TRUE	NA
rs144156455	C	T	C	T	0.3243	-0.020858	0.0361	0.0169875	FALSE	FALSE	FALSE	DE	11	71277716	SHANK2	0.806838	0.0853063	DE	TRUE	reported	11	70988762	3668	0.0361	0.06611	9.69e-07	CD8br NKT %T cell	CD8br NKT %T cell	0.00651764071070977	24.0504228606081	2	1	TRUE	NA
rs161249	C	T	C	T	-0.2409	-0.0215734	0.0609	0.0664386	FALSE	FALSE	FALSE	DE	10	31412414	ZEB1	0.619554	0.0434526	DE	TRUE	reported	10	31701343	3668	0.0609	0.05153	3.056e-06	CD8br NKT %T cell	CD8br NKT %T cell	0.00592303092539998	21.8432093771673	2	1	TRUE	NA
rs2074023	T	C	T	C	-0.1212	0.0139849	0.4124	0.405721	FALSE	FALSE	FALSE	DE	11	2304351	TSPAN32	0.528235	0.0221735	DE	TRUE	reported	11	2325581	3668	0.4124	0.02454	8.247e-07	CD8br NKT %T cell	CD8br NKT %T cell	0.00660614746544024	24.3791891267632	2	1	TRUE	NA
rs2275854	G	A	G	A	0.1393	0.0222191	0.5643	0.818751	FALSE	FALSE	FALSE	DE	6	30009061	HLA-J,ZNRD1ASP	0.431039	0.0282178	DE	TRUE	reported	6	29976838	3668	0.4357	0.03045	4.938e-06	CD8br NKT %T cell	CD8br NKT %T cell	0.00567319172296499	20.9165846513061	2	1	TRUE	NA
rs34994982	G	A	G	A	-0.193	0.00376921	0.0994	0.0404053	FALSE	FALSE	FALSE	DE	2	136714598	THSD7B	0.945454	0.0550924	DE	TRUE	reported	2	137472168	3668	0.0994	0.04168	3.79e-06	CD8br NKT %T cell	CD8br NKT %T cell	0.00581163787520134	21.4300078960426	2	1	TRUE	NA
rs725683	T	C	T	C	-0.1196	-0.0114171	0.5781	0.517681	FALSE	FALSE	FALSE	DE	10	88499119	RNLS	0.601376	0.0218542	DE	TRUE	reported	10	90258876	3668	0.4219	0.02542	2.626e-06	CD8br NKT %T cell	CD8br NKT %T cell	0.00599886131478712	22.1245476731532	2	1	TRUE	NA
rs76161425	T	C	T	C	-0.406	-0.100996	0.1088	0.0120329	FALSE	FALSE	FALSE	DE	11	112834272	RP11-217B19.1	0.314668	0.100446	DE	TRUE	reported	11	112704995	3668	0.1088	0.03854	1.413e-25	CD8br NKT %T cell	CD8br NKT %T cell	0.0293666579723002	110.915382219973	2	1	TRUE	NA
rs10276990	A	C	A	C	0.198	0.045733	0.0971	0.117721	FALSE	FALSE	FALSE	DE	7	16863428	AGR3	0.174386	0.0336707	DE	TRUE	reported	7	16903052	3629	0.0971	0.04119	1.594e-06	PDL-1 on monocyte	PDL-1 on monocyte	0.00632707937854045	23.0944372436093	2	1	TRUE	NA
rs11038817	T	C	T	C	0.2878	-0.0729019	0.0397	0.077489	FALSE	FALSE	FALSE	DE	11	46204453	LINC02710	0.0734565	0.0407277	DE	TRUE	reported	11	46226004	3629	0.0397	0.06275	4.665e-06	PDL-1 on monocyte	PDL-1 on monocyte	0.00576311151440492	21.0239689402245	2	1	TRUE	NA
rs12953239	A	G	A	G	-0.4006	0.525843	0.0205	0.00302105	FALSE	FALSE	FALSE	DE	17	36842530	LHX1-DT	0.00213314	0.171226	DE	TRUE	reported	17	35199795	3629	0.0205	0.08485	2.432e-06	PDL-1 on monocyte	PDL-1 on monocyte	0.00610480532364953	22.2781325711985	2	1	TRUE	NA
rs147810622	G	C	G	C	-0.5881	0.0125339	0.0163	0.0609812	FALSE	TRUE	FALSE	DE	7	152213610	KMT2C	0.783874	0.0456983	DE	TRUE	reported	7	151910695	3629	0.0163	0.0998	4.151e-09	PDL-1 on monocyte	PDL-1 on monocyte	0.00947803738783999	34.7057843271224	2	1	TRUE	NA
rs2569177	T	G	T	G	0.1298	0.0350674	0.3057	0.355983	FALSE	FALSE	FALSE	DE	5	140612577	RP11-515C16.1	0.122569	0.0227108	DE	TRUE	reported	5	139992162	3629	0.3057	0.02689	1.447e-06	PDL-1 on monocyte	PDL-1 on monocyte	0.00637971475838134	23.2877949175749	2	1	TRUE	NA
rs4809811	T	C	T	C	-0.1168	0.00841678	0.6065	0.472161	FALSE	FALSE	FALSE	DE	20	50735203	PARD6B	0.700818	0.0219063	DE	TRUE	reported	20	49351740	3629	0.3935	0.02527	3.9e-06	PDL-1 on monocyte	PDL-1 on monocyte	0.00585246832776385	21.351863731024	2	1	TRUE	NA
rs73160029	C	T	C	T	-0.5295	-0.194206	0.0117	0.0147336	FALSE	FALSE	FALSE	DE	7	151826672	PRKAG2	0.0345374	0.0918781	DE	TRUE	reported	7	151523758	3629	0.0117	0.1151	4.384e-06	PDL-1 on monocyte	PDL-1 on monocyte	0.00579787702533429	21.1515339637062	2	1	TRUE	NA
rs75567064	A	G	A	G	0.1914	0.121706	0.1222	0.0173263	FALSE	FALSE	FALSE	DE	20	50281904	PELATON	0.149872	0.0845187	DE	TRUE	reported	20	48898441	3629	0.1222	0.03824	5.841e-07	PDL-1 on monocyte	PDL-1 on monocyte	0.00685603991308379	25.0385218700607	2	1	TRUE	NA
rs9427401	G	C	G	C	-0.2725	0.0724297	0.2313	0.107766	FALSE	TRUE	FALSE	DE	1	161522385	FCGR2A,RP11-25K21.6	0.040994	0.0354423	DE	TRUE	reported	1	161492175	3629	0.2313	0.02916	1.535e-20	PDL-1 on monocyte	PDL-1 on monocyte	0.0234986997210311	87.2807684575856	2	1	TRUE	NA
rs10280171	C	T	C	T	-0.5408	0.0745808	0.013	0.0311212	FALSE	FALSE	FALSE	DE	7	156178407	Y_RNA	0.256546	0.0657337	DE	TRUE	reported	7	155971101	2919	0.013	0.1154	2.897e-06	CD3 on CD28- CD8br	CD3 on CD28- CD8br	0.00746745150490108	21.9464400163236	2	1	TRUE	NA
rs10861453	G	A	G	A	-0.1298	-0.0236947	0.4459	0.509434	FALSE	FALSE	FALSE	DE	12	105538202	C12orf75	0.277133	0.0218026	DE	TRUE	reported	12	105931980	2919	0.4459	0.0278	3.157e-06	CD3 on CD28- CD8br	CD3 on CD28- CD8br	0.00741300475895472	21.7852288872873	2	1	TRUE	NA
rs12570957	A	C	A	C	0.1445	-4.08611e-06	0.2681	0.456164	FALSE	FALSE	FALSE	DE	10	100221517	CHUK	0.999851	0.0218351	DE	TRUE	reported	10	101981274	2919	0.2681	0.03082	2.881e-06	CD3 on CD28- CD8br	CD3 on CD28- CD8br	0.00747442924131793	21.9671016437978	2	1	TRUE	NA
rs1542545	C	T	C	T	-0.1677	0.0325542	0.8126	0.592221	FALSE	FALSE	FALSE	DE	4	188609437	LINC01060	0.146131	0.0223997	DE	TRUE	reported	4	189530591	2919	0.1874	0.03579	2.91e-06	CD3 on CD28- CD8br	CD3 on CD28- CD8br	0.00746542058199752	21.9404263481239	2	1	TRUE	NA
rs28620385	C	T	C	T	0.14	0.00674243	0.3114	0.3619	FALSE	FALSE	FALSE	DE	21	45068816	SSR4P1	0.765974	0.0226525	DE	TRUE	reported	21	46488731	2919	0.3114	0.02917	1.666e-06	CD3 on CD28- CD8br	CD3 on CD28- CD8br	0.00782952503786098	23.0189519964419	2	1	TRUE	NA
rs2988279	A	G	A	G	0.2396	-0.0242975	0.4849	0.282102	FALSE	FALSE	FALSE	DE	1	167450602	CD247	0.316512	0.0242574	DE	TRUE	reported	1	167419839	2919	0.4849	0.02713	1.754e-18	CD3 on CD28- CD8br	CD3 on CD28- CD8br	0.0260248258554785	77.9428665490465	2	1	TRUE	NA
rs4689428	G	C	G	C	-0.186	-0.00637226	0.2052	0.392193	FALSE	TRUE	FALSE	DE	4	6386464	PPP2R2C	0.776286	0.0224247	DE	TRUE	reported	4	6388191	2919	0.2052	0.03384	4.214e-08	CD3 on CD28- CD8br	CD3 on CD28- CD8br	0.0102437585599874	30.1903059242231	2	1	TRUE	NA
rs59837469	C	G	C	G	0.3624	0.0199367	0.0331	0.094843	FALSE	TRUE	FALSE	DE	5	170202814	LINC01187	0.598358	0.0378476	DE	TRUE	reported	5	169629818	2919	0.0331	0.0767	2.406e-06	CD3 on CD28- CD8br	CD3 on CD28- CD8br	0.00759001580055267	22.3094048253374	2	1	TRUE	NA
rs6120663	A	C	A	C	-0.1254	-0.0153629	0.4726	0.488706	FALSE	FALSE	FALSE	DE	20	34494101	ITCH	0.480945	0.021798	DE	TRUE	reported	20	33081906	2919	0.4726	0.02733	4.677e-06	CD3 on CD28- CD8br	CD3 on CD28- CD8br	0.00716078504503986	21.0386633220655	2	1	TRUE	NA
rs947505	G	A	G	A	0.2201	-0.00904933	0.9046	0.846569	FALSE	FALSE	FALSE	DE	1	173332958	RP11-296O14.1	0.766348	0.0304532	DE	TRUE	reported	1	173302097	2919	0.0954	0.04738	3.55e-06	CD3 on CD28- CD8br	CD3 on CD28- CD8br	0.0073386636616439	21.5651412192391	2	1	TRUE	NA
rs9787219	C	G	C	G	-0.1339	0.0188184	0.3482	0.395764	FALSE	TRUE	FALSE	DE	1	66614476	SGIP1	0.398869	0.0223061	DE	TRUE	reported	1	67080159	2919	0.3482	0.0284	2.529e-06	CD3 on CD28- CD8br	CD3 on CD28- CD8br	0.00755780356841421	22.2140020732019	2	1	TRUE	NA
rs10282551	G	A	G	A	0.2289	-0.0455497	0.0775	0.111353	FALSE	FALSE	FALSE	DE	7	136213573	AC009784.3	0.190778	0.0348165	DE	TRUE	reported	7	135898321	3669	0.0775	0.04732	1.374e-06	CD3- lymphocyte %leukocyte	CD3- lymphocyte %leukocyte	0.00633714228482627	23.3865043641583	2	1	TRUE	NA
rs146849959	A	C	A	C	0.4251	-0.0259371	0.0194	0.0434611	FALSE	FALSE	FALSE	DE	4	89839903	SNCA-AS1	0.627583	0.0534638	DE	TRUE	reported	4	90761054	3669	0.0194	0.0928	4.788e-06	CD3- lymphocyte %leukocyte	CD3- lymphocyte %leukocyte	0.0056867192242285	20.9724639089363	2	1	TRUE	NA
rs1649973	G	A	G	A	-0.1762	0.0205274	0.8609	0.810349	FALSE	FALSE	FALSE	DE	10	82129193	NRG3	0.466675	0.0282009	DE	TRUE	reported	10	83888949	3669	0.1391	0.0361	1.107e-06	CD3- lymphocyte %leukocyte	CD3- lymphocyte %leukocyte	0.00645117623342395	23.8100661810289	2	1	TRUE	NA
rs1874323	C	T	C	T	0.1702	-0.0127101	0.1374	0.152305	FALSE	FALSE	FALSE	DE	3	65786009	MAGI1	0.675268	0.0303394	DE	TRUE	reported	3	65771684	3669	0.1374	0.0359	2.197e-06	CD3- lymphocyte %leukocyte	CD3- lymphocyte %leukocyte	0.00608877740055608	22.4643270144836	2	1	TRUE	NA
rs4581669	A	C	A	C	-0.1269	0.0404992	0.4325	0.283042	FALSE	FALSE	FALSE	DE	15	24340387	PWRN1	0.0937735	0.0241668	DE	TRUE	reported	15	24585534	3669	0.4325	0.02569	8.141e-07	CD3- lymphocyte %leukocyte	CD3- lymphocyte %leukocyte	0.00660645766602728	24.3869918908507	2	1	TRUE	NA
rs4701789	G	C	G	C	-0.1545	0.0124319	0.1668	0.147529	FALSE	TRUE	FALSE	DE	5	7691590	ADCY2	0.68618	0.0307685	DE	TRUE	reported	5	7691703	3669	0.1668	0.03312	3.22e-06	CD3- lymphocyte %leukocyte	CD3- lymphocyte %leukocyte	0.00589603975895203	21.7490108286406	2	1	TRUE	NA
rs4796089	C	T	C	T	0.2194	0.0260132	0.134	0.0928114	FALSE	FALSE	FALSE	DE	17	35487739	SLFN12L	0.490208	0.0377014	DE	TRUE	reported	17	33814758	3669	0.134	0.0369	2.989e-09	CD3- lymphocyte %leukocyte	CD3- lymphocyte %leukocyte	0.00954351155754798	35.3332602591778	2	1	TRUE	NA
rs77650974	A	G	A	G	-0.1324	0.0504319	0.3227	0.124116	FALSE	FALSE	FALSE	DE	18	12394264	RNU7-129P	0.129893	0.0332988	DE	TRUE	reported	18	12394263	3669	0.3227	0.02663	6.965e-07	CD3- lymphocyte %leukocyte	CD3- lymphocyte %leukocyte	0.00669221315984799	24.705681342969	2	1	TRUE	NA
rs1037633	G	T	G	T	0.234	-0.0100285	0.124	0.0630867	FALSE	FALSE	FALSE	DE	3	23709030	RNU6-788P	0.823927	0.0450724	DE	TRUE	reported	3	23750521	3657	0.124	0.03837	1.188e-09	IgD on transitional	IgD on transitional	0.0100676629407151	37.1715385696205	2	1	TRUE	NA
rs11047379	G	A	G	A	0.1333	-0.0181305	0.2949	0.358016	FALSE	FALSE	FALSE	DE	12	24339827	SOX5	0.424874	0.0227201	DE	TRUE	reported	12	24492761	3657	0.2949	0.02714	9.41e-07	IgD on transitional	IgD on transitional	0.00655330260202364	24.1103232545158	2	1	TRUE	NA
rs11164796	T	C	T	C	0.1235	-0.0167058	0.5436	0.639449	FALSE	FALSE	FALSE	DE	1	92678523	EVI5	0.462002	0.0227119	DE	TRUE	reported	1	93144080	3657	0.4564	0.0259	1.942e-06	IgD on transitional	IgD on transitional	0.00617899152846275	22.7246293286405	2	1	TRUE	NA
rs115835855	C	A	C	A	0.268	-0.216733	0.0479	0.00759706	FALSE	FALSE	FALSE	DE	4	130462987	LINC02479	0.0906421	0.128091	DE	TRUE	reported	4	131384142	3657	0.0479	0.0578	3.65e-06	IgD on transitional	IgD on transitional	0.00584444524651684	21.4870271295883	2	1	TRUE	NA
rs117309996	C	T	C	T	0.3995	0.0546137	0.0246	0.018607	FALSE	FALSE	FALSE	DE	17	60932303	BCAS3	0.508449	0.0825909	DE	TRUE	reported	17	59009664	3657	0.0246	0.08554	3.111e-06	IgD on transitional	IgD on transitional	0.00592908236482628	21.8000503374481	2	1	TRUE	NA
rs118108236	T	C	T	C	0.3864	-0.0300822	0.0223	0.0507614	FALSE	FALSE	FALSE	DE	6	93528347	RP11-64I5.2	0.543604	0.0495286	DE	TRUE	reported	6	94238065	3657	0.0223	0.08288	3.245e-06	IgD on transitional	IgD on transitional	0.00590848526988933	21.7238688203757	2	1	TRUE	NA
rs118171108	C	G	C	G	0.3961	0.0731585	0.0242	0.00935522	FALSE	TRUE	FALSE	DE	17	3950686	ATP2A3	0.530457	0.116623	DE	TRUE	reported	17	3853980	3657	0.0242	0.08107	1.075e-06	IgD on transitional	IgD on transitional	0.00648542766675258	23.8589737705727	2	1	TRUE	NA
rs142881434	T	A	T	A	-0.4014	-0.215005	0.0272	0.00367243	FALSE	TRUE	FALSE	DE	14	106673264	IGHVII-65-1	0.279229	0.198701	DE	TRUE	reported	14	107129280	3657	0.0272	0.08521	2.562e-06	IgD on transitional	IgD on transitional	0.00603144387924621	22.1786969445809	2	1	TRUE	NA
rs16852581	C	T	C	T	-0.1236	-0.00297678	0.308	0.441483	FALSE	FALSE	FALSE	DE	3	168702044	EGFEM1P	0.891947	0.0219137	DE	TRUE	reported	3	168419832	3657	0.308	0.02686	4.379e-06	IgD on transitional	IgD on transitional	0.00575695093298327	21.1634928499616	2	1	TRUE	NA
rs200474	A	G	A	G	-0.1677	0.0131683	0.3117	0.132963	FALSE	FALSE	FALSE	DE	6	27799862	H4C10P	0.682969	0.0322425	DE	TRUE	reported	6	27767640	3657	0.3117	0.02967	1.717e-08	IgD on transitional	IgD on transitional	0.00866021369717846	31.9295982069243	2	1	TRUE	NA
rs2018404	T	C	T	C	-0.2444	0.018204	0.1325	0.186691	FALSE	FALSE	FALSE	DE	14	105229109	BRF1	0.525711	0.0286872	DE	TRUE	reported	14	105695446	3657	0.1325	0.0376	9.138e-11	IgD on transitional	IgD on transitional	0.0114212340339258	42.2268936286574	2	1	TRUE	NA
rs2983767	A	C	A	C	-0.4485	0.341673	0.9795	0.996447	FALSE	FALSE	FALSE	DE	14	105760464	IGHG3	0.12908	0.22512	DE	TRUE	reported	14	106226801	3657	0.0205	0.09175	1.059e-06	IgD on transitional	IgD on transitional	0.00649171257262015	23.8822461303937	2	1	TRUE	NA
rs34574485	G	A	G	A	-0.1258	0.0119343	0.3927	0.437473	FALSE	FALSE	FALSE	DE	9	38587727	ANKRD18A	0.59614	0.0225193	DE	TRUE	reported	9	38587724	3657	0.3927	0.02615	1.57e-06	IgD on transitional	IgD on transitional	0.006288589010338	23.1302494653798	2	1	TRUE	NA
rs3915868	G	A	G	A	-0.1199	-0.00516831	0.3983	0.23408	FALSE	FALSE	FALSE	DE	11	8812253	DENND2B	0.84041	0.0256658	DE	TRUE	reported	11	8833800	3657	0.3983	0.0259	3.769e-06	IgD on transitional	IgD on transitional	0.00582607733379564	21.4191019996937	2	1	TRUE	NA
rs55871547	G	C	G	C	0.2309	0.00402474	0.2752	0.21722	FALSE	TRUE	FALSE	DE	7	2314717	SNX8	0.879121	0.0264641	DE	TRUE	reported	7	2354352	3657	0.2752	0.0279	1.76e-16	IgD on transitional	IgD on transitional	0.0183846696819127	68.4544807033691	2	1	TRUE	NA
rs58758530	T	C	T	C	-0.372	0.00980131	0.0237	0.0949245	FALSE	FALSE	FALSE	DE	3	181748141	SOX2-OT	0.791801	0.0371301	DE	TRUE	reported	3	181465929	3657	0.0237	0.08039	3.838e-06	IgD on transitional	IgD on transitional	0.0058213177927868	21.4015014739585	2	1	TRUE	NA
rs646935	C	G	C	G	0.1329	0.0283704	0.2978	0.303064	FALSE	TRUE	FALSE	DE	6	167712168	LINC02487	0.237719	0.0240284	DE	TRUE	reported	6	168112848	3657	0.2978	0.0275	1.406e-06	IgD on transitional	IgD on transitional	0.00634592350132667	23.3424799896948	2	1	TRUE	NA
rs709589	T	C	T	C	-0.5713	-0.023003	0.4557	0.487563	FALSE	FALSE	FALSE	DE	14	105840505	IGHD	0.337329	0.023975	DE	TRUE	reported	14	106306841	3657	0.4557	0.03022	3.996e-76	IgD on transitional	IgD on transitional	0.0890266889102032	357.192185550997	2	1	TRUE	NA
rs72919056	A	T	A	T	0.4959	-0.178277	0.0164	0.000295526	FALSE	TRUE	FALSE	DE	4	101780475	BANK1	0.787795	0.662308	DE	TRUE	reported	4	102701632	3657	0.0164	0.0969	3.254e-07	IgD on transitional	IgD on transitional	0.00711076789529162	26.1759880326208	2	1	TRUE	NA
rs76714110	A	G	A	G	0.157	-0.0614382	0.1676	0.0904072	FALSE	FALSE	FALSE	DE	9	128117762	SLC25A25-AS1	0.107731	0.0381965	DE	TRUE	reported	9	130880041	3657	0.1676	0.03354	2.949e-06	IgD on transitional	IgD on transitional	0.00595598837331647	21.8995710952959	2	1	TRUE	NA
rs775001	C	A	C	A	0.1161	0.0241849	0.5252	0.550364	FALSE	FALSE	FALSE	DE	12	24282042	SOX5	0.269496	0.0219021	DE	TRUE	reported	12	24434976	3657	0.4748	0.02493	3.287e-06	IgD on transitional	IgD on transitional	0.00589558526310301	21.6761577729685	2	1	TRUE	NA
rs79924684	C	T	C	T	0.2264	0.0254214	0.0715	0.0903171	FALSE	FALSE	FALSE	DE	6	143993965	PLAGL1	0.50125	0.0377999	DE	TRUE	reported	6	144315102	3657	0.0715	0.04846	3.078e-06	IgD on transitional	IgD on transitional	0.00593303223313588	21.8146598924082	2	1	TRUE	NA
rs1037633	G	T	G	T	0.2035	-0.0100285	0.124	0.0630867	FALSE	FALSE	FALSE	DE	3	23709030	RNU6-788P	0.823927	0.0450724	DE	TRUE	reported	3	23750521	3656	0.124	0.03838	1.206e-07	IgD on IgD+ CD38br	IgD on IgD+ CD38br	0.0076310773308445	28.0983774581603	2	1	TRUE	NA
rs118089299	T	C	T	C	-0.3915	-0.0368607	0.0261	0.0525867	FALSE	FALSE	FALSE	DE	14	104207683	LINC02691	0.451832	0.0489931	DE	TRUE	reported	14	104674020	3656	0.0261	0.07811	5.626e-07	IgD on IgD+ CD38br	IgD on IgD+ CD38br	0.00682448797812666	25.1080285108012	2	1	TRUE	NA
rs12436535	A	G	A	G	0.2501	0.0205548	0.1358	0.176137	FALSE	FALSE	FALSE	DE	14	105941402	IGHV6-1	0.52073	0.0320059	DE	TRUE	reported	14	106407257	3656	0.1358	0.04699	1.094e-07	IgD on IgD+ CD38br	IgD on IgD+ CD38br	0.00768879359261387	28.3125410717945	2	1	TRUE	NA
rs12788641	A	G	A	G	-0.2014	-0.0294332	0.1059	0.0296339	FALSE	FALSE	FALSE	DE	11	58083707	OR9Q1	0.648434	0.064555	DE	TRUE	reported	11	57851179	3656	0.1059	0.04195	1.651e-06	IgD on IgD+ CD38br	IgD on IgD+ CD38br	0.00626497600186853	23.03654571691	2	1	TRUE	NA
rs200468	G	C	G	C	-0.179	0.0158164	0.3113	0.132988	FALSE	TRUE	FALSE	DE	6	27790076	RSL24D1P1	0.623739	0.0322417	DE	TRUE	reported	6	27757855	3656	0.3113	0.03009	2.918e-09	IgD on IgD+ CD38br	IgD on IgD+ CD38br	0.00958676178616385	35.3691027290969	2	1	TRUE	NA
rs2018404	T	C	T	C	-0.2711	0.018204	0.1325	0.186691	FALSE	FALSE	FALSE	DE	14	105229109	BRF1	0.525711	0.0286872	DE	TRUE	reported	14	105695446	3656	0.1325	0.03734	4.686e-13	IgD on IgD+ CD38br	IgD on IgD+ CD38br	0.0142130500526194	52.6832749155823	2	1	TRUE	NA
rs2338377	A	G	A	G	0.3485	-0.000138884	0.0747	0.270044	FALSE	FALSE	FALSE	DE	14	106214632	IGHV3-20	0.995832	0.0265861	DE	TRUE	reported	14	106671275	3656	0.0747	0.06024	7.865e-09	IgD on IgD+ CD38br	IgD on IgD+ CD38br	0.0090713481951003	33.4501442102036	2	1	TRUE	NA
rs28669075	T	C	T	C	-0.1665	-0.00123808	0.4074	0.372169	FALSE	FALSE	FALSE	DE	15	40564322	CCDC32	0.956215	0.02255	DE	TRUE	reported	15	40856521	3656	0.4074	0.02485	2.44e-11	IgD on IgD+ CD38br	IgD on IgD+ CD38br	0.0121302344873248	44.8681378498128	2	1	TRUE	NA
rs3915868	G	A	G	A	-0.1239	-0.00516831	0.3982	0.23408	FALSE	FALSE	FALSE	DE	11	8812253	DENND2B	0.84041	0.0256658	DE	TRUE	reported	11	8833800	3656	0.3982	0.02585	1.694e-06	IgD on IgD+ CD38br	IgD on IgD+ CD38br	0.00624446008017165	22.9606338947182	2	1	TRUE	NA
rs56658995	A	G	A	G	0.1771	-0.00309871	0.1627	0.250466	FALSE	FALSE	FALSE	DE	14	106600266	IGHVII-53-1	0.905022	0.0259699	DE	TRUE	reported	14	107056278	3656	0.1627	0.03589	8.413e-07	IgD on IgD+ CD38br	IgD on IgD+ CD38br	0.00661608599951345	24.3361885586264	2	1	TRUE	NA
rs62442539	C	G	C	G	0.2603	0.00302628	0.2802	0.217459	FALSE	TRUE	FALSE	DE	7	2312959	SNX8	0.908916	0.0264522	DE	TRUE	reported	7	2352594	3656	0.2802	0.0276	6.795e-21	IgD on IgD+ CD38br	IgD on IgD+ CD38br	0.0237511434797149	88.8981100415507	2	1	TRUE	NA
rs709589	T	C	T	C	-0.7004	-0.023003	0.4557	0.487563	FALSE	FALSE	FALSE	DE	14	105840505	IGHD	0.337329	0.023975	DE	TRUE	reported	14	106306841	3656	0.4557	0.0293	2.047e-117	IgD on IgD+ CD38br	IgD on IgD+ CD38br	0.135170344447299	571.109507449508	2	1	TRUE	NA
rs73398969	A	C	A	C	-0.3014	-0.0321561	0.0446	0.00392979	FALSE	FALSE	FALSE	DE	6	29442481	OR11A1	0.858588	0.180479	DE	TRUE	reported	6	29410258	3656	0.0446	0.06578	4.754e-06	IgD on IgD+ CD38br	IgD on IgD+ CD38br	0.00570960174011406	20.9826875477115	2	1	TRUE	NA
rs7530780	T	C	T	C	0.1212	-0.0178438	0.549	0.639295	FALSE	FALSE	FALSE	DE	1	92664711	EVI5	0.431807	0.0226991	DE	TRUE	reported	1	93130268	3656	0.451	0.02609	3.551e-06	IgD on IgD+ CD38br	IgD on IgD+ CD38br	0.0058680650489363	21.5684749025477	2	1	TRUE	NA
rs76714110	A	G	A	G	0.1551	-0.0614382	0.1677	0.0904072	FALSE	FALSE	FALSE	DE	9	128117762	SLC25A25-AS1	0.107731	0.0381965	DE	TRUE	reported	9	130880041	3656	0.1677	0.03346	3.696e-06	IgD on IgD+ CD38br	IgD on IgD+ CD38br	0.00584279434076763	21.4750447913395	2	1	TRUE	NA
rs7853163	T	G	T	G	-0.3889	0.0136036	0.0241	0.0619418	FALSE	FALSE	FALSE	DE	9	615904	KANK1	0.76334	0.04518	DE	TRUE	reported	9	615904	3656	0.0241	0.08189	2.123e-06	IgD on IgD+ CD38br	IgD on IgD+ CD38br	0.00613108117470821	22.5411723699571	2	1	TRUE	NA
rs10411493	G	A	G	A	0.3586	0.00339901	0.0335	0.0421628	FALSE	FALSE	FALSE	DE	19	30126481	LLNLR-229A12.1	0.949901	0.0540972	DE	TRUE	reported	19	30617388	3060	0.0335	0.07583	2.354e-06	CD45 on HLA DR+ T cell	CD45 on HLA DR+ T cell	0.00725528730163145	22.3488156467574	2	1	TRUE	NA
rs12884891	A	C	A	C	0.165	-0.00895867	0.2021	0.233832	FALSE	FALSE	FALSE	DE	14	89561175	FOXN3,RP11-33N16.3	0.727368	0.0256968	DE	TRUE	reported	14	90027519	3060	0.2021	0.03315	6.79e-07	CD45 on HLA DR+ T cell	CD45 on HLA DR+ T cell	0.00803114437966578	24.7580751894269	2	1	TRUE	NA
rs12924236	C	G	C	G	0.2877	-0.0453082	0.2263	0.243305	FALSE	TRUE	FALSE	DE	16	10880566	CIITA,RP11-876N24.2	0.0740031	0.02536	DE	TRUE	reported	16	10974423	3060	0.2263	0.03115	4.554e-20	CD45 on HLA DR+ T cell	CD45 on HLA DR+ T cell	0.0271207160134903	85.2471122927141	2	1	TRUE	NA
rs142492586	C	T	C	T	-0.1762	-0.115119	0.198	0.00109169	FALSE	FALSE	FALSE	DE	6	33234979	HTATSF1P1	0.732032	0.336189	DE	TRUE	reported	6	33202756	3060	0.198	0.0355	7.318e-07	CD45 on HLA DR+ T cell	CD45 on HLA DR+ T cell	0.00798640444398137	24.6190424194805	2	1	TRUE	NA
rs2002814	C	T	C	T	0.1578	-0.0025697	0.1992	0.245751	FALSE	FALSE	FALSE	DE	22	21044989	P2RX6P	0.91952	0.0254331	DE	TRUE	reported	22	21399278	3060	0.1992	0.034	3.588e-06	CD45 on HLA DR+ T cell	CD45 on HLA DR+ T cell	0.00699017874277842	21.5264402605333	2	1	TRUE	NA
rs200751912	A	T	A	T	0.5205	0.0198095	0.016	0.017505	FALSE	TRUE	FALSE	DE	12	62760380	PPM1H	0.814332	0.0843529	DE	TRUE	reported	12	63154160	3060	0.016	0.1102	2.444e-06	CD45 on HLA DR+ T cell	CD45 on HLA DR+ T cell	0.00723772565965586	22.2943252773522	2	1	TRUE	NA
rs34970051	C	T	C	T	-0.2606	0.0179858	0.077	0.0374817	FALSE	FALSE	FALSE	DE	17	1151985	ABR	0.758709	0.0585518	DE	TRUE	reported	17	1055106	3060	0.077	0.05042	2.495e-07	CD45 on HLA DR+ T cell	CD45 on HLA DR+ T cell	0.00865459425033483	26.6967991822288	2	1	TRUE	NA
rs7296607	A	G	A	G	0.3008	-0.00110426	0.0444	0.104621	FALSE	FALSE	FALSE	DE	12	84768611	SLC6A15	0.97525	0.0355928	DE	TRUE	reported	12	85162390	3060	0.0444	0.06447	3.216e-06	CD45 on HLA DR+ T cell	CD45 on HLA DR+ T cell	0.0070638298264219	21.7548642682862	2	1	TRUE	NA
rs76771115	T	C	T	C	0.2469	-0.0366907	0.0683	0.0384912	FALSE	FALSE	FALSE	DE	5	16169409	MARCHF11	0.522695	0.0574012	DE	TRUE	reported	5	16169518	3060	0.0683	0.05298	3.301e-06	CD45 on HLA DR+ T cell	CD45 on HLA DR+ T cell	0.00704734264930987	21.7037274255245	2	1	TRUE	NA
rs10413329	G	A	G	A	0.1164	0.000232903	0.5032	0.454835	FALSE	FALSE	FALSE	DE	19	13003620	NFIX	0.991487	0.0218274	DE	TRUE	reported	19	13114434	3130	0.4968	0.02398	1.281e-06	CD28- CD25++ CD8br AC	CD28- CD25++ CD8br AC	0.00747147354963833	23.5466977930105	2	1	TRUE	NA
rs1634734	A	G	A	G	-0.1246	-0.0187349	0.5722	0.434368	FALSE	FALSE	FALSE	DE	6	31340108	HLA-B	0.395325	0.022041	DE	TRUE	reported	6	31307885	3130	0.4278	0.0272	4.817e-06	CD28- CD25++ CD8br AC	CD28- CD25++ CD8br AC	0.00665965930452099	20.9710745160684	2	1	TRUE	NA
rs1839051	C	A	C	A	-0.1294	0.0390682	0.7407	0.759589	FALSE	FALSE	FALSE	DE	3	76656202	ROBO2	0.123949	0.0253952	DE	TRUE	reported	3	76705353	3130	0.2593	0.02693	1.614e-06	CD28- CD25++ CD8br AC	CD28- CD25++ CD8br AC	0.00732250512538865	23.073753712034	2	1	TRUE	NA
rs2377708	C	A	C	A	0.1173	-0.0273528	0.6099	0.657899	FALSE	FALSE	FALSE	DE	1	217809588	SPATA17	0.232924	0.0229304	DE	TRUE	reported	1	217982930	3130	0.3901	0.02465	2.03e-06	CD28- CD25++ CD8br AC	CD28- CD25++ CD8br AC	0.0071826909368501	22.6300015575555	2	1	TRUE	NA
rs62063923	G	C	G	C	0.2522	0.00509801	0.0642	0.0518489	FALSE	TRUE	FALSE	DE	17	31544867	RAB11FIP4	0.918171	0.0496214	DE	TRUE	reported	17	29871886	3130	0.0642	0.04809	1.67e-07	CD28- CD25++ CD8br AC	CD28- CD25++ CD8br AC	0.00871037461990155	27.4854604683317	2	1	TRUE	NA
rs62166861	A	G	A	G	0.2893	0.0448614	0.0428	0.0448068	FALSE	FALSE	FALSE	DE	2	121933768	RP11-640F22.1	0.39294	0.0525126	DE	TRUE	reported	2	122691344	3130	0.0428	0.05873	8.788e-07	CD28- CD25++ CD8br AC	CD28- CD25++ CD8br AC	0.00769269856241197	24.2493036868359	2	1	TRUE	NA
rs66790175	G	T	G	T	0.3588	0.0551719	0.0241	0.120025	FALSE	FALSE	FALSE	DE	16	86040747	RP11-542M13.1	0.100763	0.0336175	DE	TRUE	reported	16	86074353	3130	0.0241	0.07679	3.1e-06	CD28- CD25++ CD8br AC	CD28- CD25++ CD8br AC	0.00692679698291389	21.8181508641331	2	1	TRUE	NA
rs75596593	G	C	G	C	0.1747	-0.0175556	0.1217	0.0387842	FALSE	TRUE	FALSE	DE	4	160976592	RPS14P7	0.758354	0.0570648	DE	TRUE	reported	4	161897744	3130	0.1217	0.03638	1.649e-06	CD28- CD25++ CD8br AC	CD28- CD25++ CD8br AC	0.00731354903029141	23.0453244772348	2	1	TRUE	NA
rs79172657	T	C	T	C	0.3578	0.0370522	0.024	0.0471633	FALSE	FALSE	FALSE	DE	21	39700970	AF064860.5	0.472572	0.0515831	DE	TRUE	reported	21	41072897	3130	0.024	0.0781	4.811e-06	CD28- CD25++ CD8br AC	CD28- CD25++ CD8br AC	0.0066608829991715	20.9749537341446	2	1	TRUE	NA
rs9269109	C	T	C	T	0.1597	-0.0185985	0.3593	0.67909	FALSE	FALSE	FALSE	DE	6	32475489	HLA-DRB9	0.424754	0.0233005	DE	TRUE	reported	6	32443266	3130	0.3593	0.02782	1.035e-08	CD28- CD25++ CD8br AC	CD28- CD25++ CD8br AC	0.0104184433817007	32.9319909814467	2	1	TRUE	NA
rs10413329	G	A	G	A	0.1164	0.000232903	0.5033	0.454835	FALSE	FALSE	FALSE	DE	19	13003620	NFIX	0.991487	0.0218274	DE	TRUE	reported	19	13114434	3162	0.4967	0.02423	1.64e-06	CD28- CD25++ CD8br %T cell	CD28- CD25++ CD8br %T cell	0.0072456783852589	23.0634540680484	2	1	TRUE	NA
rs1265098	C	T	C	T	-0.1591	-0.0323607	0.3034	0.324511	FALSE	FALSE	FALSE	DE	6	31138400	PSORS1C1,PSORS1C2	0.164508	0.0232799	DE	TRUE	reported	6	31106177	3162	0.3034	0.03019	1.46e-07	CD28- CD25++ CD8br %T cell	CD28- CD25++ CD8br %T cell	0.00870671705015908	27.7548797633635	2	1	TRUE	NA
rs149335969	C	T	C	T	-0.1437	-1.67363e-05	0.1972	0.105236	FALSE	FALSE	FALSE	DE	17	1700956	TLCD2	0.999631	0.0361886	DE	TRUE	reported	17	1604250	3162	0.1972	0.03046	2.494e-06	CD28- CD25++ CD8br %T cell	CD28- CD25++ CD8br %T cell	0.00698949367391455	22.2422621602325	2	1	TRUE	NA
rs2126820	C	A	C	A	-0.12	-0.00232179	0.2987	0.333791	FALSE	FALSE	FALSE	DE	18	62602567	ZCCHC2	0.919947	0.0231022	DE	TRUE	reported	18	60269800	3162	0.2987	0.02624	4.99e-06	CD28- CD25++ CD8br %T cell	CD28- CD25++ CD8br %T cell	0.00657067431308594	20.9006622740824	2	1	TRUE	NA
rs220702	T	C	T	C	0.1959	-0.0376478	0.8887	0.942	FALSE	FALSE	FALSE	DE	6	46899980	ADGRF5	0.419312	0.0466159	DE	TRUE	reported	6	46867717	3162	0.1113	0.03855	3.963e-07	CD28- CD25++ CD8br %T cell	CD28- CD25++ CD8br %T cell	0.00810076062048047	25.8074636459358	2	1	TRUE	NA
rs2377708	C	A	C	A	0.1185	-0.0273528	0.6097	0.657899	FALSE	FALSE	FALSE	DE	1	217809588	SPATA17	0.232924	0.0229304	DE	TRUE	reported	1	217982930	3162	0.3903	0.02489	2.024e-06	CD28- CD25++ CD8br %T cell	CD28- CD25++ CD8br %T cell	0.00711742551021066	22.6522906032701	2	1	TRUE	NA
rs3010090	T	C	T	C	0.1155	0.00706667	0.4154	0.360206	FALSE	FALSE	FALSE	DE	1	202195709	LGR6	0.755492	0.0226928	DE	TRUE	reported	1	202164837	3162	0.4154	0.02416	1.824e-06	CD28- CD25++ CD8br %T cell	CD28- CD25++ CD8br %T cell	0.00717596850203309	22.8399592949126	2	1	TRUE	NA
rs3848525	T	C	T	C	0.3703	0.0976807	0.9772	0.987303	FALSE	FALSE	FALSE	DE	19	58324973	LLNLR-245B6.1	0.333149	0.100932	DE	TRUE	reported	19	58836339	3162	0.0228	0.07925	3.097e-06	CD28- CD25++ CD8br %T cell	CD28- CD25++ CD8br %T cell	0.00685738658614004	21.8189626741678	2	1	TRUE	NA
rs58227542	A	T	A	T	0.1889	0.0130148	0.1156	0.186576	FALSE	TRUE	FALSE	DE	2	217774071	RPL7L1P9	0.645498	0.0282916	DE	TRUE	reported	2	218638794	3162	0.1156	0.03767	5.623e-07	CD28- CD25++ CD8br %T cell	CD28- CD25++ CD8br %T cell	0.00788988525554606	25.1303126910943	2	1	TRUE	NA
rs61623247	G	C	G	C	-0.1662	0.0266518	0.1241	0.100964	FALSE	TRUE	FALSE	DE	15	66945562	LINC02206	0.462754	0.0362945	DE	TRUE	reported	15	67237900	3162	0.1241	0.03616	4.472e-06	CD28- CD25++ CD8br %T cell	CD28- CD25++ CD8br %T cell	0.00663668867508077	21.1120503185118	2	1	TRUE	NA
rs62063923	G	C	G	C	0.2367	0.00509801	0.0639	0.0518489	FALSE	TRUE	FALSE	DE	17	31544867	RAB11FIP4	0.918171	0.0496214	DE	TRUE	reported	17	29871886	3162	0.0639	0.04865	1.207e-06	CD28- CD25++ CD8br %T cell	CD28- CD25++ CD8br %T cell	0.00743070121595533	23.656802473323	2	1	TRUE	NA
rs62166861	A	G	A	G	0.3014	0.0448614	0.0424	0.0448068	FALSE	FALSE	FALSE	DE	2	121933768	RP11-640F22.1	0.39294	0.0525126	DE	TRUE	reported	2	122691344	3162	0.0424	0.05959	4.463e-07	CD28- CD25++ CD8br %T cell	CD28- CD25++ CD8br %T cell	0.00802561491149338	25.5661270104836	2	1	TRUE	NA
rs72865317	A	G	A	G	0.2396	0.0366996	0.0565	0.07172	FALSE	FALSE	FALSE	DE	17	71350278	RNU7-155P	0.387296	0.0424502	DE	TRUE	reported	17	69346419	3162	0.0565	0.05196	4.16e-06	CD28- CD25++ CD8br %T cell	CD28- CD25++ CD8br %T cell	0.00667978907448932	21.2500795244255	2	1	TRUE	NA
rs74036537	G	A	G	A	0.3944	-0.125384	0.0196	0.0442486	FALSE	FALSE	FALSE	DE	14	20974746	RP11-84C10.1	0.0161024	0.0521005	DE	TRUE	reported	14	21442905	3162	0.0196	0.0862	4.936e-06	CD28- CD25++ CD8br %T cell	CD28- CD25++ CD8br %T cell	0.00657705693033452	20.9210991600781	2	1	TRUE	NA
rs79297644	T	C	T	C	-0.3883	-0.0686163	0.0204	0.0274972	FALSE	FALSE	FALSE	DE	4	188604130	LINC01060	0.309236	0.0674808	DE	TRUE	reported	4	189525284	3162	0.0204	0.08475	4.784e-06	CD28- CD25++ CD8br %T cell	CD28- CD25++ CD8br %T cell	0.00659507608238862	20.9787971838928	2	1	TRUE	NA
rs9268628	C	A	C	A	-0.1274	0.0216757	0.6107	0.115614	FALSE	FALSE	FALSE	DE	6	32438088	HLA-DRA	0.522219	0.0338721	DE	TRUE	reported	6	32405865	3162	0.3893	0.0272	2.947e-06	CD28- CD25++ CD8br %T cell	CD28- CD25++ CD8br %T cell	0.006890272818424	21.924326698533	2	1	TRUE	NA
rs9839296	G	A	G	A	0.1233	0.0463759	0.3471	0.394463	FALSE	FALSE	FALSE	DE	3	170030150	GPR160	0.0375924	0.0223039	DE	TRUE	reported	3	169747938	3162	0.3471	0.0248	7.035e-07	CD28- CD25++ CD8br %T cell	CD28- CD25++ CD8br %T cell	0.00775673732461097	24.7029038823411	2	1	TRUE	NA
rs990962	T	C	T	C	0.1342	-0.0100765	0.7919	0.859879	FALSE	FALSE	FALSE	DE	14	22099284	TRDV1	0.74761	0.0313137	DE	TRUE	reported	14	22567561	3162	0.2081	0.02932	4.855e-06	CD28- CD25++ CD8br %T cell	CD28- CD25++ CD8br %T cell	0.00658184012372433	20.9364149267809	2	1	TRUE	NA
rs1041345	A	G	A	G	-0.116	0.0216324	0.5941	0.791744	FALSE	FALSE	FALSE	DE	12	40803983	CNTN1	0.422242	0.026955	DE	TRUE	reported	12	41197785	3629	0.4059	0.02484	3.14e-06	CD14 on CD14+ CD16- monocyte	CD14 on CD14+ CD16- monocyte	0.00597343056864199	21.7958285409398	2	1	TRUE	NA
rs117925981	T	C	T	C	-0.2256	-0.0838028	0.07	0.0151222	FALSE	FALSE	FALSE	DE	10	110487397	DUSP5-DT	0.356702	0.0909251	DE	TRUE	reported	10	112247155	3629	0.07	0.04728	1.902e-06	CD14 on CD14+ CD16- monocyte	CD14 on CD14+ CD16- monocyte	0.00623476496618956	22.7553668966898	2	1	TRUE	NA
rs139408196	T	C	T	C	0.2354	0.0244346	0.0864	0.0456963	FALSE	FALSE	FALSE	DE	12	40181371	LINC02471	0.641021	0.0524043	DE	TRUE	reported	12	40575173	3629	0.0864	0.04457	1.363e-07	CD14 on CD14+ CD16- monocyte	CD14 on CD14+ CD16- monocyte	0.00762807840681948	27.8797089876514	2	1	TRUE	NA
rs2040433	C	T	C	T	0.1877	-0.0221258	0.1054	0.181373	FALSE	FALSE	FALSE	DE	1	7388094	CAMTA1,CAMTA1-AS2	0.433988	0.02828	DE	TRUE	reported	1	7448154	3629	0.1054	0.03939	1.956e-06	CD14 on CD14+ CD16- monocyte	CD14 on CD14+ CD16- monocyte	0.00621814262737036	22.6943198269877	2	1	TRUE	NA
rs26894	C	T	C	T	-0.1235	-0.000356709	0.3912	0.263546	FALSE	FALSE	FALSE	DE	5	81121844	RASGRF2	0.988479	0.0247023	DE	TRUE	reported	5	80417663	3629	0.3912	0.02467	5.844e-07	CD14 on CD14+ CD16- monocyte	CD14 on CD14+ CD16- monocyte	0.00685835312112382	25.047028133893	2	1	TRUE	NA
rs4660041	A	G	A	G	0.1312	0.0328933	0.7622	0.860991	FALSE	FALSE	FALSE	DE	1	241181311	RGS7	0.294978	0.0314088	DE	TRUE	reported	1	241344611	3629	0.2378	0.02854	4.437e-06	CD14 on CD14+ CD16- monocyte	CD14 on CD14+ CD16- monocyte	0.00578963322083868	21.1212841805403	2	1	TRUE	NA
rs567921813	C	G	C	G	0.2807	0.0275147	0.0493	0.028489	FALSE	TRUE	FALSE	DE	1	1160240	MIR200B	0.683502	0.0674895	DE	TRUE	reported	1	1095620	3629	0.0493	0.05883	1.902e-06	CD14 on CD14+ CD16- monocyte	CD14 on CD14+ CD16- monocyte	0.00623424958779356	22.7534740914024	2	1	TRUE	NA
rs58027502	T	C	T	C	-0.2591	0.00691178	0.1375	0.271521	FALSE	FALSE	FALSE	DE	5	140598656	AC011380.8	0.77749	0.0244585	DE	TRUE	reported	5	139978241	3629	0.1375	0.03497	1.572e-13	CD14 on CD14+ CD16- monocyte	CD14 on CD14+ CD16- monocyte	0.01490171172194	54.8661073302163	2	1	TRUE	NA
rs6713968	T	C	T	C	0.2996	0.00402485	0.0353	0.0763095	FALSE	FALSE	FALSE	DE	2	78389758	CYCSP6	0.922335	0.0412834	DE	TRUE	reported	2	78616884	3629	0.0353	0.06532	4.65e-06	CD14 on CD14+ CD16- monocyte	CD14 on CD14+ CD16- monocyte	0.00576360163736422	21.0257672854734	2	1	TRUE	NA
rs76903175	G	C	G	C	-0.2037	0.015501	0.0809	0.0408468	FALSE	TRUE	FALSE	DE	18	76180492	RP11-94B19.6	0.779866	0.0554608	DE	TRUE	reported	18	73892447	3629	0.0809	0.04441	4.641e-06	CD14 on CD14+ CD16- monocyte	CD14 on CD14+ CD16- monocyte	0.00576398753861375	21.027183224631	2	1	TRUE	NA
rs9481732	C	T	C	T	-0.2128	-0.0833018	0.9211	0.987753	FALSE	FALSE	FALSE	DE	6	117803626	NUS1	0.403763	0.0997723	DE	TRUE	reported	6	118124789	3629	0.0789	0.04498	2.32e-06	CD14 on CD14+ CD16- monocyte	CD14 on CD14+ CD16- monocyte	0.00612981039517267	22.3699458297781	2	1	TRUE	NA
rs10420273	C	A	C	A	-0.4197	0.0145419	0.9539	0.887202	FALSE	FALSE	FALSE	DE	19	15066315	CASP14	0.672483	0.0343989	DE	TRUE	reported	19	15177126	1465	0.0461	0.08946	2.968e-06	CD66b on CD66b++ myeloid cell	CD66b on CD66b++ myeloid cell	0.0148015180813973	21.9799576943251	2	1	TRUE	NA
rs116864786	C	T	C	T	0.5904	-0.159503	0.0235	0.00502486	FALSE	FALSE	FALSE	DE	18	41895969	PIK3C3	0.31914	0.160107	DE	TRUE	reported	18	39475934	1465	0.0235	0.1252	2.649e-06	CD66b on CD66b++ myeloid cell	CD66b on CD66b++ myeloid cell	0.0149521533029747	22.2070433995681	2	1	TRUE	NA
rs12102694	G	A	G	A	0.1786	0.0179662	0.4925	0.684495	FALSE	FALSE	FALSE	DE	16	76383728	CNTNAP4,RP11-58C22.1	0.441856	0.0233612	DE	TRUE	reported	16	76417625	1465	0.4925	0.03702	1.562e-06	CD66b on CD66b++ myeloid cell	CD66b on CD66b++ myeloid cell	0.0156389246657209	23.2432461616586	2	1	TRUE	NA
rs12146661	A	G	A	G	0.2623	0.029695	0.1519	0.0844022	FALSE	FALSE	FALSE	DE	11	132370563	RP11-684N3.1	0.447447	0.039089	DE	TRUE	reported	11	132240457	1465	0.1519	0.05364	1.119e-06	CD66b on CD66b++ myeloid cell	CD66b on CD66b++ myeloid cell	0.0160601634975129	23.8795283260208	2	1	TRUE	NA
rs12200259	G	T	G	T	0.2541	-0.0228905	0.1638	0.16013	FALSE	FALSE	FALSE	DE	6	12516010	RPL15P3	0.442235	0.0297889	DE	TRUE	reported	6	12516242	1465	0.1638	0.05102	7.089e-07	CD66b on CD66b++ myeloid cell	CD66b on CD66b++ myeloid cell	0.0166494224932247	24.7705199597749	2	1	TRUE	NA
rs12587697	A	G	A	G	0.2354	-0.00364286	0.1853	0.318162	FALSE	FALSE	FALSE	DE	14	20002578	OR4Q2	0.876585	0.0234569	DE	TRUE	reported	14	20470737	1465	0.1853	0.04781	9.442e-07	CD66b on CD66b++ myeloid cell	CD66b on CD66b++ myeloid cell	0.0162783371870314	24.2092943613003	2	1	TRUE	NA
rs139348851	G	A	G	A	0.4539	-0.283867	0.0413	0.00779842	FALSE	FALSE	FALSE	DE	3	50243411	GNAI2	0.0224275	0.124336	DE	TRUE	reported	3	50280843	1465	0.0413	0.09449	1.718e-06	CD66b on CD66b++ myeloid cell	CD66b on CD66b++ myeloid cell	0.015506855470079	23.0438674751342	2	1	TRUE	NA
rs145836694	C	T	C	T	-0.5523	-0.0116633	0.0242	0.0189948	FALSE	FALSE	FALSE	DE	6	105774935	RP11-114N1.1	0.884051	0.0799752	DE	TRUE	reported	6	106222810	1465	0.0242	0.1189	3.719e-06	CD66b on CD66b++ myeloid cell	CD66b on CD66b++ myeloid cell	0.0145143982765391	21.5473109312209	2	1	TRUE	NA
rs149073662	A	G	A	G	0.3103	0.0510922	0.0819	0.0265665	FALSE	FALSE	FALSE	DE	1	9741649	CLSTN1	0.457855	0.068822	DE	TRUE	reported	1	9801707	1465	0.0819	0.06739	4.486e-06	CD66b on CD66b++ myeloid cell	CD66b on CD66b++ myeloid cell	0.0142657581416228	21.1728509317552	2	1	TRUE	NA
rs149541654	G	C	G	C	0.4225	0.0421783	0.0464	0.017912	FALSE	TRUE	FALSE	DE	14	63720092	SGPP1	0.608345	0.0823091	DE	TRUE	reported	14	64186810	1465	0.0464	0.09013	3.022e-06	CD66b on CD66b++ myeloid cell	CD66b on CD66b++ myeloid cell	0.0147778490922652	21.9442825174651	2	1	TRUE	NA
rs2160808	G	C	G	C	-0.2016	0.00986983	0.7478	0.844421	FALSE	TRUE	FALSE	DE	18	30567675	RP11-675P14.1	0.744194	0.0302473	DE	TRUE	reported	18	28147641	1465	0.2522	0.04231	2.073e-06	CD66b on CD66b++ myeloid cell	CD66b on CD66b++ myeloid cell	0.01526084518745	22.6726198507759	2	1	TRUE	NA
rs306580	G	A	G	A	-0.1823	0.0208693	0.4512	0.392908	FALSE	FALSE	FALSE	DE	5	94724740	MCTP1,SLF1	0.349205	0.0222931	DE	TRUE	reported	5	94060445	1465	0.4512	0.03787	1.635e-06	CD66b on CD66b++ myeloid cell	CD66b on CD66b++ myeloid cell	0.0155714587268728	23.1413893058739	2	1	TRUE	NA
rs4361470	C	G	C	G	-0.4292	-0.0523894	0.0451	0.0688807	FALSE	TRUE	FALSE	DE	5	56122317	ANKRD55	0.224146	0.0430983	DE	TRUE	reported	5	55418144	1465	0.0451	0.08996	2.02e-06	CD66b on CD66b++ myeloid cell	CD66b on CD66b++ myeloid cell	0.0152998409610762	22.7314549719389	2	1	TRUE	NA
rs4801859	T	A	T	A	0.1998	0.0242742	0.2928	0.218968	FALSE	TRUE	FALSE	DE	19	38731307	ACTN4,CAPN12	0.356808	0.0263431	DE	TRUE	reported	19	39221947	1465	0.2928	0.04109	1.282e-06	CD66b on CD66b++ myeloid cell	CD66b on CD66b++ myeloid cell	0.0158828293564212	23.6115983356416	2	1	TRUE	NA
rs62206422	C	G	C	G	0.1858	-0.0469715	0.3601	0.140021	FALSE	TRUE	FALSE	DE	20	37611306	LINC00489	0.137761	0.0316482	DE	TRUE	reported	20	36239708	1465	0.3601	0.04	3.718e-06	CD66b on CD66b++ myeloid cell	CD66b on CD66b++ myeloid cell	0.0145139062094049	21.5465696757679	2	1	TRUE	NA
rs77955327	C	A	C	A	-0.4469	-0.104645	0.0392	0.0293952	FALSE	FALSE	FALSE	DE	6	39101923	SAYSD1	0.108621	0.0652229	DE	TRUE	reported	6	39069699	1465	0.0392	0.09488	2.711e-06	CD66b on CD66b++ myeloid cell	CD66b on CD66b++ myeloid cell	0.0149178481795923	22.1553216109051	2	1	TRUE	NA
rs10421176	A	C	A	C	-0.1269	0.0114078	0.3279	0.180204	FALSE	FALSE	FALSE	DE	19	13314524	CACNA1A	0.686534	0.0282678	DE	TRUE	reported	19	13425338	3644	0.3279	0.02621	1.347e-06	CD38 on IgD- CD38br	CD38 on IgD- CD38br	0.00639184129073932	23.428839403969	2	1	TRUE	NA
rs11668091	C	T	C	T	-0.1631	-0.0172225	0.139	0.11932	FALSE	FALSE	FALSE	DE	19	51080296	KLK14	0.607975	0.0335743	DE	TRUE	reported	19	51583553	3644	0.139	0.03479	2.873e-06	CD38 on IgD- CD38br	CD38 on IgD- CD38br	0.00599527549894951	21.9664885175815	2	1	TRUE	NA
rs10422831	G	T	G	T	-0.1983	-0.00458776	0.1201	0.267358	FALSE	FALSE	FALSE	DE	19	2019931	BTBD2	0.853202	0.0247941	DE	TRUE	reported	19	2019930	2915	0.1201	0.04135	1.695e-06	CD39 on CD39+ CD8br	CD39 on CD39+ CD8br	0.00782785677630205	22.9824501172542	2	1	TRUE	NA
rs10882701	C	A	C	A	-0.1936	0.0117707	0.5153	0.575968	FALSE	FALSE	FALSE	DE	10	95981314	CC2D2B,ENTPD1-AS1	0.596668	0.0222425	DE	TRUE	reported	10	97741071	2915	0.4847	0.02737	1.873e-12	CD39 on CD39+ CD8br	CD39 on CD39+ CD8br	0.0168745229021657	49.9991978227586	2	1	TRUE	NA
rs11107237	T	C	T	C	0.1375	0.00295391	0.5451	0.49186	FALSE	FALSE	FALSE	DE	12	93888373	CRADD	0.892415	0.0218406	DE	TRUE	reported	12	94282149	2915	0.4549	0.02722	4.6e-07	CD39 on CD39+ CD8br	CD39 on CD39+ CD8br	0.00867771662741284	25.4994656729136	2	1	TRUE	NA
rs113261188	A	G	A	G	-0.3478	-0.00251718	0.0393	0.0247191	FALSE	FALSE	FALSE	DE	12	107441155	BTBD11	0.97179	0.0711815	DE	TRUE	reported	12	107834932	2915	0.0393	0.07042	8.317e-07	CD39 on CD39+ CD8br	CD39 on CD39+ CD8br	0.00829868810497341	24.3763703444071	2	1	TRUE	NA
rs12237839	C	A	C	A	-0.2383	0.0116605	0.0803	0.0446822	FALSE	FALSE	FALSE	DE	9	132405980	TTF1	0.826952	0.0533385	DE	TRUE	reported	9	135281367	2915	0.0803	0.04913	1.302e-06	CD39 on CD39+ CD8br	CD39 on CD39+ CD8br	0.00800617293977223	23.5102085692117	2	1	TRUE	NA
rs13070466	A	G	A	G	0.2182	0.0230087	0.0961	0.0405414	FALSE	FALSE	FALSE	DE	3	87332952	KRT8P25	0.677107	0.0552542	DE	TRUE	reported	3	87382102	2915	0.0961	0.04676	3.202e-06	CD39 on CD39+ CD8br	CD39 on CD39+ CD8br	0.00741463532316543	21.7601764694697	2	1	TRUE	NA
rs2901833	A	G	A	G	0.1839	-0.00948718	0.3851	0.345474	FALSE	FALSE	FALSE	DE	10	95238834	PDLIM1	0.678521	0.0228892	DE	TRUE	reported	10	96998591	2915	0.3851	0.02761	3.219e-11	CD39 on CD39+ CD8br	CD39 on CD39+ CD8br	0.0149910571412577	44.3335563286821	2	1	TRUE	NA
rs72866625	A	T	A	T	0.3317	-0.0359956	0.0372	0.0348278	FALSE	TRUE	FALSE	DE	6	47443006	CD2AP-DT	0.548992	0.0600657	DE	TRUE	reported	6	47410742	2915	0.0372	0.07161	3.777e-06	CD39 on CD39+ CD8br	CD39 on CD39+ CD8br	0.00730668080733941	21.4410239096702	2	1	TRUE	NA
rs8014341	C	T	C	T	-0.1274	0.0151555	0.4521	0.481957	FALSE	FALSE	FALSE	DE	14	89021345	RP11-151G14.2	0.487753	0.0218415	DE	TRUE	reported	14	89487689	2915	0.4521	0.0274	3.447e-06	CD39 on CD39+ CD8br	CD39 on CD39+ CD8br	0.00736190332911906	21.6042729668013	2	1	TRUE	NA
rs10426452	A	G	A	G	-0.1391	0.0225399	0.3815	0.206273	FALSE	FALSE	FALSE	DE	19	49404433	KASH5	0.404303	0.0270275	DE	TRUE	reported	19	49907690	3595	0.3815	0.02491	2.506e-08	CD19 on CD20- CD38-	CD19 on CD20- CD38-	0.00859918283019498	31.1648562052765	2	1	TRUE	NA
rs11161637	G	A	G	A	-0.1116	-0.033154	0.5694	0.450102	FALSE	FALSE	FALSE	DE	1	85555486	DDAH1,RP4-621F18.2	0.130972	0.0219522	DE	TRUE	reported	1	86021169	3595	0.4306	0.02439	4.957e-06	CD19 on CD20- CD38-	CD19 on CD20- CD38-	0.00579007233429368	20.9248865035597	2	1	TRUE	NA
rs116862171	G	A	G	A	-0.3796	0.137491	0.0218	0.0205703	FALSE	FALSE	FALSE	DE	6	111824586	FYN	0.0708761	0.0761189	DE	TRUE	reported	6	112145789	3595	0.0218	0.08302	4.972e-06	CD19 on CD20- CD38-	CD19 on CD20- CD38-	0.00578188866841457	20.8951393550756	2	1	TRUE	NA
rs12438058	C	T	C	T	0.1624	0.0283652	0.1439	0.144449	FALSE	FALSE	FALSE	DE	15	39527018	RP11-27M9.1	0.360414	0.0310146	DE	TRUE	reported	15	39819219	3595	0.1439	0.03416	2.058e-06	CD19 on CD20- CD38-	CD19 on CD20- CD38-	0.00624763438635564	22.5888773973527	2	1	TRUE	NA
rs13391592	A	C	A	C	0.2246	0.0499818	0.0708	0.0206522	FALSE	FALSE	FALSE	DE	2	179544284	ZNF385B	0.514344	0.0766488	DE	TRUE	reported	2	180409011	3595	0.0708	0.04714	1.96e-06	CD19 on CD20- CD38-	CD19 on CD20- CD38-	0.00627491296898708	22.6881283282596	2	1	TRUE	NA
rs1966917	A	G	A	G	-0.1981	0.0265611	0.1021	0.053399	FALSE	FALSE	FALSE	DE	17	74111916	LINC02074	0.585135	0.0486557	DE	TRUE	reported	17	72108055	3595	0.1021	0.0409	1.328e-06	CD19 on CD20- CD38-	CD19 on CD20- CD38-	0.00648333698761213	23.4466422796171	2	1	TRUE	NA
rs219712	T	C	T	C	-0.1463	-0.0299408	0.1974	0.252821	FALSE	FALSE	FALSE	DE	21	26378857	AP001596.6	0.232636	0.0250845	DE	TRUE	reported	21	27751176	3595	0.1974	0.0303	1.425e-06	CD19 on CD20- CD38-	CD19 on CD20- CD38-	0.00644313497024405	23.3003109966872	2	1	TRUE	NA
rs67130681	G	A	G	A	0.1354	0.00460829	0.2465	0.163291	FALSE	FALSE	FALSE	DE	18	73931736	RP11-25L3.3	0.876608	0.0296791	DE	TRUE	reported	18	71598971	3595	0.2465	0.02816	1.585e-06	CD19 on CD20- CD38-	CD19 on CD20- CD38-	0.00638982791047398	23.10629694345	2	1	TRUE	NA
rs7280618	C	T	C	T	-0.3345	0.0453737	0.0334	0.0272904	FALSE	FALSE	FALSE	DE	21	40193552	DSCAM	0.49734	0.0668557	DE	TRUE	reported	21	41565479	3595	0.0334	0.06882	1.216e-06	CD19 on CD20- CD38-	CD19 on CD20- CD38-	0.00652858986567545	23.6113723536345	2	1	TRUE	NA
rs78401267	C	T	C	T	0.3318	0.0298924	0.0339	0.0347181	FALSE	FALSE	FALSE	DE	3	189346408	TPRG1	0.618929	0.060101	DE	TRUE	reported	3	189064197	3595	0.0339	0.0688	1.477e-06	CD19 on CD20- CD38-	CD19 on CD20- CD38-	0.0064280068850471	23.2452493609108	2	1	TRUE	NA
rs10426452	A	G	A	G	-0.115	0.0225399	0.3816	0.206273	FALSE	FALSE	FALSE	DE	19	49404433	KASH5	0.404303	0.0270275	DE	TRUE	reported	19	49907690	3606	0.3816	0.02506	4.64e-06	CD20 on CD20- CD38-	CD20 on CD20- CD38-	0.00580602566980282	21.0471166133015	2	1	TRUE	NA
rs1318389	C	A	C	A	0.3135	-0.0406718	0.9664	0.989727	FALSE	FALSE	FALSE	DE	13	34575512	LINC00457,LINC02343,RP11-266E6.3	0.705617	0.107669	DE	TRUE	reported	13	35149649	3606	0.0336	0.06855	4.942e-06	CD20 on CD20- CD38-	CD20 on CD20- CD38-	0.00576663921758193	20.9035107450126	2	1	TRUE	NA
rs34280838	C	T	C	T	-0.1648	0.161602	0.1735	0.0102772	FALSE	FALSE	FALSE	DE	6	32171788	AGPAT1,PPT2-EGFL8	0.140692	0.109693	DE	TRUE	reported	6	32139565	3606	0.1735	0.03318	7.121e-07	CD20 on CD20- CD38-	CD20 on CD20- CD38-	0.00679477258119355	24.6558915585485	2	1	TRUE	NA
rs41329345	C	T	C	T	-0.1267	-0.0497593	0.3636	0.118408	FALSE	FALSE	FALSE	DE	7	48417328	ABCA13	0.147003	0.034312	DE	TRUE	reported	7	48456925	3606	0.3636	0.02568	8.38e-07	CD20 on CD20- CD38-	CD20 on CD20- CD38-	0.00670525972000821	24.328887540568	2	1	TRUE	NA
rs6930288	T	A	T	A	-0.1506	0.000388048	0.1938	0.115019	FALSE	TRUE	FALSE	DE	6	29131104	XXbac-BCX196D17.5	0.990925	0.0341155	DE	TRUE	reported	6	29098881	3606	0.1938	0.03245	3.593e-06	CD20 on CD20- CD38-	CD20 on CD20- CD38-	0.00593756641982503	21.5268062187801	2	1	TRUE	NA
rs73015549	G	C	G	C	0.2735	0.0797954	0.046	0.145105	FALSE	TRUE	FALSE	DE	3	7453641	GRM7	0.0102379	0.0310767	DE	TRUE	reported	3	7495328	3606	0.046	0.05925	4.042e-06	CD20 on CD20- CD38-	CD20 on CD20- CD38-	0.00587426515609796	21.295949677735	2	1	TRUE	NA
rs1043118	A	G	A	G	0.3231	0.182338	0.0376	0.0049007	FALSE	FALSE	FALSE	DE	20	57648551	PMEPA1	0.248133	0.157883	DE	TRUE	reported	20	56223607	3395	0.0376	0.06637	1.177e-06	CM CD4+ AC	CM CD4+ AC	0.00693217334376865	23.6850530487977	2	1	TRUE	NA
rs11062774	G	A	G	A	0.1592	0.0588129	0.1558	0.0806362	FALSE	FALSE	FALSE	DE	12	3721392	CRACR2A	0.140395	0.0398915	DE	TRUE	reported	12	3830558	3395	0.1558	0.03482	4.979e-06	CM CD4+ AC	CM CD4+ AC	0.00611959866632027	20.8916467685266	2	1	TRUE	NA
rs12043060	T	C	T	C	0.1224	0.0277375	0.4633	0.362522	FALSE	FALSE	FALSE	DE	1	157089558	ETV3L	0.222409	0.0227329	DE	TRUE	reported	1	157059350	3395	0.4633	0.0255	1.649e-06	CM CD4+ AC	CM CD4+ AC	0.00674070519947104	23.0264270986745	2	1	TRUE	NA
rs13207893	C	T	C	T	-0.1483	-0.0368879	0.2954	0.0689774	FALSE	FALSE	FALSE	DE	6	32619145	HLA-DQA1	0.389644	0.0428797	DE	TRUE	reported	6	32586922	3395	0.2954	0.03169	2.976e-06	CM CD4+ AC	CM CD4+ AC	0.00640922613874151	21.8867816216121	2	1	TRUE	NA
rs144079997	T	C	T	C	0.1872	-0.0653415	0.1081	0.0524118	FALSE	FALSE	FALSE	DE	17	74913244	USH1G	0.184129	0.0491975	DE	TRUE	reported	17	72909337	3395	0.1081	0.04058	4.092e-06	CM CD4+ AC	CM CD4+ AC	0.00622922539446486	21.268246464391	2	1	TRUE	NA
rs151245760	C	T	C	T	0.4832	-0.133831	0.0206	0.00336399	FALSE	FALSE	FALSE	DE	12	16658704	RP11-239A17.1	0.488718	0.193299	DE	TRUE	reported	12	16811638	3395	0.0206	0.08969	7.649e-08	CM CD4+ AC	CM CD4+ AC	0.00847674132923557	29.0074721682818	2	1	TRUE	NA
rs17717645	C	T	C	T	0.4171	0.0416822	0.0267	0.0311898	FALSE	FALSE	FALSE	DE	7	17964151	RNMTL1P2	0.503225	0.0622657	DE	TRUE	reported	7	18003774	3395	0.0267	0.07987	1.873e-07	CM CD4+ AC	CM CD4+ AC	0.00796890259647541	27.2556844040573	2	1	TRUE	NA
rs3184504	C	T	C	T	-0.1609	-0.0201444	0.5292	0.592883	FALSE	FALSE	FALSE	DE	12	111446804	ATXN2,SH2B3	0.363248	0.0221563	DE	TRUE	reported	12	111884608	3395	0.4708	0.02705	2.985e-09	CM CD4+ AC	CM CD4+ AC	0.0103141896888523	35.360763233812	2	1	TRUE	NA
rs34327811	C	T	C	T	-0.2038	-0.171589	0.0887	0.0116031	FALSE	FALSE	FALSE	DE	6	148231822	RP11-631F7.1	0.0949642	0.102762	DE	TRUE	reported	6	148552958	3395	0.0887	0.04433	4.423e-06	CM CD4+ AC	CM CD4+ AC	0.00618696709033154	21.1230670582311	2	1	TRUE	NA
rs55873755	T	C	T	C	-0.4084	-0.00849856	0.0209	0.0417894	FALSE	FALSE	FALSE	DE	12	26795889	ITPR2	0.874857	0.0539617	DE	TRUE	reported	12	26948822	3395	0.0209	0.08826	3.841e-06	CM CD4+ AC	CM CD4+ AC	0.00626719874581271	21.3987153465243	2	1	TRUE	NA
rs7162344	A	G	A	G	-0.1159	0.00781056	0.4315	0.300862	FALSE	FALSE	FALSE	DE	15	25785338	ATP10A	0.743769	0.0238953	DE	TRUE	reported	15	26030485	3395	0.4315	0.02523	4.476e-06	CM CD4+ AC	CM CD4+ AC	0.00617733973951089	21.0899937929235	2	1	TRUE	NA
rs75024452	T	A	T	A	0.2519	-0.0160462	0.0617	0.0338904	FALSE	TRUE	FALSE	DE	6	7780265	BMP6	0.792202	0.0609076	DE	TRUE	reported	6	7780498	3395	0.0617	0.05276	1.868e-06	CM CD4+ AC	CM CD4+ AC	0.00666961405002291	22.7819472673087	2	1	TRUE	NA
rs76664097	A	G	A	G	-0.6098	-0.0165938	0.0115	0.058746	FALSE	FALSE	FALSE	DE	5	179001450	RP11-281O15.5	0.720928	0.0464529	DE	TRUE	reported	5	178428451	3395	0.0115	0.1145	1.073e-07	CM CD4+ AC	CM CD4+ AC	0.00828534920146158	28.3470550908196	2	1	TRUE	NA
rs9271622	A	G	A	G	0.1821	-0.00842816	0.7477	0.755003	FALSE	FALSE	FALSE	DE	6	32624068	HLA-DQA1	0.739483	0.0253449	DE	TRUE	reported	6	32591845	3395	0.2523	0.03484	1.831e-07	CM CD4+ AC	CM CD4+ AC	0.00798257706717805	27.3028309410744	2	1	TRUE	NA
rs10435954	T	C	T	C	-0.1261	0.0297901	0.3577	0.380569	FALSE	FALSE	FALSE	DE	9	87581967	DAPK1	0.1856	0.022505	DE	TRUE	reported	9	90196882	2871	0.3577	0.0266	2.213e-06	CD62L on CD62L+ DC	CD62L on CD62L+ DC	0.00776689475486656	22.4576472342223	2	1	TRUE	NA
rs115980202	C	G	C	G	0.3845	-0.0926658	0.0254	0.00826942	FALSE	TRUE	FALSE	DE	4	42487958	ATP8A1	0.441452	0.120385	DE	TRUE	reported	4	42489975	2871	0.0254	0.08218	3.028e-06	CD62L on CD62L+ DC	CD62L on CD62L+ DC	0.00756708100899914	21.875489012286	2	1	TRUE	NA
rs11773763	T	C	T	C	-0.1607	-0.055878	0.2588	0.312782	FALSE	FALSE	FALSE	DE	7	50231903	AC020743.3	0.0168547	0.0233812	DE	TRUE	reported	7	50271499	2871	0.2588	0.03014	1.042e-07	CD62L on CD62L+ DC	CD62L on CD62L+ DC	0.00980466905712922	28.4081278166789	2	1	TRUE	NA
rs12040885	A	G	A	G	-0.1219	-0.00155618	0.5385	0.48226	FALSE	FALSE	FALSE	DE	1	167088316	GPA33	0.942975	0.0217554	DE	TRUE	reported	1	167057553	2871	0.4615	0.02617	3.319e-06	CD62L on CD62L+ DC	CD62L on CD62L+ DC	0.00750061749760134	21.6818992333894	2	1	TRUE	NA
rs12041883	A	C	A	C	-0.2019	0.00499029	0.1277	0.182675	FALSE	FALSE	FALSE	DE	1	110777507	Y_RNA	0.859715	0.0282356	DE	TRUE	reported	1	111320129	2871	0.1277	0.0393	2.97e-07	CD62L on CD62L+ DC	CD62L on CD62L+ DC	0.0091091979913986	26.3745399436009	2	1	TRUE	NA
rs140597204	T	C	T	C	-0.4709	-0.0390489	0.0206	0.0040947	FALSE	FALSE	FALSE	DE	4	43924610	RP11-663P9.3	0.822638	0.174206	DE	TRUE	reported	4	43926627	2871	0.0206	0.09393	5.678e-07	CD62L on CD62L+ DC	CD62L on CD62L+ DC	0.00867821081032037	25.1157465580989	2	1	TRUE	NA
rs150038452	C	G	C	G	0.4093	0.00858071	0.0253	0.0260014	FALSE	TRUE	FALSE	DE	21	26438084	AP001596.6,CYYR1-AS1	0.900642	0.0687282	DE	TRUE	reported	21	27810403	2871	0.0253	0.0837	1.06e-06	CD62L on CD62L+ DC	CD62L on CD62L+ DC	0.00826032374930832	23.8962596781043	2	1	TRUE	NA
rs2428305	G	A	G	A	0.2654	0.032551	0.9291	0.860563	FALSE	FALSE	FALSE	DE	10	24363041	KIAA1217	0.300631	0.0314478	DE	TRUE	reported	10	24651970	2871	0.0709	0.05112	2.218e-07	CD62L on CD62L+ DC	CD62L on CD62L+ DC	0.00930097951498645	26.9350324132069	2	1	TRUE	NA
rs3917768	G	T	G	T	0.1797	-0.0320483	0.3642	0.562117	FALSE	FALSE	FALSE	DE	1	169603709	SELP	0.145141	0.0219974	DE	TRUE	reported	1	169572947	2871	0.3642	0.02746	7.061e-11	CD62L on CD62L+ DC	CD62L on CD62L+ DC	0.0146971002600419	42.7949422022292	2	1	TRUE	NA
rs62236308	T	G	T	G	-0.1633	0.01339	0.1799	0.129902	FALSE	FALSE	FALSE	DE	3	31245462	RNA5SP127	0.681632	0.0326396	DE	TRUE	reported	3	31286954	2871	0.1799	0.03376	1.39e-06	CD62L on CD62L+ DC	CD62L on CD62L+ DC	0.00808368412840586	23.3810951521829	2	1	TRUE	NA
rs703648	C	T	C	T	0.2647	-0.0518949	0.9444	0.984216	FALSE	FALSE	FALSE	DE	12	103687197	STAB2	0.550836	0.0869977	DE	TRUE	reported	12	104080975	2871	0.0556	0.05566	2.082e-06	CD62L on CD62L+ DC	CD62L on CD62L+ DC	0.00781592776617301	22.6005409567447	2	1	TRUE	NA
rs72997833	A	G	A	G	0.1594	-0.0185452	0.1822	0.228951	FALSE	FALSE	FALSE	DE	11	108492835	POGLUT3	0.474139	0.0259099	DE	TRUE	reported	11	108363562	2871	0.1822	0.03415	3.178e-06	CD62L on CD62L+ DC	CD62L on CD62L+ DC	0.00753145312895508	21.7717116528225	2	1	TRUE	NA
rs742800	T	G	T	G	0.2642	-0.0335955	0.0676	0.0968561	FALSE	FALSE	FALSE	DE	1	29391679	LINC01756	0.363973	0.0370068	DE	TRUE	reported	1	29718191	2871	0.0676	0.05264	5.508e-07	CD62L on CD62L+ DC	CD62L on CD62L+ DC	0.00869774690709451	25.1727823664247	2	1	TRUE	NA
rs7526645	T	C	T	C	0.1721	-0.0237983	0.4599	0.359358	FALSE	FALSE	FALSE	DE	1	169759775	C1orf112,SELE	0.293762	0.022667	DE	TRUE	reported	1	169728916	2871	0.4599	0.02612	5.329e-11	CD62L on CD62L+ DC	CD62L on CD62L+ DC	0.0148958182815842	43.3823177720312	2	1	TRUE	NA
rs75307154	T	C	T	C	-0.306	0.044031	0.0423	0.1602	FALSE	FALSE	FALSE	DE	20	17843707	RP5-905G11.3	0.142697	0.0300385	DE	TRUE	reported	20	17824351	2871	0.0423	0.06553	3.163e-06	CD62L on CD62L+ DC	CD62L on CD62L+ DC	0.00753777741957605	21.7901325861411	2	1	TRUE	NA
rs75943000	C	G	C	G	0.2084	0.0253403	0.1078	0.205719	FALSE	TRUE	FALSE	DE	3	56922765	ARHGEF3	0.348539	0.0270318	DE	TRUE	reported	3	56956793	2871	0.1078	0.04232	8.945e-07	CD62L on CD62L+ DC	CD62L on CD62L+ DC	0.00837564197713911	24.2326810933966	2	1	TRUE	NA
rs10444793	A	G	A	G	-0.4323	0.0152484	0.0181	0.0165273	FALSE	FALSE	FALSE	DE	15	44225491	FRMD5	0.856225	0.0841606	DE	TRUE	reported	15	44517689	3656	0.0181	0.09225	2.886e-06	IgD+ CD38- %lymphocyte	IgD+ CD38- %lymphocyte	0.00597077474977574	21.9482590465975	2	1	TRUE	NA
rs12146653	C	T	C	T	0.1892	-0.0117714	0.0964	0.0864593	FALSE	FALSE	FALSE	DE	11	21390345	NELL1	0.762686	0.0389839	DE	TRUE	reported	11	21411891	3656	0.0964	0.04126	4.663e-06	IgD+ CD38- %lymphocyte	IgD+ CD38- %lymphocyte	0.00571856366932756	21.015811906171	2	1	TRUE	NA
rs12197754	C	T	C	T	-0.1427	0.0291981	0.2014	0.292346	FALSE	FALSE	FALSE	DE	6	130199925	SAMD3	0.222571	0.0239384	DE	TRUE	reported	6	130521070	3656	0.2014	0.03115	4.75e-06	IgD+ CD38- %lymphocyte	IgD+ CD38- %lymphocyte	0.00570742029888008	20.9746247712889	2	1	TRUE	NA
rs12829274	G	A	G	A	-0.2515	0.0240882	0.0618	0.0704458	FALSE	FALSE	FALSE	DE	12	128864622	GLT1D1	0.568976	0.0422926	DE	TRUE	reported	12	129349167	3656	0.0618	0.05194	1.34e-06	IgD+ CD38- %lymphocyte	IgD+ CD38- %lymphocyte	0.00637220345081787	23.4333535053596	2	1	TRUE	NA
rs12874404	G	A	G	A	0.1714	-0.00649613	0.3256	0.0353416	FALSE	FALSE	FALSE	DE	13	108341146	RP11-153I24.5	0.913282	0.0596522	DE	TRUE	reported	13	108993494	3656	0.3256	0.02663	1.385e-10	IgD+ CD38- %lymphocyte	IgD+ CD38- %lymphocyte	0.0112041713197755	41.403938826384	2	1	TRUE	NA
rs35088452	A	C	A	C	-0.1352	0.0229401	0.7471	0.675578	FALSE	FALSE	FALSE	DE	3	8805797	CAV3,RAD18	0.323776	0.0232487	DE	TRUE	reported	3	8847483	3656	0.2529	0.02849	2.159e-06	IgD+ CD38- %lymphocyte	IgD+ CD38- %lymphocyte	0.00612202871782721	22.5076856327562	2	1	TRUE	NA
rs3730631	C	T	C	T	-0.1789	0.0160845	0.1288	0.011989	FALSE	FALSE	FALSE	DE	12	68834398	MDM2	0.874345	0.101709	DE	TRUE	reported	12	69228178	3656	0.1288	0.03729	1.664e-06	IgD+ CD38- %lymphocyte	IgD+ CD38- %lymphocyte	0.00625610745966643	23.0037304673984	2	1	TRUE	NA
rs62235484	A	G	A	G	0.4662	0.0201792	0.0175	0.0569997	FALSE	FALSE	FALSE	DE	21	39711123	AF064860.5	0.666201	0.0467794	DE	TRUE	reported	21	41083050	3656	0.0175	0.09386	7.136e-07	IgD+ CD38- %lymphocyte	IgD+ CD38- %lymphocyte	0.0067028030938015	24.6573156362824	2	1	TRUE	NA
rs6895553	C	T	C	T	-0.199	-0.0209553	0.0946	0.0759443	FALSE	FALSE	FALSE	DE	5	115485970	CTB-161J7.1	0.613446	0.0414823	DE	TRUE	reported	5	114821667	3656	0.0946	0.04272	3.304e-06	IgD+ CD38- %lymphocyte	IgD+ CD38- %lymphocyte	0.00590020987122051	21.6873266482099	2	1	TRUE	NA
rs72706301	A	G	A	G	0.448	-0.17564	0.0179	0.0163205	FALSE	FALSE	FALSE	DE	14	94385882	SERPINA1	0.0436395	0.0870567	DE	TRUE	reported	14	94852219	3656	0.0179	0.09406	1.983e-06	IgD+ CD38- %lymphocyte	IgD+ CD38- %lymphocyte	0.00616670868292472	22.6729711353751	2	1	TRUE	NA
rs77055472	A	T	A	T	-0.2682	0.0531905	0.0495	0.0200542	FALSE	TRUE	FALSE	DE	5	158228983	CTC-436K13.6	0.496924	0.0782977	DE	TRUE	reported	5	157655991	3656	0.0495	0.05762	3.36e-06	IgD+ CD38- %lymphocyte	IgD+ CD38- %lymphocyte	0.00589113262235226	21.6537637963727	2	1	TRUE	NA
rs77762131	C	G	C	G	0.3532	0.0881341	0.045	0.0076005	FALSE	TRUE	FALSE	DE	14	95739501	RP11-164H13.1	0.488714	0.127296	DE	TRUE	reported	14	96205838	3656	0.045	0.058	1.247e-09	IgD+ CD38- %lymphocyte	IgD+ CD38- %lymphocyte	0.0100414453399534	37.0636135214668	2	1	TRUE	NA
rs78007261	T	C	T	C	-0.3003	-0.187777	0.0379	0.00607469	FALSE	FALSE	FALSE	DE	22	45270636	CTA-268H5.9	0.195162	0.14495	DE	TRUE	reported	22	45666517	3656	0.0379	0.06556	4.809e-06	IgD+ CD38- %lymphocyte	IgD+ CD38- %lymphocyte	0.0057061259202042	20.9698406637803	2	1	TRUE	NA
rs78009119	G	T	G	T	-0.5085	0.108344	0.0137	0.00226486	FALSE	FALSE	FALSE	DE	5	137085809	SPOCK1	0.652704	0.24076	DE	TRUE	reported	5	136421498	3656	0.0137	0.1078	2.499e-06	IgD+ CD38- %lymphocyte	IgD+ CD38- %lymphocyte	0.00604927129796533	22.2385644322935	2	1	TRUE	NA
rs1044722	A	C	A	C	-0.117	0.0119214	0.3994	0.645906	FALSE	FALSE	FALSE	DE	4	163526824	MARCHF1	0.600317	0.0227532	DE	TRUE	reported	4	164447976	3618	0.3994	0.02533	3.975e-06	HLA DR on CD14+ CD16+ monocyte	HLA DR on CD14+ CD16+ monocyte	0.00586245144551784	21.323633191218	2	1	TRUE	NA
rs118167703	T	C	T	C	0.2638	-0.0486635	0.0514	0.0137593	FALSE	FALSE	FALSE	DE	6	131559066	ARG1	0.611444	0.0957917	DE	TRUE	reported	6	131880206	3618	0.0514	0.05749	4.598e-06	HLA DR on CD14+ CD16+ monocyte	HLA DR on CD14+ CD16+ monocyte	0.00578597149069622	21.0438319219127	2	1	TRUE	NA
rs12198220	T	G	T	G	-0.1308	0.00326532	0.7341	0.742566	FALSE	FALSE	FALSE	DE	6	21330062	RP1-135L22.1	0.895502	0.0248605	DE	TRUE	reported	6	21330293	3618	0.2659	0.02851	4.618e-06	HLA DR on CD14+ CD16+ monocyte	HLA DR on CD14+ CD16+ monocyte	0.00578406560407359	21.0368598015258	2	1	TRUE	NA
rs144126567	G	C	G	C	-0.3054	0.0649382	0.1712	0.0596337	FALSE	TRUE	FALSE	DE	1	161540726	RP11-25K21.6	0.160713	0.0462959	DE	TRUE	reported	1	161510516	3618	0.1712	0.03316	5.393e-20	HLA DR on CD14+ CD16+ monocyte	HLA DR on CD14+ CD16+ monocyte	0.0229074197886105	84.7752113087329	2	1	TRUE	NA
rs147095653	T	C	T	C	-0.5013	0.00844971	0.0138	0.0173695	FALSE	FALSE	FALSE	DE	3	42380627	LYZL4	0.920404	0.0845607	DE	TRUE	reported	3	42422119	3618	0.0138	0.107	2.873e-06	HLA DR on CD14+ CD16+ monocyte	HLA DR on CD14+ CD16+ monocyte	0.00603021054841973	21.9375292634565	2	1	TRUE	NA
rs4918496	A	G	A	G	0.38	0.0282682	0.0232	0.0135241	FALSE	FALSE	FALSE	DE	10	110327821	SMNDC1	0.766878	0.0953518	DE	TRUE	reported	10	112087579	3618	0.0232	0.08033	2.325e-06	HLA DR on CD14+ CD16+ monocyte	HLA DR on CD14+ CD16+ monocyte	0.00614702864974976	22.365134721383	2	1	TRUE	NA
rs62395272	T	C	T	C	-0.2623	0.0255546	0.2848	0.110861	FALSE	FALSE	FALSE	DE	6	31426647	XXbac-BPG181B23.9	0.462129	0.0347518	DE	TRUE	reported	6	31394424	3618	0.2848	0.03321	3.765e-15	HLA DR on CD14+ CD16+ monocyte	HLA DR on CD14+ CD16+ monocyte	0.0169498531479422	62.3474490891694	2	1	TRUE	NA
rs6917212	G	C	G	C	-0.5221	-0.0043303	0.7769	0.695771	FALSE	TRUE	FALSE	DE	6	32615228	HLA-DQA1	0.855436	0.0237684	DE	TRUE	reported	6	32583005	3618	0.2231	0.03191	4.091e-58	HLA DR on CD14+ CD16+ monocyte	HLA DR on CD14+ CD16+ monocyte	0.0688944342590195	267.555348659485	2	1	TRUE	NA
rs6934244	A	C	A	C	0.4143	0.176345	0.1551	0.0565	FALSE	FALSE	FALSE	DE	6	33056255	HLA-DPA1	0.000101826	0.0453772	DE	TRUE	reported	6	33024032	3618	0.1551	0.039	5.663e-26	HLA DR on CD14+ CD16+ monocyte	HLA DR on CD14+ CD16+ monocyte	0.0302477372375832	112.787380912662	2	1	TRUE	NA
rs9275511	A	G	A	G	0.3664	0.0364958	0.6053	0.488094	FALSE	FALSE	FALSE	DE	6	32706552	MTCO3P1	0.0940892	0.0217989	DE	TRUE	reported	6	32674329	3618	0.3947	0.02907	1.073e-35	HLA DR on CD14+ CD16+ monocyte	HLA DR on CD14+ CD16+ monocyte	0.0420619801741542	158.774489749757	2	1	TRUE	NA
rs9275639	T	A	T	A	0.2756	0.0223919	0.2553	0.19271	FALSE	TRUE	FALSE	DE	6	32717054	XXbac-BPG254F23.7	0.416767	0.0275748	DE	TRUE	reported	6	32684831	3618	0.2553	0.0316	4.08e-18	HLA DR on CD14+ CD16+ monocyte	HLA DR on CD14+ CD16+ monocyte	0.0205911091549868	76.0228454125959	2	1	TRUE	NA
rs10456250	C	T	C	T	-0.1123	-0.0204843	0.5653	0.600562	FALSE	FALSE	FALSE	DE	6	22060819	CASC15	0.356862	0.0222327	DE	TRUE	reported	6	22061048	3440	0.4347	0.02403	3.096e-06	CD28+ CD45RA- CD8dim %T cell	CD28+ CD45RA- CD8dim %T cell	0.00630877419616272	21.8272689978336	2	1	TRUE	NA
rs112418296	A	T	A	T	-0.6146	-0.00714193	0.0103	0.0181534	FALSE	TRUE	FALSE	DE	1	199049332	LINC01221,RP11-16L9.5	0.930904	0.0823682	DE	TRUE	reported	1	199018461	3440	0.0103	0.1143	8.049e-08	CD28+ CD45RA- CD8dim %T cell	CD28+ CD45RA- CD8dim %T cell	0.00833487800052977	28.8961565049745	2	1	TRUE	NA
rs114968045	C	T	C	T	0.1474	-0.0105165	0.2999	0.0575938	FALSE	FALSE	FALSE	DE	6	32699183	MTCO3P1	0.823179	0.0470625	DE	TRUE	reported	6	32666960	3440	0.2999	0.03162	3.268e-06	CD28+ CD45RA- CD8dim %T cell	CD28+ CD45RA- CD8dim %T cell	0.00627737353116938	21.7179418333766	2	1	TRUE	NA
rs11589644	T	C	T	C	-0.5373	0.00921996	0.0121	0.0582233	FALSE	FALSE	FALSE	DE	1	199839721	RP11-567B20.1	0.842486	0.0463981	DE	TRUE	reported	1	199808849	3440	0.0121	0.1101	1.118e-06	CD28+ CD45RA- CD8dim %T cell	CD28+ CD45RA- CD8dim %T cell	0.00687550015905355	23.8016175722297	2	1	TRUE	NA
rs12235775	C	T	C	T	0.1346	0.024831	0.2773	0.392208	FALSE	FALSE	FALSE	DE	9	23394833	RP11-370B11.4	0.26572	0.0223105	DE	TRUE	reported	9	23394831	3440	0.2773	0.02645	3.787e-07	CD28+ CD45RA- CD8dim %T cell	CD28+ CD45RA- CD8dim %T cell	0.00747176483894157	25.8813065525664	2	1	TRUE	NA
rs12914989	T	C	T	C	0.1202	0.0246001	0.4352	0.475313	FALSE	FALSE	FALSE	DE	15	25976349	LINC02346	0.259362	0.0218106	DE	TRUE	reported	15	26221496	3440	0.4352	0.02355	3.52e-07	CD28+ CD45RA- CD8dim %T cell	CD28+ CD45RA- CD8dim %T cell	0.00751609296757002	26.0360167448654	2	1	TRUE	NA
rs61744818	A	G	A	G	0.3121	-0.00342853	0.0318	0.0194172	FALSE	FALSE	FALSE	DE	17	76167678	RNF157	0.965316	0.0788475	DE	TRUE	reported	17	74163759	3440	0.0318	0.06628	2.588e-06	CD28+ CD45RA- CD8dim %T cell	CD28+ CD45RA- CD8dim %T cell	0.0064043312233354	22.1600107948701	2	1	TRUE	NA
rs62358725	G	A	G	A	0.1351	0.00262306	0.7048	0.735234	FALSE	FALSE	FALSE	DE	5	52671812	CTD-2288O8.1	0.915315	0.0246675	DE	TRUE	reported	5	51967646	3440	0.2952	0.02605	2.259e-07	CD28+ CD45RA- CD8dim %T cell	CD28+ CD45RA- CD8dim %T cell	0.00775808208448449	26.8808298912531	2	1	TRUE	NA
rs687264	C	T	C	T	-0.2776	-0.0772301	0.9586	0.88447	FALSE	FALSE	FALSE	DE	22	20185378	LINC02891	0.0234801	0.0340892	DE	TRUE	reported	22	20172901	3440	0.0414	0.05787	1.677e-06	CD28+ CD45RA- CD8dim %T cell	CD28+ CD45RA- CD8dim %T cell	0.00664474182112305	22.9974343951249	2	1	TRUE	NA
rs72848176	G	A	G	A	-0.5062	-0.010748	0.0148	0.1007	FALSE	FALSE	FALSE	DE	17	67580524	PITPNC1	0.76695	0.0362658	DE	TRUE	reported	17	65576640	3440	0.0148	0.09716	1.997e-07	CD28+ CD45RA- CD8dim %T cell	CD28+ CD45RA- CD8dim %T cell	0.00782884015093281	27.127932687543	2	1	TRUE	NA
rs73184766	G	A	G	A	-0.2652	-0.0168858	0.0471	0.0386696	FALSE	FALSE	FALSE	DE	8	2020053	KBTBD11	0.768449	0.0573558	DE	TRUE	reported	8	1968214	3440	0.0471	0.05548	1.82e-06	CD28+ CD45RA- CD8dim %T cell	CD28+ CD45RA- CD8dim %T cell	0.00659842879730023	22.8360804560166	2	1	TRUE	NA
rs10459209	A	G	A	G	0.1686	-0.0327798	0.1721	0.195931	FALSE	FALSE	FALSE	DE	12	106229231	CKAP4	0.233205	0.0274965	DE	TRUE	reported	12	106623009	3112	0.1721	0.0362	3.318e-06	SSC-A on B cell	SSC-A on B cell	0.00692216108760867	21.6779794482577	2	1	TRUE	NA
rs11777012	C	T	C	T	0.2654	0.0192637	0.0654	0.0919129	FALSE	FALSE	FALSE	DE	8	50841961	RP11-139G7.1	0.612118	0.0379916	DE	TRUE	reported	8	51754521	3112	0.0654	0.0554	1.748e-06	SSC-A on B cell	SSC-A on B cell	0.00732068452349092	22.9352304546891	2	1	TRUE	NA
rs144261817	C	T	C	T	-0.4662	-0.096408	0.021	0.00646236	FALSE	FALSE	FALSE	DE	5	40009547	LINC00603	0.477958	0.135864	DE	TRUE	reported	5	40009649	3112	0.021	0.09343	6.383e-07	SSC-A on B cell	SSC-A on B cell	0.00793727422097927	24.8824214294127	2	1	TRUE	NA
rs32475	G	A	G	A	-0.1312	-0.032114	0.6575	0.639538	FALSE	FALSE	FALSE	DE	5	171764601	CTB-78H18.1	0.157095	0.0226969	DE	TRUE	reported	5	171191605	3112	0.3425	0.02844	4.127e-06	SSC-A on B cell	SSC-A on B cell	0.006792177534793	21.2681290414889	2	1	TRUE	NA
rs6096232	G	A	G	A	-0.3818	0.0422383	0.0257	0.118499	FALSE	FALSE	FALSE	DE	20	51021437	KCNG1	0.216075	0.0341449	DE	TRUE	reported	20	49637974	3112	0.0257	0.0818	3.173e-06	SSC-A on B cell	SSC-A on B cell	0.00695177952338898	21.7713841804814	2	1	TRUE	NA
rs6134523	T	C	T	C	0.1339	0.0357154	0.481	0.420294	FALSE	FALSE	FALSE	DE	20	12370814	PA2G4P2	0.109739	0.022331	DE	TRUE	reported	20	12351462	3112	0.481	0.02678	6.023e-07	SSC-A on B cell	SSC-A on B cell	0.00796939751354797	24.9839331619537	2	1	TRUE	NA
rs72784338	A	G	A	G	-0.258	0.044595	0.0625	0.080901	FALSE	FALSE	FALSE	DE	5	106886735	LINC01950	0.265479	0.0400482	DE	TRUE	reported	5	106222436	3112	0.0625	0.05625	4.67e-06	SSC-A on B cell	SSC-A on B cell	0.00671473323779334	21.0239908597544	2	1	TRUE	NA
rs72879624	C	G	C	G	0.2021	-0.00840575	0.1232	0.0869262	FALSE	TRUE	FALSE	DE	11	5123161	OR52A4P	0.829041	0.0389278	DE	TRUE	reported	11	5144391	3112	0.1232	0.04109	9.205e-07	SSC-A on B cell	SSC-A on B cell	0.00771361200435344	24.1758161995914	2	1	TRUE	NA
rs11218704	G	A	G	A	0.3401	0.0627062	0.0584	0.0733018	FALSE	FALSE	FALSE	DE	11	122588079	RNU6-592P	0.132684	0.0417041	DE	TRUE	reported	11	122458787	1858	0.0584	0.06951	1.081e-06	CD66b++ myeloid cell AC	CD66b++ myeloid cell AC	0.0127207577799035	23.913929747383	2	1	TRUE	NA
rs114469087	A	T	A	T	0.4988	0.10626	0.0285	0.0163068	FALSE	TRUE	FALSE	DE	4	89572668	RP11-115D19.1	0.226603	0.0878797	DE	TRUE	reported	4	90493819	1858	0.0285	0.1035	1.541e-06	CD66b++ myeloid cell AC	CD66b++ myeloid cell AC	0.0123461413589653	23.2008797027015	2	1	TRUE	NA
rs1899009	G	A	G	A	0.2036	-0.0688381	0.2182	0.249007	FALSE	FALSE	FALSE	DE	12	73703088	RNU6-1012P	0.00651613	0.0253024	DE	TRUE	reported	12	74096868	1858	0.2182	0.04022	4.557e-07	CD66b++ myeloid cell AC	CD66b++ myeloid cell AC	0.0136043208616061	25.5978610340184	2	1	TRUE	NA
rs2070901	T	G	T	G	0.189	-0.0162974	0.2871	0.28253	FALSE	FALSE	FALSE	DE	1	161215268	FCER1G	0.501098	0.0242246	DE	TRUE	reported	1	161185058	1858	0.2871	0.03644	2.37e-07	CD66b++ myeloid cell AC	CD66b++ myeloid cell AC	0.0142717867907189	26.8719469815463	2	1	TRUE	NA
rs2630166	G	C	G	C	0.1999	0.029416	0.8089	0.713165	FALSE	TRUE	FALSE	DE	3	60056699	FHIT	0.222829	0.0241305	DE	TRUE	reported	3	60042425	1858	0.1911	0.04232	2.497e-06	CD66b++ myeloid cell AC	CD66b++ myeloid cell AC	0.01186600160382	22.287765639514	2	1	TRUE	NA
rs10488833	G	C	G	C	-0.2117	0.03207	0.1043	0.0403241	FALSE	TRUE	FALSE	DE	4	97032605	RP11-431J17.1	0.567873	0.0561461	DE	TRUE	reported	4	97953756	3112	0.1043	0.04376	1.388e-06	SSC-A on CD14+ monocyte	SSC-A on CD14+ monocyte	0.00746437764814429	23.3887973015232	2	1	TRUE	NA
rs10774278	T	C	T	C	-0.1283	0.0166852	0.6157	0.747369	FALSE	FALSE	FALSE	DE	12	520489	B4GALNT3	0.508117	0.0252128	DE	TRUE	reported	12	629655	3112	0.3843	0.02705	2.219e-06	SSC-A on CD14+ monocyte	SSC-A on CD14+ monocyte	0.00717713238809041	22.4822397379412	2	1	TRUE	NA
rs11228503	T	C	T	C	-0.1555	0.0144218	0.2172	0.280067	FALSE	FALSE	FALSE	DE	11	69111576	RP11-554A11.11,TPCN2	0.552842	0.0242992	DE	TRUE	reported	11	68879044	3112	0.2172	0.03171	9.844e-07	SSC-A on CD14+ monocyte	SSC-A on CD14+ monocyte	0.00766806318987479	24.0319550705679	2	1	TRUE	NA
rs1152928	G	A	G	A	-0.7519	0.0304172	0.0165	0.0217616	FALSE	FALSE	FALSE	DE	12	68853777	CPM	0.686161	0.0752771	DE	TRUE	reported	12	69247557	3112	0.0165	0.1023	2.479e-13	SSC-A on CD14+ monocyte	SSC-A on CD14+ monocyte	0.0170629847976772	53.9870631587247	2	1	TRUE	NA
rs11554159	A	G	A	G	-0.2988	0.00355632	0.2995	0.248944	FALSE	FALSE	FALSE	DE	19	18175134	AC007192.4,IFI30	0.887358	0.0251068	DE	TRUE	reported	19	18285944	3112	0.2995	0.0284	1.822e-25	SSC-A on CD14+ monocyte	SSC-A on CD14+ monocyte	0.0343483137373619	110.622968139406	2	1	TRUE	NA
rs12478601	T	C	T	C	-0.1442	0.0308019	0.4735	0.530194	FALSE	FALSE	FALSE	DE	2	43494369	THADA	0.158305	0.021833	DE	TRUE	reported	2	43721508	3112	0.4735	0.02805	2.9e-07	SSC-A on CD14+ monocyte	SSC-A on CD14+ monocyte	0.00842078570992304	26.4110453107979	2	1	TRUE	NA
rs148146302	C	G	C	G	-0.8012	-0.35266	0.023	0.00373444	FALSE	TRUE	FALSE	DE	12	69966418	PRANCR	0.0541302	0.183124	DE	TRUE	reported	12	70360198	3112	0.023	0.08571	1.649e-20	SSC-A on CD14+ monocyte	SSC-A on CD14+ monocyte	0.0273119606667569	87.3252206656501	2	1	TRUE	NA
rs1800973	A	C	A	C	-1.048	-0.0226864	0.0845	0.0496905	FALSE	FALSE	FALSE	DE	12	69350234	LYZ	0.653149	0.0504822	DE	TRUE	reported	12	69744014	3112	0.0845	0.04423	3.295e-114	SSC-A on CD14+ monocyte	SSC-A on CD14+ monocyte	0.152833295253829	561.060232391713	2	1	TRUE	NA
rs445	T	C	T	C	0.229	-0.0704856	0.1968	0.0591108	FALSE	FALSE	FALSE	DE	7	92779056	CDK6	0.131937	0.0467874	DE	TRUE	reported	7	92408370	3112	0.1968	0.03302	4.938e-12	SSC-A on CD14+ monocyte	SSC-A on CD14+ monocyte	0.0152200623271562	48.0659607559765	2	1	TRUE	NA
rs4947752	C	T	C	T	0.1395	-0.0283264	0.3824	0.337044	FALSE	FALSE	FALSE	DE	7	52912085	SGO1P2	0.219438	0.0230666	DE	TRUE	reported	7	52979778	3112	0.3824	0.02761	4.626e-07	SSC-A on CD14+ monocyte	SSC-A on CD14+ monocyte	0.00813631963271266	25.5115239710827	2	1	TRUE	NA
rs72736734	T	C	T	C	0.3008	0.0492163	0.0471	0.0349377	FALSE	FALSE	FALSE	DE	1	219695963	SLC30A10	0.411626	0.0599443	DE	TRUE	reported	1	219869305	3112	0.0471	0.06466	3.436e-06	SSC-A on CD14+ monocyte	SSC-A on CD14+ monocyte	0.00690613358392049	21.6274374178785	2	1	TRUE	NA
rs7309974	A	G	A	G	0.191	-0.074745	0.1223	0.0721506	FALSE	FALSE	FALSE	DE	12	93126191	RP11-511B23.2	0.0746655	0.0419324	DE	TRUE	reported	12	93519967	3112	0.1223	0.04069	2.801e-06	SSC-A on CD14+ monocyte	SSC-A on CD14+ monocyte	0.00703052351429662	22.0197384181902	2	1	TRUE	NA
rs73175542	A	G	A	G	0.2957	-0.0600134	0.0553	0.0410282	FALSE	FALSE	FALSE	DE	13	46904730	HTR2A	0.275077	0.0549853	DE	TRUE	reported	13	47478865	3112	0.0553	0.05709	2.362e-07	SSC-A on CD14+ monocyte	SSC-A on CD14+ monocyte	0.00854702735559235	26.8104043351593	2	1	TRUE	NA
rs75994780	A	G	A	G	-0.3607	0.10859	0.0625	0.014573	FALSE	FALSE	FALSE	DE	12	70555305	PTPRB	0.242997	0.0930083	DE	TRUE	reported	12	70949085	3112	0.0625	0.05457	4.48e-11	SSC-A on CD14+ monocyte	SSC-A on CD14+ monocyte	0.0138449059912368	43.6621560790355	2	1	TRUE	NA
rs80216229	C	T	C	T	-0.4355	-0.0256559	0.0223	0.0300072	FALSE	FALSE	FALSE	DE	12	67445307	LINC02408	0.69397	0.0652037	DE	TRUE	reported	12	67839087	3112	0.0223	0.09132	1.935e-06	SSC-A on CD14+ monocyte	SSC-A on CD14+ monocyte	0.00725508650892033	22.7282142029781	2	1	TRUE	NA
rs9616832	C	T	C	T	-0.2208	0.0773336	0.1105	0.0732059	FALSE	FALSE	FALSE	DE	22	50780959	RABL2B,RPL23AP82	0.0664936	0.0421418	DE	TRUE	reported	22	51219387	3112	0.1105	0.04608	1.733e-06	SSC-A on CD14+ monocyte	SSC-A on CD14+ monocyte	0.00732387939107412	22.9453136157526	2	1	TRUE	NA
rs10490700	G	A	G	A	0.1298	-0.0035672	0.241	0.261333	FALSE	FALSE	FALSE	DE	2	105998727	AC009505.4	0.885562	0.0247856	DE	TRUE	reported	2	106615183	3668	0.241	0.02828	4.57e-06	DP (CD4+CD8+) %T cell	DP (CD4+CD8+) %T cell	0.00571049954199598	21.0549254631715	2	1	TRUE	NA
rs11025036	A	G	A	G	-0.4259	-0.0141814	0.0221	0.00997549	FALSE	FALSE	FALSE	DE	11	19154086	ZDHHC13	0.895696	0.108172	DE	TRUE	reported	11	19175633	3668	0.0221	0.082	2.175e-07	DP (CD4+CD8+) %T cell	DP (CD4+CD8+) %T cell	0.00730089126450675	26.9619133735048	2	1	TRUE	NA
rs141954814	G	C	G	C	-0.2501	-0.0982217	0.0593	0.0773116	FALSE	TRUE	FALSE	DE	15	42316698	GANC	0.0150716	0.0404097	DE	TRUE	reported	15	42608896	3668	0.0593	0.05319	2.672e-06	DP (CD4+CD8+) %T cell	DP (CD4+CD8+) %T cell	0.00599139866431824	22.0968585924471	2	1	TRUE	NA
rs147688743	A	G	A	G	-0.4894	-0.039704	0.0153	0.0125278	FALSE	FALSE	FALSE	DE	10	63050559	RNU6-543P	0.689692	0.0994405	DE	TRUE	reported	10	64810319	3668	0.0153	0.09849	7.041e-07	DP (CD4+CD8+) %T cell	DP (CD4+CD8+) %T cell	0.00668652779021239	24.677819806859	2	1	TRUE	NA
rs189060675	C	G	C	G	0.5846	0.183955	0.0135	0.0128139	FALSE	TRUE	FALSE	DE	14	105748482	IGHG1	0.0847052	0.106702	DE	TRUE	reported	14	106214819	3668	0.0135	0.1229	2.046e-06	DP (CD4+CD8+) %T cell	DP (CD4+CD8+) %T cell	0.00613075247404575	22.6139792792661	2	1	TRUE	NA
rs28459093	T	C	T	C	-0.2518	-0.240946	0.0585	0.00972866	FALSE	FALSE	FALSE	DE	4	13723505	LINC01182	0.0348057	0.114159	DE	TRUE	reported	4	13725129	3668	0.0585	0.05143	1.02e-06	DP (CD4+CD8+) %T cell	DP (CD4+CD8+) %T cell	0.00649262279479274	23.9575021905388	2	1	TRUE	NA
rs2857229	G	A	G	A	0.299	-0.0374527	0.2578	0.361408	FALSE	FALSE	FALSE	DE	12	6791450	CD4	0.0978994	0.0226284	DE	TRUE	reported	12	6900616	3668	0.2578	0.0274	2.658e-27	DP (CD4+CD8+) %T cell	DP (CD4+CD8+) %T cell	0.0314439209148793	119.015735446968	2	1	TRUE	NA
rs3759343	C	T	C	T	-0.1278	0.0443888	0.2916	0.0765662	FALSE	FALSE	FALSE	DE	12	6723938	COPS7A	0.285143	0.04153	DE	TRUE	reported	12	6833104	3668	0.2916	0.02666	1.69e-06	DP (CD4+CD8+) %T cell	DP (CD4+CD8+) %T cell	0.00622586614433502	22.9670148452939	2	1	TRUE	NA
rs45551732	T	C	T	C	0.3406	0.0608709	0.029	0.0618462	FALSE	FALSE	FALSE	DE	5	170389370	KCNIP1,KCNMB1	0.187126	0.0461448	DE	TRUE	reported	5	169816374	3668	0.029	0.07216	2.449e-06	DP (CD4+CD8+) %T cell	DP (CD4+CD8+) %T cell	0.00603722043066295	22.2668801626555	2	1	TRUE	NA
rs529770358	C	A	C	A	-0.3825	-0.154621	0.0248	0.0146276	FALSE	FALSE	FALSE	DE	19	1185531	STK11	0.0997103	0.0939228	DE	TRUE	reported	19	1185530	3668	0.0248	0.08	1.81e-06	DP (CD4+CD8+) %T cell	DP (CD4+CD8+) %T cell	0.00619377310030769	22.8478868124659	2	1	TRUE	NA
rs6022045	C	T	C	T	-0.1172	0.0287591	0.5748	0.435902	FALSE	FALSE	FALSE	DE	20	52688749	RP4-715N11.2	0.191774	0.0220317	DE	TRUE	reported	20	51305288	3668	0.4252	0.02488	2.547e-06	DP (CD4+CD8+) %T cell	DP (CD4+CD8+) %T cell	0.00601320154976515	22.1777561993875	2	1	TRUE	NA
rs62022846	C	T	C	T	-0.2686	-0.133657	0.0472	0.00651114	FALSE	FALSE	FALSE	DE	16	11547034	LITAF	0.32625	0.136149	DE	TRUE	reported	16	11640890	3668	0.0472	0.05792	3.653e-06	DP (CD4+CD8+) %T cell	DP (CD4+CD8+) %T cell	0.00582890150651962	21.4940395624879	2	1	TRUE	NA
rs71417949	T	C	T	C	-0.2077	0.0505664	0.096	0.0317407	FALSE	FALSE	FALSE	DE	14	31197245	HECTD1	0.420465	0.0627674	DE	TRUE	reported	14	31666451	3668	0.096	0.04116	4.734e-07	DP (CD4+CD8+) %T cell	DP (CD4+CD8+) %T cell	0.00689427211113631	25.4498598182027	2	1	TRUE	NA
rs73095609	T	C	T	C	-0.1291	0.0315765	0.2807	0.207447	FALSE	FALSE	FALSE	DE	1	226485586	CDKN2AIPNLP1	0.240066	0.0268777	DE	TRUE	reported	1	226673287	3668	0.2807	0.02727	2.287e-06	DP (CD4+CD8+) %T cell	DP (CD4+CD8+) %T cell	0.0060730568304074	22.3998619750412	2	1	TRUE	NA
rs77965313	C	A	C	A	-0.2994	-0.0529116	0.0375	0.108236	FALSE	FALSE	FALSE	DE	9	118152837	TPT1P9	0.131646	0.0350956	DE	TRUE	reported	9	120915115	3668	0.0375	0.06503	4.285e-06	DP (CD4+CD8+) %T cell	DP (CD4+CD8+) %T cell	0.005745716948528	21.1855243596805	2	1	TRUE	NA
rs10491456	A	G	A	G	0.1886	0.00154786	0.1011	0.247621	FALSE	FALSE	FALSE	DE	5	79856253	CTC-431G16.3	0.951285	0.0253362	DE	TRUE	reported	5	79152076	3656	0.1011	0.04063	3.582e-06	CD24 on transitional	CD24 on transitional	0.00585910772809762	21.5353576187199	2	1	TRUE	NA
rs117772689	G	T	G	T	-0.3828	0.00245261	0.0222	0.0365303	FALSE	FALSE	FALSE	DE	20	42004426	RP5-1121H13.4	0.966366	0.0581655	DE	TRUE	reported	20	40633066	3656	0.0222	0.08249	3.594e-06	CD24 on transitional	CD24 on transitional	0.00585577602896637	21.5230397098465	2	1	TRUE	NA
rs12206866	T	C	T	C	-0.4459	-0.0143605	0.0559	0.0297617	FALSE	FALSE	FALSE	DE	6	106711947	LINC02532	0.822005	0.0638338	DE	TRUE	reported	6	107159822	3656	0.0559	0.05365	1.316e-16	CD24 on transitional	CD24 on transitional	0.0185438625770499	69.0395334777351	2	1	TRUE	NA
rs140315354	A	G	A	G	0.1704	-0.0298547	0.1355	0.0584747	FALSE	FALSE	FALSE	DE	1	161647883	FCGR2B	0.527721	0.0472766	DE	TRUE	reported	1	161617673	3656	0.1355	0.03602	2.316e-06	CD24 on transitional	CD24 on transitional	0.00608408428567639	22.3673286928744	2	1	TRUE	NA
rs17709988	C	G	C	G	0.1687	0.00277759	0.1369	0.0874451	FALSE	TRUE	FALSE	DE	9	14420769	RP11-120J1.2	0.942771	0.0386919	DE	TRUE	reported	9	14420767	3656	0.1369	0.03614	3.148e-06	CD24 on transitional	CD24 on transitional	0.00592470813759372	21.7779113030846	2	1	TRUE	NA
rs17778282	T	G	T	G	0.5834	-0.0314682	0.0107	0.0420933	FALSE	FALSE	FALSE	DE	4	2945811	NOP14,NOP14-AS1	0.562675	0.0543612	DE	TRUE	reported	4	2947538	3656	0.0107	0.1197	1.137e-06	CD24 on transitional	CD24 on transitional	0.00645543797002422	23.7414316820113	2	1	TRUE	NA
rs192325628	T	C	T	C	0.4478	-0.00823815	0.0164	0.00348698	FALSE	FALSE	FALSE	DE	11	121751805	RP11-344F5.1	0.965685	0.191496	DE	TRUE	reported	11	121622513	3656	0.0164	0.0979	4.942e-06	CD24 on transitional	CD24 on transitional	0.00569008010010395	20.9105353066105	2	1	TRUE	NA
rs35378339	C	G	C	G	0.1293	0.0339754	0.2779	0.179804	FALSE	TRUE	FALSE	DE	1	32173456	KPNA6,RP4-622L5.2	0.235492	0.028639	DE	TRUE	reported	1	32639057	3656	0.2779	0.02712	1.942e-06	CD24 on transitional	CD24 on transitional	0.00617902073583707	22.7185199747602	2	1	TRUE	NA
rs4922511	C	T	C	T	0.1449	-0.00725227	0.81	0.877797	FALSE	FALSE	FALSE	DE	10	47336544	GDF2	0.831685	0.0341218	DE	TRUE	reported	10	48402818	3656	0.19	0.0312	3.514e-06	CD24 on transitional	CD24 on transitional	0.00586498313015056	21.5570802696872	2	1	TRUE	NA
rs55846017	A	G	A	G	-0.1943	0.0656986	0.1175	0.113499	FALSE	FALSE	FALSE	DE	6	106454563	CRYBG1,RP3-335E1.1	0.0568368	0.0344953	DE	TRUE	reported	6	106902438	3656	0.1175	0.03864	5.183e-07	CD24 on transitional	CD24 on transitional	0.00686865758792967	25.2716571861865	2	1	TRUE	NA
rs783418	C	G	C	G	-0.1551	0.021596	0.8338	0.929521	FALSE	TRUE	FALSE	DE	6	106514804	CRYBG1	0.610576	0.0424075	DE	TRUE	reported	6	106962679	3656	0.1662	0.03261	2.042e-06	CD24 on transitional	CD24 on transitional	0.00614945870605015	22.6091561842409	2	1	TRUE	NA
rs10494441	T	C	T	C	-0.372	0.0490044	0.037	0.0606663	FALSE	FALSE	FALSE	DE	1	165281370	LMX1A	0.285809	0.0459117	DE	TRUE	reported	1	165250607	2918	0.037	0.07117	1.846e-07	CD3 on CD8br	CD3 on CD8br	0.00927597046746847	27.3019822643253	2	1	TRUE	NA
rs116757920	A	G	A	G	0.4338	-0.13809	0.0224	0.00346999	FALSE	FALSE	FALSE	DE	1	116899191	RP4-753F5.1	0.47475	0.193194	DE	TRUE	reported	1	117441813	2918	0.0224	0.09072	1.83e-06	CD3 on CD8br	CD3 on CD8br	0.00777495545447562	22.8494233539886	2	1	TRUE	NA
rs12132394	A	G	A	G	0.1355	-0.0262271	0.6839	0.515916	FALSE	FALSE	FALSE	DE	1	235084640	LINC01348	0.231217	0.0219065	DE	TRUE	reported	1	235247955	2918	0.3161	0.02887	2.8e-06	CD3 on CD8br	CD3 on CD8br	0.00749261610635354	22.0134065707547	2	1	TRUE	NA
rs12144916	G	A	G	A	0.1391	0.000627366	0.3494	0.410136	FALSE	FALSE	FALSE	DE	1	167185297	LINC01363	0.977619	0.0223624	DE	TRUE	reported	1	167154534	2918	0.3494	0.02844	1.055e-06	CD3 on CD8br	CD3 on CD8br	0.00813137408857897	23.9054711711527	2	1	TRUE	NA
rs1723018	G	A	G	A	0.4112	-0.0273594	0.4568	0.267153	FALSE	FALSE	FALSE	DE	1	167464183	CD247	0.267363	0.0246669	DE	TRUE	reported	1	167433420	2918	0.4568	0.02631	6.135e-53	CD3 on CD8br	CD3 on CD8br	0.0772442217034135	244.099420220327	2	1	TRUE	NA
rs2949670	T	A	T	A	0.1933	0.0205228	0.8639	0.905095	FALSE	TRUE	FALSE	DE	1	167437276	CD247	0.580203	0.0371058	DE	TRUE	reported	1	167406513	2918	0.1361	0.03989	1.335e-06	CD3 on CD8br	CD3 on CD8br	0.0079830607812921	23.4659352254423	2	1	TRUE	NA
rs6479155	C	T	C	T	-0.1407	-0.0166136	0.4974	0.435758	FALSE	FALSE	FALSE	DE	9	103106370	LINC01492	0.44942	0.0219646	DE	TRUE	reported	9	105868652	2918	0.4974	0.02675	1.537e-07	CD3 on CD8br	CD3 on CD8br	0.00939198032644213	27.6466716279264	2	1	TRUE	NA
rs7195854	G	C	G	C	0.1777	-0.0152613	0.1386	0.172697	FALSE	TRUE	FALSE	DE	16	83574993	CDH13	0.597331	0.0288907	DE	TRUE	reported	16	83608598	2918	0.1386	0.03848	4.023e-06	CD3 on CD8br	CD3 on CD8br	0.00725532725968085	21.3111536834844	2	1	TRUE	NA
rs75572339	A	G	A	G	0.2834	-0.0377377	0.0589	0.105728	FALSE	FALSE	FALSE	DE	10	34211282	PARD3	0.288271	0.0355371	DE	TRUE	reported	10	34500210	2918	0.0589	0.05767	9.373e-07	CD3 on CD8br	CD3 on CD8br	0.00820795791002414	24.1324836759066	2	1	TRUE	NA
rs858545	C	A	C	A	-0.1746	0.0192832	0.5764	0.62161	FALSE	FALSE	FALSE	DE	1	167492154	CD247	0.397032	0.0227683	DE	TRUE	reported	1	167461391	2918	0.4236	0.02729	1.831e-10	CD3 on CD8br	CD3 on CD8br	0.0138339489158402	40.9056821559024	2	1	TRUE	NA
rs10494895	G	A	G	A	0.4571	-0.0607019	0.0314	0.0105047	FALSE	FALSE	FALSE	DE	1	208293556	RP11-2P2.2	0.577275	0.108908	DE	TRUE	reported	1	208466901	1833	0.0314	0.09801	3.328e-06	CD19 on IgD+ CD38- unsw mem	CD19 on IgD+ CD38- unsw mem	0.0117272456318252	21.7273891817446	2	1	TRUE	NA
rs113812519	G	A	G	A	0.7181	-0.0824988	0.0215	0.025652	FALSE	FALSE	FALSE	DE	1	207102991	C4BPA	0.232982	0.069169	DE	TRUE	reported	1	207276336	1833	0.0215	0.116	7.392e-10	CD19 on IgD+ CD38- unsw mem	CD19 on IgD+ CD38- unsw mem	0.0204788344284424	38.2806897455845	2	1	TRUE	NA
rs11617402	C	T	C	T	-0.517	-0.000877966	0.0235	0.0626075	FALSE	FALSE	FALSE	DE	13	22396046	LINC00540	0.984347	0.0447494	DE	TRUE	reported	13	22970185	1833	0.0235	0.1112	3.576e-06	CD19 on IgD+ CD38- unsw mem	CD19 on IgD+ CD38- unsw mem	0.0116551415959318	21.5922246983819	2	1	TRUE	NA
rs12443627	C	G	C	G	-0.1728	0.00376875	0.7237	0.646755	FALSE	TRUE	FALSE	DE	16	30985551	HSD3B7,RP11-1072A3.3	0.868285	0.0227256	DE	TRUE	reported	16	30996872	1833	0.2763	0.03767	4.797e-06	CD19 on IgD+ CD38- unsw mem	CD19 on IgD+ CD38- unsw mem	0.0113494956610227	21.0194871333494	2	1	TRUE	NA
rs144743804	A	G	A	G	0.6567	0.0333507	0.0224	0.0114376	FALSE	FALSE	FALSE	DE	1	206844861	IL19	0.746555	0.103194	DE	TRUE	reported	1	207018206	1833	0.0224	0.1158	1.649e-08	CD19 on IgD+ CD38- unsw mem	CD19 on IgD+ CD38- unsw mem	0.0172425226705146	32.1249746127625	2	1	TRUE	NA
rs4702668	G	A	G	A	0.1867	-0.0569978	0.6669	0.731123	FALSE	FALSE	FALSE	DE	5	10081107	RP11-191F9.1	0.0203972	0.024579	DE	TRUE	reported	5	10081219	1833	0.3331	0.03558	1.714e-07	CD19 on IgD+ CD38- unsw mem	CD19 on IgD+ CD38- unsw mem	0.014799226853648	27.5044286480724	2	1	TRUE	NA
rs4900483	T	C	T	C	0.5564	0.0281816	0.0188	0.10128	FALSE	FALSE	FALSE	DE	14	101100300	RP11-909M7.5	0.442236	0.0366746	DE	TRUE	reported	14	101566637	1833	0.0188	0.1193	3.338e-06	CD19 on IgD+ CD38- unsw mem	CD19 on IgD+ CD38- unsw mem	0.0117275576285396	21.7279740861022	2	1	TRUE	NA
rs55712453	G	A	G	A	0.7788	-0.225426	0.0205	0.00407877	FALSE	FALSE	FALSE	DE	1	206729092	MAPKAPK2	0.179152	0.167806	DE	TRUE	reported	1	206902437	1833	0.0205	0.1195	9.176e-11	CD19 on IgD+ CD38- unsw mem	CD19 on IgD+ CD38- unsw mem	0.0226467135975574	42.4269638973241	2	1	TRUE	NA
rs78653777	T	C	T	C	0.2693	0.00818092	0.1045	0.0290432	FALSE	FALSE	FALSE	DE	8	3615339	CSMD1	0.901827	0.0663205	DE	TRUE	reported	8	3472861	1833	0.1045	0.05619	1.78e-06	CD19 on IgD+ CD38- unsw mem	CD19 on IgD+ CD38- unsw mem	0.0123760988438713	22.9446016409702	2	1	TRUE	NA
rs859655	G	A	G	A	-0.1601	-0.0140372	0.5417	0.615884	FALSE	FALSE	FALSE	DE	1	172681310	FASLG	0.530103	0.0223577	DE	TRUE	reported	1	172650450	1833	0.4583	0.03403	2.746e-06	CD19 on IgD+ CD38- unsw mem	CD19 on IgD+ CD38- unsw mem	0.0119311826501733	22.1097913919216	2	1	TRUE	NA
rs10501383	T	C	T	C	-0.255	0.0469341	0.0971	0.0572489	FALSE	FALSE	FALSE	DE	11	60397054	MS4A14	0.317236	0.0469269	DE	TRUE	reported	11	60164527	3657	0.0971	0.04098	5.406e-10	CD20 on IgD- CD38-	CD20 on IgD- CD38-	0.0104770105435872	38.6989225564607	2	1	TRUE	NA
rs11751198	A	G	A	G	0.1995	-0.11756	0.1839	0.00829463	FALSE	FALSE	FALSE	DE	6	31785749	VARS1	0.335517	0.12207	DE	TRUE	reported	6	31753526	3657	0.1839	0.03634	4.318e-08	CD20 on IgD- CD38-	CD20 on IgD- CD38-	0.00817384784660573	30.1216234462866	2	1	TRUE	NA
rs179206	T	C	T	C	-0.2276	0.0234381	0.0737	0.0523649	FALSE	FALSE	FALSE	DE	16	19292288	CLEC19A	0.633	0.0490842	DE	TRUE	reported	16	19303610	3657	0.0737	0.04734	1.587e-06	CD20 on IgD- CD38-	CD20 on IgD- CD38-	0.00628096907460118	23.102045199123	2	1	TRUE	NA
rs1838178	G	A	G	A	0.1167	0.00669303	0.4009	0.327521	FALSE	FALSE	FALSE	DE	8	91846748	RP11-122C21.1	0.772697	0.0231714	DE	TRUE	reported	8	92858976	3657	0.4009	0.02541	4.517e-06	CD20 on IgD- CD38-	CD20 on IgD- CD38-	0.00573468688234627	21.0811744897866	2	1	TRUE	NA
rs2868177	G	A	G	A	0.1152	0.0218938	0.4193	0.280854	FALSE	FALSE	FALSE	DE	7	75960585	POR	0.367541	0.024297	DE	TRUE	reported	7	75589903	3657	0.4193	0.02499	4.142e-06	CD20 on IgD- CD38-	CD20 on IgD- CD38-	0.00577738253495638	21.2390392195116	2	1	TRUE	NA
rs3123557	T	C	T	C	-0.1247	-0.00410674	0.5191	0.568562	FALSE	FALSE	FALSE	DE	1	23877583	CNR2	0.85196	0.0220061	DE	TRUE	reported	1	24204073	3657	0.4809	0.02465	4.444e-07	CD20 on IgD- CD38-	CD20 on IgD- CD38-	0.00694937088273736	25.5776994965337	2	1	TRUE	NA
rs4716010	A	G	A	G	0.1717	0.0161452	0.8194	0.823615	FALSE	FALSE	FALSE	DE	6	15898140	ARPC3P5	0.571951	0.0285665	DE	TRUE	reported	6	15898371	3657	0.1806	0.03209	9.318e-08	CD20 on IgD- CD38-	CD20 on IgD- CD38-	0.00776764874934763	28.6130120057874	2	1	TRUE	NA
rs55809481	C	T	C	T	-0.2424	-0.0172724	0.2425	0.306708	FALSE	FALSE	FALSE	DE	19	49369264	AC010524.2,DKKL1	0.464542	0.0236159	DE	TRUE	reported	19	49872521	3657	0.2425	0.02879	5.438e-17	CD20 on IgD- CD38-	CD20 on IgD- CD38-	0.0190159869508724	70.8507288405298	2	1	TRUE	NA
rs57271503	A	G	A	G	-0.158	0.0443092	0.2129	0.127284	FALSE	FALSE	FALSE	DE	3	119525746	CD80	0.175837	0.0327323	DE	TRUE	reported	3	119244593	3657	0.2129	0.03108	3.906e-07	CD20 on IgD- CD38-	CD20 on IgD- CD38-	0.00701728125717485	25.8294152666082	2	1	TRUE	NA
rs6120395	G	A	G	A	-0.1201	0.0198016	0.6518	0.580708	FALSE	FALSE	FALSE	DE	20	33863887	CHMP4B	0.369571	0.0220685	DE	TRUE	reported	20	32451693	3657	0.3482	0.02578	3.294e-06	CD20 on IgD- CD38-	CD20 on IgD- CD38-	0.00589963929771042	21.6911516035445	2	1	TRUE	NA
rs61731791	T	C	T	C	0.2328	0.125465	0.0972	0.0268042	FALSE	FALSE	FALSE	DE	19	50437521	MYBPC2	0.0628941	0.0674568	DE	TRUE	reported	19	50940778	3657	0.0972	0.04226	3.857e-08	CD20 on IgD- CD38-	CD20 on IgD- CD38-	0.00822987103770472	30.3297888940093	2	1	TRUE	NA
rs7179991	G	A	G	A	-0.2259	-0.0657894	0.0684	0.0230567	FALSE	FALSE	FALSE	DE	15	31519594	OTUD7A	0.367074	0.0729399	DE	TRUE	reported	15	31811797	3657	0.0684	0.04792	2.517e-06	CD20 on IgD- CD38-	CD20 on IgD- CD38-	0.00604008088975757	22.2106497733088	2	1	TRUE	NA
rs7608595	C	T	C	T	0.1231	-0.0274037	0.6675	0.586848	FALSE	FALSE	FALSE	DE	2	222223696	PAX3	0.214634	0.0220834	DE	TRUE	reported	2	223088415	3657	0.3325	0.0261	2.474e-06	CD20 on IgD- CD38-	CD20 on IgD- CD38-	0.00604611448785183	22.2329715444614	2	1	TRUE	NA
rs849532	G	A	G	A	0.3227	-0.00666476	0.9579	0.951451	FALSE	FALSE	FALSE	DE	2	205688002	NRP2	0.89567	0.0508242	DE	TRUE	reported	2	206552726	3657	0.0421	0.06129	1.489e-07	CD20 on IgD- CD38-	CD20 on IgD- CD38-	0.00752339743878382	27.7064643819236	2	1	TRUE	NA
rs9271146	C	A	C	A	-0.1507	-0.0136361	0.7067	0.667755	FALSE	FALSE	FALSE	DE	6	32609505	HLA-DQA1	0.555161	0.0231103	DE	TRUE	reported	6	32577282	3657	0.2933	0.03017	6.124e-07	CD20 on IgD- CD38-	CD20 on IgD- CD38-	0.00677638326952269	24.9366612240217	2	1	TRUE	NA
rs10501383	T	C	T	C	-0.2991	0.0469341	0.0971	0.0572489	FALSE	FALSE	FALSE	DE	11	60397054	MS4A14	0.317236	0.0469269	DE	TRUE	reported	11	60164527	3657	0.0971	0.04099	3.609e-13	CD20 on sw mem	CD20 on sw mem	0.0143507443354901	53.215654802939	2	1	TRUE	NA
rs111369841	T	C	T	C	0.2275	-0.00846659	0.0967	0.0328318	FALSE	FALSE	FALSE	DE	6	32953327	HLA-DMA	0.889205	0.060775	DE	TRUE	reported	6	32921104	3657	0.0967	0.04713	1.435e-06	CD20 on sw mem	CD20 on sw mem	0.00633117947243985	23.2879008515955	2	1	TRUE	NA
rs11751198	A	G	A	G	0.2182	-0.11756	0.1839	0.00829463	FALSE	FALSE	FALSE	DE	6	31785749	VARS1	0.335517	0.12207	DE	TRUE	reported	6	31753526	3657	0.1839	0.03712	4.519e-09	CD20 on sw mem	CD20 on sw mem	0.00936018379196925	34.5347231152108	2	1	TRUE	NA
rs12030328	G	A	G	A	-0.1301	-0.0140805	0.6349	0.594577	FALSE	FALSE	FALSE	DE	1	23725124	ELOA-AS1	0.526866	0.0222512	DE	TRUE	reported	1	24051614	3657	0.3651	0.02571	4.356e-07	CD20 on sw mem	CD20 on sw mem	0.00695336653260823	25.5925087706544	2	1	TRUE	NA
rs1569590	G	A	G	A	0.207	0.0140072	0.8748	0.882761	FALSE	FALSE	FALSE	DE	6	15898653	ARPC3P5	0.677645	0.0336972	DE	TRUE	reported	6	15898884	3657	0.1252	0.03723	2.876e-08	CD20 on sw mem	CD20 on sw mem	0.00838250533233639	30.8970516902364	2	1	TRUE	NA
[truncated: 7,204 more rows]
