# Supplementary material for: The Mediation of Circulating Inflammatory Proteins in the Causal Pathway From Immune Cells to Delirium
Source: Brain Behav. 2025 Sep 1;15(9):e70811. doi: 10.1002/brb3.70811 (PMC12402607; doi:10.1002/brb3.70811)
Supplement: Supplementary file 2 — Supplementary Tables [file BRB3-15-e70811-s002.zip › 原始数据/finndata_91inflammation_cytokines/effect.csv]

id.exposure	id.outcome	outcome	exposure	method	nsnp	b	se	pval	pve	FDR
GCST90274758	DE	DE	eIF4E-BP1	Inverse variance weighted	11	0.0376184476307077	0.106103721460639	0.722931166168896	2.73487025985844	0.927324620704253
GCST90274759	DE	DE	ADA	Inverse variance weighted	13	0.0135981366819011	0.044483350548501	0.759840324117506	4.14886711663155	0.927324620704253
GCST90274760	DE	DE	ARTN	Inverse variance weighted	17	-0.0223661831786671	0.0815017753763123	0.783757481698862	3.38702663527953	0.927324620704253
GCST90274761	DE	DE	AXIN-1	Inverse variance weighted	7	0.168439803813391	0.129588465829644	0.193667631538665	1.43996570066468	0.871880062972772
GCST90274762	DE	DE	B-NGF	Inverse variance weighted	21	0.13705694964548	0.0880592692666598	0.119608949250363	4.41463655995034	0.871880062972772
GCST90274763	DE	DE	CASP8	Inverse variance weighted	12	0.0371294076900174	0.0891943598075473	0.677208574402997	2.82750294378328	0.927324620704253
GCST90274764	DE	DE	CCL11	Inverse variance weighted	19	0.109585532176864	0.0684229999532002	0.109246498650446	5.13994812107564	0.871880062972772
GCST90274765	DE	DE	CCL19	Inverse variance weighted	19	0.0237127681634691	0.0622485306291921	0.703250000854422	5.09283510100701	0.927324620704253
GCST90274766	DE	DE	CCL20	Inverse variance weighted	21	-0.191295197233525	0.0806696535725306	0.0177237061594735	4.64407795147972	0.537619086837362
GCST90274767	DE	DE	CCL23	Inverse variance weighted	22	0.0518090708719047	0.161583301538533	0.748487906686672	5.39575793607742	0.927324620704253
GCST90274768	DE	DE	CCL25	Inverse variance weighted	22	-0.0935360271113233	0.0444218462386531	0.0352363969619454	6.34800253689612	0.801628030884257
GCST90274769	DE	DE	CCL28	Inverse variance weighted	20	0.0386206995671661	0.0867931862664133	0.656338641037314	4.34816757245336	0.927324620704253
GCST90274770	DE	DE	CCL4	Inverse variance weighted	18	0.00119567467515021	0.0389813485156602	0.975530328568096	5.29286213102884	0.982447583970927
GCST90274771	DE	DE	2B4	Inverse variance weighted	21	-0.0158330211337114	0.0639365156331116	0.804415592426005	5.39988009914562	0.937829869189155
GCST90274772	DE	DE	CD40L	Inverse variance weighted	15	-0.0257745429396626	0.0492204585206823	0.600518467066543	4.07166362472629	0.927324620704253
GCST90274773	DE	DE	CD5	Inverse variance weighted	20	0.0536490551115793	0.0664005267170504	0.419112867583106	5.25061037973213	0.925078243166119
GCST90274774	DE	DE	CD6	Inverse variance weighted	17	-0.0208123753851476	0.0502543931363892	0.678771273863432	5.04608467330143	0.927324620704253
GCST90274775	DE	DE	CDCP1	Inverse variance weighted	25	-0.0496831547901782	0.0644960979616104	0.441105308436213	6.82617099699871	0.925078243166119
GCST90274776	DE	DE	CSF1	Inverse variance weighted	16	-0.0940052235002495	0.077380165804258	0.224423656409655	3.67572262469599	0.871880062972772
GCST90274777	DE	DE	CST5	Inverse variance weighted	31	-0.0225029104705395	0.0516504776596865	0.663071301731492	8.58457064952751	0.927324620704253
GCST90274778	DE	DE	CX3CL1	Inverse variance weighted	21	-0.0776072317194293	0.0793654083597525	0.328149968741721	4.72083745330041	0.888652849456246
GCST90274779	DE	DE	CXCL1	Inverse variance weighted	8	0.0826638691090803	0.0725940356985631	0.254822321627524	2.18254020845839	0.888652849456246
GCST90274780	DE	DE	CXCL10	Inverse variance weighted	23	-0.0305187377690872	0.0717507095331157	0.670585882305383	5.78328834518437	0.927324620704253
GCST90274781	DE	DE	CXCL11	Inverse variance weighted	21	0.00372541009173326	0.074918526521693	0.960340615374951	5.17737911112736	0.981921303360905
GCST90274782	DE	DE	CXCL5	Inverse variance weighted	14	-0.00419062588061331	0.0498492694732237	0.933004001761767	4.5922611122018	0.981921303360905
GCST90274783	DE	DE	CXCL6	Inverse variance weighted	10	-0.0149217021210471	0.0504375184586994	0.767348236205129	3.12412804813825	0.927324620704253
GCST90274784	DE	DE	CXCL9	Inverse variance weighted	20	0.0230361292755784	0.0701920852356748	0.742770282983646	4.7751864749419	0.927324620704253
GCST90274785	DE	DE	DNER	Inverse variance weighted	16	-0.0798898789647182	0.0785608927216461	0.309193087303241	4.37049169313593	0.888652849456246
GCST90274786	DE	DE	S100-A12	Inverse variance weighted	16	-0.059228781394735	0.0797112198288886	0.457456274093136	3.83156376779685	0.925078243166119
GCST90274787	DE	DE	FGF19	Inverse variance weighted	21	0.0376241345058962	0.0652047164474383	0.563928959528746	4.95000402323171	0.927324620704253
GCST90274788	DE	DE	FGF21	Inverse variance weighted	14	-0.0047126639047576	0.0742846572339681	0.94941565094215	4.01136258227299	0.981921303360905
GCST90274789	DE	DE	FGF23	Inverse variance weighted	15	-0.0407659199788873	0.0910091231408011	0.654202103109268	3.47294242564409	0.927324620704253
GCST90274790	DE	DE	FGF5	Inverse variance weighted	23	-0.0353740119649757	0.0408731044362573	0.386786696977824	5.69725437448662	0.902502292948256
GCST90274791	DE	DE	FLT3LG	Inverse variance weighted	27	0.00924281827924424	0.0530545421132514	0.861697664357101	7.25249776152523	0.953591893262289
GCST90274792	DE	DE	GDNF	Inverse variance weighted	12	0.0387764080353871	0.0732053591952673	0.596324407007927	3.33576421940799	0.927324620704253
GCST90274793	DE	DE	HGF	Inverse variance weighted	16	0.033031346758157	0.0888701593060855	0.710130397459677	3.79332618140942	0.927324620704253
GCST90274794	DE	DE	IFNG	Inverse variance weighted	10	0.00929013268538801	0.0987707385169481	0.925063448995755	2.11227921359217	0.981921303360905
GCST90274795	DE	DE	IL-10	Inverse variance weighted	18	-0.0654090978826865	0.0731284382598954	0.371085805267443	4.3227255833337	0.888652849456246
GCST90274796	DE	DE	IL-10RA	Inverse variance weighted	10	-0.0251503161541711	0.0920406450103877	0.78465929444206	1.99214050496665	0.927324620704253
GCST90274797	DE	DE	IL-10RB	Inverse variance weighted	18	0.0122019637346344	0.0584985512616893	0.834771641805731	4.52730888990148	0.937829869189155
GCST90274798	DE	DE	IL-12B	Inverse variance weighted	28	0.00207916557094013	0.0377608982555925	0.956089597434467	8.8391448671017	0.981921303360905
GCST90274799	DE	DE	IL-13	Inverse variance weighted	11	-0.11304444280582	0.084318128005323	0.180021231390417	2.27848460928066	0.871880062972772
GCST90274800	DE	DE	IL-15RA	Inverse variance weighted	12	0.0341774589343808	0.0471027439796874	0.468087823838934	3.66031577453149	0.925999825420499
GCST90274801	DE	DE	IL-17A	Inverse variance weighted	12	-0.0102974205932891	0.096227164143824	0.914779795312507	2.39429834862555	0.981921303360905
GCST90274802	DE	DE	IL-17C	Inverse variance weighted	17	0.0616473551195363	0.098359480529934	0.530819452583016	3.60601575500662	0.927324620704253
GCST90274803	DE	DE	IL-18	Inverse variance weighted	21	-0.0622688159604787	0.0590261597136699	0.29145463388997	5.47880387031581	0.888652849456246
GCST90274804	DE	DE	IL-18R1	Inverse variance weighted	22	0.0212204301013082	0.0382290889329959	0.57883587326414	6.88912075269979	0.927324620704253
GCST90274805	DE	DE	IL-1A	Inverse variance weighted	12	0.03485766747532	0.0958022627171308	0.715969912733097	2.83585128772891	0.927324620704253
GCST90274806	DE	DE	IL-2	Inverse variance weighted	15	-0.013891872422767	0.0847252390148101	0.869759638909561	2.96635104283535	0.953591893262289
GCST90274807	DE	DE	IL-20	Inverse variance weighted	10	0.0922420781880876	0.121114871929588	0.44629388628278	2.03184897281492	0.925078243166119
GCST90274808	DE	DE	IL-20RA	Inverse variance weighted	11	0.131202824526362	0.0926131325279667	0.156577606321197	2.23875545894472	0.871880062972772
GCST90274809	DE	DE	IL-22RA1	Inverse variance weighted	11	-0.170963810667947	0.138017527933557	0.21545259556348	2.17259676361076	0.871880062972772
GCST90274810	DE	DE	IL-24	Inverse variance weighted	10	-0.121181996772329	0.132829320165537	0.361603651115976	1.97880745703455	0.888652849456246
GCST90274811	DE	DE	IL-2RB	Inverse variance weighted	12	-0.144591670337793	0.106311261052047	0.173805054542883	2.38946186247588	0.871880062972772
GCST90274812	DE	DE	IL-33	Inverse variance weighted	11	0.149193581816574	0.0940170792668375	0.11254040594023	2.15295275026117	0.871880062972772
GCST90274813	DE	DE	IL-4	Inverse variance weighted	9	0.110468496652765	0.108245972209242	0.307476141360431	1.81857378804198	0.888652849456246
GCST90274814	DE	DE	IL-5	Inverse variance weighted	11	-0.174688246735198	0.0931406180216533	0.0607195166307564	2.20396981669836	0.871880062972772
GCST90274815	DE	DE	IL-6	Inverse variance weighted	8	-0.163045906716652	0.128940038144829	0.206047203211144	2.09279655074929	0.871880062972772
GCST90274816	DE	DE	IL-7	Inverse variance weighted	12	0.108187955320076	0.110741691928129	0.328599005839768	2.42391673314776	0.888652849456246
GCST90274817	DE	DE	IL-8	Inverse variance weighted	16	0.0403927161233996	0.0888196189517124	0.649272949050046	3.5174507829635	0.927324620704253
GCST90274818	DE	DE	LAP(TGF-B1)	Inverse variance weighted	19	0.177326613498056	0.0712297030683468	0.0127921566008726	4.47910389653896	0.537619086837362
GCST90274819	DE	DE	LIF	Inverse variance weighted	11	-0.0704689144737974	0.102746121688815	0.492804714023744	2.16141034609985	0.927324620704253
GCST90274820	DE	DE	LIFR	Inverse variance weighted	15	-0.0835846297378166	0.0595470958937063	0.160416351122138	3.76904026238115	0.871880062972772
GCST90274821	DE	DE	MCP-1	Inverse variance weighted	22	0.0719355746819136	0.0550697856352416	0.191463435717717	5.73458724958377	0.871880062972772
GCST90274822	DE	DE	MCP-2	Inverse variance weighted	28	-0.0589509163335072	0.0310240574654484	0.0574110969253038	9.55539767969787	0.871880062972772
GCST90274823	DE	DE	MCP-3	Inverse variance weighted	17	0.0975058285754672	0.0673623421283711	0.147761762876349	4.23962820395307	0.871880062972772
GCST90274824	DE	DE	MCP-4	Inverse variance weighted	18	0.0563916978293978	0.0535320876368694	0.292149174488966	5.92452046864141	0.888652849456246
GCST90274825	DE	DE	MIP-1a	Inverse variance weighted	13	-0.012799147098984	0.0564031074692166	0.820483827468429	3.90003641032005	0.937829869189155
GCST90274826	DE	DE	MMP-1	Inverse variance weighted	16	0.0360058082601131	0.0716634794709856	0.615365804239234	4.43346487582351	0.927324620704253
GCST90274827	DE	DE	MMP-10	Inverse variance weighted	14	0.00145153772793417	0.0659775906963615	0.982447583970927	4.40049225414481	0.982447583970927
GCST90274828	DE	DE	NRTN	Inverse variance weighted	14	0.0915828168187423	0.0755018827367909	0.225134716969504	2.78266675103371	0.871880062972772
GCST90274829	DE	DE	NT-3	Inverse variance weighted	17	-0.0540964842693172	0.0873499569251017	0.535713798385699	3.51048373651357	0.927324620704253
GCST90274830	DE	DE	OPG	Inverse variance weighted	18	-0.021433005013347	0.0711443214243507	0.763215524911159	4.81735181753004	0.927324620704253
GCST90274831	DE	DE	OSM	Inverse variance weighted	15	0.0429299533483402	0.0866049055566371	0.620106888317593	3.6147370147899	0.927324620704253
GCST90274832	DE	DE	PDL1	Inverse variance weighted	14	-0.027672423926404	0.0968201424867791	0.775021599601612	3.29711015635099	0.927324620704253
GCST90274833	DE	DE	SCF	Inverse variance weighted	30	0.0709681363097702	0.059115631539524	0.229946390234577	8.1414694715769	0.871880062972772
GCST90274834	DE	DE	SIRT2	Inverse variance weighted	13	0.0614981920269187	0.0902562782545135	0.495635496150795	2.96374840558802	0.927324620704253
GCST90274835	DE	DE	SLAM	Inverse variance weighted	25	0.0278474783488378	0.0625361865577551	0.656101645178645	6.19716764243112	0.927324620704253
GCST90274836	DE	DE	SULT1A1	Inverse variance weighted	23	-0.067118276512902	0.0642718668678947	0.296352615012895	5.6032481635472	0.888652849456246
GCST90274837	DE	DE	STAMBPL1	Inverse variance weighted	11	0.173268194782906	0.115874860681834	0.134835004339253	2.26420292859323	0.871880062972772
GCST90274838	DE	DE	TGF-A	Inverse variance weighted	14	-0.0238964499174926	0.113681965019714	0.833508140982832	3.16198049437736	0.937829869189155
GCST90274839	DE	DE	TNF	Inverse variance weighted	17	-0.0254344254728961	0.090301116433398	0.778202419522847	3.47731813390651	0.927324620704253
GCST90274840	DE	DE	TNF-B	Inverse variance weighted	24	0.0294395751154178	0.0377042068960379	0.434918100078488	6.30185584568576	0.925078243166119
GCST90274841	DE	DE	TNFRSF9	Inverse variance weighted	27	0.0733419017483881	0.0646756109475747	0.256796111496853	5.8967161352893	0.888652849456246
GCST90274842	DE	DE	LIGHT	Inverse variance weighted	24	-0.155698700164366	0.0556708374952823	0.00516157696443709	5.62454189529052	0.469703503763775
GCST90274843	DE	DE	TRAIL	Inverse variance weighted	25	0.0309318043739164	0.0411438427698175	0.452173339206196	7.83676574751748	0.925078243166119
GCST90274844	DE	DE	TRANCE	Inverse variance weighted	27	0.104546977120147	0.0693993084033871	0.131950255585354	7.58718594759081	0.871880062972772
GCST90274845	DE	DE	TSLP	Inverse variance weighted	14	0.109859990000367	0.116246740663089	0.344628924538427	2.83198550483449	0.888652849456246
GCST90274846	DE	DE	TWEAK	Inverse variance weighted	26	-0.0559724351389249	0.0601596050628709	0.35216454691501	6.52942472884737	0.888652849456246
GCST90274847	DE	DE	uPA	Inverse variance weighted	21	-0.0911372253186053	0.0644887837855798	0.157589286984956	5.88718437121922	0.871880062972772
GCST90274848	DE	DE	VEGF-A	Inverse variance weighted	21	-0.0461169253096506	0.0476366402061617	0.332995541864787	5.50838684450434	0.888652849456246
