# Supplementary material for: The Mediation of Circulating Inflammatory Proteins in the Causal Pathway From Immune Cells to Delirium
Source: Brain Behav. 2025 Sep 1;15(9):e70811. doi: 10.1002/brb3.70811 (PMC12402607; doi:10.1002/brb3.70811)
Supplement: Supplementary file 2 — Supplementary Tables [file BRB3-15-e70811-s002.zip › 原始数据/finndata_91inflammation_cytokines/heterogeneity.csv]

id.exposure	id.outcome	outcome	exposure	method	Q	Q_df	Q_pval
GCST90274758	DE	DE	eIF4E-BP1	MR Egger	13.2474375254378	9	0.151725883838345
GCST90274758	DE	DE	eIF4E-BP1	Inverse variance weighted	13.4738874796848	10	0.198369209760823
GCST90274759	DE	DE	ADA	MR Egger	7.19407326399046	11	0.783156276299863
GCST90274759	DE	DE	ADA	Inverse variance weighted	9.53323365147032	12	0.656835778625818
GCST90274760	DE	DE	ARTN	MR Egger	7.35808521695326	15	0.94694095584746
GCST90274760	DE	DE	ARTN	Inverse variance weighted	7.53683381953287	16	0.961475301196881
GCST90274761	DE	DE	AXIN-1	MR Egger	4.44040530399988	5	0.487896379737728
GCST90274761	DE	DE	AXIN-1	Inverse variance weighted	4.44053899810757	6	0.617283770084039
GCST90274762	DE	DE	B-NGF	MR Egger	20.8867161481263	19	0.343094063557584
GCST90274762	DE	DE	B-NGF	Inverse variance weighted	21.6431151478769	20	0.360185877516103
GCST90274763	DE	DE	CASP8	MR Egger	2.73131216169228	10	0.9870594733425
GCST90274763	DE	DE	CASP8	Inverse variance weighted	4.46254851028707	11	0.954385914923143
GCST90274764	DE	DE	CCL11	MR Egger	16.59625500558	17	0.482027737326706
GCST90274764	DE	DE	CCL11	Inverse variance weighted	17.1294106474955	18	0.514225143250257
GCST90274765	DE	DE	CCL19	MR Egger	23.7532230651444	17	0.126296705160921
GCST90274765	DE	DE	CCL19	Inverse variance weighted	26.432151246517	18	0.0902796857874852
GCST90274766	DE	DE	CCL20	MR Egger	19.0426247950054	19	0.45410474498069
GCST90274766	DE	DE	CCL20	Inverse variance weighted	19.3135801934823	20	0.501534988686604
GCST90274767	DE	DE	CCL23	MR Egger	205.307106516875	20	1.00033506620733e-32
GCST90274767	DE	DE	CCL23	Inverse variance weighted	224.838563524534	21	4.40088526741164e-36
GCST90274768	DE	DE	CCL25	MR Egger	24.0460737826126	20	0.240385353420677
GCST90274768	DE	DE	CCL25	Inverse variance weighted	24.1137611453431	21	0.287579177242702
GCST90274769	DE	DE	CCL28	MR Egger	12.4011883211429	18	0.825848301573789
GCST90274769	DE	DE	CCL28	Inverse variance weighted	12.4642082687197	19	0.864836322200145
GCST90274770	DE	DE	CCL4	MR Egger	13.374327471194	16	0.645216436866987
GCST90274770	DE	DE	CCL4	Inverse variance weighted	15.1718429944999	17	0.583105434585509
GCST90274771	DE	DE	2B4	MR Egger	21.1959558660812	19	0.326075020734072
GCST90274771	DE	DE	2B4	Inverse variance weighted	21.6088329633789	20	0.36210793219422
GCST90274772	DE	DE	CD40L	MR Egger	8.26673270096571	13	0.825799309497451
GCST90274772	DE	DE	CD40L	Inverse variance weighted	9.77430899533194	14	0.778490886079119
GCST90274773	DE	DE	CD5	MR Egger	10.8475031861908	18	0.90071550170742
GCST90274773	DE	DE	CD5	Inverse variance weighted	10.9720114904172	19	0.924776309245013
GCST90274774	DE	DE	CD6	MR Egger	19.4904589276187	15	0.192362400065327
GCST90274774	DE	DE	CD6	Inverse variance weighted	20.9834296275788	16	0.179148404207076
GCST90274775	DE	DE	CDCP1	MR Egger	40.4424936844243	23	0.0137035013719201
GCST90274775	DE	DE	CDCP1	Inverse variance weighted	42.9452326411736	24	0.0100912427789159
GCST90274776	DE	DE	CSF1	MR Egger	9.93618516030329	14	0.766834010727698
GCST90274776	DE	DE	CSF1	Inverse variance weighted	10.2202630301348	15	0.8056607186527
GCST90274777	DE	DE	CST5	MR Egger	40.5888373195487	29	0.0747600060370924
GCST90274777	DE	DE	CST5	Inverse variance weighted	45.3917288943292	30	0.0354797556077914
GCST90274778	DE	DE	CX3CL1	MR Egger	11.057577710042	19	0.921886480874377
GCST90274778	DE	DE	CX3CL1	Inverse variance weighted	12.0792793088402	20	0.913320208752441
GCST90274779	DE	DE	CXCL1	MR Egger	3.29750572429047	6	0.770686189449026
GCST90274779	DE	DE	CXCL1	Inverse variance weighted	3.35852371374746	7	0.849975459219382
GCST90274780	DE	DE	CXCL10	MR Egger	27.7249434225166	21	0.148126067310656
GCST90274780	DE	DE	CXCL10	Inverse variance weighted	27.7259393749991	22	0.184942476408836
GCST90274781	DE	DE	CXCL11	MR Egger	24.8577992753421	19	0.165276379377289
GCST90274781	DE	DE	CXCL11	Inverse variance weighted	24.9746817494533	20	0.202401433935328
GCST90274782	DE	DE	CXCL5	MR Egger	7.15963593288485	12	0.846886249581732
GCST90274782	DE	DE	CXCL5	Inverse variance weighted	7.36019961996873	13	0.882647578540526
GCST90274783	DE	DE	CXCL6	MR Egger	3.41128975978677	8	0.905964343001136
GCST90274783	DE	DE	CXCL6	Inverse variance weighted	4.61189217666166	9	0.866744498386413
GCST90274784	DE	DE	CXCL9	MR Egger	11.2974684221705	18	0.881309675235472
GCST90274784	DE	DE	CXCL9	Inverse variance weighted	15.3089581927325	19	0.702768842785728
GCST90274785	DE	DE	DNER	MR Egger	19.6484793301036	14	0.141619299238135
GCST90274785	DE	DE	DNER	Inverse variance weighted	19.6610813551312	15	0.185323053371043
GCST90274786	DE	DE	S100-A12	MR Egger	14.8618144864415	14	0.387665689281676
GCST90274786	DE	DE	S100-A12	Inverse variance weighted	15.4875457694545	15	0.416901374529499
GCST90274787	DE	DE	FGF19	MR Egger	13.4249802046276	19	0.816122270718056
GCST90274787	DE	DE	FGF19	Inverse variance weighted	13.6242057767118	20	0.849027135643294
GCST90274788	DE	DE	FGF21	MR Egger	13.4544223899773	12	0.336893989757391
GCST90274788	DE	DE	FGF21	Inverse variance weighted	13.5974839664382	13	0.402788918070335
GCST90274789	DE	DE	FGF23	MR Egger	12.3034334825015	13	0.502933101395042
GCST90274789	DE	DE	FGF23	Inverse variance weighted	14.8336493634074	14	0.389619963995422
GCST90274790	DE	DE	FGF5	MR Egger	15.3773104734733	21	0.803554533340681
GCST90274790	DE	DE	FGF5	Inverse variance weighted	16.8573556739302	22	0.771184854567938
GCST90274791	DE	DE	FLT3LG	MR Egger	23.0916389055281	25	0.572212164304289
GCST90274791	DE	DE	FLT3LG	Inverse variance weighted	27.1201828028664	26	0.403052031020769
GCST90274792	DE	DE	GDNF	MR Egger	7.24366015227868	10	0.702259086892318
GCST90274792	DE	DE	GDNF	Inverse variance weighted	7.74903484052499	11	0.735592945379104
GCST90274793	DE	DE	HGF	MR Egger	7.64771926436389	14	0.906860104664048
GCST90274793	DE	DE	HGF	Inverse variance weighted	7.88605450046552	15	0.928269556799332
GCST90274794	DE	DE	IFNG	MR Egger	6.70533888540486	8	0.568732175783436
GCST90274794	DE	DE	IFNG	Inverse variance weighted	6.75073714174419	9	0.663053067163139
GCST90274795	DE	DE	IL-10	MR Egger	19.2499711811389	16	0.255913831296723
GCST90274795	DE	DE	IL-10	Inverse variance weighted	19.6350986277347	17	0.293317445509376
GCST90274796	DE	DE	IL-10RA	MR Egger	9.11542405606355	8	0.332652748554781
GCST90274796	DE	DE	IL-10RA	Inverse variance weighted	11.2341435408485	9	0.260000468670279
GCST90274797	DE	DE	IL-10RB	MR Egger	29.668643374998	16	0.0197982578211505
GCST90274797	DE	DE	IL-10RB	Inverse variance weighted	30.5868081984438	17	0.0224107139252773
GCST90274798	DE	DE	IL-12B	MR Egger	31.0599005320177	26	0.226046063186366
GCST90274798	DE	DE	IL-12B	Inverse variance weighted	32.0997292516174	27	0.228410799279606
GCST90274799	DE	DE	IL-13	MR Egger	7.8361158592269	9	0.550742587532642
GCST90274799	DE	DE	IL-13	Inverse variance weighted	9.34763846094601	10	0.499459621106786
GCST90274800	DE	DE	IL-15RA	MR Egger	6.75619855122069	10	0.748243373653358
GCST90274800	DE	DE	IL-15RA	Inverse variance weighted	6.97476868307085	11	0.801123087057832
GCST90274801	DE	DE	IL-17A	MR Egger	9.41426996781894	10	0.49329005050432
GCST90274801	DE	DE	IL-17A	Inverse variance weighted	10.574337421205	11	0.479581042817615
GCST90274802	DE	DE	IL-17C	MR Egger	23.2746086020484	15	0.0784809072174598
GCST90274802	DE	DE	IL-17C	Inverse variance weighted	23.7208461392613	16	0.095781291786211
GCST90274803	DE	DE	IL-18	MR Egger	18.7545619292481	19	0.472679818700159
GCST90274803	DE	DE	IL-18	Inverse variance weighted	19.0146739462038	20	0.520872382092296
GCST90274804	DE	DE	IL-18R1	MR Egger	20.9758702102904	20	0.398554095208544
GCST90274804	DE	DE	IL-18R1	Inverse variance weighted	25.1664990993989	21	0.240024907919508
GCST90274805	DE	DE	IL-1A	MR Egger	13.0420010744338	10	0.221332965032467
GCST90274805	DE	DE	IL-1A	Inverse variance weighted	13.0565799001034	11	0.289643471725071
GCST90274806	DE	DE	IL-2	MR Egger	5.47675279118051	13	0.96314608322256
GCST90274806	DE	DE	IL-2	Inverse variance weighted	5.70046146816197	14	0.97348586613748
GCST90274807	DE	DE	IL-20	MR Egger	11.0452401395563	8	0.199148984326653
GCST90274807	DE	DE	IL-20	Inverse variance weighted	11.1778452033591	9	0.26371532821652
GCST90274808	DE	DE	IL-20RA	MR Egger	7.89723110498261	9	0.544535195057873
GCST90274808	DE	DE	IL-20RA	Inverse variance weighted	8.02031346656603	10	0.62685265506769
GCST90274809	DE	DE	IL-22RA1	MR Egger	13.8120867958928	9	0.12916843178299
GCST90274809	DE	DE	IL-22RA1	Inverse variance weighted	14.2816392934495	10	0.160528414392109
GCST90274810	DE	DE	IL-24	MR Egger	9.82151186953755	8	0.27777767074636
GCST90274810	DE	DE	IL-24	Inverse variance weighted	10.9282495047743	9	0.280659167614956
GCST90274811	DE	DE	IL-2RB	MR Egger	10.0039715924464	10	0.440144911846066
GCST90274811	DE	DE	IL-2RB	Inverse variance weighted	10.1529394861408	11	0.51668494310918
GCST90274812	DE	DE	IL-33	MR Egger	3.26114920045462	9	0.953035223894761
GCST90274812	DE	DE	IL-33	Inverse variance weighted	3.2736699539013	10	0.974230554473866
GCST90274813	DE	DE	IL-4	MR Egger	6.19649505534278	7	0.517002350772049
GCST90274813	DE	DE	IL-4	Inverse variance weighted	6.27559933693029	8	0.616390813336905
GCST90274814	DE	DE	IL-5	MR Egger	5.11714229954348	9	0.823979398918875
GCST90274814	DE	DE	IL-5	Inverse variance weighted	6.04327371557035	10	0.811614557954635
GCST90274815	DE	DE	IL-6	MR Egger	12.0233967555672	6	0.0614488822974103
GCST90274815	DE	DE	IL-6	Inverse variance weighted	12.0618020882647	7	0.0985447033323007
GCST90274816	DE	DE	IL-7	MR Egger	7.45368556478674	10	0.682031471243491
GCST90274816	DE	DE	IL-7	Inverse variance weighted	8.887422569986	11	0.632283022300881
GCST90274817	DE	DE	IL-8	MR Egger	4.00569514481525	14	0.99543184107735
GCST90274817	DE	DE	IL-8	Inverse variance weighted	4.01255331915484	15	0.997695966353052
GCST90274818	DE	DE	LAP(TGF-B1)	MR Egger	10.4087534578344	17	0.885600525286708
GCST90274818	DE	DE	LAP(TGF-B1)	Inverse variance weighted	10.409887914969	18	0.917702853156372
GCST90274819	DE	DE	LIF	MR Egger	5.73642164848975	9	0.765980944707815
GCST90274819	DE	DE	LIF	Inverse variance weighted	5.7841180554177	10	0.833062790273009
GCST90274820	DE	DE	LIFR	MR Egger	9.79658471690239	13	0.710477741966195
GCST90274820	DE	DE	LIFR	Inverse variance weighted	9.88757178263745	14	0.770356177716079
GCST90274821	DE	DE	MCP-1	MR Egger	23.9706878565415	20	0.243674926020333
GCST90274821	DE	DE	MCP-1	Inverse variance weighted	25.1216832418062	21	0.241932350961327
GCST90274822	DE	DE	MCP-2	MR Egger	10.7465035382949	26	0.996317835801203
GCST90274822	DE	DE	MCP-2	Inverse variance weighted	11.7413357749938	27	0.995226019946452
GCST90274823	DE	DE	MCP-3	MR Egger	11.3366759310834	15	0.728383356236673
GCST90274823	DE	DE	MCP-3	Inverse variance weighted	11.3422758470577	16	0.787881939785234
GCST90274824	DE	DE	MCP-4	MR Egger	16.1480610787348	16	0.442675829468219
GCST90274824	DE	DE	MCP-4	Inverse variance weighted	17.6590403996459	17	0.410649780412871
GCST90274825	DE	DE	MIP-1a	MR Egger	12.4168207774641	11	0.333141077217571
GCST90274825	DE	DE	MIP-1a	Inverse variance weighted	12.9744989566302	12	0.37089693609005
GCST90274826	DE	DE	MMP-1	MR Egger	9.62927998407542	14	0.788754209559314
GCST90274826	DE	DE	MMP-1	Inverse variance weighted	9.8954149311616	15	0.826266502561271
GCST90274827	DE	DE	MMP-10	MR Egger	9.31892290847847	12	0.675475741447854
GCST90274827	DE	DE	MMP-10	Inverse variance weighted	9.32322440590107	13	0.748117264720462
GCST90274828	DE	DE	NRTN	MR Egger	6.80025162971027	12	0.870526471356177
GCST90274828	DE	DE	NRTN	Inverse variance weighted	6.80297391048595	13	0.912017444550817
GCST90274829	DE	DE	NT-3	MR Egger	15.4259259607598	15	0.421194160030481
GCST90274829	DE	DE	NT-3	Inverse variance weighted	15.7114072429164	16	0.473277570038239
GCST90274830	DE	DE	OPG	MR Egger	15.7348028193413	16	0.471617974228942
GCST90274830	DE	DE	OPG	Inverse variance weighted	18.0846212035318	17	0.383521250249541
GCST90274831	DE	DE	OSM	MR Egger	17.534495581067	13	0.176007264041809
GCST90274831	DE	DE	OSM	Inverse variance weighted	17.8716894512369	14	0.212687395694998
GCST90274832	DE	DE	PDL1	MR Egger	16.3368773893146	12	0.176289041040604
GCST90274832	DE	DE	PDL1	Inverse variance weighted	17.0390761950932	13	0.197523889422842
GCST90274833	DE	DE	SCF	MR Egger	35.7378836687498	28	0.14939455664675
GCST90274833	DE	DE	SCF	Inverse variance weighted	38.4074401102502	29	0.113540116750366
GCST90274834	DE	DE	SIRT2	MR Egger	11.6485219209981	11	0.390633899147887
GCST90274834	DE	DE	SIRT2	Inverse variance weighted	11.6538824322078	12	0.473861679283544
GCST90274835	DE	DE	SLAM	MR Egger	20.3834145288065	23	0.618685831508232
GCST90274835	DE	DE	SLAM	Inverse variance weighted	20.3878127327366	24	0.674521991664859
GCST90274836	DE	DE	SULT1A1	MR Egger	30.2911833106633	21	0.0862910170873752
GCST90274836	DE	DE	SULT1A1	Inverse variance weighted	30.4384780308307	22	0.108190707063934
GCST90274837	DE	DE	STAMBPL1	MR Egger	4.40506232326026	9	0.882790284839683
GCST90274837	DE	DE	STAMBPL1	Inverse variance weighted	5.34871448617211	10	0.866700217975132
GCST90274838	DE	DE	TGF-A	MR Egger	23.6554374300434	12	0.0226496776140548
GCST90274838	DE	DE	TGF-A	Inverse variance weighted	24.1448125092238	13	0.029823838406916
GCST90274839	DE	DE	TNF	MR Egger	14.0501792241424	15	0.521726869024327
GCST90274839	DE	DE	TNF	Inverse variance weighted	14.0845390575499	16	0.592415825357486
GCST90274840	DE	DE	TNF-B	MR Egger	16.1332560083855	22	0.809217577105109
GCST90274840	DE	DE	TNF-B	Inverse variance weighted	16.3337532234326	23	0.840613232705086
GCST90274841	DE	DE	TNFRSF9	MR Egger	31.6254250804501	25	0.169137831233547
GCST90274841	DE	DE	TNFRSF9	Inverse variance weighted	32.1768998700896	26	0.187336993590179
GCST90274842	DE	DE	LIGHT	MR Egger	8.88004320260871	22	0.993934003470832
GCST90274842	DE	DE	LIGHT	Inverse variance weighted	8.9458906640525	23	0.996136645915832
GCST90274843	DE	DE	TRAIL	MR Egger	16.5337073248029	23	0.831488172619826
GCST90274843	DE	DE	TRAIL	Inverse variance weighted	16.7814286912998	24	0.857833117411622
GCST90274844	DE	DE	TRANCE	MR Egger	47.5275323318123	25	0.00424649690033183
GCST90274844	DE	DE	TRANCE	Inverse variance weighted	47.5682220408187	26	0.00605844514746627
GCST90274845	DE	DE	TSLP	MR Egger	15.8541660311701	12	0.198007209956512
GCST90274845	DE	DE	TSLP	Inverse variance weighted	21.549535144285	13	0.0627466372002764
GCST90274846	DE	DE	TWEAK	MR Egger	21.3545469235921	24	0.617731614956749
GCST90274846	DE	DE	TWEAK	Inverse variance weighted	21.3786179910268	25	0.671319256961618
GCST90274847	DE	DE	uPA	MR Egger	23.1765099422895	19	0.22965677040555
GCST90274847	DE	DE	uPA	Inverse variance weighted	23.6085886106959	20	0.259907906308571
GCST90274848	DE	DE	VEGF-A	MR Egger	13.6150858583533	19	0.805649767044973
GCST90274848	DE	DE	VEGF-A	Inverse variance weighted	13.8644117738012	20	0.837303466861038
