# Supplementary material for: The Mediation of Circulating Inflammatory Proteins in the Causal Pathway From Immune Cells to Delirium
Source: Brain Behav. 2025 Sep 1;15(9):e70811. doi: 10.1002/brb3.70811 (PMC12402607; doi:10.1002/brb3.70811)
Supplement: Supplementary file 2 — Supplementary Tables [file BRB3-15-e70811-s002.zip › 原始数据/finndata_91inflammation_cytokines/mr.csv]

id.exposure	id.outcome	outcome	exposure	method	nsnp	b	se	pval	pve
GCST90274758	DE	DE	eIF4E-BP1	MR Egger	11	0.136587581115314	0.275619287405709	0.632075352908342	2.73487025985844
GCST90274758	DE	DE	eIF4E-BP1	Weighted median	11	0.130480036090909	0.126733944507183	0.303217207549101	2.73487025985844
GCST90274758	DE	DE	eIF4E-BP1	Inverse variance weighted	11	0.0376184476307077	0.106103721460639	0.722931166168896	2.73487025985844
GCST90274758	DE	DE	eIF4E-BP1	Simple mode	11	0.156090248276217	0.199334494697897	0.451739775357227	2.73487025985844
GCST90274758	DE	DE	eIF4E-BP1	Weighted mode	11	0.12332884979579	0.152546804574097	0.437633211172668	2.73487025985844
GCST90274759	DE	DE	ADA	MR Egger	13	0.0642808275156665	0.0554699248594824	0.271059865649284	4.14886711663155
GCST90274759	DE	DE	ADA	Weighted median	13	0.0315320357677245	0.0537733992691311	0.557615309810756	4.14886711663155
GCST90274759	DE	DE	ADA	Inverse variance weighted	13	0.0135981366819011	0.044483350548501	0.759840324117506	4.14886711663155
GCST90274759	DE	DE	ADA	Simple mode	13	0.0688113635287018	0.0960653716777515	0.487514249089086	4.14886711663155
GCST90274759	DE	DE	ADA	Weighted mode	13	0.0340753720507534	0.0481894229727849	0.492999950668183	4.14886711663155
GCST90274760	DE	DE	ARTN	MR Egger	17	0.058754806775419	0.208464521278113	0.781913210685943	3.38702663527953
GCST90274760	DE	DE	ARTN	Weighted median	17	0.0605540539514834	0.105595045930181	0.566336359097005	3.38702663527953
GCST90274760	DE	DE	ARTN	Inverse variance weighted	17	-0.0223661831786671	0.0815017753763123	0.783757481698862	3.38702663527953
GCST90274760	DE	DE	ARTN	Simple mode	17	0.132386410626923	0.186195803753259	0.487316770421707	3.38702663527953
GCST90274760	DE	DE	ARTN	Weighted mode	17	0.126593566668737	0.176404841682427	0.483331804826865	3.38702663527953
GCST90274761	DE	DE	AXIN-1	MR Egger	7	0.172267916243528	0.355534693108639	0.648487939151209	1.43996570066468
GCST90274761	DE	DE	AXIN-1	Weighted median	7	0.233674650403943	0.170947154144417	0.171643842390927	1.43996570066468
GCST90274761	DE	DE	AXIN-1	Inverse variance weighted	7	0.168439803813391	0.129588465829644	0.193667631538665	1.43996570066468
GCST90274761	DE	DE	AXIN-1	Simple mode	7	0.245346202133279	0.258071468171093	0.378468450707793	1.43996570066468
GCST90274761	DE	DE	AXIN-1	Weighted mode	7	0.242978674418028	0.242643647087864	0.355301906971312	1.43996570066468
GCST90274762	DE	DE	B-NGF	MR Egger	21	-0.0402212384116315	0.231413152104606	0.863855538379662	4.41463655995034
GCST90274762	DE	DE	B-NGF	Weighted median	21	0.0340962314473144	0.125790053369847	0.786347456124438	4.41463655995034
GCST90274762	DE	DE	B-NGF	Inverse variance weighted	21	0.13705694964548	0.0880592692666598	0.119608949250363	4.41463655995034
GCST90274762	DE	DE	B-NGF	Simple mode	21	-0.10826653849497	0.239952614701318	0.656699810399743	4.41463655995034
GCST90274762	DE	DE	B-NGF	Weighted mode	21	-0.133600516489824	0.210716397269039	0.533246518426771	4.41463655995034
GCST90274763	DE	DE	CASP8	MR Egger	12	0.213958327897394	0.161297813464486	0.214175863907908	2.82750294378328
GCST90274763	DE	DE	CASP8	Weighted median	12	0.0645374234964827	0.112536630686458	0.566320239097569	2.82750294378328
GCST90274763	DE	DE	CASP8	Inverse variance weighted	12	0.0371294076900174	0.0891943598075473	0.677208574402997	2.82750294378328
GCST90274763	DE	DE	CASP8	Simple mode	12	-0.0873797979563614	0.171061084799159	0.619579221592364	2.82750294378328
GCST90274763	DE	DE	CASP8	Weighted mode	12	0.0198602122568192	0.136572776592864	0.887010866022603	2.82750294378328
GCST90274764	DE	DE	CCL11	MR Egger	19	0.0220218662640244	0.13806833467881	0.875154840436171	5.13994812107564
GCST90274764	DE	DE	CCL11	Weighted median	19	0.0959668462304694	0.0990053760197921	0.332390817462159	5.13994812107564
GCST90274764	DE	DE	CCL11	Inverse variance weighted	19	0.109585532176864	0.0684229999532002	0.109246498650446	5.13994812107564
GCST90274764	DE	DE	CCL11	Simple mode	19	0.0337576760565361	0.161619217715189	0.836893918875075	5.13994812107564
GCST90274764	DE	DE	CCL11	Weighted mode	19	0.0847051093899847	0.0986749181068267	0.40194411886517	5.13994812107564
GCST90274765	DE	DE	CCL19	MR Egger	19	-0.0716235820126545	0.0918016794409642	0.446001552801356	5.09283510100701
GCST90274765	DE	DE	CCL19	Weighted median	19	-0.0743407923258926	0.0738075650549332	0.313826872624977	5.09283510100701
GCST90274765	DE	DE	CCL19	Inverse variance weighted	19	0.0237127681634691	0.0622485306291921	0.703250000854422	5.09283510100701
GCST90274765	DE	DE	CCL19	Simple mode	19	0.146083180180442	0.152789594128128	0.351684109075786	5.09283510100701
GCST90274765	DE	DE	CCL19	Weighted mode	19	-0.0716323260344724	0.0721682088820913	0.334073860777308	5.09283510100701
GCST90274766	DE	DE	CCL20	MR Egger	21	-0.289892077107479	0.206108483404812	0.175720745341397	4.64407795147972
GCST90274766	DE	DE	CCL20	Weighted median	21	-0.285036814982858	0.109968236464088	0.00954219253884524	4.64407795147972
GCST90274766	DE	DE	CCL20	Inverse variance weighted	21	-0.191295197233525	0.0806696535725306	0.0177237061594735	4.64407795147972
GCST90274766	DE	DE	CCL20	Simple mode	21	-0.365189292880687	0.179175869582859	0.0549775743645419	4.64407795147972
GCST90274766	DE	DE	CCL20	Weighted mode	21	-0.339378652507812	0.155925472558668	0.0416693752259535	4.64407795147972
GCST90274767	DE	DE	CCL23	MR Egger	22	-0.165091942903441	0.223068685038672	0.467842234987338	5.39575793607742
GCST90274767	DE	DE	CCL23	Weighted median	22	-0.0435150188039451	0.0624628293757623	0.486018963394331	5.39575793607742
GCST90274767	DE	DE	CCL23	Inverse variance weighted	22	0.0518090708719047	0.161583301538533	0.748487906686672	5.39575793607742
GCST90274767	DE	DE	CCL23	Simple mode	22	-0.120534689155253	0.144815281185105	0.414586026275488	5.39575793607742
GCST90274767	DE	DE	CCL23	Weighted mode	22	-0.0519657911934648	0.0616897272579443	0.40907057867921	5.39575793607742
GCST90274768	DE	DE	CCL25	MR Egger	22	-0.106735092742096	0.0718377830791514	0.152931087966092	6.34800253689612
GCST90274768	DE	DE	CCL25	Weighted median	22	-0.155276319324374	0.0545058578964048	0.00438843785110349	6.34800253689612
GCST90274768	DE	DE	CCL25	Inverse variance weighted	22	-0.0935360271113233	0.0444218462386531	0.0352363969619454	6.34800253689612
GCST90274768	DE	DE	CCL25	Simple mode	22	-0.202348036181907	0.130710575984248	0.136546576722308	6.34800253689612
GCST90274768	DE	DE	CCL25	Weighted mode	22	-0.147894983287842	0.054659385134704	0.0132397640542775	6.34800253689612
GCST90274769	DE	DE	CCL28	MR Egger	20	0.0791533740637479	0.183309967395602	0.671014169189628	4.34816757245336
GCST90274769	DE	DE	CCL28	Weighted median	20	0.0461666829090924	0.116234876611516	0.691231464896754	4.34816757245336
GCST90274769	DE	DE	CCL28	Inverse variance weighted	20	0.0386206995671661	0.0867931862664133	0.656338641037314	4.34816757245336
GCST90274769	DE	DE	CCL28	Simple mode	20	0.00762803034153969	0.188645364414513	0.9681675545615	4.34816757245336
GCST90274769	DE	DE	CCL28	Weighted mode	20	0.0463143758115456	0.184571183696683	0.804562192250323	4.34816757245336
GCST90274770	DE	DE	CCL4	MR Egger	18	-0.0545412528502893	0.0569896721256072	0.352786828722703	5.29286213102884
GCST90274770	DE	DE	CCL4	Weighted median	18	-0.0110381768304862	0.0483925888789064	0.819571274292213	5.29286213102884
GCST90274770	DE	DE	CCL4	Inverse variance weighted	18	0.00119567467515021	0.0389813485156602	0.975530328568096	5.29286213102884
GCST90274770	DE	DE	CCL4	Simple mode	18	0.0755509010389224	0.117069091647514	0.527313292978624	5.29286213102884
GCST90274770	DE	DE	CCL4	Weighted mode	18	-0.0107492961548643	0.043311378245977	0.806963317822754	5.29286213102884
GCST90274771	DE	DE	2B4	MR Egger	21	0.0582781184600901	0.138062347183258	0.677679419847182	5.39988009914562
GCST90274771	DE	DE	2B4	Weighted median	21	-0.00186479721637069	0.0935449636537096	0.984095409214291	5.39988009914562
GCST90274771	DE	DE	2B4	Inverse variance weighted	21	-0.0158330211337114	0.0639365156331116	0.804415592426005	5.39988009914562
GCST90274771	DE	DE	2B4	Simple mode	21	-0.240615496311331	0.177674591659696	0.190761645579612	5.39988009914562
GCST90274771	DE	DE	2B4	Weighted mode	21	0.0119204735498375	0.0901362097806137	0.89610836926331	5.39988009914562
GCST90274772	DE	DE	CD40L	MR Egger	15	-0.0867634048947901	0.0699281946263794	0.236623485250349	4.07166362472629
GCST90274772	DE	DE	CD40L	Weighted median	15	-0.0547330550323049	0.0561336060402215	0.32953561365677	4.07166362472629
GCST90274772	DE	DE	CD40L	Inverse variance weighted	15	-0.0257745429396626	0.0492204585206823	0.600518467066543	4.07166362472629
GCST90274772	DE	DE	CD40L	Simple mode	15	0.0750955020161332	0.138030439977936	0.594965890541261	4.07166362472629
GCST90274772	DE	DE	CD40L	Weighted mode	15	-0.0562398446187149	0.0579762450652902	0.348483304008169	4.07166362472629
GCST90274773	DE	DE	CD5	MR Egger	20	-0.00719480560220245	0.184774968044223	0.969368279776365	5.25061037973213
GCST90274773	DE	DE	CD5	Weighted median	20	0.116768419780181	0.0930001487656124	0.209271044100047	5.25061037973213
GCST90274773	DE	DE	CD5	Inverse variance weighted	20	0.0536490551115793	0.0664005267170504	0.419112867583106	5.25061037973213
GCST90274773	DE	DE	CD5	Simple mode	20	0.0954995294769594	0.15652278846878	0.549003211775211	5.25061037973213
GCST90274773	DE	DE	CD5	Weighted mode	20	0.124174933010759	0.125757402119012	0.335847030170658	5.25061037973213
GCST90274774	DE	DE	CD6	MR Egger	17	-0.076169938888406	0.071897609121958	0.306169799315268	5.04608467330143
GCST90274774	DE	DE	CD6	Weighted median	17	-0.0800045443670705	0.0493879372194162	0.105249301578702	5.04608467330143
GCST90274774	DE	DE	CD6	Inverse variance weighted	17	-0.0208123753851476	0.0502543931363892	0.678771273863432	5.04608467330143
GCST90274774	DE	DE	CD6	Simple mode	17	0.185231743117833	0.147505605243854	0.227231854983977	5.04608467330143
GCST90274774	DE	DE	CD6	Weighted mode	17	-0.0752452124664185	0.0491849842503137	0.145585389328605	5.04608467330143
GCST90274775	DE	DE	CDCP1	MR Egger	25	-0.15774555613217	0.110869238024084	0.168214689167015	6.82617099699871
GCST90274775	DE	DE	CDCP1	Weighted median	25	-0.117779851263038	0.0722024551542734	0.102838758253365	6.82617099699871
GCST90274775	DE	DE	CDCP1	Inverse variance weighted	25	-0.0496831547901782	0.0644960979616104	0.441105308436213	6.82617099699871
GCST90274775	DE	DE	CDCP1	Simple mode	25	-0.153864927253414	0.12580837986612	0.23319964498303	6.82617099699871
GCST90274775	DE	DE	CDCP1	Weighted mode	25	-0.118563206431328	0.0646738188103751	0.0791989659317605	6.82617099699871
GCST90274776	DE	DE	CSF1	MR Egger	16	-0.188819040341295	0.19399161124108	0.346904534634987	3.67572262469599
GCST90274776	DE	DE	CSF1	Weighted median	16	-0.144865838146706	0.111623760702897	0.194354463800129	3.67572262469599
GCST90274776	DE	DE	CSF1	Inverse variance weighted	16	-0.0940052235002495	0.077380165804258	0.224423656409655	3.67572262469599
GCST90274776	DE	DE	CSF1	Simple mode	16	-0.133540436836089	0.15540096937383	0.403684095942055	3.67572262469599
GCST90274776	DE	DE	CSF1	Weighted mode	16	-0.146132119965201	0.113748015665651	0.218382740800162	3.67572262469599
GCST90274777	DE	DE	CST5	MR Egger	31	0.0860052050448571	0.076803836322675	0.271986502976053	8.58457064952751
GCST90274777	DE	DE	CST5	Weighted median	31	0.0572250578642253	0.0608488261621116	0.346988645001884	8.58457064952751
GCST90274777	DE	DE	CST5	Inverse variance weighted	31	-0.0225029104705395	0.0516504776596865	0.663071301731492	8.58457064952751
GCST90274777	DE	DE	CST5	Simple mode	31	-0.0335597661909701	0.128024953737412	0.795009304705399	8.58457064952751
GCST90274777	DE	DE	CST5	Weighted mode	31	0.0551459517190405	0.0552574409411055	0.32626995062023	8.58457064952751
GCST90274778	DE	DE	CX3CL1	MR Egger	21	0.114866553018417	0.206296247292528	0.58416118853749	4.72083745330041
GCST90274778	DE	DE	CX3CL1	Weighted median	21	-0.00841743144851191	0.108187815960815	0.937984062969513	4.72083745330041
GCST90274778	DE	DE	CX3CL1	Inverse variance weighted	21	-0.0776072317194293	0.0793654083597525	0.328149968741721	4.72083745330041
GCST90274778	DE	DE	CX3CL1	Simple mode	21	0.0583774408650317	0.195515597936606	0.768339127488526	4.72083745330041
GCST90274778	DE	DE	CX3CL1	Weighted mode	21	0.0789241262768088	0.183559574622151	0.671818514600546	4.72083745330041
GCST90274779	DE	DE	CXCL1	MR Egger	8	0.104787369087224	0.11528784261502	0.398430217137065	2.18254020845839
GCST90274779	DE	DE	CXCL1	Weighted median	8	0.0776228555279889	0.0803928995959794	0.334272572596652	2.18254020845839
GCST90274779	DE	DE	CXCL1	Inverse variance weighted	8	0.0826638691090803	0.0725940356985631	0.254822321627524	2.18254020845839
GCST90274779	DE	DE	CXCL1	Simple mode	8	0.138013306461455	0.168795615034455	0.44050394007716	2.18254020845839
GCST90274779	DE	DE	CXCL1	Weighted mode	8	0.0854992962294391	0.0815996003562413	0.329559568142046	2.18254020845839
GCST90274780	DE	DE	CXCL10	MR Egger	23	-0.0275312917095415	0.131239811957324	0.835862381428243	5.78328834518437
GCST90274780	DE	DE	CXCL10	Weighted median	23	0.0242785741104296	0.0888558031811946	0.784672069083915	5.78328834518437
GCST90274780	DE	DE	CXCL10	Inverse variance weighted	23	-0.0305187377690872	0.0717507095331157	0.670585882305383	5.78328834518437
GCST90274780	DE	DE	CXCL10	Simple mode	23	0.0148923403993761	0.169753991517197	0.930885762442313	5.78328834518437
GCST90274780	DE	DE	CXCL10	Weighted mode	23	0.085079363341142	0.127319466066886	0.510934093464621	5.78328834518437
GCST90274781	DE	DE	CXCL11	MR Egger	21	0.0588790356013881	0.199824461250333	0.77145361863628	5.17737911112736
GCST90274781	DE	DE	CXCL11	Weighted median	21	0.0830694977574163	0.0991135842985917	0.401960928934051	5.17737911112736
GCST90274781	DE	DE	CXCL11	Inverse variance weighted	21	0.00372541009173326	0.074918526521693	0.960340615374951	5.17737911112736
GCST90274781	DE	DE	CXCL11	Simple mode	21	0.064141387833335	0.163224098563753	0.698502376278858	5.17737911112736
GCST90274781	DE	DE	CXCL11	Weighted mode	21	0.0959082004407295	0.098668937258378	0.342650528666891	5.17737911112736
GCST90274782	DE	DE	CXCL5	MR Egger	14	0.0227641150126754	0.078150687403121	0.775807087833137	4.5922611122018
GCST90274782	DE	DE	CXCL5	Weighted median	14	-0.000920552540564602	0.0595700090384487	0.987670550348504	4.5922611122018
GCST90274782	DE	DE	CXCL5	Inverse variance weighted	14	-0.00419062588061331	0.0498492694732237	0.933004001761767	4.5922611122018
GCST90274782	DE	DE	CXCL5	Simple mode	14	-0.10356330057602	0.110989397275162	0.367779993240913	4.5922611122018
GCST90274782	DE	DE	CXCL5	Weighted mode	14	-0.00115519318287793	0.0638827791683139	0.985847220161796	4.5922611122018
GCST90274783	DE	DE	CXCL6	MR Egger	10	-0.0812294883488745	0.0787784251732258	0.332650016916071	3.12412804813825
GCST90274783	DE	DE	CXCL6	Weighted median	10	-0.0314073180217347	0.0546060522768645	0.565181841662921	3.12412804813825
GCST90274783	DE	DE	CXCL6	Inverse variance weighted	10	-0.0149217021210471	0.0504375184586994	0.767348236205129	3.12412804813825
GCST90274783	DE	DE	CXCL6	Simple mode	10	-0.0144609725660427	0.132925439883646	0.915755890056685	3.12412804813825
GCST90274783	DE	DE	CXCL6	Weighted mode	10	-0.0287292814514266	0.0537608504387411	0.606018460455005	3.12412804813825
GCST90274784	DE	DE	CXCL9	MR Egger	20	-0.27552456816694	0.164765662036368	0.111772889141251	4.7751864749419
GCST90274784	DE	DE	CXCL9	Weighted median	20	0.0447004513993344	0.1005588166376	0.65666634003738	4.7751864749419
GCST90274784	DE	DE	CXCL9	Inverse variance weighted	20	0.0230361292755784	0.0701920852356748	0.742770282983646	4.7751864749419
GCST90274784	DE	DE	CXCL9	Simple mode	20	-0.0185332329593866	0.166454449320054	0.912513603081393	4.7751864749419
GCST90274784	DE	DE	CXCL9	Weighted mode	20	0.0405835519432356	0.134224471784911	0.765665821438282	4.7751864749419
GCST90274785	DE	DE	DNER	MR Egger	16	-0.0640393038550123	0.185980124470294	0.735712516671256	4.37049169313593
GCST90274785	DE	DE	DNER	Weighted median	16	-0.0274906407029991	0.0917173460655355	0.764381445214817	4.37049169313593
GCST90274785	DE	DE	DNER	Inverse variance weighted	16	-0.0798898789647182	0.0785608927216461	0.309193087303241	4.37049169313593
GCST90274785	DE	DE	DNER	Simple mode	16	9.60713646644962e-05	0.138782483595874	0.999456791670006	4.37049169313593
GCST90274785	DE	DE	DNER	Weighted mode	16	-0.0271538171476786	0.0878367222111073	0.761467732103019	4.37049169313593
GCST90274786	DE	DE	S100-A12	MR Egger	16	0.0515713025378508	0.165408978710999	0.75980208757215	3.83156376779685
GCST90274786	DE	DE	S100-A12	Weighted median	16	-0.18584092311402	0.112289790661846	0.0979221141844655	3.83156376779685
GCST90274786	DE	DE	S100-A12	Inverse variance weighted	16	-0.059228781394735	0.0797112198288886	0.457456274093136	3.83156376779685
GCST90274786	DE	DE	S100-A12	Simple mode	16	0.179455371527811	0.232088048878908	0.451405337982966	3.83156376779685
GCST90274786	DE	DE	S100-A12	Weighted mode	16	-0.259524062350404	0.131295429327501	0.0667659530386567	3.83156376779685
GCST90274787	DE	DE	FGF19	MR Egger	21	-0.0271122985068929	0.159019294936414	0.866421830770883	4.95000402323171
GCST90274787	DE	DE	FGF19	Weighted median	21	-0.00989275410828644	0.0978748566144089	0.919490493839847	4.95000402323171
GCST90274787	DE	DE	FGF19	Inverse variance weighted	21	0.0376241345058962	0.0652047164474383	0.563928959528746	4.95000402323171
GCST90274787	DE	DE	FGF19	Simple mode	21	0.0242402152165654	0.165170887472805	0.884791990269692	4.95000402323171
GCST90274787	DE	DE	FGF19	Weighted mode	21	0.00958812298287004	0.106030504619244	0.928846649694438	4.95000402323171
GCST90274788	DE	DE	FGF21	MR Egger	14	0.0542080986225903	0.181997861312477	0.770911354699144	4.01136258227299
GCST90274788	DE	DE	FGF21	Weighted median	14	-0.00858256196898427	0.0961440485488985	0.92886913110215	4.01136258227299
GCST90274788	DE	DE	FGF21	Inverse variance weighted	14	-0.0047126639047576	0.0742846572339681	0.94941565094215	4.01136258227299
GCST90274788	DE	DE	FGF21	Simple mode	14	-0.0348165125994713	0.155933372930186	0.826789244855996	4.01136258227299
GCST90274788	DE	DE	FGF21	Weighted mode	14	-0.0348165125994713	0.0983632858175218	0.729044856178681	4.01136258227299
GCST90274789	DE	DE	FGF23	MR Egger	15	0.373104128635516	0.274798710197167	0.197648435975017	3.47294242564409
GCST90274789	DE	DE	FGF23	Weighted median	15	-0.0372000038285441	0.124303897626142	0.76473664278568	3.47294242564409
GCST90274789	DE	DE	FGF23	Inverse variance weighted	15	-0.0407659199788873	0.0910091231408011	0.654202103109268	3.47294242564409
GCST90274789	DE	DE	FGF23	Simple mode	15	0.020244044345608	0.215701313452271	0.926556510219948	3.47294242564409
GCST90274789	DE	DE	FGF23	Weighted mode	15	0.0307127359417911	0.175071091681033	0.863253729304129	3.47294242564409
GCST90274790	DE	DE	FGF5	MR Egger	23	0.0215032903903378	0.0620997046594352	0.732584819298342	5.69725437448662
GCST90274790	DE	DE	FGF5	Weighted median	23	0.000927790087755607	0.0476310803541642	0.984459252827078	5.69725437448662
GCST90274790	DE	DE	FGF5	Inverse variance weighted	23	-0.0353740119649757	0.0408731044362573	0.386786696977824	5.69725437448662
GCST90274790	DE	DE	FGF5	Simple mode	23	-0.0119642190438194	0.126045097635455	0.925237519267864	5.69725437448662
GCST90274790	DE	DE	FGF5	Weighted mode	23	-0.00779092796275771	0.0468135956733031	0.869342994562597	5.69725437448662
GCST90274791	DE	DE	FLT3LG	MR Egger	27	0.148891782508509	0.0868299207141241	0.0987629862696131	7.25249776152523
GCST90274791	DE	DE	FLT3LG	Weighted median	27	0.12597994661452	0.078015199431132	0.106351229327644	7.25249776152523
GCST90274791	DE	DE	FLT3LG	Inverse variance weighted	27	0.00924281827924424	0.0530545421132514	0.861697664357101	7.25249776152523
GCST90274791	DE	DE	FLT3LG	Simple mode	27	0.178537072918268	0.174184066662047	0.314809966353671	7.25249776152523
GCST90274791	DE	DE	FLT3LG	Weighted mode	27	0.146828016461765	0.0817838753289175	0.0842366617961148	7.25249776152523
GCST90274792	DE	DE	GDNF	MR Egger	12	-0.0325473757964935	0.124197367466038	0.798592955109924	3.33576421940799
GCST90274792	DE	DE	GDNF	Weighted median	12	-0.0489447383287903	0.0971018058459327	0.614222094204633	3.33576421940799
GCST90274792	DE	DE	GDNF	Inverse variance weighted	12	0.0387764080353871	0.0732053591952673	0.596324407007927	3.33576421940799
GCST90274792	DE	DE	GDNF	Simple mode	12	0.0353759220827059	0.17935709884358	0.847239014570463	3.33576421940799
GCST90274792	DE	DE	GDNF	Weighted mode	12	-0.036499535550984	0.0969926019809383	0.713841792061914	3.33576421940799
GCST90274793	DE	DE	HGF	MR Egger	16	0.121493160865516	0.201821400197217	0.556809292398522	3.79332618140942
GCST90274793	DE	DE	HGF	Weighted median	16	0.136667351801224	0.115042690292359	0.234844931208365	3.79332618140942
GCST90274793	DE	DE	HGF	Inverse variance weighted	16	0.033031346758157	0.0888701593060855	0.710130397459677	3.79332618140942
GCST90274793	DE	DE	HGF	Simple mode	16	0.179488704951759	0.176036708272964	0.324077933183799	3.79332618140942
GCST90274793	DE	DE	HGF	Weighted mode	16	0.17479815323271	0.158870209557974	0.288564306465138	3.79332618140942
GCST90274794	DE	DE	IFNG	MR Egger	10	-0.0211840887669419	0.1738157380997	0.906002518440202	2.11227921359217
GCST90274794	DE	DE	IFNG	Weighted median	10	0.055954171675908	0.136238053186499	0.681286050099644	2.11227921359217
GCST90274794	DE	DE	IFNG	Inverse variance weighted	10	0.00929013268538801	0.0987707385169481	0.925063448995755	2.11227921359217
GCST90274794	DE	DE	IFNG	Simple mode	10	0.2029846594084	0.209033262883225	0.356888881691082	2.11227921359217
GCST90274794	DE	DE	IFNG	Weighted mode	10	0.172791051619996	0.198968076111983	0.407716365233999	2.11227921359217
GCST90274795	DE	DE	IL-10	MR Egger	18	-0.142021193210591	0.154616864461598	0.371978324781986	4.3227255833337
GCST90274795	DE	DE	IL-10	Weighted median	18	-0.0659648283460128	0.0977150050591424	0.499628952788965	4.3227255833337
GCST90274795	DE	DE	IL-10	Inverse variance weighted	18	-0.0654090978826865	0.0731284382598954	0.371085805267443	4.3227255833337
GCST90274795	DE	DE	IL-10	Simple mode	18	0.135653848567743	0.148116676218927	0.372550905020542	4.3227255833337
GCST90274795	DE	DE	IL-10	Weighted mode	18	-0.0573919372839069	0.104240151889853	0.589088146378872	4.3227255833337
GCST90274796	DE	DE	IL-10RA	MR Egger	10	0.125411730416412	0.141152954635622	0.400206790544195	1.99214050496665
GCST90274796	DE	DE	IL-10RA	Weighted median	10	-0.018779176002893	0.119542516532619	0.875172322628457	1.99214050496665
GCST90274796	DE	DE	IL-10RA	Inverse variance weighted	10	-0.0251503161541711	0.0920406450103877	0.78465929444206	1.99214050496665
GCST90274796	DE	DE	IL-10RA	Simple mode	10	0.0847363709894033	0.192025545863795	0.669423644350573	1.99214050496665
GCST90274796	DE	DE	IL-10RA	Weighted mode	10	-0.0111124104315206	0.147471537320172	0.941582296490356	1.99214050496665
GCST90274797	DE	DE	IL-10RB	MR Egger	18	-0.0320587531211593	0.086505249177325	0.715796900122176	4.52730888990148
GCST90274797	DE	DE	IL-10RB	Weighted median	18	0.0240194376575203	0.0491896685344233	0.625335597606905	4.52730888990148
GCST90274797	DE	DE	IL-10RB	Inverse variance weighted	18	0.0122019637346344	0.0584985512616893	0.834771641805731	4.52730888990148
GCST90274797	DE	DE	IL-10RB	Simple mode	18	-0.0724679122885479	0.145033538003199	0.623717474578793	4.52730888990148
GCST90274797	DE	DE	IL-10RB	Weighted mode	18	0.0129695352422472	0.0491837704795791	0.795184427003917	4.52730888990148
GCST90274798	DE	DE	IL-12B	MR Egger	28	-0.0405304945668145	0.0593177985129363	0.500475827976677	8.8391448671017
GCST90274798	DE	DE	IL-12B	Weighted median	28	0.0107574027097209	0.0463639266335141	0.816521735203631	8.8391448671017
GCST90274798	DE	DE	IL-12B	Inverse variance weighted	28	0.00207916557094013	0.0377608982555925	0.956089597434467	8.8391448671017
GCST90274798	DE	DE	IL-12B	Simple mode	28	0.0490429177820815	0.146060831490364	0.739639221059489	8.8391448671017
GCST90274798	DE	DE	IL-12B	Weighted mode	28	-0.000609701508664351	0.050371010028876	0.990431467266311	8.8391448671017
GCST90274799	DE	DE	IL-13	MR Egger	11	-0.29602476108701	0.171057260077388	0.117581751250423	2.27848460928066
GCST90274799	DE	DE	IL-13	Weighted median	11	-0.115510200951504	0.119343594542259	0.3331046275117	2.27848460928066
GCST90274799	DE	DE	IL-13	Inverse variance weighted	11	-0.11304444280582	0.084318128005323	0.180021231390417	2.27848460928066
GCST90274799	DE	DE	IL-13	Simple mode	11	-0.149062691372065	0.207967244043438	0.489923596438376	2.27848460928066
GCST90274799	DE	DE	IL-13	Weighted mode	11	-0.131276668501702	0.191844391848527	0.509340748599752	2.27848460928066
GCST90274800	DE	DE	IL-15RA	MR Egger	12	0.0651895645929379	0.0813563837986884	0.44159045050103	3.66031577453149
GCST90274800	DE	DE	IL-15RA	Weighted median	12	0.0470228084515579	0.0551684307520556	0.394019897709674	3.66031577453149
GCST90274800	DE	DE	IL-15RA	Inverse variance weighted	12	0.0341774589343808	0.0471027439796874	0.468087823838934	3.66031577453149
GCST90274800	DE	DE	IL-15RA	Simple mode	12	-0.0579032363554806	0.116270738213824	0.628287730027694	3.66031577453149
GCST90274800	DE	DE	IL-15RA	Weighted mode	12	0.05322274203391	0.0563341656116918	0.365067050312653	3.66031577453149
GCST90274801	DE	DE	IL-17A	MR Egger	12	-0.259106679367028	0.250247569686082	0.324870892989312	2.39429834862555
GCST90274801	DE	DE	IL-17A	Weighted median	12	0.0842602329588152	0.13121678736242	0.520778896426397	2.39429834862555
GCST90274801	DE	DE	IL-17A	Inverse variance weighted	12	-0.0102974205932891	0.096227164143824	0.914779795312507	2.39429834862555
GCST90274801	DE	DE	IL-17A	Simple mode	12	0.233425767075199	0.227150873631678	0.326193645698447	2.39429834862555
GCST90274801	DE	DE	IL-17A	Weighted mode	12	0.225302646276162	0.222394824060044	0.332789669879423	2.39429834862555
GCST90274802	DE	DE	IL-17C	MR Egger	17	0.21895960911205	0.310121397703023	0.490981772151364	3.60601575500662
GCST90274802	DE	DE	IL-17C	Weighted median	17	0.0983427936459721	0.118553644506074	0.406809392097914	3.60601575500662
GCST90274802	DE	DE	IL-17C	Inverse variance weighted	17	0.0616473551195363	0.098359480529934	0.530819452583016	3.60601575500662
GCST90274802	DE	DE	IL-17C	Simple mode	17	0.339495899230221	0.203786643676981	0.115179940765119	3.60601575500662
GCST90274802	DE	DE	IL-17C	Weighted mode	17	0.0589806362829028	0.1845443737961	0.753405727148079	3.60601575500662
GCST90274803	DE	DE	IL-18	MR Egger	21	-0.119387497608769	0.126597507878366	0.357494377434963	5.47880387031581
GCST90274803	DE	DE	IL-18	Weighted median	21	-0.0232398984426958	0.0833833050450879	0.780466122070982	5.47880387031581
GCST90274803	DE	DE	IL-18	Inverse variance weighted	21	-0.0622688159604787	0.0590261597136699	0.29145463388997	5.47880387031581
GCST90274803	DE	DE	IL-18	Simple mode	21	-0.0881673766260966	0.151555566899112	0.567235482029043	5.47880387031581
GCST90274803	DE	DE	IL-18	Weighted mode	21	0.00247986356875662	0.0845489249887961	0.976891702165884	5.47880387031581
GCST90274804	DE	DE	IL-18R1	MR Egger	22	-0.0618907332666299	0.0548429632184882	0.272460993088339	6.88912075269979
GCST90274804	DE	DE	IL-18R1	Weighted median	22	-0.00366046078246489	0.0445178893624246	0.934468198574158	6.88912075269979
GCST90274804	DE	DE	IL-18R1	Inverse variance weighted	22	0.0212204301013082	0.0382290889329959	0.57883587326414	6.88912075269979
GCST90274804	DE	DE	IL-18R1	Simple mode	22	0.00816879079617827	0.112834243912695	0.942971568760155	6.88912075269979
GCST90274804	DE	DE	IL-18R1	Weighted mode	22	-0.00348195753720759	0.0419538602264469	0.934641607755845	6.88912075269979
GCST90274805	DE	DE	IL-1A	MR Egger	12	0.0525983106533644	0.195550311316752	0.793416215502479	2.83585128772891
GCST90274805	DE	DE	IL-1A	Weighted median	12	0.122496468850502	0.121120185214163	0.311842743089141	2.83585128772891
GCST90274805	DE	DE	IL-1A	Inverse variance weighted	12	0.03485766747532	0.0958022627171308	0.715969912733097	2.83585128772891
GCST90274805	DE	DE	IL-1A	Simple mode	12	0.173965927320186	0.185735597990641	0.369056294238942	2.83585128772891
GCST90274805	DE	DE	IL-1A	Weighted mode	12	0.142176875781248	0.14383302727856	0.344159748045728	2.83585128772891
GCST90274806	DE	DE	IL-2	MR Egger	15	0.0835817061830355	0.22282104923307	0.713629606961045	2.96635104283535
GCST90274806	DE	DE	IL-2	Weighted median	15	0.0357515648719917	0.109088020949838	0.743114794040179	2.96635104283535
GCST90274806	DE	DE	IL-2	Inverse variance weighted	15	-0.013891872422767	0.0847252390148101	0.869759638909561	2.96635104283535
GCST90274806	DE	DE	IL-2	Simple mode	15	0.0627584785474252	0.173762653978973	0.723361816457412	2.96635104283535
GCST90274806	DE	DE	IL-2	Weighted mode	15	0.0832220918837545	0.162001104180238	0.615464219742083	2.96635104283535
GCST90274807	DE	DE	IL-20	MR Egger	10	0.170542259606332	0.28309084798427	0.56356997563736	2.03184897281492
GCST90274807	DE	DE	IL-20	Weighted median	10	0.0452689177048358	0.148579940394698	0.760612029131342	2.03184897281492
GCST90274807	DE	DE	IL-20	Inverse variance weighted	10	0.0922420781880876	0.121114871929588	0.44629388628278	2.03184897281492
GCST90274807	DE	DE	IL-20	Simple mode	10	0.0396625622223226	0.2068543456097	0.852200918338688	2.03184897281492
GCST90274807	DE	DE	IL-20	Weighted mode	10	0.0535857701758264	0.17943701338952	0.772000507988951	2.03184897281492
GCST90274808	DE	DE	IL-20RA	MR Egger	11	0.191118034571796	0.194276328297165	0.350946837281213	2.23875545894472
GCST90274808	DE	DE	IL-20RA	Weighted median	11	0.0603741039122084	0.124778572484414	0.628492374992697	2.23875545894472
GCST90274808	DE	DE	IL-20RA	Inverse variance weighted	11	0.131202824526362	0.0926131325279667	0.156577606321197	2.23875545894472
GCST90274808	DE	DE	IL-20RA	Simple mode	11	0.0686658984821773	0.191543819548947	0.727431634991249	2.23875545894472
GCST90274808	DE	DE	IL-20RA	Weighted mode	11	0.0605598452420115	0.144944030067862	0.6849118306147	2.23875545894472
GCST90274809	DE	DE	IL-22RA1	MR Egger	11	-0.0442435399450952	0.270098582841628	0.873504060213333	2.17259676361076
GCST90274809	DE	DE	IL-22RA1	Weighted median	11	-0.100825243637291	0.167738834960402	0.547783587880693	2.17259676361076
GCST90274809	DE	DE	IL-22RA1	Inverse variance weighted	11	-0.170963810667947	0.138017527933557	0.21545259556348	2.17259676361076
GCST90274809	DE	DE	IL-22RA1	Simple mode	11	-0.320762678519244	0.272929090318764	0.267114586626356	2.17259676361076
GCST90274809	DE	DE	IL-22RA1	Weighted mode	11	0.0390905641407875	0.243204832979133	0.875505879551439	2.17259676361076
GCST90274810	DE	DE	IL-24	MR Egger	10	0.15373207630801	0.318867166449207	0.642634834991462	1.97880745703455
GCST90274810	DE	DE	IL-24	Weighted median	10	-0.155689518256862	0.173145333843875	0.368554647767053	1.97880745703455
GCST90274810	DE	DE	IL-24	Inverse variance weighted	10	-0.121181996772329	0.132829320165537	0.361603651115976	1.97880745703455
GCST90274810	DE	DE	IL-24	Simple mode	10	-0.147332942283114	0.2880519917807	0.621326603679832	1.97880745703455
GCST90274810	DE	DE	IL-24	Weighted mode	10	-0.141450464812169	0.24501569420931	0.577882733921202	1.97880745703455
GCST90274811	DE	DE	IL-2RB	MR Egger	12	-0.0687897531895371	0.223368521249326	0.764427685291831	2.38946186247588
GCST90274811	DE	DE	IL-2RB	Weighted median	12	-0.0591103416246171	0.146191764473331	0.685966921716546	2.38946186247588
GCST90274811	DE	DE	IL-2RB	Inverse variance weighted	12	-0.144591670337793	0.106311261052047	0.173805054542883	2.38946186247588
GCST90274811	DE	DE	IL-2RB	Simple mode	12	-0.137325003805033	0.241787482768085	0.581471514514819	2.38946186247588
GCST90274811	DE	DE	IL-2RB	Weighted mode	12	-0.061127265474586	0.219268905751687	0.78558669725415	2.38946186247588
GCST90274812	DE	DE	IL-33	MR Egger	11	0.124196843475195	0.242370193804332	0.620690706670401	2.15295275026117
GCST90274812	DE	DE	IL-33	Weighted median	11	0.103202253860511	0.126582255091666	0.414901778412231	2.15295275026117
GCST90274812	DE	DE	IL-33	Inverse variance weighted	11	0.149193581816574	0.0940170792668375	0.11254040594023	2.15295275026117
GCST90274812	DE	DE	IL-33	Simple mode	11	0.0529456039468703	0.18031254685102	0.775042595068723	2.15295275026117
GCST90274812	DE	DE	IL-33	Weighted mode	11	0.0674099139998222	0.178093460219902	0.712964422095961	2.15295275026117
GCST90274813	DE	DE	IL-4	MR Egger	9	0.180735805247442	0.272276937072073	0.528071579448145	1.81857378804198
GCST90274813	DE	DE	IL-4	Weighted median	9	0.137086765926872	0.145185762511173	0.34505911877796	1.81857378804198
GCST90274813	DE	DE	IL-4	Inverse variance weighted	9	0.110468496652765	0.108245972209242	0.307476141360431	1.81857378804198
GCST90274813	DE	DE	IL-4	Simple mode	9	0.139765556555055	0.229170548634411	0.558864693838522	1.81857378804198
GCST90274813	DE	DE	IL-4	Weighted mode	9	0.149366654715477	0.24268991182881	0.555349183127368	1.81857378804198
GCST90274814	DE	DE	IL-5	MR Egger	11	-0.0312897994006666	0.175722539961015	0.862616445229019	2.20396981669836
GCST90274814	DE	DE	IL-5	Weighted median	11	-0.205085406288953	0.129922970414835	0.114447258938265	2.20396981669836
GCST90274814	DE	DE	IL-5	Inverse variance weighted	11	-0.174688246735198	0.0931406180216533	0.0607195166307564	2.20396981669836
GCST90274814	DE	DE	IL-5	Simple mode	11	-0.230944103018984	0.193005470444093	0.259073351434216	2.20396981669836
GCST90274814	DE	DE	IL-5	Weighted mode	11	-0.210656477197064	0.153004980882349	0.198614595088988	2.20396981669836
GCST90274815	DE	DE	IL-6	MR Egger	8	-0.195638374996771	0.273425274607618	0.501176537347744	2.09279655074929
GCST90274815	DE	DE	IL-6	Weighted median	8	-0.227998668472379	0.134744317598445	0.0906300088024398	2.09279655074929
GCST90274815	DE	DE	IL-6	Inverse variance weighted	8	-0.163045906716652	0.128940038144829	0.206047203211144	2.09279655074929
GCST90274815	DE	DE	IL-6	Simple mode	8	-0.264293232500427	0.231130333566358	0.290432789855033	2.09279655074929
GCST90274815	DE	DE	IL-6	Weighted mode	8	-0.249561482969285	0.144124849213897	0.126960288827354	2.09279655074929
GCST90274816	DE	DE	IL-7	MR Egger	12	0.501265615378823	0.346455016908295	0.178549781127116	2.42391673314776
GCST90274816	DE	DE	IL-7	Weighted median	12	0.0729888889397415	0.1543523606699	0.636304597375919	2.42391673314776
GCST90274816	DE	DE	IL-7	Inverse variance weighted	12	0.108187955320076	0.110741691928129	0.328599005839768	2.42391673314776
GCST90274816	DE	DE	IL-7	Simple mode	12	-0.0228726186988412	0.262231471100443	0.932061806361426	2.42391673314776
GCST90274816	DE	DE	IL-7	Weighted mode	12	-0.171827828477003	0.274628578827523	0.544291920654181	2.42391673314776
GCST90274817	DE	DE	IL-8	MR Egger	16	0.0533741585403996	0.180168665125372	0.771391651315588	3.5174507829635
GCST90274817	DE	DE	IL-8	Weighted median	16	0.0397516234510891	0.122131383428963	0.74481595342802	3.5174507829635
GCST90274817	DE	DE	IL-8	Inverse variance weighted	16	0.0403927161233996	0.0888196189517124	0.649272949050046	3.5174507829635
GCST90274817	DE	DE	IL-8	Simple mode	16	-0.0673768299925055	0.182623432653744	0.717329180682658	3.5174507829635
GCST90274817	DE	DE	IL-8	Weighted mode	16	0.0256603904615963	0.146459644435035	0.863262061076405	3.5174507829635
GCST90274818	DE	DE	LAP(TGF-B1)	MR Egger	19	0.173969828658688	0.122499708182307	0.173639662666821	4.47910389653896
GCST90274818	DE	DE	LAP(TGF-B1)	Weighted median	19	0.166907871358188	0.110298953712804	0.130220819034294	4.47910389653896
GCST90274818	DE	DE	LAP(TGF-B1)	Inverse variance weighted	19	0.177326613498056	0.0712297030683468	0.0127921566008726	4.47910389653896
GCST90274818	DE	DE	LAP(TGF-B1)	Simple mode	19	0.0705737652129901	0.179115074789584	0.698199782263938	4.47910389653896
GCST90274818	DE	DE	LAP(TGF-B1)	Weighted mode	19	0.158798301364651	0.118640622713088	0.197401696975731	4.47910389653896
GCST90274819	DE	DE	LIF	MR Egger	11	-0.0284590881731515	0.218077947005881	0.899041502796966	2.16141034609985
GCST90274819	DE	DE	LIF	Weighted median	11	-0.117965388007359	0.137557207155756	0.391128123899504	2.16141034609985
GCST90274819	DE	DE	LIF	Inverse variance weighted	11	-0.0704689144737974	0.102746121688815	0.492804714023744	2.16141034609985
GCST90274819	DE	DE	LIF	Simple mode	11	-0.108779123810135	0.209559826141437	0.614995169351278	2.16141034609985
GCST90274819	DE	DE	LIF	Weighted mode	11	-0.114672098182439	0.184230587513143	0.547583740255926	2.16141034609985
GCST90274820	DE	DE	LIFR	MR Egger	15	-0.112685304523568	0.113372022543725	0.338391952010568	3.76904026238115
GCST90274820	DE	DE	LIFR	Weighted median	15	-0.0967191964810083	0.0802857618266491	0.228324238606743	3.76904026238115
GCST90274820	DE	DE	LIFR	Inverse variance weighted	15	-0.0835846297378166	0.0595470958937063	0.160416351122138	3.76904026238115
GCST90274820	DE	DE	LIFR	Simple mode	15	-0.0384593020522003	0.1342452367672	0.778702240941752	3.76904026238115
GCST90274820	DE	DE	LIFR	Weighted mode	15	-0.0882071017699851	0.0841084487937759	0.312070151791807	3.76904026238115
GCST90274821	DE	DE	MCP-1	MR Egger	22	0.146913708411948	0.094299161895757	0.134928048019293	5.73458724958377
GCST90274821	DE	DE	MCP-1	Weighted median	22	0.0161263578729911	0.0702789864952236	0.818509840445386	5.73458724958377
GCST90274821	DE	DE	MCP-1	Inverse variance weighted	22	0.0719355746819136	0.0550697856352416	0.191463435717717	5.73458724958377
GCST90274821	DE	DE	MCP-1	Simple mode	22	0.0707833702424336	0.107716682749976	0.518238086678966	5.73458724958377
GCST90274821	DE	DE	MCP-1	Weighted mode	22	0.0515073784643418	0.075897814120214	0.504776041655104	5.73458724958377
GCST90274822	DE	DE	MCP-2	MR Egger	28	-0.083777766807817	0.0397751990506087	0.0449860547256059	9.55539767969787
GCST90274822	DE	DE	MCP-2	Weighted median	28	-0.0691332368048851	0.0460206071205501	0.13303940159326	9.55539767969787
GCST90274822	DE	DE	MCP-2	Inverse variance weighted	28	-0.0589509163335072	0.0310240574654484	0.0574110969253038	9.55539767969787
GCST90274822	DE	DE	MCP-2	Simple mode	28	-0.104408374530374	0.0754343446761147	0.177664081169747	9.55539767969787
GCST90274822	DE	DE	MCP-2	Weighted mode	28	-0.0695220963913449	0.04142865366618	0.104864153692048	9.55539767969787
GCST90274823	DE	DE	MCP-3	MR Egger	17	0.107028302112624	0.143980343172855	0.468751615650978	4.23962820395307
GCST90274823	DE	DE	MCP-3	Weighted median	17	0.0831494037554729	0.0930010197293865	0.371284542648431	4.23962820395307
GCST90274823	DE	DE	MCP-3	Inverse variance weighted	17	0.0975058285754672	0.0673623421283711	0.147761762876349	4.23962820395307
GCST90274823	DE	DE	MCP-3	Simple mode	17	0.057691494740197	0.135721387600474	0.676445062730952	4.23962820395307
GCST90274823	DE	DE	MCP-3	Weighted mode	17	0.0703209287385683	0.108407751134339	0.525752857714408	4.23962820395307
GCST90274824	DE	DE	MCP-4	MR Egger	18	-0.0585810052840291	0.107766732313663	0.594216880650741	5.92452046864141
GCST90274824	DE	DE	MCP-4	Weighted median	18	0.0279078887796333	0.0701883031958139	0.690914352649059	5.92452046864141
GCST90274824	DE	DE	MCP-4	Inverse variance weighted	18	0.0563916978293978	0.0535320876368694	0.292149174488966	5.92452046864141
GCST90274824	DE	DE	MCP-4	Simple mode	18	-0.00548922081711645	0.103096648394272	0.958158620898896	5.92452046864141
GCST90274824	DE	DE	MCP-4	Weighted mode	18	0.0189115620495783	0.0781402290365524	0.811659490216805	5.92452046864141
GCST90274825	DE	DE	MIP-1a	MR Egger	13	-0.0633633763135298	0.0921763181307942	0.506056594251069	3.90003641032005
GCST90274825	DE	DE	MIP-1a	Weighted median	13	0.0370397404053752	0.065913751190232	0.574155172488948	3.90003641032005
GCST90274825	DE	DE	MIP-1a	Inverse variance weighted	13	-0.012799147098984	0.0564031074692166	0.820483827468429	3.90003641032005
GCST90274825	DE	DE	MIP-1a	Simple mode	13	0.0960788975058025	0.140023721581055	0.505653099787314	3.90003641032005
GCST90274825	DE	DE	MIP-1a	Weighted mode	13	0.0462354050391922	0.0673570476066511	0.505494232691454	3.90003641032005
GCST90274826	DE	DE	MMP-1	MR Egger	16	-0.0206379943248277	0.131116912354272	0.877176021269344	4.43346487582351
GCST90274826	DE	DE	MMP-1	Weighted median	16	0.00405891073347803	0.101023000380285	0.967951148862402	4.43346487582351
GCST90274826	DE	DE	MMP-1	Inverse variance weighted	16	0.0360058082601131	0.0716634794709856	0.615365804239234	4.43346487582351
GCST90274826	DE	DE	MMP-1	Simple mode	16	0.0247029497570349	0.144436785211945	0.866486326571212	4.43346487582351
GCST90274826	DE	DE	MMP-1	Weighted mode	16	-0.00729681365137635	0.102544173861426	0.944212273653364	4.43346487582351
GCST90274827	DE	DE	MMP-10	MR Egger	14	-0.00383039025408139	0.104109885847008	0.971255975839901	4.40049225414481
GCST90274827	DE	DE	MMP-10	Weighted median	14	-0.0286209692907767	0.0849945747134399	0.736313827642042	4.40049225414481
GCST90274827	DE	DE	MMP-10	Inverse variance weighted	14	0.00145153772793417	0.0659775906963615	0.982447583970927	4.40049225414481
GCST90274827	DE	DE	MMP-10	Simple mode	14	-0.105326956125018	0.122543341621791	0.405631615318866	4.40049225414481
GCST90274827	DE	DE	MMP-10	Weighted mode	14	-0.0409413742266289	0.0879136983915952	0.649136432805077	4.40049225414481
GCST90274828	DE	DE	NRTN	MR Egger	14	0.0974488320723403	0.135427914966907	0.48557299818777	2.78266675103371
GCST90274828	DE	DE	NRTN	Weighted median	14	0.121060927955087	0.099582173398257	0.224103511109875	2.78266675103371
GCST90274828	DE	DE	NRTN	Inverse variance weighted	14	0.0915828168187423	0.0755018827367909	0.225134716969504	2.78266675103371
GCST90274828	DE	DE	NRTN	Simple mode	14	0.250216177507479	0.154575114620594	0.129498426741429	2.78266675103371
GCST90274828	DE	DE	NRTN	Weighted mode	14	0.207764899358376	0.134001446459967	0.145024602210034	2.78266675103371
GCST90274829	DE	DE	NT-3	MR Egger	17	-0.146722608454498	0.196858157921271	0.467596324827728	3.51048373651357
GCST90274829	DE	DE	NT-3	Weighted median	17	-0.0149127558669308	0.12304378402664	0.903533594557402	3.51048373651357
GCST90274829	DE	DE	NT-3	Inverse variance weighted	17	-0.0540964842693172	0.0873499569251017	0.535713798385699	3.51048373651357
GCST90274829	DE	DE	NT-3	Simple mode	17	0.027629974161316	0.218597033472465	0.900992541792423	3.51048373651357
GCST90274829	DE	DE	NT-3	Weighted mode	17	0.0323779231482648	0.20604155812021	0.877098310656885	3.51048373651357
GCST90274830	DE	DE	OPG	MR Egger	18	-0.220340080342256	0.146952399185298	0.153242349494054	4.81735181753004
GCST90274830	DE	DE	OPG	Weighted median	18	-0.140727243995886	0.0990652936036277	0.155447502143103	4.81735181753004
GCST90274830	DE	DE	OPG	Inverse variance weighted	18	-0.021433005013347	0.0711443214243507	0.763215524911159	4.81735181753004
GCST90274830	DE	DE	OPG	Simple mode	18	-0.0495262989104919	0.173493053039591	0.778736378923673	4.81735181753004
GCST90274830	DE	DE	OPG	Weighted mode	18	-0.148663908723947	0.100118008154205	0.155880573616353	4.81735181753004
GCST90274831	DE	DE	OSM	MR Egger	15	-0.0428033433857699	0.193200548937612	0.828107312007612	3.6147370147899
GCST90274831	DE	DE	OSM	Weighted median	15	0.0644633370406689	0.115337321298936	0.576222228337395	3.6147370147899
GCST90274831	DE	DE	OSM	Inverse variance weighted	15	0.0429299533483402	0.0866049055566371	0.620106888317593	3.6147370147899
GCST90274831	DE	DE	OSM	Simple mode	15	-0.0523208058689837	0.181456970546464	0.777313457836987	3.6147370147899
GCST90274831	DE	DE	OSM	Weighted mode	15	-0.0220757563009037	0.145082459752975	0.881231754422085	3.6147370147899
GCST90274832	DE	DE	PDL1	MR Egger	14	0.132495933601965	0.243872891085427	0.596871970380178	3.29711015635099
GCST90274832	DE	DE	PDL1	Weighted median	14	-0.127719078797578	0.128713269327686	0.321062942488546	3.29711015635099
GCST90274832	DE	DE	PDL1	Inverse variance weighted	14	-0.027672423926404	0.0968201424867791	0.775021599601612	3.29711015635099
GCST90274832	DE	DE	PDL1	Simple mode	14	0.262840732954517	0.266968609653671	0.342820951617915	3.29711015635099
GCST90274832	DE	DE	PDL1	Weighted mode	14	-0.227436214981602	0.188632228489069	0.249415791834134	3.29711015635099
GCST90274833	DE	DE	SCF	MR Egger	30	0.220576200638237	0.118614159133169	0.0734777248244084	8.1414694715769
GCST90274833	DE	DE	SCF	Weighted median	30	0.0587093120606155	0.0837877271442311	0.483495831130875	8.1414694715769
GCST90274833	DE	DE	SCF	Inverse variance weighted	30	0.0709681363097702	0.059115631539524	0.229946390234577	8.1414694715769
GCST90274833	DE	DE	SCF	Simple mode	30	0.107021088954221	0.15294162179342	0.489658211704966	8.1414694715769
GCST90274833	DE	DE	SCF	Weighted mode	30	0.0731316360003136	0.0887149631955256	0.416473069498473	8.1414694715769
GCST90274834	DE	DE	SIRT2	MR Egger	13	0.0730995027971617	0.18765524361007	0.704311668577171	2.96374840558802
GCST90274834	DE	DE	SIRT2	Weighted median	13	0.0100693800852971	0.127734480170444	0.937167399536809	2.96374840558802
GCST90274834	DE	DE	SIRT2	Inverse variance weighted	13	0.0614981920269187	0.0902562782545135	0.495635496150795	2.96374840558802
GCST90274834	DE	DE	SIRT2	Simple mode	13	0.00540077037701381	0.206278176521323	0.979542558098824	2.96374840558802
GCST90274834	DE	DE	SIRT2	Weighted mode	13	-0.00380922852405763	0.167448106873931	0.982224621609365	2.96374840558802
GCST90274835	DE	DE	SLAM	MR Egger	25	0.0199614291944095	0.134352467009628	0.883183901606337	6.19716764243112
GCST90274835	DE	DE	SLAM	Weighted median	25	0.131314708339381	0.0929190332374601	0.157592084704997	6.19716764243112
GCST90274835	DE	DE	SLAM	Inverse variance weighted	25	0.0278474783488378	0.0625361865577551	0.656101645178645	6.19716764243112
GCST90274835	DE	DE	SLAM	Simple mode	25	0.189139609271584	0.165902172402661	0.265508657177558	6.19716764243112
GCST90274835	DE	DE	SLAM	Weighted mode	25	0.141558153885137	0.114164810499213	0.226982578738111	6.19716764243112
GCST90274836	DE	DE	SULT1A1	MR Egger	23	-0.0210676632512707	0.158347612888187	0.895422948675876	5.6032481635472
GCST90274836	DE	DE	SULT1A1	Weighted median	23	-0.112524204215159	0.0810280662079224	0.164922009375733	5.6032481635472
GCST90274836	DE	DE	SULT1A1	Inverse variance weighted	23	-0.067118276512902	0.0642718668678947	0.296352615012895	5.6032481635472
GCST90274836	DE	DE	SULT1A1	Simple mode	23	-0.300421607737291	0.157671971391598	0.0698863179981663	5.6032481635472
GCST90274836	DE	DE	SULT1A1	Weighted mode	23	-0.0731456656981748	0.0918912316946923	0.434536115216619	5.6032481635472
GCST90274837	DE	DE	STAMBPL1	MR Egger	11	0.493600730356393	0.349524237017084	0.191518682491183	2.26420292859323
GCST90274837	DE	DE	STAMBPL1	Weighted median	11	0.255248465963352	0.147721943071595	0.0840064935814625	2.26420292859323
GCST90274837	DE	DE	STAMBPL1	Inverse variance weighted	11	0.173268194782906	0.115874860681834	0.134835004339253	2.26420292859323
GCST90274837	DE	DE	STAMBPL1	Simple mode	11	0.352240388110394	0.244607684170117	0.180424050373858	2.26420292859323
GCST90274837	DE	DE	STAMBPL1	Weighted mode	11	0.349244354601804	0.231457963281461	0.162255161244917	2.26420292859323
GCST90274838	DE	DE	TGF-A	MR Egger	14	0.0941611427154186	0.264310049624556	0.727836364841487	3.16198049437736
GCST90274838	DE	DE	TGF-A	Weighted median	14	-0.0847940101751254	0.127322297308433	0.505424352906366	3.16198049437736
GCST90274838	DE	DE	TGF-A	Inverse variance weighted	14	-0.0238964499174926	0.113681965019714	0.833508140982832	3.16198049437736
GCST90274838	DE	DE	TGF-A	Simple mode	14	-0.222061230761876	0.243513895494395	0.378419547356414	3.16198049437736
GCST90274838	DE	DE	TGF-A	Weighted mode	14	-0.111233324373146	0.24549864793454	0.657952825917148	3.16198049437736
GCST90274839	DE	DE	TNF	MR Egger	17	-0.0665409871372061	0.239441717332609	0.784882565269532	3.47731813390651
GCST90274839	DE	DE	TNF	Weighted median	17	-0.0806723971900996	0.124190824611425	0.515960843082081	3.47731813390651
GCST90274839	DE	DE	TNF	Inverse variance weighted	17	-0.0254344254728961	0.090301116433398	0.778202419522847	3.47731813390651
GCST90274839	DE	DE	TNF	Simple mode	17	-0.0218752623353802	0.205994689651766	0.9167490009761	3.47731813390651
GCST90274839	DE	DE	TNF	Weighted mode	17	-0.049641245213959	0.182400637117476	0.788983610914382	3.47731813390651
GCST90274840	DE	DE	TNF-B	MR Egger	24	0.00890509999778111	0.0593692016732596	0.882135003795234	6.30185584568576
GCST90274840	DE	DE	TNF-B	Weighted median	24	0.014245008876488	0.0461979632426745	0.75781821558218	6.30185584568576
GCST90274840	DE	DE	TNF-B	Inverse variance weighted	24	0.0294395751154178	0.0377042068960379	0.434918100078488	6.30185584568576
GCST90274840	DE	DE	TNF-B	Simple mode	24	0.0707910380252182	0.0986839156569458	0.480380045891751	6.30185584568576
GCST90274840	DE	DE	TNF-B	Weighted mode	24	0.0149514917807398	0.0447978581411471	0.741588568677943	6.30185584568576
GCST90274841	DE	DE	TNFRSF9	MR Egger	27	0.159509869989775	0.145971115474794	0.284922400460359	5.8967161352893
GCST90274841	DE	DE	TNFRSF9	Weighted median	27	-0.0364382626543315	0.0869687170228364	0.675229828064248	5.8967161352893
GCST90274841	DE	DE	TNFRSF9	Inverse variance weighted	27	0.0733419017483881	0.0646756109475747	0.256796111496853	5.8967161352893
GCST90274841	DE	DE	TNFRSF9	Simple mode	27	-0.0217630562157417	0.17526314987582	0.902132859815947	5.8967161352893
GCST90274841	DE	DE	TNFRSF9	Weighted mode	27	-0.0314206305862476	0.133857244825138	0.816255243551378	5.8967161352893
GCST90274842	DE	DE	LIGHT	MR Egger	24	-0.174301193343765	0.0914035657353815	0.0696710706919733	5.62454189529052
GCST90274842	DE	DE	LIGHT	Weighted median	24	-0.13786175395335	0.0821195666151621	0.0931923924814524	5.62454189529052
GCST90274842	DE	DE	LIGHT	Inverse variance weighted	24	-0.155698700164366	0.0556708374952823	0.00516157696443709	5.62454189529052
GCST90274842	DE	DE	LIGHT	Simple mode	24	-0.103930163956457	0.125441021346597	0.415892421145096	5.62454189529052
GCST90274842	DE	DE	LIGHT	Weighted mode	24	-0.140479573444423	0.0807482008613695	0.0952745808535497	5.62454189529052
GCST90274843	DE	DE	TRAIL	MR Egger	25	0.0569054934276451	0.0664542547634375	0.40065972848834	7.83676574751748
GCST90274843	DE	DE	TRAIL	Weighted median	25	0.0495931683180913	0.0573281413889926	0.386997372494973	7.83676574751748
GCST90274843	DE	DE	TRAIL	Inverse variance weighted	25	0.0309318043739164	0.0411438427698175	0.452173339206196	7.83676574751748
GCST90274843	DE	DE	TRAIL	Simple mode	25	0.0478524183966592	0.0965504747057533	0.624669958184836	7.83676574751748
GCST90274843	DE	DE	TRAIL	Weighted mode	25	0.0641566162353286	0.0608308482544912	0.302077484507834	7.83676574751748
GCST90274844	DE	DE	TRANCE	MR Egger	27	0.121312515014027	0.13467508803802	0.376301779966731	7.58718594759081
GCST90274844	DE	DE	TRANCE	Weighted median	27	0.0765913777096434	0.0789518953993223	0.331995740081547	7.58718594759081
GCST90274844	DE	DE	TRANCE	Inverse variance weighted	27	0.104546977120147	0.0693993084033871	0.131950255585354	7.58718594759081
GCST90274844	DE	DE	TRANCE	Simple mode	27	0.0357206709164535	0.11722191410062	0.763000075055757	7.58718594759081
GCST90274844	DE	DE	TRANCE	Weighted mode	27	0.0582205198619006	0.0780041108903143	0.462135315237727	7.58718594759081
GCST90274845	DE	DE	TSLP	MR Egger	14	0.549195245868899	0.235679875828113	0.0380525046142473	2.83198550483449
GCST90274845	DE	DE	TSLP	Weighted median	14	0.0977384831138114	0.128614679752774	0.447294896536933	2.83198550483449
GCST90274845	DE	DE	TSLP	Inverse variance weighted	14	0.109859990000367	0.116246740663089	0.344628924538427	2.83198550483449
GCST90274845	DE	DE	TSLP	Simple mode	14	0.0778729455152913	0.217997793700604	0.726660007322421	2.83198550483449
GCST90274845	DE	DE	TSLP	Weighted mode	14	0.0976816592397798	0.198818266769156	0.631396686459895	2.83198550483449
GCST90274846	DE	DE	TWEAK	MR Egger	26	-0.0742788077015429	0.132444034120629	0.580111149986589	6.52942472884737
GCST90274846	DE	DE	TWEAK	Weighted median	26	-0.0316343563709524	0.0898791719397415	0.724864230505547	6.52942472884737
GCST90274846	DE	DE	TWEAK	Inverse variance weighted	26	-0.0559724351389249	0.0601596050628709	0.35216454691501	6.52942472884737
GCST90274846	DE	DE	TWEAK	Simple mode	26	-0.0764247994118585	0.141821557770198	0.594736343993025	6.52942472884737
GCST90274846	DE	DE	TWEAK	Weighted mode	26	-0.0408268261231206	0.100473226057389	0.687946382154617	6.52942472884737
GCST90274847	DE	DE	uPA	MR Egger	21	-0.163822383481518	0.138609388213733	0.251827114625702	5.88718437121922
GCST90274847	DE	DE	uPA	Weighted median	21	-0.132492917233907	0.0879090823480058	0.131770044884832	5.88718437121922
GCST90274847	DE	DE	uPA	Inverse variance weighted	21	-0.0911372253186053	0.0644887837855798	0.157589286984956	5.88718437121922
GCST90274847	DE	DE	uPA	Simple mode	21	-0.247379406278189	0.15143644361944	0.11799702635946	5.88718437121922
GCST90274847	DE	DE	uPA	Weighted mode	21	-0.159075115936663	0.115478791819375	0.183570678403128	5.88718437121922
GCST90274848	DE	DE	VEGF-A	MR Egger	21	-0.0147364852830182	0.0788595393836931	0.853743465058651	5.50838684450434
GCST90274848	DE	DE	VEGF-A	Weighted median	21	-0.0279136576813581	0.058199378518881	0.631496745534179	5.50838684450434
GCST90274848	DE	DE	VEGF-A	Inverse variance weighted	21	-0.0461169253096506	0.0476366402061617	0.332995541864787	5.50838684450434
GCST90274848	DE	DE	VEGF-A	Simple mode	21	0.010812212525305	0.12537657920972	0.932134831988369	5.50838684450434
GCST90274848	DE	DE	VEGF-A	Weighted mode	21	-0.0236176404509045	0.0570012698032586	0.683038611902405	5.50838684450434
