# Supplementary material for: The Mediation of Circulating Inflammatory Proteins in the Causal Pathway From Immune Cells to Delirium
Source: Brain Behav. 2025 Sep 1;15(9):e70811. doi: 10.1002/brb3.70811 (PMC12402607; doi:10.1002/brb3.70811)
Supplement: Supplementary file 2 — Supplementary Tables [file BRB3-15-e70811-s002.zip › 原始数据/finndata_91inflammation_cytokines/pleiotropy.csv]

id.exposure	id.outcome	outcome	exposure	egger_intercept	se	pval
GCST90274758	DE	DE	eIF4E-BP1	-0.0103365886735616	0.0263533482621013	0.704014507019103
GCST90274759	DE	DE	ADA	-0.0185672418229874	0.012139963846481	0.154391455124628
GCST90274760	DE	DE	ARTN	-0.00769532568421902	0.0182014370201656	0.678449393577725
GCST90274761	DE	DE	AXIN-1	-0.000360091307652323	0.0311427173718903	0.991221741326862
GCST90274762	DE	DE	B-NGF	0.0169770076504182	0.0204665176009818	0.417121056157636
GCST90274763	DE	DE	CASP8	-0.0301642572403104	0.0229252697692636	0.217618160324156
GCST90274764	DE	DE	CCL11	0.0114979139356713	0.0157467904757605	0.475225904826841
GCST90274765	DE	DE	CCL19	0.0187122826019325	0.0135139729484881	0.184061674878945
GCST90274766	DE	DE	CCL20	0.00984053842265162	0.0189259009127148	0.609103225319128
GCST90274767	DE	DE	CCL23	0.0453246443918235	0.0328589799757149	0.183011040152547
GCST90274768	DE	DE	CCL25	0.00255904108559096	0.0107852583290629	0.814859257186821
GCST90274769	DE	DE	CCL28	-0.00391250392340823	0.0155853215637258	0.804628305880209
GCST90274770	DE	DE	CCL4	0.0180959011898193	0.0134972064676777	0.198739239373206
GCST90274771	DE	DE	2B4	-0.00820300317291263	0.0134837963912489	0.55015295708181
GCST90274772	DE	DE	CD40L	0.0131633701533717	0.0107208061641334	0.241277577887875
GCST90274773	DE	DE	CD5	0.0066921437232633	0.0189655787632514	0.728293679089246
GCST90274774	DE	DE	CD6	0.0146238132996354	0.0136427020552977	0.300702294007105
GCST90274775	DE	DE	CDCP1	0.0162792416117469	0.0136452481218273	0.245018410215569
GCST90274776	DE	DE	CSF1	0.0111281518604809	0.0208787426994227	0.602399362291848
GCST90274777	DE	DE	CST5	-0.0167891580304986	0.00906320560262792	0.074164370719398
GCST90274778	DE	DE	CX3CL1	-0.0179367938513815	0.0177452768906783	0.324815760852303
GCST90274779	DE	DE	CXCL1	-0.00456887782822409	0.018496118467813	0.813129093500485
GCST90274780	DE	DE	CXCL10	-0.000348731872575751	0.0126969093663752	0.978347489391112
GCST90274781	DE	DE	CXCL11	-0.00617933673051863	0.0206738662281325	0.768264002843678
GCST90274782	DE	DE	CXCL5	-0.00536404203238259	0.0119774955959533	0.662244038602715
GCST90274783	DE	DE	CXCL6	0.0160745087066566	0.0146702698202379	0.305088015389454
GCST90274784	DE	DE	CXCL9	0.0349220760087331	0.0174360139864669	0.0604866174755234
GCST90274785	DE	DE	DNER	-0.00177613121414064	0.0187437003264249	0.925849294157535
GCST90274786	DE	DE	S100-A12	-0.0135047344799593	0.0175899261476744	0.455388280343836
GCST90274787	DE	DE	FGF19	0.00774824499098751	0.0173592438112242	0.660392030887081
GCST90274788	DE	DE	FGF21	-0.0072512799131881	0.0202999548853805	0.727140190656088
GCST90274789	DE	DE	FGF23	-0.0400708031126934	0.0251912233333109	0.13569931768602
GCST90274790	DE	DE	FGF5	-0.0136593321238559	0.0112277303912456	0.237264706823588
GCST90274791	DE	DE	FLT3LG	-0.0179422239748284	0.00893927347311213	0.0556639879998522
GCST90274792	DE	DE	GDNF	0.013576857160161	0.0190982030178176	0.493395212080256
GCST90274793	DE	DE	HGF	-0.0098113849285845	0.0200972292935724	0.632968584801856
GCST90274794	DE	DE	IFNG	0.00425396835571757	0.0199652461334388	0.836602786028357
GCST90274795	DE	DE	IL-10	0.0092746658815593	0.0163927225545964	0.579392688242366
GCST90274796	DE	DE	IL-10RA	-0.0260297072952753	0.0190886844702105	0.209818900691608
GCST90274797	DE	DE	IL-10RB	0.0106198474025566	0.0150920002635967	0.491750209046022
GCST90274798	DE	DE	IL-12B	0.00880690061343695	0.00943964251233072	0.359419386268008
GCST90274799	DE	DE	IL-13	0.0236345165985377	0.0192238071587352	0.250078272154812
GCST90274800	DE	DE	IL-15RA	-0.0069996200447181	0.0149719738200451	0.65015315437224
GCST90274801	DE	DE	IL-17A	0.025842450471176	0.023993415305784	0.306748209302856
GCST90274802	DE	DE	IL-17C	-0.0158754026447849	0.0296031048021806	0.599632028535981
GCST90274803	DE	DE	IL-18	0.00746657243423174	0.0146399999167988	0.615916761167223
GCST90274804	DE	DE	IL-18R1	0.027490057408263	0.0137524806080076	0.0593915551889142
GCST90274805	DE	DE	IL-1A	-0.00244415468438599	0.0231174289897494	0.917889114088924
GCST90274806	DE	DE	IL-2	-0.0113641591628644	0.0240267977692115	0.644071409321788
GCST90274807	DE	DE	IL-20	-0.0132165472093874	0.0426462201915424	0.76454758546892
GCST90274808	DE	DE	IL-20RA	-0.00853383783064703	0.0243246430196251	0.733787167971055
GCST90274809	DE	DE	IL-22RA1	-0.0190035014650583	0.0343557905115561	0.593640331987495
GCST90274810	DE	DE	IL-24	-0.033085408631432	0.0348464341367652	0.370181838767785
GCST90274811	DE	DE	IL-2RB	-0.00849309766618283	0.0220092885692836	0.70766268540691
GCST90274812	DE	DE	IL-33	0.00272881786238749	0.0243870527340523	0.91336160517211
GCST90274813	DE	DE	IL-4	-0.00745416224332004	0.0265032324606645	0.786647190089264
GCST90274814	DE	DE	IL-5	-0.0199029868090381	0.020681495837649	0.361012045905071
GCST90274815	DE	DE	IL-6	0.00435614741778958	0.0314662339022631	0.894423085462869
GCST90274816	DE	DE	IL-7	-0.0324504827608044	0.0271010685540837	0.258767829378084
GCST90274817	DE	DE	IL-8	-0.00131325607110648	0.0158578810799395	0.935171781445664
GCST90274818	DE	DE	LAP(TGF-B1)	0.000469110116392333	0.0139277432839876	0.973523281683011
GCST90274819	DE	DE	LIF	-0.00493135916725174	0.0225799929930384	0.831993068921826
GCST90274820	DE	DE	LIFR	0.00449304409890204	0.0148953547669586	0.767697149377612
GCST90274821	DE	DE	MCP-1	-0.0129441386145906	0.0132087467717101	0.338808668946763
GCST90274822	DE	DE	MCP-2	0.00992677899785367	0.00995252846340298	0.327756981827653
GCST90274823	DE	DE	MCP-3	-0.00132739946668978	0.0177382545772511	0.941336797020938
GCST90274824	DE	DE	MCP-4	0.0178434612384461	0.0145831063111671	0.238828706076241
GCST90274825	DE	DE	MIP-1a	0.0105021006071592	0.0149414660464581	0.496735100341641
GCST90274826	DE	DE	MMP-1	0.00763875067867076	0.0148071467918707	0.613986869402992
GCST90274827	DE	DE	MMP-10	0.00102095369624133	0.0155666876865533	0.948787577238682
GCST90274828	DE	DE	NRTN	-0.000844353616222569	0.016182958097123	0.959247364959921
GCST90274829	DE	DE	NT-3	0.0095108294847648	0.0180513450559003	0.605984156110728
GCST90274830	DE	DE	OPG	0.0270496871885898	0.0176459522025197	0.144831205289944
GCST90274831	DE	DE	OSM	0.0103333670310699	0.0206669782392737	0.625435387654719
GCST90274832	DE	DE	PDL1	-0.0152840187489142	0.0212814600570137	0.486391518287848
GCST90274833	DE	DE	SCF	-0.018146532791515	0.0125475664367982	0.159217685556061
GCST90274834	DE	DE	SIRT2	-0.00153948565460409	0.0216377256606331	0.944556872513597
GCST90274835	DE	DE	SLAM	0.000858832813189634	0.0129500351707052	0.947697004685634
GCST90274836	DE	DE	SULT1A1	-0.00562200499976775	0.0175932514509311	0.752463228437539
GCST90274837	DE	DE	STAMBPL1	-0.0396953477067371	0.0408633192467043	0.356722127541063
GCST90274838	DE	DE	TGF-A	-0.0139552526898239	0.0280086159437665	0.627315021356325
GCST90274839	DE	DE	TNF	0.00408716979489314	0.022049419257038	0.855426694703216
GCST90274840	DE	DE	TNF-B	0.00587550297935422	0.0131217233929356	0.658697942716883
GCST90274841	DE	DE	TNFRSF9	-0.0102090956402302	0.0154622475485572	0.51512525748165
GCST90274842	DE	DE	LIGHT	0.0029148985992051	0.0113593618256441	0.799866175606665
GCST90274843	DE	DE	TRAIL	-0.00604439003829849	0.012144251360702	0.623409448155403
GCST90274844	DE	DE	TRANCE	-0.00241753863389938	0.0165247066969403	0.884859118270343
GCST90274845	DE	DE	TSLP	-0.0513733870404787	0.0247433409648604	0.0600201496458767
GCST90274846	DE	DE	TWEAK	0.00213089964690416	0.0137345780806593	0.878001694767908
GCST90274847	DE	DE	uPA	0.008619851899356	0.0144832360743591	0.558758722179459
GCST90274848	DE	DE	VEGF-A	-0.00619514726469357	0.0124070325978993	0.623282657123113
