# Supplementary material for: The Mediation of Circulating Inflammatory Proteins in the Causal Pathway From Immune Cells to Delirium
Source: Brain Behav. 2025 Sep 1;15(9):e70811. doi: 10.1002/brb3.70811 (PMC12402607; doi:10.1002/brb3.70811)
Supplement: Supplementary file 2 — Supplementary Tables [file BRB3-15-e70811-s002.zip › 原始数据/finndata_91inflammation_cytokines/SNP.csv]

SNP	effect_allele.exposure	other_allele.exposure	effect_allele.outcome	other_allele.outcome	beta.exposure	beta.outcome	eaf.exposure	eaf.outcome	remove	palindromic	ambiguous	id.outcome	chr.outcome	pos.outcome	gene.outcome	pval.outcome	se.outcome	outcome	mr_keep.outcome	pval_origin.outcome	id.exposure	chr.exposure	pos.exposure	se.exposure	pval.exposure	samplesize.exposure	exposure	mr_keep.exposure	pval_origin.exposure	R2	F	maf	INITIAL.SAMPLE.SIZE	action	SNP_index	mr_keep	samplesize.outcome
rs1001495	T	C	T	C	0.0983	0.0252861	0.9113	0.9073198	FALSE	FALSE	FALSE	DE	2	240707925	KIF1A	0.501426	0.0376143	DE	TRUE	reported	GCST90274767	2	241647342	0.0215	4.83e-06	13650	CCL23	TRUE	reported	0.0015550237180508	20.9009197221387	0.0887	14,736 European ancestry individuals	2	1	TRUE	NA
rs11017721	A	G	A	G	0.0971	0.0178691	0.1154	0.10058	FALSE	FALSE	FALSE	DE	10	131107162	TCERG1L	0.623356	0.0363858	DE	TRUE	reported	GCST90274767	10	132905425	0.0186	1.79e-07	14288	CCL23	TRUE	reported	0.00202634977046257	27.2488295791709	0.1154	14,736 European ancestry individuals	2	1	TRUE	NA
rs113959305	T	C	T	C	-0.1397	-0.161762	0.0559	0.0316828	FALSE	FALSE	FALSE	DE	22	50637853	ARSA	0.0134295	0.0654333	DE	TRUE	reported	GCST90274767	22	51076281	0.0285	9.5e-07	13224	CCL23	TRUE	reported	0.00178693644672727	24.0236157897168	0.0559	14,736 European ancestry individuals	2	1	TRUE	NA
rs116683909	A	G	A	G	-0.21	0.0652131	0.0278	0.027096	FALSE	FALSE	FALSE	DE	3	14404403	SLC6A6	0.334168	0.0675256	DE	TRUE	reported	GCST90274767	3	14445911	0.0426	8.24e-07	14724	CCL23	TRUE	reported	0.00180724308210215	24.2971129511068	0.0278	14,736 European ancestry individuals	2	1	TRUE	NA
rs117639761	A	C	A	C	-0.3246	0.114949	0.9561	0.9789168	FALSE	FALSE	FALSE	DE	17	35868176	HEATR9	0.136452	0.0771916	DE	TRUE	reported	GCST90274767	17	34195180	0.0413	3.85e-15	14736	CCL23	TRUE	reported	0.00458126594157144	61.7635441571667	0.0439000000000001	14,736 European ancestry individuals	2	1	TRUE	NA
rs12204524	C	G	C	G	0.1164	-0.0684648	0.9291	0.9503695	FALSE	TRUE	FALSE	DE	6	85435025	TPT1P6	0.179387	0.0509925	DE	TRUE	reported	GCST90274767	6	86144743	0.0237	9.04e-07	14727	CCL23	TRUE	reported	0.00179395782363973	24.1181809927291	0.0709	14,736 European ancestry individuals	2	1	TRUE	NA
rs12949647	A	G	A	G	-0.0643	0.00902815	0.7287	0.701025	FALSE	FALSE	FALSE	DE	17	21483148	LINC02693	0.704949	0.0238431	DE	TRUE	reported	GCST90274767	17	21386459	0.0137	2.69e-06	14288	CCL23	TRUE	reported	0.00163851866822196	22.0250089158151	0.2713	14,736 European ancestry individuals	2	1	TRUE	NA
rs146074782	A	G	A	G	-0.3061	0.105175	0.0116	0.0115693	FALSE	FALSE	FALSE	DE	1	203472132	PRELP	0.307955	0.103161	DE	TRUE	reported	GCST90274767	1	203441260	0.0626	1.01e-06	12935	CCL23	TRUE	reported	0.00177822943813974	23.9063500352265	0.0116	14,736 European ancestry individuals	2	1	TRUE	NA
rs17735284	A	T	A	T	0.0927	0.0226009	0.0922	0.0575371	FALSE	TRUE	FALSE	DE	11	84661469	DLG2	0.631103	0.0470681	DE	TRUE	reported	GCST90274767	11	84372512	0.0202	4.45e-06	14725	CCL23	TRUE	reported	0.00156660170529734	21.0567824764259	0.0922	14,736 European ancestry individuals	2	1	TRUE	NA
rs1926742	A	G	A	G	0.0574	0.00417149	0.3093	0.314238	FALSE	FALSE	FALSE	DE	10	18006553	SLC39A12,SLC39A12-AS1	0.859075	0.0234945	DE	TRUE	reported	GCST90274767	10	18295482	0.0125	4.39e-06	14725	CCL23	TRUE	reported	0.00156857311425234	21.0833219251974	0.3093	14,736 European ancestry individuals	2	1	TRUE	NA
rs2870238	T	C	T	C	0.0574	-0.00499581	0.4869	0.454125	FALSE	FALSE	FALSE	DE	4	76451926	SHROOM3	0.819206	0.0218572	DE	TRUE	reported	GCST90274767	4	77373079	0.0114	4.78e-07	14736	CCL23	TRUE	reported	0.00188528627322124	25.3483306464458	0.4869	14,736 European ancestry individuals	2	1	TRUE	NA
rs4317138	T	C	T	C	0.0585	-0.01162	0.6736	0.662324	FALSE	FALSE	FALSE	DE	3	46420653	LINC02009	0.614615	0.0230787	DE	TRUE	reported	GCST90274767	3	46462144	0.0127	4.1e-06	14288	CCL23	TRUE	reported	0.00157834176667547	21.2148307622498	0.3264	14,736 European ancestry individuals	2	1	TRUE	NA
rs438811	T	C	T	C	0.0669	0.358092	0.2405	0.230429	FALSE	FALSE	FALSE	DE	19	44913484	CTB-129P6.7	2.558e-47	0.0247839	DE	TRUE	reported	GCST90274767	19	45416741	0.0138	1.25e-06	14720	CCL23	TRUE	reported	0.00174790192192588	23.4979158445111	0.2405	14,736 European ancestry individuals	2	1	TRUE	NA
rs4719850	T	C	T	C	-0.0548	-0.0225462	0.5907	0.710783	FALSE	FALSE	FALSE	DE	7	3199346	AC073316.2	0.350794	0.0241639	DE	TRUE	reported	GCST90274767	7	3238978	0.0118	3.42e-06	14726	CCL23	TRUE	reported	0.00160428888499786	21.5641519659847	0.4093	14,736 European ancestry individuals	2	1	TRUE	NA
rs712048	A	C	A	C	-0.5147	0.0217785	0.1497	0.121624	FALSE	FALSE	FALSE	DE	17	35999179	CCL15,CCL15-CCL14	0.511612	0.0331822	DE	TRUE	reported	GCST90274767	17	34326215	0.0158	1e-200	14723	CCL23	TRUE	reported	0.0732706189495237	1061.03434984226	0.1497	14,736 European ancestry individuals	2	1	TRUE	NA
rs73071153	A	G	A	G	-0.1497	0.0530419	0.0393	0.0318602	FALSE	FALSE	FALSE	DE	7	17506340	LINC02889	0.39319	0.0621212	DE	TRUE	reported	GCST90274767	7	17545964	0.0319	2.7e-06	14728	CCL23	TRUE	reported	0.00163807209144742	22.0189961703327	0.0393	14,736 European ancestry individuals	2	1	TRUE	NA
rs73114426	A	G	A	G	0.0948	-0.0189393	0.0846	0.100422	FALSE	FALSE	FALSE	DE	12	57011265	TAC3	0.598862	0.0360037	DE	TRUE	reported	GCST90274767	12	57405049	0.0207	4.66e-06	14731	CCL23	TRUE	reported	0.0015602012924659	20.9706197329035	0.0846	14,736 European ancestry individuals	2	1	TRUE	NA
rs74127049	C	G	C	G	0.0603	-0.0134975	0.608	0.593833	FALSE	TRUE	FALSE	DE	1	161612410	HSPA7	0.559244	0.0231135	DE	TRUE	reported	GCST90274767	1	161582200	0.0132	4.92e-06	13422	CCL23	TRUE	reported	0.00155236848872945	20.8651755598001	0.392	14,736 European ancestry individuals	2	1	TRUE	NA
rs74491711	A	G	A	G	0.1273	0.00419638	0.048	0.0554173	FALSE	FALSE	FALSE	DE	3	40012867	MYRIP	0.929297	0.047294	DE	TRUE	reported	GCST90274767	3	40054358	0.0278	4.67e-06	14735	CCL23	TRUE	reported	0.00155981120113577	20.9653683356078	0.048	14,736 European ancestry individuals	2	1	TRUE	NA
rs77083410	C	G	C	G	0.224	-0.00134568	0.0223	0.036961	FALSE	TRUE	FALSE	DE	11	115211066	CADM1	0.981284	0.0573615	DE	TRUE	reported	GCST90274767	11	115081786	0.0416	7.26e-08	14734	CCL23	TRUE	reported	0.00215553457697414	28.9897624583502	0.0223	14,736 European ancestry individuals	2	1	TRUE	NA
rs77354000	A	G	A	G	-0.2064	0.0129314	0.9788	0.9785537	FALSE	FALSE	FALSE	DE	10	34144868	PARD3	0.864462	0.0757566	DE	TRUE	reported	GCST90274767	10	34433796	0.0437	2.32e-06	14735	CCL23	TRUE	reported	0.00165927383741281	22.3044641118382	0.0212	14,736 European ancestry individuals	2	1	TRUE	NA
rs77527696	T	C	T	C	-0.2538	-0.0606105	0.0298	0.0329312	FALSE	FALSE	FALSE	DE	17	36460238	TBC1D3J	0.321205	0.0611002	DE	TRUE	reported	GCST90274767	17	34816052	0.0465	4.81e-08	13829	CCL23	TRUE	reported	0.00221460989394041	29.7860292116737	0.0298	14,736 European ancestry individuals	2	1	TRUE	NA
rs10021230	A	T	A	T	0.1179	0.020472	0.2293	0.222837	FALSE	TRUE	FALSE	DE	4	73879833	CXCL1	0.432882	0.0261033	DE	TRUE	reported	GCST90274783	4	74745550	0.0138	1.3e-17	14744	CXCL6	TRUE	reported	0.00492716788416407	72.9811176637977	0.2293	14,744 European ancestry individuals	2	1	TRUE	NA
rs10031141	A	G	A	G	-0.392	0.0123284	0.594	0.633012	FALSE	FALSE	FALSE	DE	4	73728326	CXCL8	0.585874	0.0226283	DE	TRUE	reported	GCST90274783	4	74594043	0.0119	1e-200	14296	CXCL6	TRUE	reported	0.06856519673467	1084.9738823689	0.406	14,744 European ancestry individuals	2	1	TRUE	NA
rs11547311	T	C	T	C	0.1285	-0.00400366	0.0649	0.0245479	FALSE	FALSE	FALSE	DE	16	2172285	TRAF7	0.955877	0.0723623	DE	TRUE	reported	GCST90274783	16	2222286	0.0272	2.31e-06	13232	CXCL6	TRUE	reported	0.00151176557923926	22.3156489022963	0.0649	14,744 European ancestry individuals	2	1	TRUE	NA
rs117109857	C	G	C	G	0.1897	-0.186951	0.0242	0.00821394	FALSE	TRUE	FALSE	DE	21	37727584	KCNJ6	0.129213	0.12322	DE	TRUE	reported	GCST90274783	21	39099887	0.0415	4.85e-06	14743	CXCL6	TRUE	reported	0.00141545596180162	20.8919770945264	0.0242	14,744 European ancestry individuals	2	1	TRUE	NA
rs12075	A	G	A	G	0.0816	0.000771016	0.5554	0.532332	FALSE	FALSE	FALSE	DE	1	159205564	ACKR1,CADM3-AS1	0.97181	0.0218184	DE	TRUE	reported	GCST90274783	1	159175354	0.0115	1.29e-12	14741	CXCL6	TRUE	reported	0.00340390063304824	50.3414487196635	0.4446	14,744 European ancestry individuals	2	1	TRUE	NA
rs184103539	T	C	T	C	-0.1603	-0.00903186	0.039	0.0748717	FALSE	FALSE	FALSE	DE	1	221976321	LINC02257,LINC02474	0.826277	0.0411513	DE	TRUE	reported	GCST90274783	1	222149663	0.0351	4.95e-06	12841	CXCL6	TRUE	reported	0.00141290127312703	20.854216814106	0.039	14,744 European ancestry individuals	2	1	TRUE	NA
rs3184504	T	C	T	C	0.0679	0.0201444	0.4766	0.407117	FALSE	FALSE	FALSE	DE	12	111446804	ATXN2,SH2B3	0.363248	0.0221563	DE	TRUE	reported	GCST90274783	12	111884608	0.0131	2.18e-07	11793	CXCL6	TRUE	reported	0.00181919488079734	26.8619805255321	0.4766	14,744 European ancestry individuals	2	1	TRUE	NA
rs34080302	T	G	T	G	0.0605	0.0118095	0.715	0.69486	FALSE	FALSE	FALSE	DE	14	88936198	TTC8	0.617878	0.0236729	DE	TRUE	reported	GCST90274783	14	89402542	0.0131	3.87e-06	14296	CXCL6	TRUE	reported	0.00144481845844721	21.3259914451381	0.285	14,744 European ancestry individuals	2	1	TRUE	NA
rs574432935	A	T	A	T	0.3432	-0.054119	0.9894	0.9856599	FALSE	TRUE	FALSE	DE	10	35196996	CREM	0.565826	0.0942498	DE	TRUE	reported	GCST90274783	10	35485924	0.0692	7.07e-07	12778	CXCL6	TRUE	reported	0.0016658326046053	24.5936757061359	0.0106000000000001	14,744 European ancestry individuals	2	1	TRUE	NA
rs9371716	T	C	T	C	-0.0919	0.00519592	0.1328	0.143374	FALSE	FALSE	FALSE	DE	6	153678884	RNU6-896P	0.867397	0.0311196	DE	TRUE	reported	GCST90274783	6	154000019	0.0193	1.92e-06	12412	CXCL6	TRUE	reported	0.00153575513426595	22.670310970414	0.1328	14,744 European ancestry individuals	2	1	TRUE	NA
rs10024178	T	C	T	C	-0.0925	0.0286613	0.905	0.867873	FALSE	FALSE	FALSE	DE	4	5800007	CRMP1,EVC	0.370515	0.0320055	DE	TRUE	reported	GCST90274759	4	5801734	0.0199	3.35e-06	14716	ADA	TRUE	reported	0.0014661548320505	21.60320969424	0.095	14,736 European ancestry individuals	2	1	TRUE	NA
rs111478357	T	C	T	C	0.2044	0.0513131	0.0243	0.0156747	FALSE	FALSE	FALSE	DE	2	143892866	Y_RNA	0.562007	0.0884919	DE	TRUE	reported	GCST90274759	2	144650434	0.044	3.39e-06	13801	ADA	TRUE	reported	0.00146439998770474	21.5773148386843	0.0243	14,736 European ancestry individuals	2	1	TRUE	NA
rs112665079	T	C	T	C	0.8932	0.0354597	0.051	0.0456574	FALSE	FALSE	FALSE	DE	20	44492042	TTPAL	0.493326	0.0517638	DE	TRUE	reported	GCST90274759	20	43120683	0.026	1e-200	14720	ADA	TRUE	reported	0.0742480578840405	1180.02633961642	0.051	14,736 European ancestry individuals	2	1	TRUE	NA
rs115657851	A	G	A	G	0.139	-0.0588152	0.0462	0.0658817	FALSE	FALSE	FALSE	DE	1	56888175	C8A	0.179503	0.0438172	DE	TRUE	reported	GCST90274759	1	57353848	0.0293	2.1e-06	14715	ADA	TRUE	reported	0.00152711017533997	22.5027361671508	0.0462	14,736 European ancestry individuals	2	1	TRUE	NA
rs117645472	A	T	A	T	0.3494	-0.377852	0.0125	0.00182125	FALSE	TRUE	FALSE	DE	18	917375	ADCYAP1	0.156197	0.266472	DE	TRUE	reported	GCST90274759	18	917376	0.0754	3.59e-06	11095	ADA	TRUE	reported	0.00145716771917186	21.4705949099898	0.0125	14,736 European ancestry individuals	2	1	TRUE	NA
rs12479560	A	G	A	G	0.12	-0.00158926	0.32	0.373702	FALSE	FALSE	FALSE	DE	20	44672026	RP11-445H22.5	0.944314	0.0227527	DE	TRUE	reported	GCST90274759	20	43300667	0.0147	3.26e-16	12404	ADA	TRUE	reported	0.00450822137564712	66.6298431831906	0.32	14,736 European ancestry individuals	2	1	TRUE	NA
rs1608554	A	G	A	G	0.0598	-0.0157991	0.656	0.685154	FALSE	FALSE	FALSE	DE	7	22768015	AC073072.7	0.501156	0.0234871	DE	TRUE	reported	GCST90274759	7	22807634	0.0122	9.5e-07	14733	ADA	TRUE	reported	0.00163009876975233	24.0228027405594	0.344	14,736 European ancestry individuals	2	1	TRUE	NA
rs189104742	A	T	A	T	0.2754	0.0462258	0.9857	0.9695753	FALSE	TRUE	FALSE	DE	4	74740352	BTC	0.474315	0.0646084	DE	TRUE	reported	GCST90274759	4	75665562	0.0584	2.41e-06	14729	ADA	TRUE	reported	0.00150898898855107	22.2353078232142	0.0143	14,736 European ancestry individuals	2	1	TRUE	NA
rs2527856	T	C	T	C	0.0562	-0.0129091	0.5989	0.579297	FALSE	FALSE	FALSE	DE	7	81049607	RP5-1136A10.1	0.559959	0.0221462	DE	TRUE	reported	GCST90274759	7	80678923	0.0122	4.09e-06	14288	ADA	TRUE	reported	0.00144001449041823	21.2174866858012	0.4011	14,736 European ancestry individuals	2	1	TRUE	NA
rs541944924	T	C	T	C	0.1673	0.0321001	0.0316	0.0568876	FALSE	FALSE	FALSE	DE	1	204698449	RNA5SP75	0.493245	0.0468507	DE	TRUE	reported	GCST90274759	1	204667577	0.0358	2.97e-06	14080	ADA	TRUE	reported	0.00148190887850644	21.8356838231911	0.0316	14,736 European ancestry individuals	2	1	TRUE	NA
rs62319741	T	C	T	C	0.1281	0.0322054	0.9456	0.92667	FALSE	FALSE	FALSE	DE	4	123650740	LINC01091	0.441785	0.0418696	DE	TRUE	reported	GCST90274759	4	124571895	0.0258	6.87e-07	14733	ADA	TRUE	reported	0.00167252110359772	24.6490290184499	0.0544	14,736 European ancestry individuals	2	1	TRUE	NA
rs7292320	A	G	A	G	-0.0599	0.0362513	0.2529	0.206861	FALSE	FALSE	FALSE	DE	22	37525418	CARD10	0.176937	0.0268479	DE	TRUE	reported	GCST90274759	22	37921425	0.0131	4.82e-06	14729	ADA	TRUE	reported	0.00141884238633186	20.9050890565442	0.2529	14,736 European ancestry individuals	2	1	TRUE	NA
rs80212763	T	C	T	C	0.9687	0.0114936	0.0189	0.0124092	FALSE	FALSE	FALSE	DE	20	44595289	PKIG	0.90738	0.09879	DE	TRUE	reported	GCST90274759	20	43223930	0.0448	1.1e-103	14249	ADA	TRUE	reported	0.0307948448585687	467.480543206567	0.0189	14,736 European ancestry individuals	2	1	TRUE	NA
rs10042665	C	G	C	G	0.0583	0.00565245	0.3043	0.328364	FALSE	TRUE	FALSE	DE	5	79479276	HOMER1	0.807059	0.0231447	DE	TRUE	reported	GCST90274776	5	78775099	0.0122	1.76e-06	14727	CSF1	TRUE	reported	0.00201058232294063	22.8318347492332	0.3043	14,734 European ancestry individuals	2	1	TRUE	NA
rs115370595	A	G	A	G	-0.2277	0.141001	0.9815	0.99009687	FALSE	FALSE	FALSE	DE	2	139727401	RPL9P13	0.211054	0.11274	DE	TRUE	reported	GCST90274776	2	140484970	0.0496	4.42e-06	13799	CSF1	TRUE	reported	0.00185581407916474	21.0710449009639	0.0185	14,734 European ancestry individuals	2	1	TRUE	NA
rs116443177	T	C	T	C	0.0827	-0.010911	0.1595	0.176043	FALSE	FALSE	FALSE	DE	2	27541255	C2orf16	0.702773	0.0285941	DE	TRUE	reported	GCST90274776	2	27764122	0.0173	1.75e-06	12403	CSF1	TRUE	reported	0.00201197517798003	22.8476836644549	0.1595	14,734 European ancestry individuals	2	1	TRUE	NA
rs11685487	T	C	T	C	0.0944	-0.00364993	0.1197	0.12163	FALSE	FALSE	FALSE	DE	2	8635190	AC011747.6	0.913762	0.0337039	DE	TRUE	reported	GCST90274776	2	8775320	0.0196	1.46e-06	14286	CSF1	TRUE	reported	0.00204231369177058	23.1929082629334	0.1197	14,734 European ancestry individuals	2	1	TRUE	NA
rs117591817	C	G	C	G	-0.1989	-0.00303263	0.0348	0.0289072	FALSE	TRUE	FALSE	DE	19	58364206	ZNF497-AS1	0.963002	0.065378	DE	TRUE	reported	GCST90274776	19	58875573	0.0435	4.82e-06	14286	CSF1	TRUE	reported	0.00184106544325076	20.9032789729285	0.0348	14,734 European ancestry individuals	2	1	TRUE	NA
rs142421172	A	G	A	G	0.1439	-0.00936161	0.044	0.0662498	FALSE	FALSE	FALSE	DE	1	179712952	RP11-12M5.1	0.832757	0.0443328	DE	TRUE	reported	GCST90274776	1	179682087	0.031	3.45e-06	12840	CSF1	TRUE	reported	0.00189736932928095	21.543763084054	0.044	14,734 European ancestry individuals	2	1	TRUE	NA
rs1605333	C	G	C	G	-0.0601	0.0159446	0.6484	0.619591	FALSE	TRUE	FALSE	DE	12	57994449	RP11-58A17.2	0.477549	0.0224494	DE	TRUE	reported	GCST90274776	12	58388232	0.0124	1.25e-06	13237	CSF1	TRUE	reported	0.00206816377528304	23.4870751833643	0.3516	14,734 European ancestry individuals	2	1	TRUE	NA
rs17610659	T	C	T	C	0.1684	-0.025893	0.4821	0.509654	FALSE	FALSE	FALSE	DE	1	109960674	AHCYL1	0.234547	0.0217821	DE	TRUE	reported	GCST90274776	1	110503296	0.0118	3.31e-46	14286	CSF1	TRUE	reported	0.0176508054715495	203.630826515914	0.4821	14,734 European ancestry individuals	2	1	TRUE	NA
rs17734417	T	C	T	C	-0.1225	-0.0940414	0.9466	0.9541379	FALSE	FALSE	FALSE	DE	14	57994886	RP11-999E24.3	0.0714282	0.0521657	DE	TRUE	reported	GCST90274776	14	58461604	0.0265	3.79e-06	14723	CSF1	TRUE	reported	0.00188165908255914	21.3650441119453	0.0534	14,734 European ancestry individuals	2	1	TRUE	NA
rs563284470	A	G	A	G	0.2087	-0.0986116	0.9696	0.9763013	FALSE	FALSE	FALSE	DE	3	47197967	KIF9-AS1	0.174198	0.0725705	DE	TRUE	reported	GCST90274776	3	47239457	0.0385	5.93e-08	11720	CSF1	TRUE	reported	0.0025856962567804	29.3796625616033	0.0304	14,734 European ancestry individuals	2	1	TRUE	NA
rs7227917	A	G	A	G	-0.0872	-0.0181226	0.8823	0.859125	FALSE	FALSE	FALSE	DE	18	48019814	ZBTB7C	0.561253	0.0311932	DE	TRUE	reported	GCST90274776	18	45546185	0.0185	2.43e-06	14286	CSF1	TRUE	reported	0.00195621948862724	22.2132895345064	0.1177	14,734 European ancestry individuals	2	1	TRUE	NA
rs72783071	T	C	T	C	-0.199	0.00250546	0.0231	0.0154772	FALSE	FALSE	FALSE	DE	16	60404059	RP11-354I13.2	0.977129	0.0873952	DE	TRUE	reported	GCST90274776	16	60437963	0.0414	1.53e-06	14247	CSF1	TRUE	reported	0.00203422783401054	23.1008965295525	0.0231	14,734 European ancestry individuals	2	1	TRUE	NA
rs74849049	T	G	T	G	-0.0914	-0.0380462	0.8992	0.896671	FALSE	FALSE	FALSE	DE	3	171713145	PLD1	0.289286	0.0359032	DE	TRUE	reported	GCST90274776	3	171430935	0.02	4.88e-06	14286	CSF1	TRUE	reported	0.00183912572062086	20.8812149713277	0.1008	14,734 European ancestry individuals	2	1	TRUE	NA
rs7538029	A	C	A	C	0.0775	-0.0200741	0.2211	0.278018	FALSE	FALSE	FALSE	DE	1	109932073	CSF1	0.405898	0.0241527	DE	TRUE	reported	GCST90274776	1	110474695	0.0165	2.64e-06	11335	CSF1	TRUE	reported	0.00194253806646917	22.0576316965217	0.2211	14,734 European ancestry individuals	2	1	TRUE	NA
rs75869070	A	G	A	G	0.1151	-0.0300777	0.936	0.9636813	FALSE	FALSE	FALSE	DE	14	78227265	NRXN3	0.612033	0.0593047	DE	TRUE	reported	GCST90274776	14	78693608	0.0239	1.47e-06	14715	CSF1	TRUE	reported	0.00204195236047357	23.1887965190355	0.0639999999999999	14,734 European ancestry individuals	2	1	TRUE	NA
rs76421506	A	G	A	G	0.0778	-0.0206478	0.853	0.853415	FALSE	FALSE	FALSE	DE	3	115576833	RP11-190P13.2	0.50469	0.0309503	DE	TRUE	reported	GCST90274776	3	115295680	0.0168	3.64e-06	14286	CSF1	TRUE	reported	0.0018884183030053	21.441935972301	0.147	14,734 European ancestry individuals	2	1	TRUE	NA
rs10043720	A	G	A	G	-0.4981	-0.0102769	0.3025	0.250637	FALSE	FALSE	FALSE	DE	5	159340325	AC008697.1	0.683624	0.0252179	DE	TRUE	reported	GCST90274798	5	158767333	0.0132	1e-200	12402	IL-12B	TRUE	reported	0.1029890896789	1423.68916289013	0.3025	14,735 European ancestry individuals	2	1	TRUE	NA
rs11039216	T	C	T	C	0.0588	0.0343551	0.5207	0.438893	FALSE	FALSE	FALSE	DE	11	47385041	RP11-750H9.5	0.117529	0.0219489	DE	TRUE	reported	GCST90274798	11	47406592	0.0116	4e-07	14730	IL-12B	TRUE	reported	0.00206751232886621	25.6902678233978	0.4793	14,735 European ancestry individuals	2	1	TRUE	NA
rs11130215	A	G	A	G	-0.1009	0.0190122	0.8154	0.729609	FALSE	FALSE	FALSE	DE	3	4984323	BHLHE40	0.436723	0.0244455	DE	TRUE	reported	GCST90274798	3	5026008	0.0151	2.36e-11	14732	IL-12B	TRUE	reported	0.00358736804693672	44.6435165066341	0.1846	14,735 European ancestry individuals	2	1	TRUE	NA
rs117888068	T	C	T	C	0.219	0.0771543	0.9787	0.9805699	FALSE	FALSE	FALSE	DE	8	4740320	CSMD1	0.32749	0.0787947	DE	TRUE	reported	GCST90274798	8	4597842	0.0472	3.49e-06	11783	IL-12B	TRUE	reported	0.00173284328737612	21.5245554448803	0.0213	14,735 European ancestry individuals	2	1	TRUE	NA
rs12588969	C	G	C	G	-0.1297	0.0260667	0.6875	0.792076	FALSE	TRUE	FALSE	DE	14	102764421	RP11-661D19.3	0.333423	0.0269495	DE	TRUE	reported	GCST90274798	14	103230758	0.0127	1.74e-24	14287	IL-12B	TRUE	reported	0.00833957207357284	104.280347183497	0.3125	14,735 European ancestry individuals	2	1	TRUE	NA
rs12766137	C	G	C	G	0.0709	-0.0183258	0.8109	0.808131	FALSE	TRUE	FALSE	DE	10	92766026	Y_RNA	0.506743	0.0276025	DE	TRUE	reported	GCST90274798	10	94525783	0.0149	1.95e-06	14726	IL-12B	TRUE	reported	0.00182236782977149	22.6386169764549	0.1891	14,735 European ancestry individuals	2	1	TRUE	NA
rs1398590	A	G	A	G	-0.197	0.10287	0.0298	0.0209813	FALSE	FALSE	FALSE	DE	12	17161137	RP11-287J11.1	0.182323	0.0771348	DE	TRUE	reported	GCST90274798	12	17314071	0.0363	5.73e-08	14726	IL-12B	TRUE	reported	0.00236917605365508	29.447549494424	0.0298	14,735 European ancestry individuals	2	1	TRUE	NA
rs144850787	T	G	T	G	0.3161	-0.0283049	0.9869	0.99205853	FALSE	FALSE	FALSE	DE	5	159266356	UBLCP1	0.816708	0.122119	DE	TRUE	reported	GCST90274798	5	158693364	0.056	1.66e-08	14287	IL-12B	TRUE	reported	0.00256251782452393	31.8568547823096	0.0131	14,735 European ancestry individuals	2	1	TRUE	NA
rs148549227	T	C	T	C	0.1088	0.0667297	0.0889	0.091792	FALSE	FALSE	FALSE	DE	3	171630920	PLD1	0.0778843	0.037848	DE	TRUE	reported	GCST90274798	3	171348710	0.0228	1.82e-06	12403	IL-12B	TRUE	reported	0.00183273508015565	22.7676420502079	0.0889	14,735 European ancestry individuals	2	1	TRUE	NA
rs149993822	T	C	T	C	0.0984	-0.0165215	0.1662	0.153268	FALSE	FALSE	FALSE	DE	2	111289383	MIR4435-2HG	0.594084	0.0310014	DE	TRUE	reported	GCST90274798	2	112046960	0.0194	3.93e-07	14287	IL-12B	TRUE	reported	0.00207011769407238	25.7227084403794	0.1662	14,735 European ancestry individuals	2	1	TRUE	NA
rs17056751	A	G	A	G	0.1694	-0.0722869	0.9592	0.9407108	FALSE	FALSE	FALSE	DE	5	159425192	AC008697.1	0.117629	0.0461955	DE	TRUE	reported	GCST90274798	5	158852200	0.0325	1.87e-07	14735	IL-12B	TRUE	reported	0.0021858382755934	27.1637702260277	0.0407999999999999	14,735 European ancestry individuals	2	1	TRUE	NA
rs17722688	T	C	T	C	-0.0857	-0.0203672	0.7246	0.721834	FALSE	FALSE	FALSE	DE	5	159480729	AC008697.1	0.401575	0.024281	DE	TRUE	reported	GCST90274798	5	158907737	0.0131	6.07e-11	14729	IL-12B	TRUE	reported	0.00343899240012315	42.7906625247458	0.2754	14,735 European ancestry individuals	2	1	TRUE	NA
rs1950897	T	C	T	C	0.0798	0.00415883	0.7151	0.689643	FALSE	FALSE	FALSE	DE	14	68293424	RAD51B	0.859798	0.0235453	DE	TRUE	reported	GCST90274798	14	68760141	0.0128	4.54e-10	14735	IL-12B	TRUE	reported	0.00312417376474684	38.8611637109942	0.2849	14,735 European ancestry individuals	2	1	TRUE	NA
rs3130510	A	G	A	G	0.1155	-0.00412219	0.2275	0.151108	FALSE	FALSE	FALSE	DE	6	31186716	POU5F1	0.89321	0.0307067	DE	TRUE	reported	GCST90274798	6	31154493	0.014	1.58e-16	14735	IL-12B	TRUE	reported	0.00545807208263792	68.0515239477504	0.2275	14,735 European ancestry individuals	2	1	TRUE	NA
rs3184504	T	C	T	C	0.1332	0.0201444	0.4766	0.407117	FALSE	FALSE	FALSE	DE	12	111446804	ATXN2,SH2B3	0.363248	0.0221563	DE	TRUE	reported	GCST90274798	12	111884608	0.0131	2.76e-24	11785	IL-12B	TRUE	reported	0.00826739566384458	103.370309480038	0.4766	14,735 European ancestry individuals	2	1	TRUE	NA
rs5014495	T	C	T	C	0.207	0.0848682	0.0363	0.0641705	FALSE	FALSE	FALSE	DE	4	189606778	LINC01262	0.0666822	0.0462796	DE	TRUE	reported	GCST90274798	4	190527932	0.0442	2.82e-06	10208	IL-12B	TRUE	reported	0.00176537533644657	21.9293677368841	0.0363	14,735 European ancestry individuals	2	1	TRUE	NA
rs516978	C	G	C	G	0.0721	0.0116249	0.3473	0.371701	FALSE	TRUE	FALSE	DE	12	120759750	RP11-173P15.7	0.606606	0.022576	DE	TRUE	reported	GCST90274798	12	121197553	0.0122	3.42e-09	14725	IL-12B	TRUE	reported	0.0028082632208404	34.9205299784116	0.3473	14,735 European ancestry individuals	2	1	TRUE	NA
rs539598	T	C	T	C	-0.0672	-0.00198523	0.2822	0.214843	FALSE	FALSE	FALSE	DE	11	96292910	MAML2	0.940242	0.026482	DE	TRUE	reported	GCST90274798	11	96026074	0.0129	1.9e-07	14731	IL-12B	TRUE	reported	0.00218332383727867	27.1324545169663	0.2822	14,735 European ancestry individuals	2	1	TRUE	NA
rs6750065	T	C	T	C	0.0628	-0.0393729	0.7333	0.773268	FALSE	FALSE	FALSE	DE	2	64662774	SERTAD2	0.129965	0.0260017	DE	TRUE	reported	GCST90274798	2	64889908	0.0134	2.78e-06	14286	IL-12B	TRUE	reported	0.00176786667607176	21.9603697892345	0.2667	14,735 European ancestry individuals	2	1	TRUE	NA
rs6968201	T	G	T	G	-0.0622	-0.00897925	0.5425	0.480758	FALSE	FALSE	FALSE	DE	7	6369165	RPSAP73	0.680987	0.0218411	DE	TRUE	reported	GCST90274798	7	6408796	0.0119	1.72e-07	14287	IL-12B	TRUE	reported	0.0021980595984108	27.3159811749054	0.4575	14,735 European ancestry individuals	2	1	TRUE	NA
rs705705	C	G	C	G	0.0785	0.0267255	0.323	0.318412	FALSE	TRUE	FALSE	DE	12	56041720	RP11-603J24.4,RPS26	0.251813	0.0233216	DE	TRUE	reported	GCST90274798	12	56435504	0.0133	3.59e-09	12841	IL-12B	TRUE	reported	0.00280108380363185	34.8310037254344	0.323	14,735 European ancestry individuals	2	1	TRUE	NA
rs72993671	A	G	A	G	-0.204	0.0186507	0.0216	0.00795814	FALSE	FALSE	FALSE	DE	11	115896865	LINC02703	0.879785	0.123317	DE	TRUE	reported	GCST90274798	11	115767583	0.0435	2.74e-06	14246	IL-12B	TRUE	reported	0.00177019303487996	21.9893189717972	0.0216	14,735 European ancestry individuals	2	1	TRUE	NA
rs73416208	A	G	A	G	-0.1477	-0.0146018	0.0654	0.0880223	FALSE	FALSE	FALSE	DE	22	37485173	MFNG	0.704307	0.0384752	DE	TRUE	reported	GCST90274798	22	37881211	0.0246	1.92e-09	14729	IL-12B	TRUE	reported	0.00289826785540666	36.0429836279042	0.0654	14,735 European ancestry individuals	2	1	TRUE	NA
rs76428106	T	C	T	C	-0.3406	-0.158565	0.9832	0.9872909	FALSE	FALSE	FALSE	DE	13	28029870	FLT3	0.111373	0.0995977	DE	TRUE	reported	GCST90274798	13	28604007	0.0535	1.94e-10	13800	IL-12B	TRUE	reported	0.00325741438555393	40.5239416513632	0.0168	14,735 European ancestry individuals	2	1	TRUE	NA
rs780679	T	C	T	C	-0.0695	-0.00421107	0.2389	0.24809	FALSE	FALSE	FALSE	DE	10	71354752	SLC29A3	0.866827	0.0251122	DE	TRUE	reported	GCST90274798	10	73114509	0.0139	5.73e-07	14729	IL-12B	TRUE	reported	0.00201174861189346	24.9959683921948	0.2389	14,735 European ancestry individuals	2	1	TRUE	NA
rs8026767	A	G	A	G	-0.0743	-0.0280677	0.2595	0.223693	FALSE	FALSE	FALSE	DE	15	79968212	BCL2A1	0.281988	0.0260885	DE	TRUE	reported	GCST90274798	15	80260554	0.0132	1.81e-08	14734	IL-12B	TRUE	reported	0.00254817919515399	31.6781436063883	0.2595	14,735 European ancestry individuals	2	1	TRUE	NA
rs9815073	A	C	A	C	0.2861	-0.0552966	0.3539	0.328365	FALSE	FALSE	FALSE	DE	3	188397894	LPP	0.0179949	0.0233741	DE	TRUE	reported	GCST90274798	3	188115682	0.013	2.43e-107	14287	IL-12B	TRUE	reported	0.037585425831524	484.260414191641	0.3539	14,735 European ancestry individuals	2	1	TRUE	NA
rs9965402	A	G	A	G	0.0918	0.0236939	0.9081	0.9049806	FALSE	FALSE	FALSE	DE	18	29044927	RNU6-408P	0.526165	0.0373797	DE	TRUE	reported	GCST90274798	18	26624891	0.0201	4.94e-06	14729	IL-12B	TRUE	reported	0.00167908117269715	20.8556248284389	0.0919	14,735 European ancestry individuals	2	1	TRUE	NA
rs10044847	C	G	C	G	-0.0781	0.0133294	0.8283	0.82135	FALSE	TRUE	FALSE	DE	5	2103277	RP11-259O2.1	0.639537	0.0284606	DE	TRUE	reported	GCST90274775	5	2103391	0.0156	5.55e-07	14719	CDCP1	TRUE	reported	0.00169994808834816	25.0607379698243	0.1717	14,734 European ancestry individuals	2	1	TRUE	NA
rs10964983	C	G	C	G	-0.0616	-0.00929438	0.5862	0.587868	FALSE	TRUE	FALSE	DE	9	21413804	RP11-354P17.16	0.675302	0.0221885	DE	TRUE	reported	GCST90274775	9	21413803	0.0114	6.53e-08	14724	CDCP1	TRUE	reported	0.00197976100079106	29.1939396718638	0.4138	14,734 European ancestry individuals	2	1	TRUE	NA
rs111476793	A	G	A	G	0.0895	0.0727547	0.1339	0.104618	FALSE	FALSE	FALSE	DE	4	53085329	SCFD2	0.0424502	0.0358559	DE	TRUE	reported	GCST90274775	4	53951496	0.0182	8.76e-07	12790	CDCP1	TRUE	reported	0.00164025756596843	24.1793309288535	0.1339	14,734 European ancestry individuals	2	1	TRUE	NA
rs118116993	A	T	A	T	0.0957	-0.0433773	0.0969	0.131398	FALSE	TRUE	FALSE	DE	6	161905806	PRKN	0.178207	0.0322198	DE	TRUE	reported	GCST90274775	6	162326838	0.0197	1.19e-06	14286	CDCP1	TRUE	reported	0.00160072738138367	23.5956751150624	0.0969	14,734 European ancestry individuals	2	1	TRUE	NA
rs12290068	A	G	A	G	0.1221	-0.00561789	0.3187	0.297745	FALSE	FALSE	FALSE	DE	11	126391669	ST3GAL4	0.814049	0.0238849	DE	TRUE	reported	GCST90274775	11	126261564	0.0122	1.4e-23	14726	CDCP1	TRUE	reported	0.00675908584327503	100.150391448517	0.3187	14,734 European ancestry individuals	2	1	TRUE	NA
rs12928188	A	T	A	T	-0.0658	0.00413272	0.2312	0.178588	FALSE	TRUE	FALSE	DE	16	79149850	WWOX	0.884397	0.0284237	DE	TRUE	reported	GCST90274775	16	79183747	0.0134	9.09e-07	14715	CDCP1	TRUE	reported	0.00163550927390466	24.1092208383225	0.2312	14,734 European ancestry individuals	2	1	TRUE	NA
rs146583535	A	G	A	G	0.4557	-0.00593039	0.0265	0.0335774	FALSE	FALSE	FALSE	DE	20	18781209	EEF1A1P34	0.921579	0.0602406	DE	TRUE	reported	GCST90274775	20	18761853	0.0968	2.51e-06	8372	CDCP1	TRUE	reported	0.00150340373898839	22.1589066097411	0.0265	14,734 European ancestry individuals	2	1	TRUE	NA
rs17078000	A	G	A	G	0.0609	0.0463264	0.7179	0.765528	FALSE	FALSE	FALSE	DE	13	84341765	RP11-120L14.1	0.0744681	0.0259717	DE	TRUE	reported	GCST90274775	13	84915900	0.0128	1.96e-06	14286	CDCP1	TRUE	reported	0.00153556759831429	22.6337039267711	0.2821	14,734 European ancestry individuals	2	1	TRUE	NA
rs191929998	A	G	A	G	-0.1938	-0.0611035	0.9581	0.9786677	FALSE	FALSE	FALSE	DE	22	31456325	DRG1,EIF4ENIF1,RP11-247I13.11	0.420863	0.0759121	DE	TRUE	reported	GCST90274775	22	31852311	0.0409	2.15e-06	9844	CDCP1	TRUE	reported	0.00152307278416341	22.4492540123438	0.0419	14,734 European ancestry individuals	2	1	TRUE	NA
rs2276862	C	G	C	G	0.303	-0.0422102	0.8212	0.806446	FALSE	TRUE	FALSE	DE	3	45146293	CDCP1	0.12523	0.027531	DE	TRUE	reported	GCST90274775	3	45187785	0.0146	1.14e-95	14730	CDCP1	TRUE	reported	0.0284299031164245	430.646111388664	0.1788	14,734 European ancestry individuals	2	1	TRUE	NA
rs28535751	T	C	T	C	-0.0541	-0.0246506	0.6294	0.651429	FALSE	FALSE	FALSE	DE	14	58543931	KIAA0586	0.28153	0.0228906	DE	TRUE	reported	GCST90274775	14	59010649	0.0118	4.55e-06	14733	CDCP1	TRUE	reported	0.00142604242465616	21.0170375508528	0.3706	14,734 European ancestry individuals	2	1	TRUE	NA
rs34027772	T	C	T	C	0.0757	-0.0154408	0.2607	0.310507	FALSE	FALSE	FALSE	DE	3	43382467	ANO10,SNRK	0.512407	0.0235704	DE	TRUE	reported	GCST90274775	3	43423959	0.0143	1.2e-07	12403	CDCP1	TRUE	reported	0.00190027002086603	28.0195185481816	0.2607	14,734 European ancestry individuals	2	1	TRUE	NA
rs35478654	T	C	T	C	-0.148	-0.101695	0.0367	0.0420573	FALSE	FALSE	FALSE	DE	3	58468030	RP11-359I18.5	0.0614002	0.0543649	DE	TRUE	reported	GCST90274775	3	58453757	0.0312	2.1e-06	14725	CDCP1	TRUE	reported	0.00152641462175423	22.4985861592393	0.0367	14,734 European ancestry individuals	2	1	TRUE	NA
rs4804148	T	C	T	C	-0.0619	0.0152777	0.7187	0.698068	FALSE	FALSE	FALSE	DE	19	11160191	KANK2	0.518665	0.0236715	DE	TRUE	reported	GCST90274775	19	11270867	0.0125	7.35e-07	14734	CDCP1	TRUE	reported	0.00166325953149926	24.5189719388545	0.2813	14,734 European ancestry individuals	2	1	TRUE	NA
rs544425471	C	G	C	G	0.3879	-0.0834959	0.9894	0.9703374	FALSE	TRUE	FALSE	DE	16	46428445	ANKRD26P1	0.196885	0.0647016	DE	TRUE	reported	GCST90274775	16	46462357	0.084	3.88e-06	8827	CDCP1	TRUE	reported	0.00144668487050779	21.3217070302372	0.0106000000000001	14,734 European ancestry individuals	2	1	TRUE	NA
rs573808300	A	G	A	G	-0.2998	0.173724	0.0121	0.0046974	FALSE	FALSE	FALSE	DE	7	90144890	STEAP2-AS1	0.278172	0.160197	DE	TRUE	reported	GCST90274775	7	89774204	0.0599	5.59e-07	11718	CDCP1	TRUE	reported	0.00169899779040086	25.0467047774031	0.0121	14,734 European ancestry individuals	2	1	TRUE	NA
rs59872649	A	G	A	G	-0.1093	0.0948326	0.0652	0.0934631	FALSE	FALSE	FALSE	DE	2	147672815	RNA5SP106	0.00871305	0.0361527	DE	TRUE	reported	GCST90274775	2	148430383	0.0232	2.46e-06	14734	CDCP1	TRUE	reported	0.00150567641997905	22.1924545283164	0.0652	14,734 European ancestry individuals	2	1	TRUE	NA
rs61782461	T	C	T	C	-0.2176	0.106569	0.9829	0.99346188	FALSE	FALSE	FALSE	DE	1	101338773	LINC01307	0.432592	0.135797	DE	TRUE	reported	GCST90274775	1	101804329	0.0471	3.84e-06	14286	CDCP1	TRUE	reported	0.00144799928916483	21.3411074470521	0.0171	14,734 European ancestry individuals	2	1	TRUE	NA
rs6452820	A	G	A	G	-0.0738	0.043772	0.8367	0.796992	FALSE	FALSE	FALSE	DE	5	73115508	TMEM171	0.105608	0.027049	DE	TRUE	reported	GCST90274775	5	72411335	0.0159	3.46e-06	14286	CDCP1	TRUE	reported	0.00146152071428359	21.5406825057937	0.1633	14,734 European ancestry individuals	2	1	TRUE	NA
rs672806	A	G	A	G	0.0816	0.0481018	0.4097	0.396199	FALSE	FALSE	FALSE	DE	11	126318510	DCPS	0.0309899	0.0222982	DE	TRUE	reported	GCST90274775	11	126188405	0.0116	2e-12	14286	CDCP1	TRUE	reported	0.00335064505311669	49.4772238620939	0.4097	14,734 European ancestry individuals	2	1	TRUE	NA
rs6991332	T	C	T	C	-0.0579	-0.000362935	0.6455	0.646781	FALSE	FALSE	FALSE	DE	8	61024994	CLVS1	0.987258	0.0227257	DE	TRUE	reported	GCST90274775	8	61937553	0.0119	1.14e-06	14286	CDCP1	TRUE	reported	0.00160578337029568	23.6703232721215	0.3545	14,734 European ancestry individuals	2	1	TRUE	NA
rs74811341	T	C	T	C	-0.1323	-0.0661647	0.0513	0.0536898	FALSE	FALSE	FALSE	DE	17	40564574	CCR7	0.173614	0.0486262	DE	TRUE	reported	GCST90274775	17	38720826	0.0277	1.79e-06	14734	CDCP1	TRUE	reported	0.00154742385205915	22.8087316060769	0.0513	14,734 European ancestry individuals	2	1	TRUE	NA
rs7506429	A	C	A	C	0.0737	-0.0382568	0.7965	0.800505	FALSE	FALSE	FALSE	DE	18	22411356	CTAGE1	0.163008	0.0274237	DE	TRUE	reported	GCST90274775	18	19991319	0.0144	3.09e-07	14286	CDCP1	TRUE	reported	0.0017764765790492	26.1909333936243	0.2035	14,734 European ancestry individuals	2	1	TRUE	NA
rs7618923	T	C	T	C	-0.1738	0.0251575	0.1811	0.186659	FALSE	FALSE	FALSE	DE	3	45089233	CDCP1	0.37001	0.0280633	DE	TRUE	reported	GCST90274775	3	45130725	0.0151	1.18e-30	14286	CDCP1	TRUE	reported	0.00892022803167966	132.460574471725	0.1811	14,734 European ancestry individuals	2	1	TRUE	NA
rs9272226	T	C	T	C	-0.0933	-0.0443055	0.6505	0.660719	FALSE	FALSE	FALSE	DE	6	32634619	HLA-DQA1	0.0544127	0.0230333	DE	TRUE	reported	GCST90274775	6	32602396	0.0118	2.64e-15	14733	CDCP1	TRUE	reported	0.00422941460688212	62.5086698508079	0.3495	14,734 European ancestry individuals	2	1	TRUE	NA
rs10067443	T	C	T	C	-0.0753	-0.045193	0.8011	0.817023	FALSE	FALSE	FALSE	DE	5	19244223	HSPD1P15	0.107769	0.0280998	DE	TRUE	reported	GCST90274795	5	19244332	0.0149	4.33e-07	14296	IL-10	TRUE	reported	0.00178331351721855	25.5362225058955	0.1989	14,744 European ancestry individuals	2	1	TRUE	NA
rs12123181	A	G	A	G	-0.0996	0.0298475	0.2042	0.212286	FALSE	FALSE	FALSE	DE	1	206781221	IL19	0.265569	0.0268093	DE	TRUE	reported	GCST90274795	1	206954566	0.0151	4.22e-11	14296	IL-10	TRUE	reported	0.00303410457151684	43.5014787808986	0.2042	14,744 European ancestry individuals	2	1	TRUE	NA
rs138203589	T	G	T	G	0.1937	-0.0830172	0.0455	0.0255056	FALSE	FALSE	FALSE	DE	2	125181697	RNU6-259P	0.228247	0.0689004	DE	TRUE	reported	GCST90274795	2	125939274	0.0418	3.59e-06	14730	IL-10	TRUE	reported	0.00149982394931419	21.4706857802384	0.0455	14,744 European ancestry individuals	2	1	TRUE	NA
rs148332061	C	G	C	G	0.1112	0.005563	0.1005	0.143935	FALSE	TRUE	FALSE	DE	7	551120	PRKAR1B	0.860457	0.0316453	DE	TRUE	reported	GCST90274795	7	590757	0.0239	3.28e-06	13232	IL-10	TRUE	reported	0.00151196625210879	21.6447717720971	0.1005	14,744 European ancestry individuals	2	1	TRUE	NA
rs150408090	A	G	A	G	0.3666	-0.0488052	0.9898	0.9711785	FALSE	FALSE	FALSE	DE	6	122388363	HSF2	0.447988	0.064321	DE	TRUE	reported	GCST90274795	6	122709508	0.0761	1.45e-06	12313	IL-10	TRUE	reported	0.00162067766068036	23.2035719925414	0.0102	14,744 European ancestry individuals	2	1	TRUE	NA
rs17654493	T	C	T	C	0.2951	0.041054	0.014	0.0112581	FALSE	FALSE	FALSE	DE	6	18825648	MIR548A1HG	0.690322	0.103043	DE	TRUE	reported	GCST90274795	6	18825879	0.0626	2.43e-06	12313	IL-10	TRUE	reported	0.0015520319257329	22.2192292996643	0.014	14,744 European ancestry individuals	2	1	TRUE	NA
rs188535859	T	C	T	C	-0.2351	0.227339	0.0174	0.0146285	FALSE	FALSE	FALSE	DE	2	200863660	CLK1	0.00778341	0.0854233	DE	TRUE	reported	GCST90274795	2	201728383	0.0486	1.32e-06	14741	IL-10	TRUE	reported	0.00163421002853966	23.3976347973759	0.0174	14,744 European ancestry individuals	2	1	TRUE	NA
rs3135932	A	G	A	G	-0.1597	0.00140839	0.823	0.798521	FALSE	FALSE	FALSE	DE	11	117993348	IL10RA	0.958769	0.0272424	DE	TRUE	reported	GCST90274795	11	117864063	0.0154	3.39e-25	14744	IL-10	TRUE	reported	0.00746619209987215	107.524548812458	0.177	14,744 European ancestry individuals	2	1	TRUE	NA
rs3769274	A	G	A	G	0.0771	0.0124787	0.8403	0.85338	FALSE	FALSE	FALSE	DE	2	172893258	RAPGEF4	0.684339	0.0306941	DE	TRUE	reported	GCST90274795	2	173757986	0.0162	1.94e-06	14742	IL-10	TRUE	reported	0.00158189129763394	22.64737990156	0.1597	14,744 European ancestry individuals	2	1	TRUE	NA
rs385697	T	C	T	C	0.0555	-0.0305289	0.6126	0.577419	FALSE	FALSE	FALSE	DE	6	7879794	BMP6	0.166532	0.0220675	DE	TRUE	reported	GCST90274795	6	7880027	0.0119	3.1e-06	14727	IL-10	TRUE	reported	0.00151920792994136	21.7485987943352	0.3874	14,744 European ancestry individuals	2	1	TRUE	NA
rs389239	A	G	A	G	-0.0574	-0.0212925	0.6162	0.624347	FALSE	FALSE	FALSE	DE	6	169064980	RP3-495K2.1	0.349069	0.0227388	DE	TRUE	reported	GCST90274795	6	169465075	0.0125	4.39e-06	14296	IL-10	TRUE	reported	0.00147281809417171	21.0835140190263	0.3838	14,744 European ancestry individuals	2	1	TRUE	NA
rs398518	A	G	A	G	-0.1293	-0.0478379	0.9146	0.9142284	FALSE	FALSE	FALSE	DE	3	8913275	RAD18	0.221794	0.0391545	DE	TRUE	reported	GCST90274795	3	8954959	0.0218	3.01e-09	14296	IL-10	TRUE	reported	0.00245472101511858	35.1741248535715	0.0854	14,744 European ancestry individuals	2	1	TRUE	NA
rs4655953	A	G	A	G	0.0565	-0.0168604	0.3683	0.375801	FALSE	FALSE	FALSE	DE	1	87367012	LINC01364	0.453724	0.022504	DE	TRUE	reported	GCST90274795	1	87832695	0.0121	3.02e-06	14722	IL-10	TRUE	reported	0.00152282415619239	21.8004467355187	0.3683	14,744 European ancestry individuals	2	1	TRUE	NA
rs66624860	T	C	T	C	0.0681	-0.0261543	0.2791	0.391516	FALSE	FALSE	FALSE	DE	8	60948480	AC022182.1	0.243075	0.0224052	DE	TRUE	reported	GCST90274795	8	61861039	0.0143	1.91e-06	12799	IL-10	TRUE	reported	0.00158386878070252	22.675735741282	0.2791	14,744 European ancestry individuals	2	1	TRUE	NA
rs67037615	T	C	T	C	-0.1528	0.0144869	0.8893	0.81001	FALSE	FALSE	FALSE	DE	6	32485386	HLA-DRB9	0.603309	0.0278783	DE	TRUE	reported	GCST90274795	6	32453163	0.0196	6.39e-15	14296	IL-10	TRUE	reported	0.00423328620140862	60.7678406241384	0.1107	14,744 European ancestry individuals	2	1	TRUE	NA
rs72701782	A	G	A	G	0.0981	0.0219692	0.0999	0.126027	FALSE	FALSE	FALSE	DE	4	184383718	LINC02362	0.510764	0.0334056	DE	TRUE	reported	GCST90274795	4	185304872	0.0211	3.33e-06	14296	IL-10	TRUE	reported	0.00150974081846834	21.6128650838075	0.0999	14,744 European ancestry individuals	2	1	TRUE	NA
rs79438518	A	T	A	T	-0.2845	-0.0616213	0.0122	0.00155205	FALSE	TRUE	FALSE	DE	9	18625668	ADAMTSL1	0.831211	0.2891	DE	TRUE	reported	GCST90274795	9	18625666	0.0618	4.15e-06	13809	IL-10	TRUE	reported	0.00148023176273741	21.189798629546	0.0122	14,744 European ancestry individuals	2	1	TRUE	NA
rs9266257	C	G	C	G	-0.065	-0.0136452	0.6959	0.723293	FALSE	TRUE	FALSE	DE	6	31358109	XXbac-BPG248L24.12	0.577766	0.0245131	DE	TRUE	reported	GCST90274795	6	31325886	0.0129	4.69e-07	14728	IL-10	TRUE	reported	0.00177280981871956	25.3855472962778	0.3041	14,744 European ancestry individuals	2	1	TRUE	NA
rs10091841	T	G	T	G	0.064	-0.000920995	0.4945	0.407201	FALSE	FALSE	FALSE	DE	8	9246754	RP11-115J16.1	0.967259	0.0224384	DE	TRUE	reported	GCST90274796	8	9104264	0.0135	2.13e-06	11345	IL-10RA	TRUE	reported	0.00197709900542894	22.47066073958	0.4945	11,793 European ancestry individuals	2	1	TRUE	NA
rs143313574	T	C	T	C	-0.3868	-0.0718048	0.0107	0.0259943	FALSE	FALSE	FALSE	DE	16	5197085	RP11-382N13.7	0.295054	0.068575	DE	TRUE	reported	GCST90274796	16	5247086	0.0841	4.24e-06	9956	IL-10RA	TRUE	reported	0.00186109021065857	21.1497077735959	0.0107	11,793 European ancestry individuals	2	1	TRUE	NA
rs17832137	A	G	A	G	0.1676	0.0618458	0.0481	0.0525599	FALSE	FALSE	FALSE	DE	14	54538817	CGRRF1	0.20304	0.0485851	DE	TRUE	reported	GCST90274796	14	55005535	0.0343	1.03e-06	10289	IL-10RA	TRUE	reported	0.0021001110622833	23.8716929859948	0.0481	11,793 European ancestry individuals	2	1	TRUE	NA
rs180893431	A	C	A	C	0.4057	0.127355	0.9896	0.99750629	FALSE	FALSE	FALSE	DE	6	77994030	MEI4	0.574855	0.227048	DE	TRUE	reported	GCST90274796	6	78703747	0.0865	2.73e-06	9340	IL-10RA	TRUE	reported	0.00193522750234668	21.9938486599275	0.0104	11,793 European ancestry individuals	2	1	TRUE	NA
rs286605	T	G	T	G	0.0623	-0.0496811	0.5891	0.576802	FALSE	FALSE	FALSE	DE	5	155064079	RP11-265I24.1	0.0243181	0.0220602	DE	TRUE	reported	GCST90274796	5	154443639	0.0131	1.98e-06	11793	IL-10RA	TRUE	reported	0.00198959221143665	22.6129349736271	0.4109	11,793 European ancestry individuals	2	1	TRUE	NA
rs3135932	A	G	A	G	-0.0844	0.00140839	0.8171	0.798521	FALSE	FALSE	FALSE	DE	11	117993348	IL10RA	0.958769	0.0272424	DE	TRUE	reported	GCST90274796	11	117864063	0.0168	5.07e-07	11793	IL-10RA	TRUE	reported	0.00221971260951421	25.2342128301299	0.1829	11,793 European ancestry individuals	2	1	TRUE	NA
rs41272625	T	G	T	G	0.082	-0.00204763	0.1526	0.102434	FALSE	FALSE	FALSE	DE	3	158822502	MFSD1	0.954751	0.0360865	DE	TRUE	reported	GCST90274796	3	158540291	0.0179	4.63e-06	11784	IL-10RA	TRUE	reported	0.00184635216869288	20.9819126494069	0.1526	11,793 European ancestry individuals	2	1	TRUE	NA
rs6670799	A	G	A	G	-0.1247	0.0460709	0.0839	0.0965619	FALSE	FALSE	FALSE	DE	1	56100680	RP11-90C4.1	0.211889	0.0369043	DE	TRUE	reported	GCST90274796	1	56566352	0.0252	7.48e-07	11345	IL-10RA	TRUE	reported	0.00215372854464752	24.482471479606	0.0839	11,793 European ancestry individuals	2	1	TRUE	NA
rs74719858	A	G	A	G	0.3915	-0.0566605	0.9853	0.9625313	FALSE	FALSE	FALSE	DE	14	65940970	CTD-2014B16.3	0.321784	0.0571867	DE	TRUE	reported	GCST90274796	14	66407688	0.0823	1.97e-06	10858	IL-10RA	TRUE	reported	0.00199064571813229	22.6249326059897	0.0147	11,793 European ancestry individuals	2	1	TRUE	NA
rs80137559	T	C	T	C	0.2347	0.0574728	0.9822	0.9753186	FALSE	FALSE	FALSE	DE	10	18046174	SLC39A12	0.410836	0.0698821	DE	TRUE	reported	GCST90274796	10	18335103	0.0511	4.37e-06	11791	IL-10RA	TRUE	reported	0.00185597912959394	21.0915166817568	0.0178	11,793 European ancestry individuals	2	1	TRUE	NA
rs10101219	C	G	C	G	-0.4015	0.177972	0.9895	0.9860577	FALSE	TRUE	FALSE	DE	8	98906440	MRPL57P7,STK3	0.0573258	0.0936294	DE	TRUE	reported	GCST90274841	8	99918668	0.0847	2.13e-06	9540	TNFRSF9	TRUE	reported	0.00190336024625431	22.4662484252572	0.0105	11,784 European ancestry individuals	2	1	TRUE	NA
rs10178845	A	G	A	G	-0.0682	0.0235761	0.3043	0.345144	FALSE	FALSE	FALSE	DE	2	8303673	LINC00299	0.302629	0.0228714	DE	TRUE	reported	GCST90274841	2	8443803	0.0144	2.18e-06	11765	TNFRSF9	TRUE	reported	0.00190003642685569	22.4269411499147	0.3043	11,784 European ancestry individuals	2	1	TRUE	NA
rs10744409	A	G	A	G	0.064	-0.0127469	0.4447	0.411386	FALSE	FALSE	FALSE	DE	12	129298893	TMEM132D	0.564039	0.0220974	DE	TRUE	reported	GCST90274841	12	129783438	0.0131	1.03e-06	11764	TNFRSF9	TRUE	reported	0.0020215414289918	23.8640216834479	0.4447	11,784 European ancestry individuals	2	1	TRUE	NA
rs11202989	T	C	T	C	-0.0995	-0.0513034	0.1219	0.186401	FALSE	FALSE	FALSE	DE	10	89121169	RP11-341B24.3	0.0667944	0.0279879	DE	TRUE	reported	GCST90274841	10	90880926	0.0212	2.69e-06	11336	TNFRSF9	TRUE	reported	0.00186598186786013	22.0242291975965	0.1219	11,784 European ancestry individuals	2	1	TRUE	NA
rs118083884	A	G	A	G	0.3284	0.00978665	0.019	0.00752256	FALSE	FALSE	FALSE	DE	17	16619608	ZNF624	0.939267	0.128448	DE	TRUE	reported	GCST90274841	17	16522922	0.0668	8.83e-07	9785	TNFRSF9	TRUE	reported	0.00204695173855926	24.1646022064647	0.019	11,784 European ancestry individuals	2	1	TRUE	NA
rs12227836	A	G	A	G	-0.0669	0.00902531	0.3517	0.396758	FALSE	FALSE	FALSE	DE	12	66822207	GRIP1	0.68555	0.0222901	DE	TRUE	reported	GCST90274841	12	67215987	0.014	1.77e-06	11336	TNFRSF9	TRUE	reported	0.00193419147323128	22.8308690183194	0.3517	11,784 European ancestry individuals	2	1	TRUE	NA
rs12874404	A	G	A	G	-0.1402	0.00649613	0.9406	0.9646584	FALSE	FALSE	FALSE	DE	13	108341146	RP11-153I24.5	0.913282	0.0596522	DE	TRUE	reported	GCST90274841	13	108993494	0.0296	2.17e-06	11336	TNFRSF9	TRUE	reported	0.00190033705313306	22.4304963262496	0.0594	11,784 European ancestry individuals	2	1	TRUE	NA
rs140214797	T	G	T	G	0.2317	0.0284187	0.9796	0.9854683	FALSE	FALSE	FALSE	DE	4	28153463	RP11-261K4.1	0.757563	0.0920649	DE	TRUE	reported	GCST90274841	4	28155085	0.0504	4.28e-06	11769	TNFRSF9	TRUE	reported	0.001790427942527	21.1308648818448	0.0204	11,784 European ancestry individuals	2	1	TRUE	NA
rs143274881	A	T	A	T	-0.3325	0.0197556	0.9767	0.9768607	FALSE	TRUE	FALSE	DE	13	58180487	LINC02338	0.784946	0.0723966	DE	TRUE	reported	GCST90274841	13	58754621	0.0719	3.76e-06	9353	TNFRSF9	TRUE	reported	0.00181168264269688	21.3821709215336	0.0233	11,784 European ancestry individuals	2	1	TRUE	NA
rs146380867	A	G	A	G	0.3742	0.383621	0.0105	0.00346593	FALSE	FALSE	FALSE	DE	8	49276126	RP11-10H3.1	0.0428973	0.18947	DE	TRUE	reported	GCST90274841	8	50188685	0.0814	4.29e-06	10849	TNFRSF9	TRUE	reported	0.00179029528002846	21.1292963735833	0.0105	11,784 European ancestry individuals	2	1	TRUE	NA
rs150949259	A	G	A	G	0.375	0.167244	0.0104	0.0139491	FALSE	FALSE	FALSE	DE	3	178150971	RP11-2L8.3	0.0724619	0.0931092	DE	TRUE	reported	GCST90274841	3	177868759	0.0809	3.56e-06	8674	TNFRSF9	TRUE	reported	0.00182019699367727	21.4828437901945	0.0104	11,784 European ancestry individuals	2	1	TRUE	NA
rs1776354	A	G	A	G	-0.1301	0.00661492	0.5203	0.547652	FALSE	FALSE	FALSE	DE	1	7912141	TNFRSF9	0.763268	0.0219625	DE	TRUE	reported	GCST90274841	1	7972201	0.013	1.41e-23	11783	TNFRSF9	TRUE	reported	0.00842822588374958	100.136905596118	0.4797	11,784 European ancestry individuals	2	1	TRUE	NA
rs1846520	A	G	A	G	-0.1626	-0.0601309	0.9533	0.9348108	FALSE	FALSE	FALSE	DE	8	117320825	KB-1670H7.1	0.170351	0.0438567	DE	TRUE	reported	GCST90274841	8	118333064	0.0313	2.05e-07	11782	TNFRSF9	TRUE	reported	0.00228508833278456	26.9822825475763	0.0467	11,784 European ancestry individuals	2	1	TRUE	NA
rs192538756	A	T	A	T	0.1189	0.0222482	0.8742	0.85713	FALSE	TRUE	FALSE	DE	20	2648748	NOP56	0.483604	0.0317597	DE	TRUE	reported	GCST90274841	20	2629394	0.0242	8.96e-07	9453	TNFRSF9	TRUE	reported	0.00204450545311196	24.1356642402657	0.1258	11,784 European ancestry individuals	2	1	TRUE	NA
rs2579649	A	C	A	C	-0.0968	0.00159636	0.1322	0.154165	FALSE	FALSE	FALSE	DE	2	119469205	SCTR	0.958012	0.0303214	DE	TRUE	reported	GCST90274841	2	120226781	0.0199	1.15e-06	11336	TNFRSF9	TRUE	reported	0.00200409103424569	23.6576084754859	0.1322	11,784 European ancestry individuals	2	1	TRUE	NA
rs2854008	A	G	A	G	0.0926	-0.0304135	0.2629	0.168344	FALSE	FALSE	FALSE	DE	6	31344761	HLA-B	0.300029	0.0293461	DE	TRUE	reported	GCST90274841	6	31312538	0.0149	5.14e-10	11784	TNFRSF9	TRUE	reported	0.00326717441921416	38.6167494888451	0.2629	11,784 European ancestry individuals	2	1	TRUE	NA
rs3184504	T	C	T	C	0.0681	0.0201444	0.476	0.407117	FALSE	FALSE	FALSE	DE	12	111446804	ATXN2,SH2B3	0.363248	0.0221563	DE	TRUE	reported	GCST90274841	12	111884608	0.013	1.62e-07	11784	TNFRSF9	TRUE	reported	0.00232349310041123	27.4368214813539	0.476	11,784 European ancestry individuals	2	1	TRUE	NA
rs4976685	A	G	A	G	-0.0693	0.00286408	0.6695	0.669954	FALSE	FALSE	FALSE	DE	5	177339176	LMAN2	0.90137	0.0231102	DE	TRUE	reported	GCST90274841	5	176766177	0.0139	6.18e-07	11763	TNFRSF9	TRUE	reported	0.00210506644545941	24.8521031223392	0.3305	11,784 European ancestry individuals	2	1	TRUE	NA
rs57700441	C	G	C	G	-0.1155	-0.00466279	0.901	0.840759	FALSE	TRUE	FALSE	DE	14	63246640	RHOJ	0.874949	0.0296285	DE	TRUE	reported	GCST90274841	14	63713358	0.0228	4.07e-07	11773	TNFRSF9	TRUE	reported	0.00217316936559714	25.6578671870574	0.099	11,784 European ancestry individuals	2	1	TRUE	NA
rs72850206	A	T	A	T	-0.1438	-0.0206706	0.0736	0.0338394	FALSE	TRUE	FALSE	DE	11	2610944	KCNQ1,KCNQ1OT1	0.73588	0.0612799	DE	TRUE	reported	GCST90274841	11	2632174	0.0281	3.1e-07	11336	TNFRSF9	TRUE	reported	0.00221760958233699	26.1837237662373	0.0736	11,784 European ancestry individuals	2	1	TRUE	NA
rs72964492	A	C	A	C	0.3111	-0.0660271	0.9869	0.99690053	FALSE	FALSE	FALSE	DE	4	152730077	TIGD4	0.753814	0.210535	DE	TRUE	reported	GCST90274841	4	153651229	0.065	1.7e-06	9983	TNFRSF9	TRUE	reported	0.00194032259595191	22.9033804495193	0.0131	11,784 European ancestry individuals	2	1	TRUE	NA
rs75246422	T	C	T	C	-0.0982	-0.0419989	0.1231	0.135752	FALSE	FALSE	FALSE	DE	5	174752757	CTD-2532K18.1	0.185841	0.0317456	DE	TRUE	reported	GCST90274841	5	174179760	0.0203	1.32e-06	11784	TNFRSF9	TRUE	reported	0.00198204439084802	23.3968385411746	0.1231	11,784 European ancestry individuals	2	1	TRUE	NA
rs76428106	T	C	T	C	-0.2714	-0.158565	0.9828	0.9872909	FALSE	FALSE	FALSE	DE	13	28029870	FLT3	0.111373	0.0995977	DE	TRUE	reported	GCST90274841	13	28604007	0.0593	4.72e-06	10849	TNFRSF9	TRUE	reported	0.00177452887089947	20.9428883881514	0.0172	11,784 European ancestry individuals	2	1	TRUE	NA
rs7737635	A	G	A	G	0.0924	0.0808202	0.1947	0.13738	FALSE	FALSE	FALSE	DE	5	124994035	LINC02240,RP11-257I8.3	0.0119547	0.0321548	DE	TRUE	reported	GCST90274841	5	124329728	0.0201	4.29e-06	9453	TNFRSF9	TRUE	reported	0.00179026676812971	21.1289592689605	0.1947	11,784 European ancestry individuals	2	1	TRUE	NA
rs7858310	A	G	A	G	0.0707	0.0161978	0.7165	0.691617	FALSE	FALSE	FALSE	DE	9	85102322	UBE2V1P10	0.492246	0.0235865	DE	TRUE	reported	GCST90274841	9	87717237	0.0152	3.3e-06	11336	TNFRSF9	TRUE	reported	0.00183273257093779	21.6310663781134	0.2835	11,784 European ancestry individuals	2	1	TRUE	NA
rs8005108	C	G	C	G	0.0889	-0.00731695	0.2828	0.264165	FALSE	TRUE	FALSE	DE	14	20241834	OR11H4	0.77198	0.0252494	DE	TRUE	reported	GCST90274841	14	20709993	0.0182	1.04e-06	9453	TNFRSF9	TRUE	reported	0.0020208140463929	23.8554176436115	0.2828	11,784 European ancestry individuals	2	1	TRUE	NA
rs9669611	T	C	T	C	0.0703	-0.0347336	0.2853	0.25655	FALSE	FALSE	FALSE	DE	12	6394620	RP1-102E24.8	0.162849	0.0248887	DE	TRUE	reported	GCST90274841	12	6503786	0.015	2.78e-06	11783	TNFRSF9	TRUE	reported	0.00186064462993986	21.9611162182806	0.2853	11,784 European ancestry individuals	2	1	TRUE	NA
rs1013434	T	C	T	C	-0.0732	-0.00305711	0.2201	0.23517	FALSE	FALSE	FALSE	DE	21	39112084	RPL23AP12	0.905467	0.0257422	DE	TRUE	reported	GCST90274812	21	40484010	0.0158	3.61e-06	11783	IL-33	TRUE	reported	0.00255325762496378	21.4587483830025	0.2201	11,793 European ancestry individuals	2	1	TRUE	NA
rs10415966	A	C	A	C	-0.1184	0.0192296	0.1177	0.0783261	FALSE	FALSE	FALSE	DE	19	14188927	ADGRL1	0.638721	0.0409587	DE	TRUE	reported	GCST90274812	19	14299739	0.0233	3.74e-07	10281	IL-33	TRUE	reported	0.0030701041983233	25.8159411237719	0.1177	11,793 European ancestry individuals	2	1	TRUE	NA
rs112495884	A	G	A	G	0.3432	0.0547837	0.0112	0.0189773	FALSE	FALSE	FALSE	DE	18	75647160	RP11-704C2.2	0.49735	0.0807226	DE	TRUE	reported	GCST90274812	18	73359115	0.0748	4.47e-06	10858	IL-33	TRUE	reported	0.00250437462875857	21.0468817896516	0.0112	11,793 European ancestry individuals	2	1	TRUE	NA
rs13336496	A	C	A	C	0.0936	0.0411661	0.8755	0.9160703	FALSE	FALSE	FALSE	DE	16	79457679	RP11-467I17.1	0.295971	0.0393891	DE	TRUE	reported	GCST90274812	16	79491576	0.0203	4.01e-06	11780	IL-33	TRUE	reported	0.0025290464884543	21.254750966006	0.1245	11,793 European ancestry individuals	2	1	TRUE	NA
rs17149396	C	G	C	G	0.1833	0.0112815	0.0307	0.0105492	FALSE	TRUE	FALSE	DE	7	24383826	RP5-1055C4.1	0.915918	0.106855	DE	TRUE	reported	GCST90274812	7	24423445	0.04	4.59e-06	11789	IL-33	TRUE	reported	0.00249813323615036	20.9942974709302	0.0307	11,793 European ancestry individuals	2	1	TRUE	NA
rs62556318	C	G	C	G	0.1308	0.00890585	0.9172	0.845697	FALSE	TRUE	FALSE	DE	9	21663052	H3P30	0.770948	0.0305901	DE	TRUE	reported	GCST90274812	9	21663051	0.0277	2.34e-06	11345	IL-33	TRUE	reported	0.00265215886484059	22.2921701406136	0.0828	11,793 European ancestry individuals	2	1	TRUE	NA
rs66755903	A	G	A	G	-0.0752	0.00145233	0.2321	0.239212	FALSE	FALSE	FALSE	DE	8	86983693	CNBD1	0.954817	0.0256327	DE	TRUE	reported	GCST90274812	8	87995921	0.0162	3.45e-06	11345	IL-33	TRUE	reported	0.00256323224862947	21.5427951274571	0.2321	11,793 European ancestry individuals	2	1	TRUE	NA
rs7742625	C	G	C	G	0.0691	0.017673	0.6997	0.664763	FALSE	TRUE	FALSE	DE	6	38752074	DNAH8	0.447709	0.0232772	DE	TRUE	reported	GCST90274812	6	38719850	0.0148	3.03e-06	11345	IL-33	TRUE	reported	0.00259299697542427	21.7936043952622	0.3003	11,793 European ancestry individuals	2	1	TRUE	NA
rs77792454	T	C	T	C	-0.1166	-0.00470915	0.1064	0.111641	FALSE	FALSE	FALSE	DE	6	156551127	RP11-518I13.1	0.892066	0.034705	DE	TRUE	reported	GCST90274812	6	156872261	0.0255	4.82e-06	8817	IL-33	TRUE	reported	0.00248732249127255	20.903217487334	0.1064	11,793 European ancestry individuals	2	1	TRUE	NA
rs78455659	A	G	A	G	0.1259	0.0547689	0.9273	0.882648	FALSE	FALSE	FALSE	DE	12	96046036	LTA4H	0.110801	0.0343465	DE	TRUE	reported	GCST90274812	12	96439814	0.0273	3.99e-06	11345	IL-33	TRUE	reported	0.00253001406619129	21.2629033614742	0.0727	11,793 European ancestry individuals	2	1	TRUE	NA
rs8042883	T	C	T	C	-0.0681	-0.0192609	0.5496	0.555244	FALSE	FALSE	FALSE	DE	15	66677933	LINC01169	0.380911	0.0219819	DE	TRUE	reported	GCST90274812	15	66970271	0.0135	4.55e-07	11345	IL-33	TRUE	reported	0.00302557301754185	25.4403502433063	0.4504	11,793 European ancestry individuals	2	1	TRUE	NA
rs10140592	A	G	A	G	0.2704	0.005779	0.0209	0.0267127	FALSE	FALSE	FALSE	DE	14	69984756	SMOC1	0.931066	0.0668065	DE	TRUE	reported	GCST90274824	14	70451473	0.0553	1.01e-06	13753	MCP-4	TRUE	reported	0.00162019657591792	23.905847932812	0.0209	14,736 European ancestry individuals	2	1	TRUE	NA
rs115511138	A	G	A	G	0.1956	0.168017	0.9694	0.99128539	FALSE	FALSE	FALSE	DE	4	114645835	UGT8	0.168706	0.122073	DE	TRUE	reported	GCST90274824	4	115566991	0.042	3.21e-06	13944	MCP-4	TRUE	reported	0.00146997199479001	21.6860353198498	0.0306	14,736 European ancestry individuals	2	1	TRUE	NA
rs12075	A	G	A	G	0.189	0.000771016	0.5553	0.532332	FALSE	FALSE	FALSE	DE	1	159205564	ACKR1,CADM3-AS1	0.97181	0.0218184	DE	TRUE	reported	GCST90274824	1	159175354	0.0114	9.89e-62	14733	MCP-4	TRUE	reported	0.0183145010980395	274.824183485431	0.4447	14,736 European ancestry individuals	2	1	TRUE	NA
rs144118870	A	G	A	G	0.1749	-0.0221503	0.963	0.9598589	FALSE	FALSE	FALSE	DE	6	31247030	HLA-C	0.690214	0.0555752	DE	TRUE	reported	GCST90274824	6	31214807	0.0368	2.01e-06	14735	MCP-4	TRUE	reported	0.00153083171661868	22.5852562440962	0.037	14,736 European ancestry individuals	2	1	TRUE	NA
rs2497351	T	C	T	C	0.0668	0.0157256	0.2018	0.195752	FALSE	FALSE	FALSE	DE	10	92760589	Y_RNA	0.5659	0.0273919	DE	TRUE	reported	GCST90274824	10	94520346	0.0145	4.09e-06	14736	MCP-4	TRUE	reported	0.00143846918438468	21.2206147555703	0.2018	14,736 European ancestry individuals	2	1	TRUE	NA
rs2631360	A	G	A	G	0.0609	-0.00656391	0.5448	0.654918	FALSE	FALSE	FALSE	DE	5	132371737	SLC22A5	0.774687	0.0229307	DE	TRUE	reported	GCST90274824	5	131707429	0.0131	3.34e-06	11782	MCP-4	TRUE	reported	0.00146475235487492	21.6089186541474	0.4552	14,736 European ancestry individuals	2	1	TRUE	NA
rs2721961	T	G	T	G	-0.1201	-0.0486538	0.7293	0.691096	FALSE	FALSE	FALSE	DE	8	115645684	TRPS1	0.0389215	0.023561	DE	TRUE	reported	GCST90274824	8	116657911	0.0133	1.72e-19	14288	MCP-4	TRUE	reported	0.00550420367236826	81.5311885651698	0.2707	14,736 European ancestry individuals	2	1	TRUE	NA
rs3136676	A	G	A	G	0.3903	0.0297754	0.9384	0.9456439	FALSE	FALSE	FALSE	DE	17	34356270	CCL13	0.534982	0.0479925	DE	TRUE	reported	GCST90274824	17	32683289	0.0251	1.6e-54	14728	MCP-4	TRUE	reported	0.0161468843982019	241.763481050135	0.0616	14,736 European ancestry individuals	2	1	TRUE	NA
rs3917900	A	G	A	G	0.1557	0.00515146	0.6401	0.663549	FALSE	FALSE	FALSE	DE	17	34260295	CCL2	0.823064	0.0230381	DE	TRUE	reported	GCST90274824	17	32587314	0.012	1.7e-38	14730	MCP-4	TRUE	reported	0.0112976755756326	168.327771456933	0.3599	14,736 European ancestry individuals	2	1	TRUE	NA
rs55842014	A	G	A	G	-0.0638	-0.0184766	0.3598	0.293309	FALSE	FALSE	FALSE	DE	3	46247622	CCR3	0.442815	0.0240754	DE	TRUE	reported	GCST90274824	3	46289113	0.0131	1.11e-06	12404	MCP-4	TRUE	reported	0.00160734444946046	23.7159107224657	0.3598	14,736 European ancestry individuals	2	1	TRUE	NA
rs62201455	A	C	A	C	-0.2136	0.00442122	0.9807	0.9493597	FALSE	FALSE	FALSE	DE	20	12708815	LINC01722	0.928754	0.0494472	DE	TRUE	reported	GCST90274824	20	12689462	0.0451	2.18e-06	14722	MCP-4	TRUE	reported	0.00152018874277482	22.4279951555743	0.0193	14,736 European ancestry individuals	2	1	TRUE	NA
rs62336911	T	C	T	C	0.1569	-0.0256964	0.0417	0.0358461	FALSE	FALSE	FALSE	DE	4	175512557	TSEN2P1	0.667704	0.0598565	DE	TRUE	reported	GCST90274824	4	176433708	0.0332	2.29e-06	14288	MCP-4	TRUE	reported	0.00151363328837129	22.3311331174511	0.0417	14,736 European ancestry individuals	2	1	TRUE	NA
rs72825017	T	G	T	G	-0.1997	-0.00805298	0.0594	0.0537906	FALSE	FALSE	FALSE	DE	17	34202691	LINC01989	0.86823	0.0485391	DE	TRUE	reported	GCST90274824	17	32529710	0.0251	1.77e-15	14730	MCP-4	TRUE	reported	0.00427814536620693	63.2921323322488	0.0594	14,736 European ancestry individuals	2	1	TRUE	NA
rs74794857	T	C	T	C	0.0674	0.00876537	0.4123	0.375504	FALSE	FALSE	FALSE	DE	5	22143479	CDH12,PMCHL1	0.699869	0.0227378	DE	TRUE	reported	GCST90274824	5	22143588	0.0139	1.24e-06	11760	MCP-4	TRUE	reported	0.00159333272559251	23.5088417876643	0.4123	14,736 European ancestry individuals	2	1	TRUE	NA
rs7612912	T	C	T	C	0.1281	-0.0138257	0.6276	0.656246	FALSE	FALSE	FALSE	DE	3	42869129	ACKR2,CYP8B1,KRBOX1,RP11-136C24.3,RP11-141M3.6	0.545872	0.0228918	DE	TRUE	reported	GCST90274824	3	42910621	0.012	1.33e-26	14714	MCP-4	TRUE	reported	0.00767535297324632	113.940155560646	0.3724	14,736 European ancestry individuals	2	1	TRUE	NA
rs8112014	A	G	A	G	-0.0578	-0.0309008	0.2923	0.248034	FALSE	FALSE	FALSE	DE	19	14662265	ADGRE3	0.220005	0.025194	DE	TRUE	reported	GCST90274824	19	14773077	0.0126	4.49e-06	14724	MCP-4	TRUE	reported	0.00142627586037541	21.0404792268021	0.2923	14,736 European ancestry individuals	2	1	TRUE	NA
rs847767	A	G	A	G	0.077	0.0545593	0.8533	0.833201	FALSE	FALSE	FALSE	DE	6	40083849	TUBBP9	0.0610323	0.0291253	DE	TRUE	reported	GCST90274824	6	40051588	0.0168	4.58e-06	14733	MCP-4	TRUE	reported	0.00142381283427242	21.0040927585089	0.1467	14,736 European ancestry individuals	2	1	TRUE	NA
rs926646	T	C	T	C	0.1432	-0.135061	0.9545	0.9639122	FALSE	FALSE	FALSE	DE	20	20042682	CRNKL1	0.0212829	0.0586477	DE	TRUE	reported	GCST90274824	20	20023326	0.0304	2.47e-06	14732	MCP-4	TRUE	reported	0.00150381388434033	22.1860460142522	0.0455	14,736 European ancestry individuals	2	1	TRUE	NA
rs10142466	A	G	A	G	0.057	0.0168323	0.49	0.512986	FALSE	FALSE	FALSE	DE	14	68805067	ZFP36L1	0.439208	0.0217603	DE	TRUE	reported	GCST90274830	14	69271784	0.0109	1.7e-07	14721	OPG	TRUE	reported	0.00185343238135307	27.3424692332871	0.49	14,733 European ancestry individuals	2	1	TRUE	NA
rs112635299	T	G	T	G	0.2618	0.0799656	0.0205	0.0201772	FALSE	FALSE	FALSE	DE	14	94371805	SERPINA1	0.308936	0.0785935	DE	TRUE	reported	GCST90274830	14	94838142	0.0433	1.48e-09	14733	OPG	TRUE	reported	0.00247612465252752	36.551441433687	0.0205	14,733 European ancestry individuals	2	1	TRUE	NA
rs114165349	C	G	C	G	-0.1948	-0.0333725	0.0337	0.0375831	FALSE	TRUE	FALSE	DE	1	26695422	ARID1A	0.562602	0.05764	DE	TRUE	reported	GCST90274830	1	27021913	0.034	1.01e-08	14727	OPG	TRUE	reported	0.00222402071782918	32.821701213528	0.0337	14,733 European ancestry individuals	2	1	TRUE	NA
rs1230164	C	G	C	G	-0.0671	-0.011193	0.7288	0.751652	FALSE	TRUE	FALSE	DE	4	99064872	METAP1	0.657351	0.0252338	DE	TRUE	reported	GCST90274830	4	99986023	0.0129	1.98e-07	14285	OPG	TRUE	reported	0.0018338093743749	27.0524520778907	0.2712	14,733 European ancestry individuals	2	1	TRUE	NA
rs138408096	A	G	A	G	-0.2007	-0.140126	0.0206	0.0126806	FALSE	FALSE	FALSE	DE	15	83581896	SH3GL3	0.158832	0.09945	DE	TRUE	reported	GCST90274830	15	84250648	0.0423	2.09e-06	14721	OPG	TRUE	reported	0.00152628753981686	22.5089391371428	0.0206	14,733 European ancestry individuals	2	1	TRUE	NA
rs138557324	T	C	T	C	-0.2253	0.00779518	0.0196	0.00486372	FALSE	FALSE	FALSE	DE	12	119546325	RP11-768F21.1	0.960969	0.159287	DE	TRUE	reported	GCST90274830	12	119984130	0.0473	1.91e-06	14285	OPG	TRUE	reported	0.00153821577962514	22.6851219675534	0.0196	14,733 European ancestry individuals	2	1	TRUE	NA
rs1437633	A	C	A	C	-0.079	0.00120787	0.2072	0.151033	FALSE	FALSE	FALSE	DE	11	16250653	SOX6	0.96853	0.0306158	DE	TRUE	reported	GCST90274830	11	16272199	0.0147	7.69e-08	12851	OPG	TRUE	reported	0.00195728629271137	28.8775623170651	0.2072	14,733 European ancestry individuals	2	1	TRUE	NA
rs17600346	T	C	T	C	-0.1569	0.0107717	0.9631	0.9537933	FALSE	FALSE	FALSE	DE	3	172506192	TNFSF10	0.835215	0.0517825	DE	TRUE	reported	GCST90274830	3	172223982	0.0299	1.54e-07	14723	OPG	TRUE	reported	0.00186628492992028	27.5324289503102	0.0369	14,733 European ancestry individuals	2	1	TRUE	NA
rs2247769	T	C	T	C	-0.1705	0.0363103	0.5577	0.595765	FALSE	FALSE	FALSE	DE	8	119068792	COLEC10	0.103219	0.0222839	DE	TRUE	reported	GCST90274830	8	120081031	0.0114	1.42e-50	14285	OPG	TRUE	reported	0.0149615965573328	223.655756503252	0.4423	14,733 European ancestry individuals	2	1	TRUE	NA
rs271665	T	C	T	C	-0.0672	-0.00390118	0.748	0.680554	FALSE	FALSE	FALSE	DE	17	49861158	RP11-304F15.3	0.867381	0.0233623	DE	TRUE	reported	GCST90274830	17	47938521	0.0129	1.9e-07	14710	OPG	TRUE	reported	0.00183926928634731	27.1331454024449	0.252	14,733 European ancestry individuals	2	1	TRUE	NA
rs28454196	C	G	C	G	-0.2242	-0.0989446	0.9758	0.9766543	FALSE	TRUE	FALSE	DE	4	32868836	RP11-20M7.1	0.16464	0.0712019	DE	TRUE	reported	GCST90274830	4	32870458	0.0486	3.97e-06	14285	OPG	TRUE	reported	0.00144296987619975	21.2784355685794	0.0242	14,733 European ancestry individuals	2	1	TRUE	NA
rs376613127	A	G	A	G	-0.2692	0.00280237	0.0133	0.012142	FALSE	FALSE	FALSE	DE	12	71395251	TSPAN8	0.977447	0.0991309	DE	TRUE	reported	GCST90274830	12	71789031	0.0568	2.14e-06	13154	OPG	TRUE	reported	0.00152292057006358	22.4592089855377	0.0133	14,733 European ancestry individuals	2	1	TRUE	NA
rs61968587	A	G	A	G	-0.2671	0.0373722	0.9843	0.99392067	FALSE	FALSE	FALSE	DE	13	108884834	MYO16	0.790899	0.140951	DE	TRUE	reported	GCST90274830	13	109537182	0.0567	2.47e-06	13798	OPG	TRUE	reported	0.00150457364899718	22.1882308088763	0.0157	14,733 European ancestry individuals	2	1	TRUE	NA
rs6985207	A	C	A	C	0.0522	0.0468155	0.5556	0.59018	FALSE	FALSE	FALSE	DE	8	8746913	RP11-211C9.1	0.0349261	0.0221957	DE	TRUE	reported	GCST90274830	8	8604423	0.0114	4.67e-06	14285	OPG	TRUE	reported	0.00142167115951567	20.9639116123983	0.4444	14,733 European ancestry individuals	2	1	TRUE	NA
rs704	A	G	A	G	-0.1404	0.0204603	0.4726	0.419315	FALSE	FALSE	FALSE	DE	17	28367840	CTB-96E2.2,CTB-96E2.3,SARM1,VTN	0.352644	0.0220127	DE	TRUE	reported	GCST90274830	17	26694861	0.0111	1.14e-36	14733	OPG	TRUE	reported	0.0107468555275988	159.966585426717	0.4726	14,733 European ancestry individuals	2	1	TRUE	NA
rs74111611	T	C	T	C	-0.1471	0.0640444	0.9603	0.9781891	FALSE	FALSE	FALSE	DE	12	85213273	LRRIQ1	0.393701	0.0750881	DE	TRUE	reported	GCST90274830	12	85607051	0.0298	7.96e-07	14732	OPG	TRUE	reported	0.00165181180133871	24.3631721499879	0.0397	14,733 European ancestry individuals	2	1	TRUE	NA
rs77507094	A	G	A	G	0.1965	-0.0252526	0.9791	0.9634387	FALSE	FALSE	FALSE	DE	10	53269275	RP11-71J2.1	0.662509	0.0578591	DE	TRUE	reported	GCST90274830	10	55029035	0.0429	4.64e-06	14726	OPG	TRUE	reported	0.00142258419025828	20.9773943110529	0.0209	14,733 European ancestry individuals	2	1	TRUE	NA
rs9946923	T	C	T	C	0.172	-0.189294	0.9707	0.9894246	FALSE	FALSE	FALSE	DE	18	78763646	RP11-715C4.1	0.079884	0.108084	DE	TRUE	reported	GCST90274830	18	76523646	0.0376	4.77e-06	13230	OPG	TRUE	reported	0.0014188950096887	20.92291643939	0.0293	14,733 European ancestry individuals	2	1	TRUE	NA
rs10164255	T	G	T	G	0.0556	-0.0222081	0.408	0.449573	FALSE	FALSE	FALSE	DE	18	72865605	NETO1	0.312432	0.0219853	DE	TRUE	reported	GCST90274791	18	70532840	0.0121	4.33e-06	14729	FLT3LG	TRUE	reported	0.00169933282430747	21.1110003028298	0.408	14,734 European ancestry individuals	2	1	TRUE	NA
rs11212636	A	G	A	G	-0.0772	0.0104594	0.4171	0.394919	FALSE	FALSE	FALSE	DE	11	108441238	C11orf65	0.638557	0.0222675	DE	TRUE	reported	GCST90274791	11	108311965	0.0117	4.16e-11	14723	FLT3LG	TRUE	reported	0.00349767486408293	43.5304189164234	0.4171	14,734 European ancestry individuals	2	1	TRUE	NA
rs12338549	T	C	T	C	-0.0851	-0.0162552	0.1096	0.148274	FALSE	FALSE	FALSE	DE	9	91586405	ROR2	0.59396	0.0304914	DE	TRUE	reported	GCST90274791	9	94348687	0.0186	4.76e-06	14719	FLT3LG	TRUE	reported	0.00168476438520021	20.9297095344693	0.1096	14,734 European ancestry individuals	2	1	TRUE	NA
rs1379304	T	C	T	C	0.0603	0.0176886	0.3741	0.383948	FALSE	FALSE	FALSE	DE	5	6289281	HMGB3P3	0.429432	0.0223859	DE	TRUE	reported	GCST90274791	5	6289394	0.0127	2.05e-06	14286	FLT3LG	TRUE	reported	0.00181416518098981	22.5401681628903	0.3741	14,734 European ancestry individuals	2	1	TRUE	NA
rs141117375	T	C	T	C	-0.1519	0.0164886	0.0364	0.0158042	FALSE	FALSE	FALSE	DE	11	62526837	AHNAK	0.85372	0.0894301	DE	TRUE	reported	GCST90274791	11	62294309	0.0331	4.45e-06	14286	FLT3LG	TRUE	reported	0.00169496628340013	21.0566621791631	0.0364	14,734 European ancestry individuals	2	1	TRUE	NA
rs144317085	A	T	A	T	0.2206	0.0122676	0.9647	0.942917	FALSE	TRUE	FALSE	DE	4	104884951	RP11-556I14.2	0.793917	0.046961	DE	TRUE	reported	GCST90274791	4	105806108	0.0324	9.85e-12	14722	FLT3LG	TRUE	reported	0.00372339550530481	46.3501309259503	0.0353	14,734 European ancestry individuals	2	1	TRUE	NA
rs17272847	A	G	A	G	0.1179	-0.0364723	0.0907	0.121819	FALSE	FALSE	FALSE	DE	19	49476141	CTD-3148I10.15,CTD-3148I10.9,FLT3LG	0.273895	0.0333343	DE	TRUE	reported	GCST90274791	19	49979398	0.022	8.36e-08	13222	FLT3LG	TRUE	reported	0.00231002191845348	28.7152246309508	0.0907	14,734 European ancestry individuals	2	1	TRUE	NA
rs185979634	T	C	T	C	0.1483	-0.0363488	0.9513	0.9837368	FALSE	FALSE	FALSE	DE	10	99643566	RP11-483F11.7	0.670348	0.0853917	DE	TRUE	reported	GCST90274791	10	101403323	0.0306	1.26e-06	12847	FLT3LG	TRUE	reported	0.00188997521581542	23.4838565333627	0.0487	14,734 European ancestry individuals	2	1	TRUE	NA
rs1866051	T	C	T	C	-0.0746	0.0345719	0.4771	0.442243	FALSE	FALSE	FALSE	DE	2	65375015	AC012370.2,SPRED2	0.115156	0.0219443	DE	TRUE	reported	GCST90274791	2	65602149	0.0115	8.76e-11	14732	FLT3LG	TRUE	reported	0.0033810326520235	42.0738199093042	0.4771	14,734 European ancestry individuals	2	1	TRUE	NA
rs186975	C	G	C	G	0.0554	-0.0457237	0.382	0.357	FALSE	TRUE	FALSE	DE	2	8302606	LINC00299	0.0444488	0.0227499	DE	TRUE	reported	GCST90274791	2	8442736	0.0119	3.23e-06	14703	FLT3LG	TRUE	reported	0.00174423772317293	21.6698335839827	0.382	14,734 European ancestry individuals	2	1	TRUE	NA
rs192857133	T	C	T	C	0.1812	-0.140636	0.026	0.0174008	FALSE	FALSE	FALSE	DE	9	243950	DOCK8	0.0942692	0.0840475	DE	TRUE	reported	GCST90274791	9	243950	0.0386	2.68e-06	14727	FLT3LG	TRUE	reported	0.00177341000327721	22.0329042334127	0.026	14,734 European ancestry individuals	2	1	TRUE	NA
rs218265	T	C	T	C	0.0833	0.0237108	0.8361	0.835089	FALSE	FALSE	FALSE	DE	4	54542832	LINC02260	0.420667	0.0294446	DE	TRUE	reported	GCST90274791	4	55408999	0.016	1.93e-07	14731	FLT3LG	TRUE	reported	0.00218042072505439	27.100668691803	0.1639	14,734 European ancestry individuals	2	1	TRUE	NA
rs28533776	A	G	A	G	-0.0749	-0.00866829	0.1924	0.163618	FALSE	FALSE	FALSE	DE	7	3875124	SDK1	0.767694	0.029345	DE	TRUE	reported	GCST90274791	7	3914756	0.0147	3.48e-07	14731	FLT3LG	TRUE	reported	0.00208861880617986	25.9572652666355	0.1924	14,734 European ancestry individuals	2	1	TRUE	NA
rs55633025	A	G	A	G	0.0725	-0.00413001	0.4738	0.45467	FALSE	FALSE	FALSE	DE	1	159921179	TAGLN2	0.850735	0.0219471	DE	TRUE	reported	GCST90274791	1	159890969	0.0129	1.91e-08	12404	FLT3LG	TRUE	reported	0.00253998020658963	31.581049763427	0.4738	14,734 European ancestry individuals	2	1	TRUE	NA
rs57191857	A	G	A	G	-0.1429	-0.0344759	0.9571	0.9722898	FALSE	FALSE	FALSE	DE	9	10640144	RP11-87N24.3	0.603957	0.0664635	DE	TRUE	reported	GCST90274791	9	10640144	0.0299	1.76e-06	14734	FLT3LG	TRUE	reported	0.00183806695154062	22.8376835243426	0.0429	14,734 European ancestry individuals	2	1	TRUE	NA
rs61792394	A	G	A	G	-0.1569	-0.053915	0.9624	0.9620124	FALSE	FALSE	FALSE	DE	3	171133263	TNIK	0.35256	0.0579959	DE	TRUE	reported	GCST90274791	3	170851052	0.0338	3.45e-06	14286	FLT3LG	TRUE	reported	0.00173419099061222	21.5447994626955	0.0376	14,734 European ancestry individuals	2	1	TRUE	NA
rs6453962	T	C	T	C	-0.0559	0.0015196	0.4699	0.522216	FALSE	FALSE	FALSE	DE	6	77197638	RP11-354K4.2	0.944377	0.02178	DE	TRUE	reported	GCST90274791	6	77907355	0.0117	1.77e-06	14732	FLT3LG	TRUE	reported	0.00183692588615033	22.823479881042	0.4699	14,734 European ancestry individuals	2	1	TRUE	NA
rs6925032	A	C	A	C	0.0676	-0.0357949	0.326	0.238067	FALSE	FALSE	FALSE	DE	6	90298308	RP1-45N11.1	0.161753	0.0255824	DE	TRUE	reported	GCST90274791	6	91008027	0.0128	1.28e-07	14286	FLT3LG	TRUE	reported	0.00224355250644194	27.8871043677947	0.326	14,734 European ancestry individuals	2	1	TRUE	NA
rs72681653	A	G	A	G	0.1302	0.0672511	0.9447	0.9646969	FALSE	FALSE	FALSE	DE	14	50690016	ZFP64P1	0.256843	0.0593103	DE	TRUE	reported	GCST90274791	14	51156734	0.0266	9.84e-07	14734	FLT3LG	TRUE	reported	0.00192778635785234	23.95458573367	0.0553	14,734 European ancestry individuals	2	1	TRUE	NA
rs73000965	A	T	A	T	0.0588	-0.00109266	0.3111	0.376971	FALSE	TRUE	FALSE	DE	11	114111599	ZBTB16	0.961232	0.0224793	DE	TRUE	reported	GCST90274791	11	113982321	0.0125	2.55e-06	14731	FLT3LG	TRUE	reported	0.00178073303959218	22.1240481805869	0.3111	14,734 European ancestry individuals	2	1	TRUE	NA
rs7624160	T	G	T	G	-0.1061	-0.0304249	0.6093	0.613771	FALSE	FALSE	FALSE	DE	3	128663043	RPN1	0.173959	0.0223779	DE	TRUE	reported	GCST90274791	3	128381886	0.0119	4.84e-19	14719	FLT3LG	TRUE	reported	0.00636796506639245	79.4816390543166	0.3907	14,734 European ancestry individuals	2	1	TRUE	NA
rs7625643	A	G	A	G	0.0611	-0.0116664	0.5605	0.540656	FALSE	FALSE	FALSE	DE	3	141431184	ZBTB38	0.593674	0.0218668	DE	TRUE	reported	GCST90274791	3	141150026	0.0129	2.18e-06	12404	FLT3LG	TRUE	reported	0.00180532954272531	22.430190875115	0.4395	14,734 European ancestry individuals	2	1	TRUE	NA
rs76428106	T	C	T	C	-1.1019	-0.158565	0.9832	0.9872909	FALSE	FALSE	FALSE	DE	13	28029870	FLT3	0.111373	0.0995977	DE	TRUE	reported	GCST90274791	13	28604007	0.0524	3.59e-98	13799	FLT3LG	TRUE	reported	0.0344228645422731	442.131809439435	0.0168	14,734 European ancestry individuals	2	1	TRUE	NA
rs7726159	A	C	A	C	-0.1191	0.0289771	0.3326	0.324557	FALSE	FALSE	FALSE	DE	5	1282204	TERT	0.21243	0.0232391	DE	TRUE	reported	GCST90274791	5	1282319	0.0128	1.34e-20	14733	FLT3LG	TRUE	reported	0.00693140180959752	86.5632499096971	0.3326	14,734 European ancestry individuals	2	1	TRUE	NA
rs78429945	T	G	T	G	0.0884	-0.0290593	0.1818	0.276964	FALSE	FALSE	FALSE	DE	20	31851495	DUSP15	0.231294	0.0242761	DE	TRUE	reported	GCST90274791	20	30439298	0.016	3.29e-08	14286	FLT3LG	TRUE	reported	0.00245490868896738	30.5207030998065	0.1818	14,734 European ancestry individuals	2	1	TRUE	NA
rs9381118	T	C	T	C	0.0643	0.0197959	0.2577	0.226111	FALSE	FALSE	FALSE	DE	6	42017698	CCND3	0.447657	0.0260702	DE	TRUE	reported	GCST90274791	6	41985436	0.0136	2.27e-06	14285	FLT3LG	TRUE	reported	0.00179887268602989	22.3498235392451	0.2577	14,734 European ancestry individuals	2	1	TRUE	NA
rs9554186	A	T	A	T	0.0821	0.0200755	0.3602	0.405502	FALSE	TRUE	FALSE	DE	13	27881129	PLUT	0.367183	0.0222625	DE	TRUE	reported	GCST90274791	13	28455266	0.0128	1.42e-10	14286	FLT3LG	TRUE	reported	0.00330572392919537	41.1335643779382	0.3602	14,734 European ancestry individuals	2	1	TRUE	NA
rs10191831	T	C	T	C	-0.0591	0.0526877	0.4361	0.552551	FALSE	FALSE	FALSE	DE	2	41637268	RP11-459K11.1	0.0163159	0.021937	DE	TRUE	reported	GCST90274785	2	41864408	0.0125	2.27e-06	12403	DNER	TRUE	reported	0.00179906214573726	22.3503793907925	0.4361	14,735 European ancestry individuals	2	1	TRUE	NA
rs10892466	C	G	C	G	0.0808	0.0100295	0.1236	0.115639	FALSE	TRUE	FALSE	DE	11	119790608	RP11-215D10.1	0.769061	0.0341601	DE	TRUE	reported	GCST90274785	11	119661317	0.0175	3.89e-06	14732	DNER	TRUE	reported	0.00171582924304244	21.3145706065188	0.1236	14,735 European ancestry individuals	2	1	TRUE	NA
rs1133851	A	G	A	G	-0.0664	0.0381444	0.2533	0.231416	FALSE	FALSE	FALSE	DE	18	3722038	DLGAP1	0.14574	0.0262207	DE	TRUE	reported	GCST90274785	18	3722038	0.0142	2.92e-06	14286	DNER	TRUE	reported	0.00175981807379335	21.8619770354271	0.2533	14,735 European ancestry individuals	2	1	TRUE	NA
rs116179073	T	C	T	C	-0.2481	0.372776	0.0138	0.00484854	FALSE	FALSE	FALSE	DE	12	31305681	SINHCAF	0.019313	0.159345	DE	TRUE	reported	GCST90274785	12	31458615	0.0537	3.84e-06	13800	DNER	TRUE	reported	0.00171803275519281	21.3419904357757	0.0138	14,735 European ancestry individuals	2	1	TRUE	NA
rs117343254	C	G	C	G	-0.1281	0.027164	0.942	0.925244	FALSE	TRUE	FALSE	DE	7	152688584	XRCC2	0.512669	0.0414916	DE	TRUE	reported	GCST90274785	7	152385669	0.0274	2.94e-06	14287	DNER	TRUE	reported	0.00175916154648529	21.8538067143803	0.0580000000000001	14,735 European ancestry individuals	2	1	TRUE	NA
rs13107325	T	C	T	C	0.1066	0.0723181	0.0697	0.0140416	FALSE	FALSE	FALSE	DE	4	102267552	SLC39A8	0.443652	0.094405	DE	TRUE	reported	GCST90274785	4	103188709	0.0233	4.76e-06	14732	DNER	TRUE	reported	0.00168478122978085	20.9282315221534	0.0697	14,735 European ancestry individuals	2	1	TRUE	NA
rs194746	T	C	T	C	0.0528	0.0142351	0.4849	0.510481	FALSE	FALSE	FALSE	DE	14	68816170	ZFP36L1	0.51293	0.0217567	DE	TRUE	reported	GCST90274785	14	69282887	0.0112	2.43e-06	14723	DNER	TRUE	reported	0.00178865901490713	22.220906067821	0.4849	14,735 European ancestry individuals	2	1	TRUE	NA
rs207671	A	G	A	G	0.1016	-0.0228731	0.5359	0.578174	FALSE	FALSE	FALSE	DE	2	229391870	DNER	0.30056	0.0220946	DE	TRUE	reported	GCST90274785	2	230256586	0.0117	3.83e-18	14287	DNER	TRUE	reported	0.00604305464511851	75.3955400224686	0.4641	14,735 European ancestry individuals	2	1	TRUE	NA
rs2837988	A	C	A	C	0.0576	0.0345402	0.3578	0.32441	FALSE	FALSE	FALSE	DE	21	41247617	BACE2	0.137836	0.0232767	DE	TRUE	reported	GCST90274785	21	42619544	0.0118	1.05e-06	14733	DNER	TRUE	reported	0.00191743511983172	23.8237934993765	0.3578	14,735 European ancestry individuals	2	1	TRUE	NA
rs28689968	T	C	T	C	0.0918	-0.0356712	0.1074	0.164131	FALSE	FALSE	FALSE	DE	17	49169895	B4GALNT2	0.221695	0.0291901	DE	TRUE	reported	GCST90274785	17	47247257	0.0184	6.07e-07	14733	DNER	TRUE	reported	0.00200286771497046	24.8874087207848	0.1074	14,735 European ancestry individuals	2	1	TRUE	NA
rs35032874	T	G	T	G	0.132	-0.0110622	0.7027	0.674313	FALSE	FALSE	FALSE	DE	2	229444644	DNER	0.634514	0.0232701	DE	TRUE	reported	GCST90274785	2	230309360	0.0132	1.52e-23	14287	DNER	TRUE	reported	0.00799808046068944	99.9838748689833	0.2973	14,735 European ancestry individuals	2	1	TRUE	NA
rs62193248	A	T	A	T	0.213	0.00421137	0.6507	0.71554	FALSE	TRUE	FALSE	DE	2	229732201	DNER	0.86199	0.0242253	DE	TRUE	reported	GCST90274785	2	230596917	0.0123	3.5e-67	14287	DNER	TRUE	reported	0.0236073236183803	299.832666992591	0.3493	14,735 European ancestry individuals	2	1	TRUE	NA
rs6517655	C	G	C	G	0.0757	0.0110291	0.289	0.280814	FALSE	TRUE	FALSE	DE	21	41164319	MIR3197	0.64801	0.0241588	DE	TRUE	reported	GCST90274785	21	42536246	0.0129	4.41e-09	14287	DNER	TRUE	reported	0.00276873557179686	34.4304185504453	0.289	14,735 European ancestry individuals	2	1	TRUE	NA
rs75685422	T	C	T	C	0.0879	-0.0260125	0.1139	0.0868786	FALSE	FALSE	FALSE	DE	14	95286329	CLMN	0.50375	0.0389059	DE	TRUE	reported	GCST90274785	14	95752666	0.0186	2.29e-06	14287	DNER	TRUE	reported	0.0017973961884833	22.3296453528287	0.1139	14,735 European ancestry individuals	2	1	TRUE	NA
rs9289590	T	C	T	C	-0.0652	-0.00283439	0.7033	0.755298	FALSE	FALSE	FALSE	DE	3	139920275	CLSTN2	0.911103	0.0253871	DE	TRUE	reported	GCST90274785	3	139639117	0.0142	4.4e-06	12404	DNER	TRUE	reported	0.00169689192200665	21.0789253830114	0.2967	14,735 European ancestry individuals	2	1	TRUE	NA
rs9967959	T	G	T	G	0.0718	0.0196864	0.1718	0.160441	FALSE	FALSE	FALSE	DE	21	26729660	ADAMTS1	0.508104	0.0297471	DE	TRUE	reported	GCST90274785	21	28101979	0.0152	2.32e-06	14731	DNER	TRUE	reported	0.00179578511825414	22.3095944892476	0.1718	14,735 European ancestry individuals	2	1	TRUE	NA
rs10207134	T	C	T	C	-0.0996	0.0429388	0.326	0.228951	FALSE	FALSE	FALSE	DE	2	227797112	AC073065.3	0.0977192	0.0259291	DE	TRUE	reported	GCST90274766	2	228661828	0.0128	7.18e-15	14287	CCL20	TRUE	reported	0.00422008361212095	60.5393756261155	0.326	14,736 European ancestry individuals	2	1	TRUE	NA
rs10837780	T	C	T	C	0.1191	-0.0549847	0.9413	0.944467	FALSE	FALSE	FALSE	DE	11	42121237	LINC02745	0.244844	0.0472798	DE	TRUE	reported	GCST90274766	11	42142787	0.026	4.63e-06	14288	CCL20	TRUE	reported	0.0014665551455006	20.9805093273854	0.0587	14,736 European ancestry individuals	2	1	TRUE	NA
rs111674022	T	C	T	C	-0.0953	0.0180069	0.0967	0.0906747	FALSE	FALSE	FALSE	DE	1	238442722	LINC01139	0.634137	0.0378366	DE	TRUE	reported	GCST90274766	1	238606022	0.0208	4.61e-06	14288	CCL20	TRUE	reported	0.00146716998897438	20.9893181902368	0.0967	14,736 European ancestry individuals	2	1	TRUE	NA
rs11242693	T	C	T	C	0.0637	-0.0249099	0.3674	0.433319	FALSE	FALSE	FALSE	DE	6	1447955	FOXF2	0.258225	0.0220325	DE	TRUE	reported	GCST90274766	6	1448190	0.0135	2.38e-06	12404	CCL20	TRUE	reported	0.0015559442023544	22.2613002717273	0.3674	14,736 European ancestry individuals	2	1	TRUE	NA
rs1129474	T	C	T	C	0.0573	0.0140372	0.5396	0.54794	FALSE	FALSE	FALSE	DE	8	22727205	PEBP4,RP11-459E5.1	0.52201	0.0219245	DE	TRUE	reported	GCST90274766	8	22584718	0.012	1.8e-06	14288	CCL20	TRUE	reported	0.00159335727991668	22.797433199762	0.4604	14,736 European ancestry individuals	2	1	TRUE	NA
rs11582772	T	C	T	C	0.2585	0.249903	0.9859	0.99549886	FALSE	FALSE	FALSE	DE	1	31794961	SPOCD1	0.125269	0.163013	DE	TRUE	reported	GCST90274766	1	32260562	0.0548	2.39e-06	14243	CCL20	TRUE	reported	0.00155504535345459	22.248420176516	0.0141	14,736 European ancestry individuals	2	1	TRUE	NA
rs117753190	C	G	C	G	-0.185	-0.194391	0.9688	0.9894437	FALSE	TRUE	FALSE	DE	17	69140184	ABCA6	0.073558	0.108637	DE	TRUE	reported	GCST90274766	17	67136325	0.0359	2.56e-07	14243	CCL20	TRUE	reported	0.00185526962058249	26.5517872542859	0.0312	14,736 European ancestry individuals	2	1	TRUE	NA
rs117900576	C	G	C	G	-0.2256	0.101663	0.9694	0.9899793	FALSE	TRUE	FALSE	DE	17	74765056	SLC9A3R1	0.359278	0.110896	DE	TRUE	reported	GCST90274766	17	72761195	0.0429	1.45e-07	13224	CCL20	TRUE	reported	0.00193189153797419	27.6504883644535	0.0306	14,736 European ancestry individuals	2	1	TRUE	NA
rs13049624	A	G	A	G	-0.1315	0.038765	0.9476	0.9286901	FALSE	FALSE	FALSE	DE	21	42584892	SLC37A1	0.356748	0.0420637	DE	TRUE	reported	GCST90274766	21	44005002	0.0276	1.89e-06	14288	CCL20	TRUE	reported	0.00158636383563201	22.6972134305592	0.0524	14,736 European ancestry individuals	2	1	TRUE	NA
rs151092565	T	C	T	C	-0.1512	0.0217529	0.0376	0.0248754	FALSE	FALSE	FALSE	DE	14	94159206	PPP4R4	0.755084	0.0697333	DE	TRUE	reported	GCST90274766	14	94625543	0.0328	4.03e-06	14728	CCL20	TRUE	reported	0.0014851467859363	21.2468765675456	0.0376	14,736 European ancestry individuals	2	1	TRUE	NA
rs2003431	A	T	A	T	-0.1602	0.0677112	0.0632	0.0475701	FALSE	TRUE	FALSE	DE	14	106326275	IGHV4-28	0.213712	0.0544554	DE	TRUE	reported	GCST90274766	14	106782532	0.0344	3.21e-06	9786	CCL20	TRUE	reported	0.00151568286737383	21.6843964285913	0.0632	14,736 European ancestry individuals	2	1	TRUE	NA
rs2796032	T	C	T	C	0.0636	-0.0165905	0.3159	0.320613	FALSE	FALSE	FALSE	DE	9	112757624	SNX30	0.475767	0.0232645	DE	TRUE	reported	GCST90274766	9	115519904	0.0127	5.5e-07	14718	CCL20	TRUE	reported	0.00175228228577274	25.0752914412667	0.3159	14,736 European ancestry individuals	2	1	TRUE	NA
rs35833676	T	C	T	C	0.0804	0.0256882	0.1452	0.124506	FALSE	FALSE	FALSE	DE	21	31588943	AP000251.3	0.435267	0.0329248	DE	TRUE	reported	GCST90274766	21	32961256	0.0166	1.28e-06	14732	CCL20	TRUE	reported	0.00163923938456727	23.4549829403436	0.1452	14,736 European ancestry individuals	2	1	TRUE	NA
rs41302923	A	G	A	G	0.1939	-0.109889	0.9774	0.973048	FALSE	FALSE	FALSE	DE	10	126004910	FANK1	0.105681	0.0679204	DE	TRUE	reported	GCST90274766	10	127693479	0.0414	2.82e-06	14726	CCL20	TRUE	reported	0.00153301921561636	21.9328029033829	0.0226	14,736 European ancestry individuals	2	1	TRUE	NA
rs4981022	A	G	A	G	0.0635	-0.0387659	0.6933	0.682947	FALSE	FALSE	FALSE	DE	12	103756096	RP11-341G23.4,STAB2	0.0986234	0.0234723	DE	TRUE	reported	GCST90274766	12	104149874	0.0128	7.02e-07	14721	CCL20	TRUE	reported	0.00171964575122671	24.6074556628527	0.3067	14,736 European ancestry individuals	2	1	TRUE	NA
rs5769672	T	G	T	G	-0.1184	0.0843695	0.9406	0.9803806	FALSE	FALSE	FALSE	DE	22	49484105	C22orf34	0.289554	0.0796615	DE	TRUE	reported	GCST90274766	22	49877754	0.0257	4.09e-06	14732	CCL20	TRUE	reported	0.00148337656252355	21.2215136916804	0.0594	14,736 European ancestry individuals	2	1	TRUE	NA
rs6420556	T	C	T	C	-0.0736	0.00259805	0.1755	0.178156	FALSE	FALSE	FALSE	DE	18	58820374	LINC01926	0.927384	0.0285071	DE	TRUE	reported	GCST90274766	18	56487606	0.0158	3.19e-06	14288	CCL20	TRUE	reported	0.00151649612262924	21.6960490860742	0.1755	14,736 European ancestry individuals	2	1	TRUE	NA
rs6498926	A	T	A	T	0.0616	0.00627826	0.3426	0.355392	FALSE	TRUE	FALSE	DE	16	63761918	LINC02165	0.782665	0.0227598	DE	TRUE	reported	GCST90274766	16	63795822	0.0134	4.29e-06	12844	CCL20	TRUE	reported	0.00147696047376079	21.1295879338781	0.3426	14,736 European ancestry individuals	2	1	TRUE	NA
rs73072893	A	G	A	G	0.2057	-0.0236579	0.9739	0.9656883	FALSE	FALSE	FALSE	DE	12	19504606	AEBP2	0.69274	0.0598722	DE	TRUE	reported	GCST90274766	12	19657540	0.0422	1.09e-06	13230	CCL20	TRUE	reported	0.0016602786668798	23.7565232050546	0.0261	14,736 European ancestry individuals	2	1	TRUE	NA
rs742493	T	C	T	C	0.1459	-0.0418366	0.883	0.9037848	FALSE	FALSE	FALSE	DE	6	41030428	UNC5CL	0.256867	0.0368986	DE	TRUE	reported	GCST90274766	6	40998167	0.0185	3.11e-15	14735	CCL20	TRUE	reported	0.00433450530617254	62.1879623514673	0.117	14,736 European ancestry individuals	2	1	TRUE	NA
rs9274623	T	G	T	G	-0.076	-0.030446	0.215	0.141193	FALSE	FALSE	FALSE	DE	6	32668221	HLA-DQB1	0.334379	0.0315395	DE	TRUE	reported	GCST90274766	6	32635998	0.0148	2.82e-07	14288	CCL20	TRUE	reported	0.00184230642883801	26.3659214425267	0.215	14,736 European ancestry individuals	2	1	TRUE	NA
rs10211598	T	C	T	C	-0.0628	-0.00892937	0.6354	0.589079	FALSE	FALSE	FALSE	DE	2	136309031	UBBP1	0.687911	0.0222294	DE	TRUE	reported	GCST90274842	2	137066601	0.0137	4.56e-06	11770	LIGHT	TRUE	reported	0.00178207941081848	21.0089501239707	0.3646	11,793 European ancestry individuals	2	1	TRUE	NA
rs11085155	A	G	A	G	-0.0811	-0.00239352	0.1772	0.215988	FALSE	FALSE	FALSE	DE	19	5968677	RANBP3	0.927982	0.0264815	DE	TRUE	reported	GCST90274842	19	5968688	0.0176	4.07e-06	11774	LIGHT	TRUE	reported	0.00180076542051372	21.229637064922	0.1772	11,793 European ancestry individuals	2	1	TRUE	NA
rs11105725	T	C	T	C	-0.0683	0.00505083	0.3338	0.296691	FALSE	FALSE	FALSE	DE	12	90651947	LINC02822,RP11-632B21.2	0.833269	0.0239932	DE	TRUE	reported	GCST90274842	12	91045724	0.0147	3.38e-06	11345	LIGHT	TRUE	reported	0.0018307728014717	21.5840498190734	0.3338	11,793 European ancestry individuals	2	1	TRUE	NA
rs11569551	A	G	A	G	0.2584	-0.0650432	0.0429	0.0560091	FALSE	FALSE	FALSE	DE	19	6682862	C3	0.170808	0.0474902	DE	TRUE	reported	GCST90274842	19	6682873	0.0327	2.74e-15	11793	LIGHT	TRUE	reported	0.00527733983987653	62.4332165366274	0.0429	11,793 European ancestry individuals	2	1	TRUE	NA
rs115950744	A	G	A	G	-0.2574	0.0314182	0.0213	0.0105329	FALSE	FALSE	FALSE	DE	6	56924099	DST	0.76918	0.107066	DE	TRUE	reported	GCST90274842	6	56788897	0.0506	3.64e-07	11302	LIGHT	TRUE	reported	0.00219374332033284	25.8727295212429	0.0213	11,793 European ancestry individuals	2	1	TRUE	NA
rs117442125	A	T	A	T	0.1692	-0.0149625	0.9583	0.9506976	FALSE	TRUE	FALSE	DE	7	28857209	CREB5	0.766904	0.0504763	DE	TRUE	reported	GCST90274842	7	28896826	0.0364	3.35e-06	11345	LIGHT	TRUE	reported	0.00183241968034037	21.6035014795208	0.0417	11,793 European ancestry individuals	2	1	TRUE	NA
rs117720118	T	G	T	G	-0.1456	0.0382706	0.0551	0.0421352	FALSE	FALSE	FALSE	DE	8	36987428	AC090453.1	0.4859	0.05492	DE	TRUE	reported	GCST90274842	8	36844946	0.0303	1.55e-06	11773	LIGHT	TRUE	reported	0.00195798722316765	23.086797296367	0.0551	11,793 European ancestry individuals	2	1	TRUE	NA
rs11950562	A	C	A	C	0.0785	-0.00714804	0.5494	0.659091	FALSE	FALSE	FALSE	DE	5	132316836	MIR3936HG,SLC22A4	0.755905	0.0229941	DE	TRUE	reported	GCST90274842	5	131652529	0.0132	2.73e-09	11793	LIGHT	TRUE	reported	0.00299579422042759	35.3604389847342	0.4506	11,793 European ancestry individuals	2	1	TRUE	NA
rs1461044	T	C	T	C	-0.1519	0.0619802	0.0635	0.0529646	FALSE	FALSE	FALSE	DE	12	74532023	ATXN7L3B	0.202318	0.0486128	DE	TRUE	reported	GCST90274842	12	74925803	0.0316	1.53e-06	11792	LIGHT	TRUE	reported	0.00195935508261652	23.1029575094508	0.0635	11,793 European ancestry individuals	2	1	TRUE	NA
rs147119146	A	C	A	C	-0.2421	0.0784239	0.0299	0.0329278	FALSE	FALSE	FALSE	DE	4	124788624	ANKRD50	0.200019	0.0611971	DE	TRUE	reported	GCST90274842	4	125709779	0.0498	1.17e-06	11788	LIGHT	TRUE	reported	0.00200393329091686	23.6296391881311	0.0299	11,793 European ancestry individuals	2	1	TRUE	NA
rs2738591	T	C	T	C	-0.063	-0.0077181	0.5474	0.509403	FALSE	FALSE	FALSE	DE	16	78647958	WWOX	0.723179	0.0217895	DE	TRUE	reported	GCST90274842	16	78681855	0.0133	2.17e-06	11789	LIGHT	TRUE	reported	0.00190271712703808	22.4338604414717	0.4526	11,793 European ancestry individuals	2	1	TRUE	NA
rs344560	T	C	T	C	-0.4894	0.0680614	0.0625	0.057393	FALSE	FALSE	FALSE	DE	19	6665009	TNFSF14	0.146918	0.0469225	DE	TRUE	reported	GCST90274842	19	6665020	0.0273	7.29e-72	11793	LIGHT	TRUE	reported	0.0265782998486194	321.313396413817	0.0625	11,793 European ancestry individuals	2	1	TRUE	NA
rs34925583	C	G	C	G	-0.0698	0.0415441	0.2595	0.236965	FALSE	TRUE	FALSE	DE	18	14002437	RP11-411B10.7	0.105527	0.0256662	DE	TRUE	reported	GCST90274842	18	14002436	0.0152	4.39e-06	11345	LIGHT	TRUE	reported	0.00178842120133315	21.0838474971581	0.2595	11,793 European ancestry individuals	2	1	TRUE	NA
rs4772260	T	C	T	C	0.0619	-0.014027	0.5736	0.540534	FALSE	FALSE	FALSE	DE	13	99993469	LINC00554	0.520452	0.0218268	DE	TRUE	reported	GCST90274842	13	100645723	0.0135	4.54e-06	11790	LIGHT	TRUE	reported	0.00178304473974532	21.0203507231074	0.4264	11,793 European ancestry individuals	2	1	TRUE	NA
rs59801342	A	G	A	G	0.229	-0.00261183	0.024	0.017903	FALSE	FALSE	FALSE	DE	9	129670182	PRRX2	0.974873	0.082924	DE	TRUE	reported	GCST90274842	9	132432461	0.0497	4.07e-06	10721	LIGHT	TRUE	reported	0.00180052460944202	21.2267929670304	0.024	11,793 European ancestry individuals	2	1	TRUE	NA
rs74600570	T	C	T	C	-0.2255	0.0162577	0.0287	0.0360978	FALSE	FALSE	FALSE	DE	15	79171636	ANKRD34C-AS1	0.784728	0.0595164	DE	TRUE	reported	GCST90274842	15	79463978	0.0472	1.77e-06	11778	LIGHT	TRUE	reported	0.00193549139385128	22.8210326351059	0.0287	11,793 European ancestry individuals	2	1	TRUE	NA
rs76778362	C	G	C	G	-0.2117	-0.0740981	0.0273	0.00583462	FALSE	TRUE	FALSE	DE	5	39861840	GCSHP1	0.619762	0.149335	DE	TRUE	reported	GCST90274842	5	39861942	0.043	8.51e-07	11791	LIGHT	TRUE	reported	0.00205510918885384	24.2343291269064	0.0273	11,793 European ancestry individuals	2	1	TRUE	NA
rs7688836	A	G	A	G	-0.0818	0.0226047	0.2019	0.213319	FALSE	FALSE	FALSE	DE	4	93848535	ATOH1	0.394926	0.0265714	DE	TRUE	reported	GCST90274842	4	94769686	0.0166	8.32e-07	11791	LIGHT	TRUE	reported	0.00205882252670684	24.2782080158572	0.2019	11,793 European ancestry individuals	2	1	TRUE	NA
rs78336300	A	C	A	C	0.2392	-0.211253	0.0209	0.00603695	FALSE	FALSE	FALSE	DE	8	27559009	GULOP	0.1384	0.142567	DE	TRUE	reported	GCST90274842	8	27416526	0.0522	4.6e-06	10917	LIGHT	TRUE	reported	0.00178086407409937	20.9945969474553	0.0209	11,793 European ancestry individuals	2	1	TRUE	NA
rs79233212	A	G	A	G	-0.2358	0.0512982	0.023	0.0171834	FALSE	FALSE	FALSE	DE	8	98624375	STK3	0.540489	0.0838106	DE	TRUE	reported	GCST90274842	8	99636603	0.0506	3.16e-06	11345	LIGHT	TRUE	reported	0.00184166037792425	21.7126466484448	0.023	11,793 European ancestry individuals	2	1	TRUE	NA
rs79791117	T	C	T	C	-0.2336	-0.011112	0.9787	0.9891381	FALSE	FALSE	FALSE	DE	10	109386856	PHB2P1	0.917709	0.10755	DE	TRUE	reported	GCST90274842	10	111146614	0.0511	4.84e-06	10903	LIGHT	TRUE	reported	0.00177238063258757	20.894408128587	0.0213	11,793 European ancestry individuals	2	1	TRUE	NA
rs9295562	T	C	T	C	-0.0651	0.0293108	0.3144	0.29527	FALSE	FALSE	FALSE	DE	6	22713422	RP1-209A6.1	0.220078	0.0239014	DE	TRUE	reported	GCST90274842	6	22713651	0.0141	3.89e-06	11771	LIGHT	TRUE	reported	0.00180784603412774	21.3132632280164	0.3144	11,793 European ancestry individuals	2	1	TRUE	NA
rs9961731	A	G	A	G	0.1048	-0.00371616	0.1883	0.160409	FALSE	FALSE	FALSE	DE	18	11626564	NPIPB1P	0.902507	0.0303371	DE	TRUE	reported	GCST90274842	18	11626563	0.0208	4.69e-07	9461	LIGHT	TRUE	reported	0.00215220548702663	25.3817809796243	0.1883	11,793 European ancestry individuals	2	1	TRUE	NA
rs9962377	T	C	T	C	-0.0905	-0.0189396	0.1483	0.0896999	FALSE	FALSE	FALSE	DE	18	72438296	CBLN2	0.619648	0.0381578	DE	TRUE	reported	GCST90274842	18	70105531	0.0186	1.14e-06	11793	LIGHT	TRUE	reported	0.00200734560677822	23.6699568845309	0.1483	11,793 European ancestry individuals	2	1	TRUE	NA
rs10212190	A	T	A	T	0.0727	-0.00668415	0.6151	0.603616	FALSE	TRUE	FALSE	DE	3	187013369	ST6GAL1	0.763845	0.0222481	DE	TRUE	reported	GCST90274835	3	186731157	0.0121	1.88e-09	14285	SLAM	TRUE	reported	0.00252070328160008	36.0941877084975	0.3849	14,734 European ancestry individuals	2	1	TRUE	NA
rs10499604	T	C	T	C	0.058	-0.0244722	0.3266	0.312237	FALSE	FALSE	FALSE	DE	7	38586962	AMPH	0.296355	0.0234345	DE	TRUE	reported	GCST90274835	7	38626562	0.0125	3.48e-06	14730	SLAM	TRUE	reported	0.00150487928253404	21.5265857052853	0.3266	14,734 European ancestry individuals	2	1	TRUE	NA
rs111865527	T	C	T	C	0.2712	0.0457293	0.9863	0.9848321	FALSE	FALSE	FALSE	DE	13	26161910	RNF6	0.607505	0.0890302	DE	TRUE	reported	GCST90274835	13	26736047	0.0569	1.88e-06	14244	SLAM	TRUE	reported	0.00158775865961213	22.7140213192843	0.0137	14,734 European ancestry individuals	2	1	TRUE	NA
rs112742549	T	C	T	C	0.2421	0.0947413	0.9791	0.99166391	FALSE	FALSE	FALSE	DE	13	106987074	RP11-49A19.1	0.437229	0.121951	DE	TRUE	reported	GCST90274835	13	107639422	0.0506	1.71e-06	13499	SLAM	TRUE	reported	0.00159997384853231	22.8890483573765	0.0209	14,734 European ancestry individuals	2	1	TRUE	NA
rs12058421	A	C	A	C	-0.1256	0.0535662	0.1616	0.165648	FALSE	FALSE	FALSE	DE	1	160611362	SLAMF1	0.0693633	0.0294961	DE	TRUE	reported	GCST90274835	1	160581152	0.0159	2.8e-15	14731	SLAM	TRUE	reported	0.00434922445971948	62.391326842953	0.1616	14,734 European ancestry individuals	2	1	TRUE	NA
rs13014154	A	G	A	G	-0.0612	0.00162416	0.3695	0.357924	FALSE	FALSE	FALSE	DE	2	62348308	RP11-642D6.1	0.943016	0.0227222	DE	TRUE	reported	GCST90274835	2	62575443	0.0123	6.5e-07	14285	SLAM	TRUE	reported	0.00173005684003306	24.7532263347254	0.3695	14,734 European ancestry individuals	2	1	TRUE	NA
rs13147502	A	G	A	G	-0.0609	-0.0152601	0.5964	0.5371	FALSE	FALSE	FALSE	DE	4	105222640	TET2	0.485179	0.0218628	DE	TRUE	reported	GCST90274835	4	106143797	0.0127	1.62e-06	12843	SLAM	TRUE	reported	0.00160712025150393	22.9914485748467	0.4036	14,734 European ancestry individuals	2	1	TRUE	NA
rs138657007	A	G	A	G	-0.2863	-0.0740031	0.0181	0.00828766	FALSE	FALSE	FALSE	DE	10	64331575	RP11-170M17.1	0.544785	0.122199	DE	TRUE	reported	GCST90274835	10	66091335	0.0577	6.98e-07	12790	SLAM	TRUE	reported	0.00172053282848014	24.6167242714205	0.0181	14,734 European ancestry individuals	2	1	TRUE	NA
rs147616029	T	C	T	C	-0.0644	-0.0115145	0.3774	0.369818	FALSE	FALSE	FALSE	DE	14	87356582	LINC02296	0.610103	0.0225808	DE	TRUE	reported	GCST90274835	14	87822926	0.0128	4.87e-07	12850	SLAM	TRUE	reported	0.00176889741821229	25.309932498578	0.3774	14,734 European ancestry individuals	2	1	TRUE	NA
rs149092077	A	G	A	G	-0.3592	0.202289	0.9888	0.99643521	FALSE	FALSE	FALSE	DE	18	61566241	RP11-879F14.3	0.277551	0.186298	DE	TRUE	reported	GCST90274835	18	59233474	0.073	8.63e-07	11137	SLAM	TRUE	reported	0.00169204233139278	24.2084022606835	0.0112	14,734 European ancestry individuals	2	1	TRUE	NA
rs1609310	T	G	T	G	-0.0557	-0.0219208	0.5136	0.362096	FALSE	FALSE	FALSE	DE	15	55002345	RP11-548M13.1	0.335747	0.0227725	DE	TRUE	reported	GCST90274835	15	55294543	0.012	3.46e-06	14286	SLAM	TRUE	reported	0.00150595893976246	21.5420529838992	0.4864	14,734 European ancestry individuals	2	1	TRUE	NA
rs17720330	C	G	C	G	-0.1982	-0.0953221	0.0213	0.018399	FALSE	TRUE	FALSE	DE	9	76152581	PCSK5	0.238177	0.0808118	DE	TRUE	reported	GCST90274835	9	78767497	0.043	4.04e-06	14727	SLAM	TRUE	reported	0.00148506242810006	21.2426933863729	0.0213	14,734 European ancestry individuals	2	1	TRUE	NA
rs192245879	A	G	A	G	0.3328	-0.0518427	0.989	0.99550297	FALSE	FALSE	FALSE	DE	2	216046048	PECR	0.760176	0.169837	DE	TRUE	reported	GCST90274835	2	216910771	0.0655	3.76e-07	13799	SLAM	TRUE	reported	0.00180392985533549	25.8120933295426	0.011	14,734 European ancestry individuals	2	1	TRUE	NA
rs2623960	T	C	T	C	0.0688	-0.000325836	0.2204	0.243092	FALSE	FALSE	FALSE	DE	6	152572306	SYNE1	0.98975	0.0253633	DE	TRUE	reported	GCST90274835	6	152893441	0.0143	1.5e-06	14286	SLAM	TRUE	reported	0.00161778718843885	23.1442969595788	0.2204	14,734 European ancestry individuals	2	1	TRUE	NA
rs2790462	T	C	T	C	-0.0747	0.0419745	0.2977	0.227899	FALSE	FALSE	FALSE	DE	10	28584273	WAC	0.105227	0.0259098	DE	TRUE	reported	GCST90274835	10	28873202	0.0126	3.06e-09	14733	SLAM	TRUE	reported	0.00245444106330848	35.1430382233397	0.2977	14,734 European ancestry individuals	2	1	TRUE	NA
rs3184504	T	C	T	C	0.097	0.0201444	0.4758	0.407117	FALSE	FALSE	FALSE	DE	12	111446804	ATXN2,SH2B3	0.363248	0.0221563	DE	TRUE	reported	GCST90274835	12	111884608	0.013	8.55e-14	11783	SLAM	TRUE	reported	0.00388228294246431	55.6667613854066	0.4758	14,734 European ancestry individuals	2	1	TRUE	NA
rs35271532	A	G	A	G	-0.1486	-0.0748975	0.0449	0.0264257	FALSE	FALSE	FALSE	DE	18	74676571	ZNF407	0.271344	0.0680903	DE	TRUE	reported	GCST90274835	18	72388527	0.0324	4.51e-06	14286	SLAM	TRUE	reported	0.00147037566939869	21.032301069786	0.0449	14,734 European ancestry individuals	2	1	TRUE	NA
rs3745163	A	C	A	C	0.0674	0.00852796	0.2299	0.242329	FALSE	FALSE	FALSE	DE	19	17226746	OCEL1	0.73777	0.0254712	DE	TRUE	reported	GCST90274835	19	17337555	0.0145	3.35e-06	13669	SLAM	TRUE	reported	0.00151024413353935	21.6034434330516	0.2299	14,734 European ancestry individuals	2	1	TRUE	NA
rs3806818	A	G	A	G	0.0707	0.0251633	0.1909	0.194331	FALSE	FALSE	FALSE	DE	4	6640604	MRFAP1	0.361478	0.0275747	DE	TRUE	reported	GCST90274835	4	6642331	0.0153	3.82e-06	13853	SLAM	TRUE	reported	0.00149254362412007	21.3498661899646	0.1909	14,734 European ancestry individuals	2	1	TRUE	NA
rs56244095	A	C	A	C	0.1013	-0.00541931	0.2121	0.282045	FALSE	FALSE	FALSE	DE	17	7160580	ASGR1	0.824858	0.0244884	DE	TRUE	reported	GCST90274835	17	7063899	0.0156	8.38e-11	14286	SLAM	TRUE	reported	0.00294312955367658	42.1608041237861	0.2121	14,734 European ancestry individuals	2	1	TRUE	NA
rs60094514	T	C	T	C	0.2209	0.0296235	0.8506	0.817688	FALSE	FALSE	FALSE	DE	1	160666769	SETP9	0.29424	0.0282433	DE	TRUE	reported	GCST90274835	1	160636559	0.0162	2.45e-42	14732	SLAM	TRUE	reported	0.0128488661981451	185.909076760422	0.1494	14,734 European ancestry individuals	2	1	TRUE	NA
rs73151926	T	C	T	C	0.1063	0.00795317	0.0805	0.0516911	FALSE	FALSE	FALSE	DE	22	22096812	IGLV8-61	0.871652	0.0492272	DE	TRUE	reported	GCST90274835	22	22451222	0.0229	3.45e-06	14286	SLAM	TRUE	reported	0.00150612398682959	21.5444174678176	0.0805	14,734 European ancestry individuals	2	1	TRUE	NA
rs73231041	C	G	C	G	-0.2791	0.219807	0.0148	0.00586694	FALSE	TRUE	FALSE	DE	13	77707957	SLAIN1	0.138636	0.148429	DE	TRUE	reported	GCST90274835	13	78282092	0.0598	3.05e-06	12735	SLAM	TRUE	reported	0.00152256315378122	21.7799308456547	0.0148	14,734 European ancestry individuals	2	1	TRUE	NA
rs7745783	T	C	T	C	-0.0589	-0.0157288	0.4969	0.505298	FALSE	FALSE	FALSE	DE	6	42494668	RP11-256G5.1	0.469857	0.0217636	DE	TRUE	reported	GCST90274835	6	42462406	0.0119	7.44e-07	14286	SLAM	TRUE	reported	0.00171203349898833	24.4949105735069	0.4969	14,734 European ancestry individuals	2	1	TRUE	NA
rs79348253	A	G	A	G	-0.1585	0.0458225	0.0447	0.0635347	FALSE	FALSE	FALSE	DE	7	135132451	AGBL3,CYREN	0.3092	0.0450609	DE	TRUE	reported	GCST90274835	7	134817203	0.0295	7.75e-08	14719	SLAM	TRUE	reported	0.00201677522520413	28.8638123632697	0.0447	14,734 European ancestry individuals	2	1	TRUE	NA
rs10233998	T	G	T	G	0.131	0.0326685	0.0604	0.0412867	FALSE	FALSE	FALSE	DE	7	89431617	AC002383.2	0.555696	0.0554412	DE	TRUE	reported	GCST90274805	7	89060931	0.0286	4.64e-06	11785	IL-1A	TRUE	reported	0.00177708611228484	20.9766830331522	0.0604	11,788 European ancestry individuals	2	1	TRUE	NA
rs115494443	A	G	A	G	0.2658	0.0518844	0.0186	0.00991896	FALSE	FALSE	FALSE	DE	1	116241509	U3	0.64377	0.112199	DE	TRUE	reported	GCST90274805	1	116784131	0.0565	2.55e-06	10853	IL-1A	TRUE	reported	0.00187442752612265	22.1278566038155	0.0186	11,788 European ancestry individuals	2	1	TRUE	NA
rs115602471	T	C	T	C	0.2215	-0.193173	0.0311	0.00381461	FALSE	FALSE	FALSE	DE	2	170108340	RNU6-1006P	0.278931	0.178414	DE	TRUE	reported	GCST90274805	2	170964850	0.0469	2.33e-06	11340	IL-1A	TRUE	reported	0.0018890828038391	22.3011914749565	0.0311	11,788 European ancestry individuals	2	1	TRUE	NA
rs117537822	T	C	T	C	0.2176	-0.0592666	0.9755	0.9646904	FALSE	FALSE	FALSE	DE	17	33746595	ASIC2	0.315018	0.0589865	DE	TRUE	reported	GCST90274805	17	32073614	0.0439	7.17e-07	11788	IL-1A	TRUE	reported	0.00208043758442053	24.5649018021939	0.0245	11,788 European ancestry individuals	2	1	TRUE	NA
rs11759846	A	G	A	G	-0.3263	-0.0467484	0.0799	0.0436551	FALSE	FALSE	FALSE	DE	6	32618445	HLA-DQA1	0.376966	0.0529127	DE	TRUE	reported	GCST90274805	6	32586222	0.0266	1.36e-34	11788	IL-1A	TRUE	reported	0.0126075611894338	150.451722796309	0.0799	11,788 European ancestry individuals	2	1	TRUE	NA
rs11878153	A	G	A	G	0.1116	0.00276417	0.9015	0.853969	FALSE	FALSE	FALSE	DE	18	308555	RP11-720L2.4	0.928485	0.030798	DE	TRUE	reported	GCST90274805	18	308555	0.0221	4.42e-07	11787	IL-1A	TRUE	reported	0.00215911388333599	25.4958874118268	0.0985	11,788 European ancestry individuals	2	1	TRUE	NA
rs12047801	T	C	T	C	0.0783	-0.0232424	0.174	0.11471	FALSE	FALSE	FALSE	DE	1	104570782	RP11-364B6.2	0.497022	0.0342212	DE	TRUE	reported	GCST90274805	1	105113404	0.0171	4.67e-06	11785	IL-1A	TRUE	reported	0.00177594596281424	20.9632007916538	0.174	11,788 European ancestry individuals	2	1	TRUE	NA
rs16886503	A	T	A	T	0.2438	0.0154538	0.9824	0.9779009	FALSE	TRUE	FALSE	DE	8	88731788	RP11-586K2.1	0.833713	0.0736099	DE	TRUE	reported	GCST90274805	8	89744017	0.0524	3.28e-06	11786	IL-1A	TRUE	reported	0.00183348869637693	21.6436807534187	0.0175999999999999	11,788 European ancestry individuals	2	1	TRUE	NA
rs4767214	T	C	T	C	0.062	0.0097072	0.5326	0.488683	FALSE	FALSE	FALSE	DE	12	114101816	RP11-100F15.2	0.655325	0.0217466	DE	TRUE	reported	GCST90274805	12	114539621	0.013	1.85e-06	11772	IL-1A	TRUE	reported	0.00192632556405408	22.7417020432653	0.4674	11,788 European ancestry individuals	2	1	TRUE	NA
rs523604	A	G	A	G	0.0754	0.0276138	0.5264	0.464804	FALSE	FALSE	FALSE	DE	11	118885029	CXCR5	0.208908	0.0219755	DE	TRUE	reported	GCST90274805	11	118755738	0.0142	1.1e-07	10290	IL-1A	TRUE	reported	0.00238670445969437	28.1898194162976	0.4736	11,788 European ancestry individuals	2	1	TRUE	NA
rs61098036	A	G	A	G	-0.0856	0.0726849	0.8232	0.842869	FALSE	FALSE	FALSE	DE	17	55432224	MMD	0.0156805	0.0300815	DE	TRUE	reported	GCST90274805	17	53509585	0.0187	4.7e-06	9891	IL-1A	TRUE	reported	0.00177485645424293	20.9503174064117	0.1768	11,788 European ancestry individuals	2	1	TRUE	NA
rs7138836	A	T	A	T	-0.0982	-0.044442	0.1141	0.105236	FALSE	TRUE	FALSE	DE	12	103499823	RP11-626I20.1	0.211621	0.0355787	DE	TRUE	reported	GCST90274805	12	103893601	0.0207	2.1e-06	11775	IL-1A	TRUE	reported	0.00190600545947573	22.5013500249958	0.1141	11,788 European ancestry individuals	2	1	TRUE	NA
rs10234370	T	C	T	C	0.0582	-0.0358373	0.6371	0.607402	FALSE	FALSE	FALSE	DE	7	28446549	CREB5	0.109883	0.0224162	DE	TRUE	reported	GCST90274815	7	28486167	0.0127	4.59e-06	14295	IL-6	TRUE	reported	0.00142253801252435	20.9980808728406	0.3629	14,743 European ancestry individuals	2	1	TRUE	NA
rs10977774	A	C	A	C	-0.3418	-0.0774062	0.9865	0.9807959	FALSE	FALSE	FALSE	DE	9	954741	DMRT1	0.323416	0.0783889	DE	TRUE	reported	GCST90274815	9	954741	0.0701	1.08e-06	12312	IL-6	TRUE	reported	0.00161009630923434	23.7710933477799	0.0135	14,743 European ancestry individuals	2	1	TRUE	NA
rs1346147	A	G	A	G	-0.0659	-0.0448918	0.7459	0.773473	FALSE	FALSE	FALSE	DE	8	21403269	RP11-24P4.1	0.0850178	0.0260653	DE	TRUE	reported	GCST90274815	8	21260780	0.0135	1.05e-06	14295	IL-6	TRUE	reported	0.00161378420931394	23.8256286686099	0.2541	14,743 European ancestry individuals	2	1	TRUE	NA
rs17486819	T	G	T	G	0.0975	-0.0131564	0.9152	0.848167	FALSE	FALSE	FALSE	DE	2	113114229	IL1RN	0.665952	0.0304751	DE	TRUE	reported	GCST90274815	2	113871806	0.0211	3.82e-06	14739	IL-6	TRUE	reported	0.0014463031689971	21.3493863962182	0.0848	14,743 European ancestry individuals	2	1	TRUE	NA
rs185969953	T	G	T	G	-0.3427	0.221096	0.0105	0.00416446	FALSE	FALSE	FALSE	DE	13	68368479	RPL37P21	0.189028	0.168331	DE	TRUE	reported	GCST90274815	13	68942611	0.0682	5.04e-07	12934	IL-6	TRUE	reported	0.00170985717672652	25.2464626302642	0.0105	14,743 European ancestry individuals	2	1	TRUE	NA
rs187416244	T	C	T	C	-0.2244	0.246685	0.0182	0.00285902	FALSE	FALSE	FALSE	DE	7	77163023	CCDC146,RP11-467H10.2	0.247636	0.213375	DE	TRUE	reported	GCST90274815	7	76792340	0.0469	1.71e-06	14726	IL-6	TRUE	reported	0.00155049267875893	22.8897524785432	0.0182	14,743 European ancestry individuals	2	1	TRUE	NA
rs2228145	A	C	A	C	-0.1684	0.053509	0.6128	0.700274	FALSE	FALSE	FALSE	DE	1	154454494	IL6R	0.0244129	0.0237758	DE	TRUE	reported	GCST90274815	1	154426970	0.0119	1.83e-45	14742	IL-6	TRUE	reported	0.0134021358437067	200.23100547169	0.3872	14,743 European ancestry individuals	2	1	TRUE	NA
rs248536	T	G	T	G	-0.0671	0.0022536	0.2276	0.188128	FALSE	FALSE	FALSE	DE	5	141767180	CTD-2040G12.2	0.935289	0.0277561	DE	TRUE	reported	GCST90274815	5	141146747	0.0143	2.7e-06	14295	IL-6	TRUE	reported	0.00149131163683977	22.0147644013522	0.2276	14,743 European ancestry individuals	2	1	TRUE	NA
rs10242459	A	G	A	G	0.0729	0.00357619	0.8219	0.845126	FALSE	FALSE	FALSE	DE	7	3871648	SDK1	0.905201	0.0300281	DE	TRUE	reported	GCST90274765	7	3911280	0.0154	2.2e-06	14729	CCL19	TRUE	reported	0.00151907817419575	22.4054999773784	0.1781	14,736 European ancestry individuals	2	1	TRUE	NA
rs10496135	C	G	C	G	0.1856	0.0310852	0.9689	0.9675508	FALSE	TRUE	FALSE	DE	2	66413231	MEIS1-AS3	0.611894	0.0612671	DE	TRUE	reported	GCST90274765	2	66640363	0.0384	1.34e-06	14288	CCL19	TRUE	reported	0.00158355065573307	23.3579389865798	0.0311	14,736 European ancestry individuals	2	1	TRUE	NA
rs11574915	A	C	A	C	-0.1464	-0.0128957	0.8639	0.846147	FALSE	FALSE	FALSE	DE	9	34710087	CCL21,RP11-195F19.31	0.668681	0.0301329	DE	TRUE	reported	GCST90274765	9	34710084	0.017	7.19e-18	14733	CCL19	TRUE	reported	0.00500990861870355	74.1524210811193	0.1361	14,736 European ancestry individuals	2	1	TRUE	NA
rs138108512	A	G	A	G	-0.2939	-0.0190662	0.0119	0.0055539	FALSE	FALSE	FALSE	DE	14	76388948	ESRRB	0.898931	0.150114	DE	TRUE	reported	GCST90274765	14	76855291	0.0616	1.83e-06	13422	CCL19	TRUE	reported	0.00154309906688449	22.7603414196145	0.0119	14,736 European ancestry individuals	2	1	TRUE	NA
rs138440733	A	G	A	G	-0.1724	-0.0265481	0.0585	0.0625771	FALSE	FALSE	FALSE	DE	22	17250353	ADA2	0.566565	0.0463222	DE	TRUE	reported	GCST90274765	22	17731243	0.036	1.68e-06	12404	CCL19	TRUE	reported	0.00155460684914949	22.9303427352942	0.0585	14,736 European ancestry individuals	2	1	TRUE	NA
rs1415763	C	G	C	G	0.0757	-0.0453374	0.1687	0.197372	FALSE	TRUE	FALSE	DE	6	124706630	NKAIN2,RNF217-AS1	0.0993276	0.0275086	DE	TRUE	reported	GCST90274765	6	125027776	0.0157	1.42e-06	14731	CCL19	TRUE	reported	0.00157592025942325	23.2452102583068	0.1687	14,736 European ancestry individuals	2	1	TRUE	NA
rs147708384	T	C	T	C	-0.2707	0.203309	0.0151	0.00610706	FALSE	FALSE	FALSE	DE	17	15015108	AC005772.2	0.148754	0.140801	DE	TRUE	reported	GCST90274765	17	14918425	0.0574	2.4e-06	13801	CCL19	TRUE	reported	0.00150773206375826	22.2378988961642	0.0151	14,736 European ancestry individuals	2	1	TRUE	NA
rs34791102	A	G	A	G	0.1238	-0.0653131	0.0534	0.0277932	FALSE	FALSE	FALSE	DE	9	35612981	CD72	0.33209	0.0673392	DE	TRUE	reported	GCST90274765	9	35612978	0.0265	2.99e-06	14735	CCL19	TRUE	reported	0.00147956223541511	21.8217997517799	0.0534	14,736 European ancestry individuals	2	1	TRUE	NA
rs3792790	A	C	A	C	0.0551	-0.0238058	0.4736	0.454582	FALSE	FALSE	FALSE	DE	5	151062610	TNIP1	0.276706	0.0218854	DE	TRUE	reported	GCST90274765	5	150442171	0.012	4.4e-06	14288	CCL19	TRUE	reported	0.00142937515687588	21.0805399353882	0.4736	14,736 European ancestry individuals	2	1	TRUE	NA
rs4554017	T	C	T	C	0.0596	0.0126846	0.3904	0.437269	FALSE	FALSE	FALSE	DE	4	144202871	RP11-1289C17.1,RP11-673E1.1	0.562545	0.0219052	DE	TRUE	reported	GCST90274765	4	145124024	0.0122	1.03e-06	14288	CCL19	TRUE	reported	0.00161769436000053	23.8623868884134	0.3904	14,736 European ancestry individuals	2	1	TRUE	NA
rs4907572	A	G	A	G	-0.0671	-0.023004	0.2653	0.281374	FALSE	FALSE	FALSE	DE	13	112993007	MCF2L	0.341435	0.0241808	DE	TRUE	reported	GCST90274765	13	113647321	0.0137	9.69e-07	14722	CCL19	TRUE	reported	0.00162601257826857	23.9852876195239	0.2653	14,736 European ancestry individuals	2	1	TRUE	NA
rs62292952	T	G	T	G	0.2346	0.0682604	0.8822	0.869744	FALSE	FALSE	FALSE	DE	3	132481875	DNAJC13	0.0342602	0.032244	DE	TRUE	reported	GCST90274765	3	132200719	0.0185	7.53e-37	14728	CCL19	TRUE	reported	0.010799991360346	160.78798157568	0.1178	14,736 European ancestry individuals	2	1	TRUE	NA
rs6486995	A	T	A	T	-0.0697	-0.0133835	0.2452	0.244258	FALSE	TRUE	FALSE	DE	12	19661047	AEBP2	0.596336	0.0252673	DE	TRUE	reported	GCST90274765	12	19813981	0.0135	2.43e-07	14735	CCL19	TRUE	reported	0.00180650634711944	26.6525670054904	0.2452	14,736 European ancestry individuals	2	1	TRUE	NA
rs6870560	T	C	T	C	0.0863	0.021886	0.8559	0.838943	FALSE	FALSE	FALSE	DE	5	174760916	CTD-2532K18.1	0.45939	0.0295817	DE	TRUE	reported	GCST90274765	5	174187919	0.0169	3.28e-07	14732	CCL19	TRUE	reported	0.00176728551807889	26.0728920693164	0.1441	14,736 European ancestry individuals	2	1	TRUE	NA
rs73257451	T	C	T	C	-0.3645	0.0249193	0.989	0.9781556	FALSE	FALSE	FALSE	DE	8	60505571	LINC01301	0.73804	0.0745082	DE	TRUE	reported	GCST90274765	8	61418130	0.0756	1.43e-06	11337	CCL19	TRUE	reported	0.00157577179746322	23.2430169518415	0.011	14,736 European ancestry individuals	2	1	TRUE	NA
rs74764632	A	T	A	T	0.1349	0.00781222	0.9557	0.9376609	FALSE	TRUE	FALSE	DE	16	57266675	PLLP	0.86225	0.0450245	DE	TRUE	reported	GCST90274765	16	57300587	0.0294	4.47e-06	14734	CCL19	TRUE	reported	0.00142736694760777	21.0508803682754	0.0443	14,736 European ancestry individuals	2	1	TRUE	NA
rs7595241	C	G	C	G	0.0615	0.0714901	0.6941	0.650814	FALSE	TRUE	FALSE	DE	2	7285344	RP11-557L19.1	0.00181067	0.0229161	DE	TRUE	reported	GCST90274765	2	7425475	0.013	2.24e-06	14288	CCL19	TRUE	reported	0.00151715820794223	22.377138587844	0.3059	14,736 European ancestry individuals	2	1	TRUE	NA
rs79086127	T	C	T	C	-0.2096	-0.139624	0.0195	0.00507163	FALSE	FALSE	FALSE	DE	4	122918108	NUDT6	0.366865	0.154732	DE	TRUE	reported	GCST90274765	4	123839263	0.045	3.2e-06	14247	CCL19	TRUE	reported	0.00147077096932154	21.691947952515	0.0195	14,736 European ancestry individuals	2	1	TRUE	NA
rs9469127	C	G	C	G	-0.4884	0.0478164	0.9365	0.9029144	FALSE	TRUE	FALSE	DE	6	32476316	HLA-DRB9	0.194615	0.0368656	DE	TRUE	reported	GCST90274765	6	32444093	0.0277	1.41e-69	14735	CCL19	TRUE	reported	0.0206703305725277	310.837063191987	0.0635	14,736 European ancestry individuals	2	1	TRUE	NA
rs1032417	C	G	C	G	-0.0858	0.0234213	0.1545	0.12387	FALSE	TRUE	FALSE	DE	12	62251705	TAFA2	0.479202	0.0331002	DE	TRUE	reported	GCST90274763	12	62645486	0.0165	1.99e-07	14296	CASP8	TRUE	reported	0.00203936333248863	27.0359129383313	0.1545	14,744 European ancestry individuals	2	1	TRUE	NA
rs1034059	A	G	A	G	0.0681	-0.0192356	0.6981	0.701457	FALSE	FALSE	FALSE	DE	6	157772666	SNX9	0.429341	0.024339	DE	TRUE	reported	GCST90274763	6	158193698	0.0145	2.65e-06	14296	CASP8	TRUE	reported	0.00166421474588047	22.0542641195559	0.3019	14,744 European ancestry individuals	2	1	TRUE	NA
rs111764025	C	G	C	G	0.1095	0.0401418	0.9304	0.9474813	FALSE	TRUE	FALSE	DE	8	5700253	RP11-281H11.2	0.417287	0.0494883	DE	TRUE	reported	GCST90274763	8	5557775	0.0238	4.21e-06	14731	CASP8	TRUE	reported	0.00159718281900361	21.164532322816	0.0696	14,744 European ancestry individuals	2	1	TRUE	NA
rs11695193	A	T	A	T	-0.0806	0.00693663	0.1582	0.108385	FALSE	TRUE	FALSE	DE	2	230225300	SP110,SP140	0.842276	0.0348604	DE	TRUE	reported	GCST90274763	2	231090015	0.0162	6.51e-07	14743	CASP8	TRUE	reported	0.00186725171564652	24.7499545931798	0.1582	14,744 European ancestry individuals	2	1	TRUE	NA
rs11709039	T	C	T	C	0.0781	-0.0103736	0.856	0.88059	FALSE	FALSE	FALSE	DE	3	152614884	RP11-788A4.1	0.757832	0.0336446	DE	TRUE	reported	GCST90274763	3	152332673	0.0168	3.34e-06	14743	CASP8	TRUE	reported	0.00163060688045844	21.6081634484583	0.144	14,744 European ancestry individuals	2	1	TRUE	NA
rs137887001	C	G	C	G	0.2318	0.0446462	0.9827	0.9856548	FALSE	TRUE	FALSE	DE	20	45938222	PCIF1	0.626198	0.0916601	DE	TRUE	reported	GCST90274763	20	44566861	0.0486	1.85e-06	14296	CASP8	TRUE	reported	0.00171625901058787	22.7451432671569	0.0173	14,744 European ancestry individuals	2	1	TRUE	NA
rs148608719	A	G	A	G	0.3474	0.0243598	0.0145	0.0344526	FALSE	FALSE	FALSE	DE	5	180912648	BTNL8	0.69772	0.0627182	DE	TRUE	reported	GCST90274763	5	180339648	0.0683	3.65e-07	12745	CASP8	TRUE	reported	0.00195139155920479	25.867387730355	0.0145	14,744 European ancestry individuals	2	1	TRUE	NA
rs187405204	T	C	T	C	0.4195	0.116819	0.9851	0.9879689	FALSE	FALSE	FALSE	DE	7	62263786	RP11-715L17.1	0.247356	0.100985	DE	TRUE	reported	GCST90274763	7	61833768	0.0912	4.23e-06	6257	CASP8	TRUE	reported	0.00159644837344904	21.1547845020398	0.0149	14,744 European ancestry individuals	2	1	TRUE	NA
rs34154371	T	C	T	C	-0.2016	-0.012977	0.9714	0.9855974	FALSE	FALSE	FALSE	DE	1	2406576	PEX10	0.887511	0.0917401	DE	TRUE	reported	GCST90274763	1	2338015	0.0422	1.78e-06	13232	CASP8	TRUE	reported	0.00172179820001268	22.8186793471945	0.0286	14,744 European ancestry individuals	2	1	TRUE	NA
rs56328050	C	G	C	G	-0.1987	0.00706109	0.8696	0.894308	FALSE	TRUE	FALSE	DE	2	201300082	FLACC1	0.841958	0.0354136	DE	TRUE	reported	GCST90274763	2	202164805	0.0173	1.56e-30	14743	CASP8	TRUE	reported	0.00987119499504232	131.897899671504	0.1304	14,744 European ancestry individuals	2	1	TRUE	NA
rs73306603	T	C	T	C	0.2044	0.1203	0.978	0.99324287	FALSE	FALSE	FALSE	DE	10	82267770	NRG3	0.375749	0.135816	DE	TRUE	reported	GCST90274763	10	84027526	0.0412	7.01e-07	14741	CASP8	TRUE	reported	0.00185667020258881	24.6094383912133	0.022	14,744 European ancestry individuals	2	1	TRUE	NA
rs78449258	A	G	A	G	-0.2001	0.0475349	0.9804	0.99217244	FALSE	FALSE	FALSE	DE	9	22742537	LINC01239,RP11-370B11.4	0.7011	0.123842	DE	TRUE	reported	GCST90274763	9	22742536	0.0428	2.94e-06	14744	CASP8	TRUE	reported	0.00164916584650101	21.8545058538547	0.0196	14,744 European ancestry individuals	2	1	TRUE	NA
rs1034059	A	G	A	G	0.0695	-0.0192356	0.698	0.701457	FALSE	FALSE	FALSE	DE	6	157772666	SNX9	0.429341	0.024339	DE	TRUE	reported	GCST90274837	6	158193698	0.0145	1.64e-06	14288	STAMBPL1	TRUE	reported	0.00160982991927354	22.9706158145733	0.302	14,736 European ancestry individuals	2	1	TRUE	NA
rs111581172	A	G	A	G	-0.1722	-0.0766369	0.0323	0.0134931	FALSE	FALSE	FALSE	DE	14	103897334	ATP5MJ	0.421328	0.0953053	DE	TRUE	reported	GCST90274837	14	104363671	0.0352	9.98e-07	14736	STAMBPL1	TRUE	reported	0.00167686537092626	23.9287493653959	0.0323	14,736 European ancestry individuals	2	1	TRUE	NA
rs111872246	A	G	A	G	0.2195	0.087239	0.0229	0.0227263	FALSE	FALSE	FALSE	DE	2	73834105	STAMBP	0.235613	0.0735559	DE	TRUE	reported	GCST90274837	2	74061232	0.0425	2.41e-07	14248	STAMBPL1	TRUE	reported	0.00186863717532561	26.6704425801764	0.0229	14,736 European ancestry individuals	2	1	TRUE	NA
rs116198125	T	C	T	C	-0.1484	0.0288941	0.9619	0.9697538	FALSE	FALSE	FALSE	DE	3	14571717	RHBDF1P1	0.654012	0.0644677	DE	TRUE	reported	GCST90274837	3	14613224	0.0325	4.97e-06	14727	STAMBPL1	TRUE	reported	0.0014612082470593	20.8468342537435	0.0381	14,736 European ancestry individuals	2	1	TRUE	NA
rs12152184	A	G	A	G	0.0961	0.0496709	0.8851	0.885771	FALSE	FALSE	FALSE	DE	22	44606929	LINC00229	0.150093	0.0345127	DE	TRUE	reported	GCST90274837	22	45002809	0.0208	3.83e-06	12402	STAMBPL1	TRUE	reported	0.00149594639413302	21.3431805848542	0.1149	14,736 European ancestry individuals	2	1	TRUE	NA
rs12531843	C	G	C	G	-0.1251	0.0136495	0.9177	0.9086405	FALSE	TRUE	FALSE	DE	7	14103861	RPL6P21	0.720717	0.0381805	DE	TRUE	reported	GCST90274837	7	14143486	0.0243	2.63e-07	12404	STAMBPL1	TRUE	reported	0.00185669711639687	26.499709053575	0.0823	14,736 European ancestry individuals	2	1	TRUE	NA
rs138897138	A	G	A	G	0.1085	0.0422797	0.9138	0.9155289	FALSE	FALSE	FALSE	DE	2	121973851	RP11-640F22.1	0.279447	0.0390913	DE	TRUE	reported	GCST90274837	2	122731427	0.0218	6.46e-07	14288	STAMBPL1	TRUE	reported	0.00173555422137863	24.7676911086173	0.0862000000000001	14,736 European ancestry individuals	2	1	TRUE	NA
rs140656901	A	G	A	G	0.1288	0.0276034	0.0724	0.095508	FALSE	FALSE	FALSE	DE	19	6195625	RFX2	0.458061	0.0371991	DE	TRUE	reported	GCST90274837	19	6195636	0.0272	2.19e-06	13224	STAMBPL1	TRUE	reported	0.00157129262141086	22.4198628496879	0.0724	14,736 European ancestry individuals	2	1	TRUE	NA
rs2280441	A	G	A	G	-0.1571	-0.0482727	0.0404	0.023667	FALSE	FALSE	FALSE	DE	15	80948328	CEMIP,MESD,RP11-351M8.2	0.506163	0.0726097	DE	TRUE	reported	GCST90274837	15	81240669	0.0309	3.69e-07	14735	STAMBPL1	TRUE	reported	0.00181089941397238	25.8448755213864	0.0404	14,736 European ancestry individuals	2	1	TRUE	NA
rs73327656	A	G	A	G	0.235	0.069624	0.0269	0.00762986	FALSE	FALSE	FALSE	DE	17	62217396	RPL36AP47	0.586373	0.127962	DE	TRUE	reported	GCST90274837	17	60294757	0.0512	4.44e-06	13801	STAMBPL1	TRUE	reported	0.00147638707863976	21.0637085093734	0.0269	14,736 European ancestry individuals	2	1	TRUE	NA
rs75610895	T	C	T	C	-0.1908	-0.0259205	0.0247	0.00884552	FALSE	FALSE	FALSE	DE	10	6758847	RP11-799O21.3,RP11-799O21.4	0.825976	0.117893	DE	TRUE	reported	GCST90274837	10	6800809	0.0394	1.28e-06	14730	STAMBPL1	TRUE	reported	0.0016432217001953	23.4478663838474	0.0247	14,736 European ancestry individuals	2	1	TRUE	NA
rs1034059	A	G	A	G	0.076	-0.0192356	0.6981	0.701457	FALSE	FALSE	FALSE	DE	6	157772666	SNX9	0.429341	0.024339	DE	TRUE	reported	GCST90274834	6	158193698	0.0145	1.59e-07	14288	SIRT2	TRUE	reported	0.00191904653687852	27.468211602196	0.3019	14,736 European ancestry individuals	2	1	TRUE	NA
rs11115639	A	C	A	C	-0.0841	-0.021219	0.8864	0.84965	FALSE	FALSE	FALSE	DE	12	83206746	RP11-87P13.2	0.485524	0.0304239	DE	TRUE	reported	GCST90274834	12	83600525	0.0184	4.86e-06	14730	SIRT2	TRUE	reported	0.00145999165815187	20.8879370421952	0.1136	14,736 European ancestry individuals	2	1	TRUE	NA
rs115455827	A	G	A	G	0.1277	0.033457	0.9506	0.9264027	FALSE	FALSE	FALSE	DE	5	79492030	HOMER1	0.422203	0.0416855	DE	TRUE	reported	GCST90274834	5	78787853	0.0277	4.02e-06	14735	SIRT2	TRUE	reported	0.00148526959592417	21.2501236098801	0.0494	14,736 European ancestry individuals	2	1	TRUE	NA
rs116198125	T	C	T	C	-0.1521	0.0288941	0.9617	0.9697538	FALSE	FALSE	FALSE	DE	3	14571717	RHBDF1P1	0.654012	0.0644677	DE	TRUE	reported	GCST90274834	3	14613224	0.0329	3.78e-06	14727	SIRT2	TRUE	reported	0.0014936403108734	21.3700646711763	0.0383	14,736 European ancestry individuals	2	1	TRUE	NA
rs12152184	A	G	A	G	0.0965	0.0496709	0.885	0.885771	FALSE	FALSE	FALSE	DE	22	44606929	LINC00229	0.150093	0.0345127	DE	TRUE	reported	GCST90274834	22	45002809	0.0208	3.49e-06	12402	SIRT2	TRUE	reported	0.00150419022435152	21.5212335742442	0.115	14,736 European ancestry individuals	2	1	TRUE	NA
rs12531843	C	G	C	G	-0.1286	0.0136495	0.9177	0.9086405	FALSE	TRUE	FALSE	DE	7	14103861	RPL6P21	0.720717	0.0381805	DE	TRUE	reported	GCST90274834	7	14143486	0.0243	1.21e-07	12404	SIRT2	TRUE	reported	0.00195635417921725	28.0032600992244	0.0823	14,736 European ancestry individuals	2	1	TRUE	NA
rs138897138	A	G	A	G	0.104	0.0422797	0.9138	0.9155289	FALSE	FALSE	FALSE	DE	2	121973851	RP11-640F22.1	0.279447	0.0390913	DE	TRUE	reported	GCST90274834	2	122731427	0.0218	1.84e-06	14288	SIRT2	TRUE	reported	0.00159034380880567	22.7558412638659	0.0862000000000001	14,736 European ancestry individuals	2	1	TRUE	NA
rs144373891	T	C	T	C	-0.5739	-0.0218924	0.0161	0.00897287	FALSE	FALSE	FALSE	DE	19	38889130	SIRT2	0.85112	0.116641	DE	TRUE	reported	GCST90274834	19	39379770	0.0515	7.69e-29	14736	SIRT2	TRUE	reported	0.00861644775871403	124.164428996931	0.0161	14,736 European ancestry individuals	2	1	TRUE	NA
rs147383134	T	C	T	C	0.2573	0.0367463	0.9858	0.99351519	FALSE	FALSE	FALSE	DE	8	88578298	RP11-586K2.1	0.790227	0.138136	DE	TRUE	reported	GCST90274834	8	89590527	0.0551	3.02e-06	13801	SIRT2	TRUE	reported	0.0015238514342837	21.8029660712963	0.0142	14,736 European ancestry individuals	2	1	TRUE	NA
rs60459634	A	G	A	G	-0.1063	-0.0722874	0.0886	0.0917675	FALSE	FALSE	FALSE	DE	4	159707985	LINC02233	0.0575771	0.0380681	DE	TRUE	reported	GCST90274834	4	160629137	0.0229	3.45e-06	14288	SIRT2	TRUE	reported	0.00150580822757995	21.5444181012425	0.0886	14,736 European ancestry individuals	2	1	TRUE	NA
rs72883370	A	G	A	G	-0.3428	0.0116006	0.989	0.9847637	FALSE	FALSE	FALSE	DE	6	62703138	RP11-448N11.3	0.897314	0.089889	DE	TRUE	reported	GCST90274834	6	63413043	0.0737	3.3e-06	12737	SIRT2	TRUE	reported	0.001511882743464	21.6314611058886	0.011	14,736 European ancestry individuals	2	1	TRUE	NA
rs7718478	A	T	A	T	0.0639	-0.00155697	0.7496	0.790367	FALSE	TRUE	FALSE	DE	5	178133338	RMND5B	0.953794	0.0268707	DE	TRUE	reported	GCST90274834	5	177560339	0.0138	3.65e-06	14288	SIRT2	TRUE	reported	0.0014983762389082	21.4379250265137	0.2504	14,736 European ancestry individuals	2	1	TRUE	NA
rs77381020	T	C	T	C	0.0862	-0.0517334	0.8546	0.835886	FALSE	FALSE	FALSE	DE	13	36839328	SMAD9	0.0801752	0.0295675	DE	TRUE	reported	GCST90274834	13	37413465	0.0184	2.8e-06	14288	SIRT2	TRUE	reported	0.00153370154356702	21.9441159759429	0.1454	14,736 European ancestry individuals	2	1	TRUE	NA
rs10403201	A	G	A	G	-0.0597	-0.0339357	0.292	0.246347	FALSE	FALSE	FALSE	DE	19	14653998	ADGRE3	0.179434	0.025278	DE	TRUE	reported	GCST90274818	19	14764810	0.0125	1.79e-06	14730	LAP(TGF-B1)	TRUE	reported	0.00154626284692236	22.8070786850431	0.292	14,736 European ancestry individuals	2	1	TRUE	NA
rs10508556	T	C	T	C	0.0523	-0.00115927	0.4627	0.436775	FALSE	FALSE	FALSE	DE	10	17996413	SLC39A12	0.957853	0.0219359	DE	TRUE	reported	GCST90274818	10	18285342	0.0114	4.48e-06	14735	LAP(TGF-B1)	TRUE	reported	0.00142692210535054	21.0443104372521	0.4627	14,736 European ancestry individuals	2	1	TRUE	NA
rs114152855	T	C	T	C	-0.299	-0.0405089	0.0112	0.00926095	FALSE	FALSE	FALSE	DE	4	174616489	GLRA3	0.72092	0.113398	DE	TRUE	reported	GCST90274818	4	175537640	0.0613	1.07e-06	14249	LAP(TGF-B1)	TRUE	reported	0.00161267637451882	23.7882477126159	0.0112	14,736 European ancestry individuals	2	1	TRUE	NA
rs143420877	T	C	T	C	0.1447	-0.0396841	0.0388	0.0326921	FALSE	FALSE	FALSE	DE	8	50783752	SNTG1	0.519533	0.061615	DE	TRUE	reported	GCST90274818	8	51696312	0.0303	1.79e-06	14729	LAP(TGF-B1)	TRUE	reported	0.00154598974472281	22.8030442430811	0.0388	14,736 European ancestry individuals	2	1	TRUE	NA
rs144834546	T	C	T	C	-0.2662	0.177383	0.0227	0.00368888	FALSE	FALSE	FALSE	DE	12	24656493	RP11-615I16.1	0.343553	0.187277	DE	TRUE	reported	GCST90274818	12	24809427	0.0526	4.17e-07	12935	LAP(TGF-B1)	TRUE	reported	0.00173586848534112	25.6085883250461	0.0227	14,736 European ancestry individuals	2	1	TRUE	NA
rs149458216	A	C	A	C	-0.2301	-0.0616973	0.0182	0.0151769	FALSE	FALSE	FALSE	DE	16	48868382	RP11-42I10.3	0.490593	0.0894985	DE	TRUE	reported	GCST90274818	16	48902293	0.0472	1.09e-06	14726	LAP(TGF-B1)	TRUE	reported	0.00161092676479092	23.7623979479259	0.0182	14,736 European ancestry individuals	2	1	TRUE	NA
rs1800472	A	G	A	G	-0.4623	-0.0788179	0.0345	0.0338602	FALSE	FALSE	FALSE	DE	19	41341955	TGFB1	0.185725	0.0595602	DE	TRUE	reported	GCST90274818	19	41847860	0.0335	2.55e-43	14736	LAP(TGF-B1)	TRUE	reported	0.0127645541655719	190.414140810646	0.0345	14,736 European ancestry individuals	2	1	TRUE	NA
rs183319799	T	G	T	G	0.2185	-0.0290621	0.0182	0.0232015	FALSE	FALSE	FALSE	DE	9	84496168	RP11-301F14.1	0.689558	0.0727546	DE	TRUE	reported	GCST90274818	9	87111083	0.0461	2.14e-06	14733	LAP(TGF-B1)	TRUE	reported	0.00152288071443219	22.4616707266063	0.0182	14,736 European ancestry individuals	2	1	TRUE	NA
rs1921885	A	C	A	C	0.1265	0.0120247	0.9391	0.978495	FALSE	FALSE	FALSE	DE	4	84031290	RP11-8L2.1	0.875223	0.0765771	DE	TRUE	reported	GCST90274818	4	84952443	0.0263	1.51e-06	14288	LAP(TGF-B1)	TRUE	reported	0.00156824776009805	23.1318612525603	0.0609	14,736 European ancestry individuals	2	1	TRUE	NA
rs2281119	T	C	T	C	-0.0873	-0.0526401	0.1204	0.115136	FALSE	FALSE	FALSE	DE	22	44606844	LINC00229	0.125553	0.0343632	DE	TRUE	reported	GCST90274818	22	45002724	0.019	4.33e-06	14284	LAP(TGF-B1)	TRUE	reported	0.00143128453609015	21.1087399761038	0.1204	14,736 European ancestry individuals	2	1	TRUE	NA
rs34536806	T	G	T	G	0.0989	0.00026922	0.9023	0.9287159	FALSE	FALSE	FALSE	DE	11	95541323	CTD-2564P9.4	0.994978	0.0427732	DE	TRUE	reported	GCST90274818	11	95274487	0.021	2.48e-06	14288	LAP(TGF-B1)	TRUE	reported	0.00150358243151286	22.1766028192797	0.0977	14,736 European ancestry individuals	2	1	TRUE	NA
rs34992551	T	C	T	C	-0.0931	-0.00925006	0.1103	0.197475	FALSE	FALSE	FALSE	DE	7	16366945	CRPPA	0.736809	0.0275233	DE	TRUE	reported	GCST90274818	7	16406570	0.0199	2.89e-06	14734	LAP(TGF-B1)	TRUE	reported	0.00148379896125633	21.8843793217273	0.1103	14,736 European ancestry individuals	2	1	TRUE	NA
rs60821320	A	C	A	C	-0.1083	-0.00620789	0.0779	0.0514647	FALSE	FALSE	FALSE	DE	12	94919106	NDUFA12	0.899174	0.0489948	DE	TRUE	reported	GCST90274818	12	95312882	0.0232	3.04e-06	12852	LAP(TGF-B1)	TRUE	reported	0.0014772895584657	21.7882308534616	0.0779	14,736 European ancestry individuals	2	1	TRUE	NA
rs7013321	A	G	A	G	-0.0608	-0.0275049	0.4469	0.388207	FALSE	FALSE	FALSE	DE	8	105581330	ZFPM2,ZFPM2-AS1	0.222102	0.0225273	DE	TRUE	reported	GCST90274818	8	106593558	0.0121	5.04e-07	14288	LAP(TGF-B1)	TRUE	reported	0.00171127309623703	25.2451201832637	0.4469	14,736 European ancestry individuals	2	1	TRUE	NA
rs7247630	T	C	T	C	0.1378	0.0353637	0.0525	0.0699039	FALSE	FALSE	FALSE	DE	19	41475287	PCAT19	0.408344	0.0427712	DE	TRUE	reported	GCST90274818	19	41981195	0.0271	3.68e-07	14729	LAP(TGF-B1)	TRUE	reported	0.00175236625169677	25.8524006631858	0.0525	14,736 European ancestry individuals	2	1	TRUE	NA
rs73045256	A	G	A	G	-0.1921	-0.0835682	0.9378	0.9066535	FALSE	FALSE	FALSE	DE	19	41305167	HNRNPUL1,TGFB1	0.0257365	0.0374717	DE	TRUE	reported	GCST90274818	19	41811072	0.0276	3.4e-12	14288	LAP(TGF-B1)	TRUE	reported	0.00327821365227387	48.4370394209427	0.0622	14,736 European ancestry individuals	2	1	TRUE	NA
rs7570818	A	G	A	G	-0.0849	-0.0403886	0.8857	0.9187049	FALSE	FALSE	FALSE	DE	2	106693625	EEF1A1P12	0.315222	0.0402147	DE	TRUE	reported	GCST90274818	2	107310081	0.0183	3.5e-06	14729	LAP(TGF-B1)	TRUE	reported	0.00145916957875659	21.5205925803583	0.1143	14,736 European ancestry individuals	2	1	TRUE	NA
rs7656674	A	T	A	T	0.0626	-0.00476877	0.5957	0.629518	FALSE	TRUE	FALSE	DE	4	5791325	CRMP1,EVC	0.832535	0.0225525	DE	TRUE	reported	GCST90274818	4	5793052	0.0121	2.3e-07	14288	LAP(TGF-B1)	TRUE	reported	0.00181391184325305	26.7620236672672	0.4043	14,736 European ancestry individuals	2	1	TRUE	NA
rs7820135	T	C	T	C	-0.0747	0.013436	0.8321	0.763638	FALSE	FALSE	FALSE	DE	8	67807219	NDUFS5P6	0.599907	0.0256152	DE	TRUE	reported	GCST90274818	8	68719454	0.0155	1.44e-06	14730	LAP(TGF-B1)	TRUE	reported	0.00157441872001744	23.2230272585481	0.1679	14,736 European ancestry individuals	2	1	TRUE	NA
rs10403201	A	G	A	G	-0.0601	-0.0339357	0.2925	0.246347	FALSE	FALSE	FALSE	DE	19	14653998	ADGRE3	0.179434	0.025278	DE	TRUE	reported	GCST90274782	19	14764810	0.0127	2.22e-06	14730	CXCL5	TRUE	reported	0.00151936409454938	22.3914634368645	0.2925	14,736 European ancestry individuals	2	1	TRUE	NA
rs10821552	A	C	A	C	-0.1132	-0.00888161	0.3353	0.388745	FALSE	FALSE	FALSE	DE	9	134074870	ARF4P1	0.691778	0.0224032	DE	TRUE	reported	GCST90274782	9	136939992	0.0156	3.97e-13	9841	CXCL5	TRUE	reported	0.00356511293345108	52.648334072459	0.3353	14,736 European ancestry individuals	2	1	TRUE	NA
rs11734099	A	G	A	G	0.0769	-0.0372486	0.1845	0.185184	FALSE	FALSE	FALSE	DE	4	6889708	KIAA0232	0.185158	0.0281113	DE	TRUE	reported	GCST90274782	4	6891435	0.0153	5e-07	14731	CXCL5	TRUE	reported	0.00171358514712713	25.2586883531736	0.1845	14,736 European ancestry individuals	2	1	TRUE	NA
rs146553494	A	G	A	G	0.1844	-0.0482608	0.0265	0.0130262	FALSE	FALSE	FALSE	DE	3	184132422	RP11-778D9.13	0.618684	0.0969646	DE	TRUE	reported	GCST90274782	3	183850210	0.0377	1e-06	14733	CXCL5	TRUE	reported	0.00162298466838322	23.9210428811069	0.0265	14,736 European ancestry individuals	2	1	TRUE	NA
rs2004100	T	C	T	C	0.0675	0.018699	0.2492	0.224377	FALSE	FALSE	FALSE	DE	8	143472561	ZC3H3	0.478608	0.0263908	DE	TRUE	reported	GCST90274782	8	144554731	0.0147	4.39e-06	13224	CXCL5	TRUE	reported	0.00143064479874636	21.0820992091328	0.2492	14,736 European ancestry individuals	2	1	TRUE	NA
rs2647400	C	G	C	G	0.0631	-0.0220821	0.2784	0.353098	FALSE	TRUE	FALSE	DE	6	75642283	SENP6	0.331112	0.0227212	DE	TRUE	reported	GCST90274782	6	76351999	0.013	1.21e-06	14734	CXCL5	TRUE	reported	0.00159829903130741	23.5566207698459	0.2784	14,736 European ancestry individuals	2	1	TRUE	NA
rs3183927	A	G	A	G	-0.0619	0.00743467	0.6436	0.590923	FALSE	FALSE	FALSE	DE	9	97922475	TRMO	0.737362	0.02217	DE	TRUE	reported	GCST90274782	9	100684757	0.0121	3.13e-07	14725	CXCL5	TRUE	reported	0.00177508711668056	26.1668553698054	0.3564	14,736 European ancestry individuals	2	1	TRUE	NA
rs425535	T	C	T	C	0.5063	0.00615314	0.1127	0.110912	FALSE	FALSE	FALSE	DE	4	73998280	CXCL5,RP11-19B4.2	0.858907	0.0346138	DE	TRUE	reported	GCST90274782	4	74863997	0.0181	3.52e-172	14731	CXCL5	TRUE	reported	0.0504826693755376	782.347468447458	0.1127	14,736 European ancestry individuals	2	1	TRUE	NA
rs4279906	T	C	T	C	0.2082	0.056676	0.0209	0.040082	FALSE	FALSE	FALSE	DE	1	211303721	RCOR3	0.305122	0.055266	DE	TRUE	reported	GCST90274782	1	211477063	0.042	7.15e-07	14717	CXCL5	TRUE	reported	0.00166693641607134	24.569925866657	0.0209	14,736 European ancestry individuals	2	1	TRUE	NA
rs59312158	A	G	A	G	-0.19	0.0365121	0.0309	0.0174944	FALSE	FALSE	FALSE	DE	16	88515937	ZFPM1,ZFPM1-AS1	0.659632	0.082903	DE	TRUE	reported	GCST90274782	16	88582345	0.0385	8.01e-07	13672	CXCL5	TRUE	reported	0.00165214569046321	24.3515561537215	0.0309	14,736 European ancestry individuals	2	1	TRUE	NA
rs6993770	A	T	A	T	-0.1058	0.0122107	0.7312	0.777234	FALSE	TRUE	FALSE	DE	8	105569300	ZFPM2,ZFPM2-AS1	0.642492	0.0263038	DE	TRUE	reported	GCST90274782	8	106581528	0.0135	4.61e-15	14288	CXCL5	TRUE	reported	0.00415600267514984	61.4108028256564	0.2688	14,736 European ancestry individuals	2	1	TRUE	NA
rs7090111	C	G	C	G	-0.1734	0.00614033	0.5834	0.61504	FALSE	TRUE	FALSE	DE	10	63318234	JMJD1C	0.783682	0.0223672	DE	TRUE	reported	GCST90274782	10	65077994	0.0117	1.08e-49	14735	CXCL5	TRUE	reported	0.0147052810069053	219.617750755577	0.4166	14,736 European ancestry individuals	2	1	TRUE	NA
rs7636889	A	G	A	G	-0.0768	0.0140001	0.7593	0.798841	FALSE	FALSE	FALSE	DE	3	56840005	ARHGEF3	0.606384	0.027172	DE	TRUE	reported	GCST90274782	3	56874033	0.0137	2.07e-08	14733	CXCL5	TRUE	reported	0.00213076546346885	31.4211649279947	0.2407	14,736 European ancestry individuals	2	1	TRUE	NA
rs79649467	T	G	T	G	-0.1721	0.00412527	0.0605	0.0917599	FALSE	FALSE	FALSE	DE	4	74015135	RN7SL218P	0.913734	0.0380807	DE	TRUE	reported	GCST90274782	4	74880852	0.0276	4.5e-10	14288	CXCL5	TRUE	reported	0.00263498663134667	38.876266723359	0.0605	14,736 European ancestry individuals	2	1	TRUE	NA
rs10403201	A	G	A	G	-0.0584	-0.0339357	0.2923	0.246347	FALSE	FALSE	FALSE	DE	19	14653998	ADGRE3	0.179434	0.025278	DE	TRUE	reported	GCST90274816	19	14764810	0.0127	4.26e-06	14730	IL-7	TRUE	reported	0.00152982865570079	21.142449945794	0.2923	14,736 European ancestry individuals	2	1	TRUE	NA
rs1050152	T	C	T	C	-0.0651	0.0061952	0.4122	0.316501	FALSE	FALSE	FALSE	DE	5	132340627	MIR3936HG,SLC22A4	0.791679	0.023455	DE	TRUE	reported	GCST90274816	5	131676320	0.0133	9.84e-07	11785	IL-7	TRUE	reported	0.00173298522684695	23.9549767661061	0.4122	14,736 European ancestry individuals	2	1	TRUE	NA
rs11742240	T	G	T	G	-0.0647	-0.0109589	0.2796	0.330963	FALSE	FALSE	FALSE	DE	5	35881274	IL7R	0.634917	0.0230803	DE	TRUE	reported	GCST90274816	5	35881376	0.0131	7.86e-07	14736	IL-7	TRUE	reported	0.00176436520023365	24.3895073961247	0.2796	14,736 European ancestry individuals	2	1	TRUE	NA
rs12321566	A	G	A	G	0.0698	-0.0183363	0.237	0.290078	FALSE	FALSE	FALSE	DE	12	97413637	RMST	0.445749	0.0240469	DE	TRUE	reported	GCST90274816	12	97807415	0.0139	5.12e-07	14287	IL-7	TRUE	reported	0.00182380288416411	25.212638882091	0.237	14,736 European ancestry individuals	2	1	TRUE	NA
rs12699881	A	G	A	G	0.068	-0.0121997	0.2517	0.348338	FALSE	FALSE	FALSE	DE	7	2361934	EIF3B	0.592326	0.0227832	DE	TRUE	reported	GCST90274816	7	2401569	0.0138	8.33e-07	14288	IL-7	TRUE	reported	0.00175624741339015	24.2770946420404	0.2517	14,736 European ancestry individuals	2	1	TRUE	NA
rs144728120	T	C	T	C	0.1495	0.0791411	0.0436	0.0540094	FALSE	FALSE	FALSE	DE	3	35460912	ARPP21	0.100214	0.0481447	DE	TRUE	reported	GCST90274816	3	35502404	0.0316	2.23e-06	14717	IL-7	TRUE	reported	0.00161917539382601	22.3792371695627	0.0436	14,736 European ancestry individuals	2	1	TRUE	NA
rs55849454	A	G	A	G	0.0729	0.0343614	0.7913	0.835726	FALSE	FALSE	FALSE	DE	5	134561544	JADE2	0.242245	0.0293839	DE	TRUE	reported	GCST90274816	5	133897234	0.0159	4.54e-06	12202	IL-7	TRUE	reported	0.00152086003683403	21.0183135614099	0.2087	14,736 European ancestry individuals	2	1	TRUE	NA
rs570880779	T	C	T	C	-0.2336	-0.00757511	0.0215	0.00385933	FALSE	FALSE	FALSE	DE	15	73668362	CD276	0.965934	0.177367	DE	TRUE	reported	GCST90274816	15	73960703	0.0505	3.73e-06	13605	IL-7	TRUE	reported	0.00154803060554607	21.3943935018582	0.0215	14,736 European ancestry individuals	2	1	TRUE	NA
rs7026771	A	G	A	G	0.0691	-0.0246248	0.5682	0.493803	FALSE	FALSE	FALSE	DE	9	130978949	LAMC3	0.265623	0.0221207	DE	TRUE	reported	GCST90274816	9	133854336	0.0148	3.03e-06	12403	IL-7	TRUE	reported	0.00157701809747341	21.7956448534155	0.4318	14,736 European ancestry individuals	2	1	TRUE	NA
rs74131483	A	G	A	G	0.1372	0.0319122	0.9451	0.950207	FALSE	FALSE	FALSE	DE	1	194307086	RP11-476H20.1	0.522373	0.0498869	DE	TRUE	reported	GCST90274816	1	194276216	0.0274	5.52e-07	13240	IL-7	TRUE	reported	0.00181346112498397	25.0694124685917	0.0548999999999999	14,736 European ancestry individuals	2	1	TRUE	NA
rs77336315	A	C	A	C	0.2512	0.00637763	0.9836	0.99419064	FALSE	FALSE	FALSE	DE	1	96821962	PTBP2	0.965056	0.145573	DE	TRUE	reported	GCST90274816	1	97287518	0.0531	2.24e-06	13801	IL-7	TRUE	reported	0.00161895954689697	22.3762490296215	0.0164	14,736 European ancestry individuals	2	1	TRUE	NA
rs79072837	T	C	T	C	-0.136	-0.0624369	0.0497	0.0369646	FALSE	FALSE	FALSE	DE	15	81028915	CFAP161	0.282638	0.0581127	DE	TRUE	reported	GCST90274816	15	81321256	0.028	1.19e-06	14715	IL-7	TRUE	reported	0.00170651235228556	23.5884178756641	0.0497	14,736 European ancestry individuals	2	1	TRUE	NA
rs10412462	A	C	A	C	-0.1731	-0.0475189	0.0363	0.056056	FALSE	FALSE	FALSE	DE	19	14580872	CLEC17A	0.316457	0.0474352	DE	TRUE	reported	GCST90274828	19	14691684	0.0366	2.25e-06	11790	NRTN	TRUE	reported	0.00196827903629557	22.364303461256	0.0363	11,791 European ancestry individuals	2	1	TRUE	NA
rs113580784	A	G	A	G	-0.2288	-0.0634026	0.0208	0.0465832	FALSE	FALSE	FALSE	DE	20	56894901	RNU6-929P	0.216338	0.0512831	DE	TRUE	reported	GCST90274828	20	55469957	0.0495	3.8e-06	11768	NRTN	TRUE	reported	0.00188015947632274	21.3611708693352	0.0208	11,791 European ancestry individuals	2	1	TRUE	NA
rs143131035	T	C	T	C	-0.4361	-0.0545138	0.0118	0.0158174	FALSE	FALSE	FALSE	DE	4	43311203	RP11-1E6.1	0.536473	0.0881878	DE	TRUE	reported	GCST90274828	4	43313220	0.0867	4.91e-07	7585	NRTN	TRUE	reported	0.00222575125341289	25.2963225352919	0.0118	11,791 European ancestry individuals	2	1	TRUE	NA
rs182274799	A	G	A	G	0.1565	0.0512236	0.0646	0.040053	FALSE	FALSE	FALSE	DE	11	10337241	AMPD3	0.357394	0.0556571	DE	TRUE	reported	GCST90274828	11	10358788	0.031	4.46e-07	9461	NRTN	TRUE	reported	0.00224202711161827	25.4817181486912	0.0646	11,791 European ancestry individuals	2	1	TRUE	NA
rs192427410	T	G	T	G	0.3743	0.0148787	0.0252	0.0321864	FALSE	FALSE	FALSE	DE	8	43330638	POTEA	0.810661	0.0621048	DE	TRUE	reported	GCST90274828	8	43185781	0.0786	1.92e-06	8783	NRTN	TRUE	reported	0.00199543436500441	22.6734691186031	0.0252	11,791 European ancestry individuals	2	1	TRUE	NA
rs29630	T	C	T	C	-0.074	-0.0134931	0.2493	0.215555	FALSE	FALSE	FALSE	DE	5	171599584	RP11-20O22.1	0.614428	0.0267846	DE	TRUE	reported	GCST90274828	5	171026588	0.0159	3.25e-06	11343	NRTN	TRUE	reported	0.00190612307647346	21.6567160534391	0.2493	11,791 European ancestry individuals	2	1	TRUE	NA
rs4360502	A	G	A	G	-0.0652	-0.0154016	0.3445	0.328712	FALSE	FALSE	FALSE	DE	1	214713299	CENPF	0.507881	0.0232602	DE	TRUE	reported	GCST90274828	1	214886642	0.0141	3.76e-06	11342	NRTN	TRUE	reported	0.00188169548738079	21.3786549454353	0.3445	11,791 European ancestry individuals	2	1	TRUE	NA
rs62120726	A	G	A	G	0.0786	-0.0308118	0.8077	0.87277	FALSE	FALSE	FALSE	DE	2	15594674	DDX1	0.345965	0.0326934	DE	TRUE	reported	GCST90274828	2	15734798	0.0172	4.88e-06	11343	NRTN	TRUE	reported	0.00183780602925889	20.8790920931301	0.1923	11,791 European ancestry individuals	2	1	TRUE	NA
rs7202385	A	T	A	T	0.0746	0.0223628	0.6725	0.641557	FALSE	TRUE	FALSE	DE	16	26069562	HS3ST4	0.327203	0.0228246	DE	TRUE	reported	GCST90274828	16	26080883	0.0157	2.02e-06	9460	NRTN	TRUE	reported	0.00198666687485909	22.5736486809812	0.3275	11,791 European ancestry individuals	2	1	TRUE	NA
rs76777800	T	C	T	C	0.3387	-0.0804284	0.0176	0.00172446	FALSE	FALSE	FALSE	DE	3	73017935	PPP4R2	0.771564	0.277024	DE	TRUE	reported	GCST90274828	3	73067086	0.0738	4.44e-06	6941	NRTN	TRUE	reported	0.00185362662898288	21.0591617957545	0.0176	11,791 European ancestry individuals	2	1	TRUE	NA
rs7712604	C	G	C	G	-0.0879	0.023523	0.6738	0.706699	FALSE	TRUE	FALSE	DE	5	21508850	GUSBP1	0.325855	0.0239421	DE	TRUE	reported	GCST90274828	5	21508959	0.0176	5.9e-07	8587	NRTN	TRUE	reported	0.00219436427467117	24.938815721042	0.3262	11,791 European ancestry individuals	2	1	TRUE	NA
rs77216559	T	C	T	C	0.1667	-0.0251593	0.958	0.9588543	FALSE	FALSE	FALSE	DE	11	4454680	OR52K3P	0.64997	0.0554409	DE	TRUE	reported	GCST90274828	11	4475910	0.034	9.44e-07	11791	NRTN	TRUE	reported	0.00211497009071192	24.0345932745914	0.042	11,791 European ancestry individuals	2	1	TRUE	NA
rs8033310	T	C	T	C	0.1332	-0.0150482	0.9133	0.9253788	FALSE	FALSE	FALSE	DE	15	23800958	RP11-810H22.1	0.724563	0.042706	DE	TRUE	reported	GCST90274828	15	24046105	0.0286	3.2e-06	11343	NRTN	TRUE	reported	0.0019087848245883	21.6870157573996	0.0867	11,791 European ancestry individuals	2	1	TRUE	NA
rs908372	C	G	C	G	-0.0622	-0.0162788	0.3324	0.399966	FALSE	TRUE	FALSE	DE	2	171577863	RPL21P38	0.464228	0.0222417	DE	TRUE	reported	GCST90274828	2	172434373	0.0136	4.8e-06	11773	NRTN	TRUE	reported	0.0018408275766671	20.9134828353323	0.3324	11,791 European ancestry individuals	2	1	TRUE	NA
rs10446322	A	G	A	G	0.064	0.00965349	0.3961	0.309704	FALSE	FALSE	FALSE	DE	3	143349408	SLC9A9	0.68248	0.0235979	DE	TRUE	reported	GCST90274799	3	143068250	0.0132	1.24e-06	11777	IL-13	TRUE	reported	0.00199294559538783	23.5038114752692	0.3961	11,792 European ancestry individuals	2	1	TRUE	NA
rs10917637	A	G	A	G	0.0692	-0.00154796	0.3447	0.321935	FALSE	FALSE	FALSE	DE	1	162908861	CCDC190	0.947104	0.0233324	DE	TRUE	reported	GCST90274799	1	162878651	0.0136	3.61e-07	11772	IL-13	TRUE	reported	0.00219447190171898	25.8857398119049	0.3447	11,792 European ancestry individuals	2	1	TRUE	NA
rs11251952	A	G	A	G	-0.1845	-0.0202331	0.0751	0.0721226	FALSE	FALSE	FALSE	DE	10	3581769	RP11-482E14.2	0.632077	0.0422575	DE	TRUE	reported	GCST90274799	10	3623961	0.0397	3.36e-06	11344	IL-13	TRUE	reported	0.00183132494278807	21.5942406481351	0.0751	11,792 European ancestry individuals	2	1	TRUE	NA
rs13119159	A	G	A	G	0.0739	-0.00669554	0.4958	0.480135	FALSE	FALSE	FALSE	DE	4	40936565	APBB2	0.758653	0.0217917	DE	TRUE	reported	GCST90274799	4	40938582	0.0132	2.16e-08	11344	IL-13	TRUE	reported	0.00265543689716978	31.3377075846813	0.4958	11,792 European ancestry individuals	2	1	TRUE	NA
rs141726773	T	C	T	C	0.2093	-0.0681008	0.9682	0.9561911	FALSE	FALSE	FALSE	DE	13	41235956	MTRF1,RP11-74J13.8	0.209723	0.0542928	DE	TRUE	reported	GCST90274799	13	41810092	0.0446	2.69e-06	11344	IL-13	TRUE	reported	0.00186726855337399	22.0188660092919	0.0318000000000001	11,792 European ancestry individuals	2	1	TRUE	NA
rs149979178	A	G	A	G	0.1832	-0.0972065	0.9229	0.9223743	FALSE	FALSE	FALSE	DE	7	62539151	RP11-715L17.1	0.0184069	0.0412359	DE	TRUE	reported	GCST90274799	7	61999529	0.039	2.63e-06	6901	IL-13	TRUE	reported	0.00187093273770973	22.0621551311428	0.0770999999999999	11,792 European ancestry individuals	2	1	TRUE	NA
rs183684201	C	G	C	G	-0.2968	0.0459325	0.9858	0.9684306	FALSE	TRUE	FALSE	DE	5	9974531	LINC02112	0.463878	0.0627084	DE	TRUE	reported	GCST90274799	5	9974643	0.0628	2.29e-06	11782	IL-13	TRUE	reported	0.00189380388853837	22.3323648875609	0.0142	11,792 European ancestry individuals	2	1	TRUE	NA
rs55924857	T	C	T	C	-0.0934	0.0224806	0.8535	0.831626	FALSE	FALSE	FALSE	DE	15	57538496	CGNL1	0.439698	0.0290933	DE	TRUE	reported	GCST90274799	15	57830694	0.0183	3.33e-07	11792	IL-13	TRUE	reported	0.00220791004992538	26.0446054337051	0.1465	11,792 European ancestry individuals	2	1	TRUE	NA
rs59235092	A	G	A	G	0.2122	0.0407315	0.0274	0.0325579	FALSE	FALSE	FALSE	DE	16	79944024	RP11-148M9.1	0.509355	0.0617293	DE	TRUE	reported	GCST90274799	16	79977921	0.0439	1.34e-06	11784	IL-13	TRUE	reported	0.00198084431008309	23.3608116605347	0.0274	11,792 European ancestry individuals	2	1	TRUE	NA
rs76219628	A	G	A	G	0.169	-0.0575077	0.0397	0.0275547	FALSE	FALSE	FALSE	DE	7	154626599	DPP6	0.395542	0.0676872	DE	TRUE	reported	GCST90274799	7	154418309	0.0357	2.2e-06	11344	IL-13	TRUE	reported	0.00190003134462969	22.4059409163384	0.0397	11,792 European ancestry individuals	2	1	TRUE	NA
rs9881117	A	G	A	G	-0.0656	-0.024818	0.3094	0.387386	FALSE	FALSE	FALSE	DE	3	123984113	ROPN1	0.267693	0.022391	DE	TRUE	reported	GCST90274799	3	123702960	0.0141	3.28e-06	11791	IL-13	TRUE	reported	0.00183536049990099	21.641913797561	0.3094	11,792 European ancestry individuals	2	1	TRUE	NA
rs10481754	T	C	T	C	-0.0548	0.034596	0.4567	0.450467	FALSE	FALSE	FALSE	DE	9	81581575	TLE1	0.114631	0.0219279	DE	TRUE	reported	GCST90274780	9	84196490	0.0119	4.12e-06	14296	CXCL10	TRUE	reported	0.00148118364479371	21.203445214947	0.4567	14,744 European ancestry individuals	2	1	TRUE	NA
rs1077965	A	G	A	G	-0.0546	0.0525226	0.5648	0.558152	FALSE	FALSE	FALSE	DE	15	79772995	RP11-38G5.3	0.0167024	0.0219467	DE	TRUE	reported	GCST90274780	15	80065337	0.0118	3.71e-06	14731	CXCL10	TRUE	reported	0.00149539802288995	21.4072316711055	0.4352	14,744 European ancestry individuals	2	1	TRUE	NA
rs112202639	A	G	A	G	-0.1609	-0.0113857	0.9671	0.9558613	FALSE	FALSE	FALSE	DE	1	44100719	RP5-1198O20.4	0.829992	0.0530278	DE	TRUE	reported	GCST90274780	1	44566391	0.0336	1.68e-06	14744	CXCL10	TRUE	reported	0.00160148516572697	22.9283483686884	0.0329	14,744 European ancestry individuals	2	1	TRUE	NA
rs115140093	T	C	T	C	-0.5186	-0.0760123	0.9732	0.9816376	FALSE	FALSE	FALSE	DE	4	75989520	SDAD1,SDAD1-AS1	0.346267	0.0807048	DE	TRUE	reported	GCST90274780	4	76910673	0.042	5.02e-35	14744	CXCL10	TRUE	reported	0.01055224274023	152.442366584948	0.0268	14,744 European ancestry individuals	2	1	TRUE	NA
rs12155428	T	C	T	C	-0.1765	-0.108378	0.0284	0.0066106	FALSE	FALSE	FALSE	DE	7	3385669	SDK1	0.431794	0.137864	DE	TRUE	reported	GCST90274780	7	3425301	0.0375	2.52e-06	14733	CXCL10	TRUE	reported	0.00154717661964314	22.1496119629422	0.0284	14,744 European ancestry individuals	2	1	TRUE	NA
rs12174864	A	G	A	G	-0.0582	-0.0066391	0.6254	0.598203	FALSE	FALSE	FALSE	DE	6	87847689	RN7SL183P	0.764538	0.0221653	DE	TRUE	reported	GCST90274780	6	88557407	0.0121	1.51e-06	14295	CXCL10	TRUE	reported	0.001615691483653	23.1320683531735	0.3746	14,744 European ancestry individuals	2	1	TRUE	NA
rs12476448	T	C	T	C	0.0536	0.0347535	0.4864	0.465113	FALSE	FALSE	FALSE	DE	2	14260350	LINC00276	0.110908	0.0218009	DE	TRUE	reported	GCST90274780	2	14400474	0.0115	3.15e-06	14737	CXCL10	TRUE	reported	0.00151725969514454	21.7206659734292	0.4864	14,744 European ancestry individuals	2	1	TRUE	NA
rs12629593	T	G	T	G	-0.0879	0.0190831	0.1209	0.0837494	FALSE	FALSE	FALSE	DE	3	54070151	RP11-122D19.2	0.629924	0.0396051	DE	TRUE	reported	GCST90274780	3	54104178	0.0182	1.37e-06	14744	CXCL10	TRUE	reported	0.00162896744977732	23.3224522426693	0.1209	14,744 European ancestry individuals	2	1	TRUE	NA
rs12646113	T	C	T	C	0.0977	0.002442	0.246	0.250192	FALSE	FALSE	FALSE	DE	4	76254092	FAM47E,FAM47E-STBD1,RP11-67M24.7	0.922707	0.0251687	DE	TRUE	reported	GCST90274780	4	77175245	0.0136	6.78e-13	14743	CXCL10	TRUE	reported	0.00359692869681392	51.600100675135	0.246	14,744 European ancestry individuals	2	1	TRUE	NA
rs12779465	A	C	A	C	-0.0698	0.00227201	0.2969	0.26091	FALSE	FALSE	FALSE	DE	10	76945817	KCNMA1,KCNMA1-AS1	0.928654	0.0253746	DE	TRUE	reported	GCST90274780	10	78705575	0.015	3.27e-06	11768	CXCL10	TRUE	reported	0.00151236451519846	21.6504818006591	0.2969	14,744 European ancestry individuals	2	1	TRUE	NA
rs143796249	C	G	C	G	-0.2858	0.10215	0.012	0.031371	FALSE	TRUE	FALSE	DE	9	4150061	GLIS3	0.102582	0.062574	DE	TRUE	reported	GCST90274780	9	4150061	0.062	4.03e-06	14296	CXCL10	TRUE	reported	0.00148416261557218	21.2461531732532	0.012	14,744 European ancestry individuals	2	1	TRUE	NA
rs150519056	T	C	T	C	-0.1841	0.0606699	0.9688	0.9668349	FALSE	FALSE	FALSE	DE	22	50336392	PPP6R2	0.322987	0.0613857	DE	TRUE	reported	GCST90274780	22	50774821	0.0376	9.77e-07	13661	CXCL10	TRUE	reported	0.00167413190122297	23.9701706233995	0.0312	14,744 European ancestry individuals	2	1	TRUE	NA
rs1563171	A	G	A	G	0.0592	-0.015958	0.7042	0.691441	FALSE	FALSE	FALSE	DE	2	3844183	DCDC2C	0.499309	0.0236212	DE	TRUE	reported	GCST90274780	2	3891773	0.0127	3.14e-06	14740	CXCL10	TRUE	reported	0.00151761579952783	21.7257716127072	0.2958	14,744 European ancestry individuals	2	1	TRUE	NA
rs2349689	A	G	A	G	-0.0789	-0.02723	0.2555	0.210027	FALSE	FALSE	FALSE	DE	8	61091171	CLVS1	0.329657	0.0279338	DE	TRUE	reported	GCST90274780	8	62003730	0.0164	1.5e-06	14296	CXCL10	TRUE	reported	0.00161640136555524	23.14224828097	0.2555	14,744 European ancestry individuals	2	1	TRUE	NA
rs2523495	T	C	T	C	0.1095	-0.0344488	0.1048	0.0916579	FALSE	FALSE	FALSE	DE	6	31410201	MICA,XXbac-BPG181B23.9	0.367795	0.0382505	DE	TRUE	reported	GCST90274780	6	31377978	0.0196	2.31e-08	14743	CXCL10	TRUE	reported	0.00217848422995897	31.2072380590057	0.1048	14,744 European ancestry individuals	2	1	TRUE	NA
rs3184504	T	C	T	C	0.1138	0.0201444	0.4756	0.407117	FALSE	FALSE	FALSE	DE	12	111446804	ATXN2,SH2B3	0.363248	0.0221563	DE	TRUE	reported	GCST90274780	12	111884608	0.0131	3.72e-18	11793	CXCL10	TRUE	reported	0.00525098660455981	75.4538094683593	0.4756	14,744 European ancestry individuals	2	1	TRUE	NA
rs4367871	T	C	T	C	-0.0567	-0.0498029	0.5587	0.545524	FALSE	FALSE	FALSE	DE	10	1802865	ADARB2	0.0229536	0.021899	DE	TRUE	reported	GCST90274780	10	1845059	0.0119	1.89e-06	14296	CXCL10	TRUE	reported	0.00158550834258676	22.6992460929861	0.4413	14,744 European ancestry individuals	2	1	TRUE	NA
rs4804148	T	C	T	C	-0.0629	0.0152777	0.7227	0.698068	FALSE	FALSE	FALSE	DE	19	11160191	KANK2	0.518665	0.0236715	DE	TRUE	reported	GCST90274780	19	11270867	0.013	1.31e-06	14744	CXCL10	TRUE	reported	0.00163489339981889	23.4074349178651	0.2773	14,744 European ancestry individuals	2	1	TRUE	NA
rs55732300	A	G	A	G	0.1175	-0.0898022	0.929	0.9640365	FALSE	FALSE	FALSE	DE	11	74020377	C2CD3	0.132332	0.0596704	DE	TRUE	reported	GCST90274780	11	73731422	0.025	2.6e-06	14730	CXCL10	TRUE	reported	0.00154280354432749	22.0869096250699	0.071	14,744 European ancestry individuals	2	1	TRUE	NA
rs72651343	T	C	T	C	-0.6096	0.0458738	0.9892	0.99314574	FALSE	FALSE	FALSE	DE	4	75887063	PPEF2	0.722771	0.12931	DE	TRUE	reported	GCST90274780	4	76808216	0.0619	6.98e-23	14257	CXCL10	TRUE	reported	0.00673841444325621	96.9723358403269	0.0108	14,744 European ancestry individuals	2	1	TRUE	NA
rs72682331	A	G	A	G	0.1089	-0.026937	0.0979	0.0987785	FALSE	FALSE	FALSE	DE	4	111983379	AC004704.2,RP11-269F21.3	0.462441	0.0366573	DE	TRUE	reported	GCST90274780	4	112904535	0.0209	1.88e-07	14731	CXCL10	TRUE	reported	0.00189550380154785	27.1457862804155	0.0979	14,744 European ancestry individuals	2	1	TRUE	NA
rs741344	A	G	A	G	-0.06	-0.00126694	0.7036	0.6199	FALSE	FALSE	FALSE	DE	12	68203306	IFNG-AS1,IL26	0.955107	0.0225055	DE	TRUE	reported	GCST90274780	12	68597086	0.013	3.92e-06	14296	CXCL10	TRUE	reported	0.00148783447345538	21.2987950450823	0.2964	14,744 European ancestry individuals	2	1	TRUE	NA
rs74956615	A	T	A	T	-0.1358	-0.0184808	0.0495	0.0346848	FALSE	TRUE	FALSE	DE	19	10317045	CTD-2369P2.12,RAVER1	0.755471	0.0593411	DE	TRUE	reported	GCST90274780	19	10427721	0.0294	3.86e-06	13671	CXCL10	TRUE	reported	0.00149019353193606	21.3326160719837	0.0495	14,744 European ancestry individuals	2	1	TRUE	NA
rs10495032	T	G	T	G	-0.1557	0.0205592	0.0383	0.0722171	FALSE	FALSE	FALSE	DE	1	216663884	ESRRG	0.622684	0.0417827	DE	TRUE	reported	GCST90274788	1	216837226	0.0318	9.77e-07	14720	FGF21	TRUE	reported	0.00167421455801599	23.9696790633614	0.0383	14,743 European ancestry individuals	2	1	TRUE	NA
rs12290350	T	C	T	C	-0.0689	0.0112829	0.2168	0.178161	FALSE	FALSE	FALSE	DE	11	76769211	RP11-21L23.4	0.692882	0.0285681	DE	TRUE	reported	GCST90274788	11	76480255	0.0145	2.02e-06	14295	FGF21	TRUE	reported	0.00157700421758711	22.5757232928204	0.2168	14,743 European ancestry individuals	2	1	TRUE	NA
rs1260326	T	C	T	C	0.1323	-0.018038	0.3977	0.349623	FALSE	FALSE	FALSE	DE	2	27508073	GCKR	0.42985	0.0228489	DE	TRUE	reported	GCST90274788	2	27730940	0.0119	1.03e-28	14730	FGF21	TRUE	reported	0.00857240358475787	123.584783074393	0.3977	14,743 European ancestry individuals	2	1	TRUE	NA
rs13229619	A	G	A	G	-0.1609	-0.00393998	0.1297	0.128059	FALSE	FALSE	FALSE	DE	7	73615845	MLXIPL	0.904053	0.0326851	DE	TRUE	reported	GCST90274788	7	73030175	0.0176	6.13e-20	14743	FGF21	TRUE	reported	0.00581260545612391	83.5653019142284	0.1297	14,743 European ancestry individuals	2	1	TRUE	NA
rs142603673	T	C	T	C	-0.2352	-0.0863065	0.0232	0.00848122	FALSE	FALSE	FALSE	DE	21	32488659	CFAP298-TCP10L,EVA1C	0.474384	0.120647	DE	TRUE	reported	GCST90274788	21	33860969	0.0455	2.35e-07	14252	FGF21	TRUE	reported	0.00186576367776766	26.7172082430444	0.0232	14,743 European ancestry individuals	2	1	TRUE	NA
rs145127946	A	G	A	G	-0.1747	0.142722	0.037	0.00752509	FALSE	FALSE	FALSE	DE	1	203777379	LAX1	0.262513	0.127377	DE	TRUE	reported	GCST90274788	1	203746507	0.036	1.22e-06	14295	FGF21	TRUE	reported	0.00164468141407582	23.5461573787995	0.037	14,743 European ancestry individuals	2	1	TRUE	NA
rs188758663	A	G	A	G	-0.3801	-0.243815	0.0104	0.00512025	FALSE	FALSE	FALSE	DE	10	126159189	ADAM12	0.115062	0.15472	DE	TRUE	reported	GCST90274788	10	127847758	0.0749	3.88e-07	11668	FGF21	TRUE	reported	0.00179831696722113	25.7496504457883	0.0104	14,743 European ancestry individuals	2	1	TRUE	NA
rs2429473	A	C	A	C	-0.0812	-0.0400184	0.795	0.808194	FALSE	FALSE	FALSE	DE	12	46805116	RP11-96H19.1,SLC38A4	0.149382	0.0277574	DE	TRUE	reported	GCST90274788	12	47198899	0.0147	3.32e-08	14295	FGF21	TRUE	reported	0.0021299392755199	30.5082026841283	0.205	14,743 European ancestry individuals	2	1	TRUE	NA
rs4700382	T	C	T	C	-0.063	-0.0135294	0.2698	0.270692	FALSE	FALSE	FALSE	DE	5	56586608	C5orf67	0.584398	0.0247352	DE	TRUE	reported	GCST90274788	5	55882435	0.0136	3.62e-06	14295	FGF21	TRUE	reported	0.00149888280549169	21.455691505971	0.2698	14,743 European ancestry individuals	2	1	TRUE	NA
rs60277384	T	C	T	C	-0.0881	-0.00798984	0.8922	0.850128	FALSE	FALSE	FALSE	DE	5	85060193	CTC-384G19.1	0.793478	0.0305191	DE	TRUE	reported	GCST90274788	5	84356011	0.019	3.54e-06	14742	FGF21	TRUE	reported	0.00150178495103787	21.4972966217388	0.1078	14,743 European ancestry individuals	2	1	TRUE	NA
rs7012637	A	G	A	G	-0.0605	0.0485119	0.4812	0.50945	FALSE	FALSE	FALSE	DE	8	9315699	RP11-115J16.1	0.0264813	0.0218613	DE	TRUE	reported	GCST90274788	8	9173209	0.012	4.61e-07	14295	FGF21	TRUE	reported	0.00177497626555711	25.414846512961	0.4812	14,743 European ancestry individuals	2	1	TRUE	NA
rs72965996	A	G	A	G	-0.2215	0.00870071	0.031	0.0209032	FALSE	FALSE	FALSE	DE	18	75114651	RP11-405M12.5	0.910614	0.0775023	DE	TRUE	reported	GCST90274788	18	72826607	0.0444	6.08e-07	13808	FGF21	TRUE	reported	0.00173796855448114	24.8840322146968	0.031	14,743 European ancestry individuals	2	1	TRUE	NA
rs7610704	T	C	T	C	-0.0568	-0.0210854	0.4644	0.526218	FALSE	FALSE	FALSE	DE	3	11648205	VGLL4	0.334648	0.0218548	DE	TRUE	reported	GCST90274788	3	11689679	0.012	2.21e-06	14295	FGF21	TRUE	reported	0.00156483980957442	22.4013098597023	0.4644	14,743 European ancestry individuals	2	1	TRUE	NA
rs838131	A	C	A	C	0.1627	-0.000809051	0.501	0.429883	FALSE	FALSE	FALSE	DE	19	48757420	FGF21	0.970741	0.0220575	DE	TRUE	reported	GCST90274788	19	49260677	0.013	6.15e-36	14294	FGF21	TRUE	reported	0.0108385558917273	156.612937436229	0.499	14,743 European ancestry individuals	2	1	TRUE	NA
rs1065657	A	G	A	G	0.0655	0.00995097	0.4536	0.412733	FALSE	FALSE	FALSE	DE	6	89337294	UBE2J1	0.653276	0.0221519	DE	TRUE	reported	GCST90274843	6	90047013	0.0118	2.84e-08	14287	TRAIL	TRUE	reported	0.00208812010420037	30.8077225188984	0.4536	14,735 European ancestry individuals	2	1	TRUE	NA
rs10745981	A	T	A	T	-0.0881	-0.01449	0.8739	0.901201	FALSE	TRUE	FALSE	DE	12	103867545	TTC41P	0.689947	0.0363226	DE	TRUE	reported	GCST90274843	12	104261323	0.0185	1.92e-06	12850	TRAIL	TRUE	reported	0.00153774636040516	22.6751082293968	0.1261	14,735 European ancestry individuals	2	1	TRUE	NA
rs111257277	A	G	A	G	0.189	-0.0631077	0.9721	0.9717396	FALSE	FALSE	FALSE	DE	5	163168915	RP11-541P9.3	0.341177	0.0663007	DE	TRUE	reported	GCST90274843	5	162595921	0.037	3.25e-07	14729	TRAIL	TRUE	reported	0.00176887020193772	26.0892244348235	0.0279	14,735 European ancestry individuals	2	1	TRUE	NA
rs114597610	T	C	T	C	-0.26	0.130005	0.0161	0.012916	FALSE	FALSE	FALSE	DE	5	75721915	POC5	0.188857	0.0989408	DE	TRUE	reported	GCST90274843	5	75017740	0.0564	4.03e-06	14735	TRAIL	TRUE	reported	0.00144114225788107	21.2485596600281	0.0161	14,735 European ancestry individuals	2	1	TRUE	NA
rs142889372	C	G	C	G	-0.2835	0.0521332	0.0106	0.0172462	FALSE	TRUE	FALSE	DE	4	66883743	RNU6-699P	0.530459	0.0831066	DE	TRUE	reported	GCST90274843	4	67749461	0.0606	2.89e-06	14238	TRAIL	TRUE	reported	0.00148409110917623	21.882749394222	0.0106	14,735 European ancestry individuals	2	1	TRUE	NA
rs145386370	T	G	T	G	0.2641	0.0251591	0.019	0.0184842	FALSE	FALSE	FALSE	DE	4	68461403	TMPRSS11E	0.75815	0.0817091	DE	TRUE	reported	GCST90274843	4	69327121	0.0535	7.96e-07	13386	TRAIL	TRUE	reported	0.00165217410637458	24.3652149453819	0.019	14,735 European ancestry individuals	2	1	TRUE	NA
rs146922303	T	C	T	C	0.1622	0.0647427	0.0376	0.0331151	FALSE	FALSE	FALSE	DE	4	56837559	SPINK2	0.299048	0.0623439	DE	TRUE	reported	GCST90274843	4	57703725	0.0347	2.95e-06	14727	TRAIL	TRUE	reported	0.00148164275002386	21.8465950577813	0.0376	14,735 European ancestry individuals	2	1	TRUE	NA
rs16840522	T	C	T	C	-0.1191	0.0254305	0.8073	0.870987	FALSE	FALSE	FALSE	DE	1	196741786	CFH	0.432773	0.032418	DE	TRUE	reported	GCST90274843	1	196710916	0.0147	5.4e-16	14725	TRAIL	TRUE	reported	0.00443814816564859	65.6341495231543	0.1927	14,735 European ancestry individuals	2	1	TRUE	NA
rs174533	A	G	A	G	0.0787	-0.000786473	0.3509	0.414888	FALSE	FALSE	FALSE	DE	11	61781553	MYRF,TMEM258	0.971525	0.0220332	DE	TRUE	reported	GCST90274843	11	61549025	0.0121	7.81e-11	14732	TRAIL	TRUE	reported	0.00286468923776739	42.2979902450836	0.3509	14,735 European ancestry individuals	2	1	TRUE	NA
rs17779404	T	G	T	G	0.0674	-0.0364639	0.7733	0.799025	FALSE	FALSE	FALSE	DE	4	180350136	NDUFB5P1	0.180891	0.0272521	DE	TRUE	reported	GCST90274843	4	181271289	0.0138	1.04e-06	14723	TRAIL	TRUE	reported	0.00161734750565849	23.8507823291179	0.2267	14,735 European ancestry individuals	2	1	TRUE	NA
rs180941492	A	G	A	G	-0.244	0.0320834	0.0227	0.00907499	FALSE	FALSE	FALSE	DE	11	103293199	DYNC2H1,RP11-2I22.1	0.787118	0.118803	DE	TRUE	reported	GCST90274843	11	103163928	0.0491	6.71e-07	13800	TRAIL	TRUE	reported	0.00167430130503949	24.6920800960253	0.0227	14,735 European ancestry individuals	2	1	TRUE	NA
rs2113173	T	C	T	C	0.0691	0.0307027	0.2543	0.252234	FALSE	FALSE	FALSE	DE	16	57311821	RPL23AP91	0.226125	0.0253657	DE	TRUE	reported	GCST90274843	16	57345733	0.0145	1.88e-06	14287	TRAIL	TRUE	reported	0.00153991055830684	22.7070700068033	0.2543	14,735 European ancestry individuals	2	1	TRUE	NA
rs2138380	A	G	A	G	0.0882	0.0101863	0.8717	0.826843	FALSE	FALSE	FALSE	DE	2	202304501	NOP58	0.722921	0.0287295	DE	TRUE	reported	GCST90274843	2	203169224	0.0182	1.26e-06	13239	TRAIL	TRUE	reported	0.00159238096460814	23.4820172592198	0.1283	14,735 European ancestry individuals	2	1	TRUE	NA
rs2418781	T	G	T	G	-0.1452	0.0709688	0.0401	0.036691	FALSE	FALSE	FALSE	DE	10	105826909	LINC02627	0.223641	0.0583192	DE	TRUE	reported	GCST90274843	10	107586667	0.0316	4.33e-06	14287	TRAIL	TRUE	reported	0.00143179716062374	21.1105756581498	0.0401	14,735 European ancestry individuals	2	1	TRUE	NA
rs28424593	A	T	A	T	-0.1311	0.00582968	0.9501	0.9388535	FALSE	TRUE	FALSE	DE	3	114231474	FAM214BP1,RP11-553L6.2	0.897901	0.045433	DE	TRUE	reported	GCST90274843	3	113950321	0.0279	2.62e-06	14722	TRAIL	TRUE	reported	0.00149723835420867	22.0768946624447	0.0499000000000001	14,735 European ancestry individuals	2	1	TRUE	NA
rs28929474	T	C	T	C	0.6692	0.0730766	0.0205	0.0198696	FALSE	FALSE	FALSE	DE	14	94378610	SERPINA1	0.356011	0.0791736	DE	TRUE	reported	GCST90274843	14	94844947	0.044	3.08e-52	14735	TRAIL	TRUE	reported	0.0154661374752144	231.285028087949	0.0205	14,735 European ancestry individuals	2	1	TRUE	NA
rs368805685	A	G	A	G	-0.2297	-0.0218021	0.0323	0.108068	FALSE	FALSE	FALSE	DE	2	208750284	PTH2R	0.533619	0.035024	DE	TRUE	reported	GCST90274843	2	209615008	0.0501	4.54e-06	11760	TRAIL	TRUE	reported	0.00142551470066836	21.0178141409741	0.0323	14,735 European ancestry individuals	2	1	TRUE	NA
rs4760	A	G	A	G	0.3554	0.0161752	0.8425	0.83198	FALSE	FALSE	FALSE	DE	19	43648948	PLAUR	0.581029	0.0293093	DE	TRUE	reported	GCST90274843	19	44153100	0.0163	2.14e-105	14287	TRAIL	TRUE	reported	0.031275524892335	475.335933820265	0.1575	14,735 European ancestry individuals	2	1	TRUE	NA
rs490342	T	G	T	G	0.1252	0.00674832	0.1051	0.059191	FALSE	FALSE	FALSE	DE	3	172413009	FNDC3B	0.884807	0.0465794	DE	TRUE	reported	GCST90274843	3	172130799	0.02	3.85e-10	13228	TRAIL	TRUE	reported	0.00265423341003876	39.1822774057725	0.1051	14,735 European ancestry individuals	2	1	TRUE	NA
rs5030044	A	G	A	G	0.285	-0.0235624	0.886	0.866777	FALSE	FALSE	FALSE	DE	3	186731333	KNG1,RP11-573D15.8	0.463547	0.0321444	DE	TRUE	reported	GCST90274843	3	186449122	0.0187	1.9e-52	14287	TRAIL	TRUE	reported	0.0155293745839535	232.245611089638	0.114	14,735 European ancestry individuals	2	1	TRUE	NA
rs574044675	A	C	A	C	0.5818	0.0911639	0.9715	0.968995	FALSE	FALSE	FALSE	DE	3	172556442	LINC02068	0.166764	0.0659329	DE	TRUE	reported	GCST90274843	3	172274232	0.0399	3.69e-48	13173	TRAIL	TRUE	reported	0.0142337807029949	212.589911469723	0.0285	14,735 European ancestry individuals	2	1	TRUE	NA
rs6969337	T	C	T	C	0.1823	-0.00479549	0.9624	0.9429784	FALSE	FALSE	FALSE	DE	7	52725126	SGO1P2	0.917951	0.0465515	DE	TRUE	reported	GCST90274843	7	52792820	0.038	1.61e-06	11336	TRAIL	TRUE	reported	0.00156053164898274	23.0116178258845	0.0376	14,735 European ancestry individuals	2	1	TRUE	NA
rs77303550	T	C	T	C	-0.0724	0.00442332	0.1946	0.190311	FALSE	FALSE	FALSE	DE	16	72045758	TXNL4B	0.873786	0.0278456	DE	TRUE	reported	GCST90274843	16	72079657	0.0146	7.09e-07	14728	TRAIL	TRUE	reported	0.00166721439382964	24.5873899708199	0.1946	14,735 European ancestry individuals	2	1	TRUE	NA
rs78956561	A	T	A	T	0.1694	0.0713216	0.0304	0.0520005	FALSE	TRUE	FALSE	DE	6	18022800	KIF13A	0.147803	0.0492779	DE	TRUE	reported	GCST90274843	6	18023031	0.0354	1.71e-06	14719	TRAIL	TRUE	reported	0.00155270920397892	22.8960885776512	0.0304	14,735 European ancestry individuals	2	1	TRUE	NA
rs8178824	T	C	T	C	0.2575	-0.11751	0.029	0.00982433	FALSE	FALSE	FALSE	DE	17	66228657	APOH	0.300101	0.113403	DE	TRUE	reported	GCST90274843	17	64224775	0.037	3.42e-12	14735	TRAIL	TRUE	reported	0.00327845751494218	48.4274974855551	0.029	14,735 European ancestry individuals	2	1	TRUE	NA
rs1072074	A	G	A	G	-0.0649	-0.0126583	0.5847	0.529326	FALSE	FALSE	FALSE	DE	4	24756697	AC006390.4	0.567116	0.0221181	DE	TRUE	reported	GCST90274802	4	24758319	0.0141	4.17e-06	11785	IL-17C	TRUE	reported	0.00186395921539469	21.1823724585701	0.4153	11,793 European ancestry individuals	2	1	TRUE	NA
rs10870773	A	G	A	G	-0.0816	0.00705669	0.8025	0.74163	FALSE	FALSE	FALSE	DE	13	43822273	CCDC122	0.776737	0.0248849	DE	TRUE	reported	GCST90274802	13	44396409	0.0171	1.82e-06	11345	IL-17C	TRUE	reported	0.00200314675771078	22.7672999157214	0.1975	11,793 European ancestry individuals	2	1	TRUE	NA
rs114882743	A	T	A	T	-0.3259	-0.139402	0.9804	0.99431209	FALSE	TRUE	FALSE	DE	1	176961118	ASTN1	0.342554	0.146873	DE	TRUE	reported	GCST90274802	1	176930254	0.0548	2.73e-09	11345	IL-17C	TRUE	reported	0.00310778743996574	35.3615290473628	0.0196	11,793 European ancestry individuals	2	1	TRUE	NA
rs11931996	T	C	T	C	-0.1219	-0.077206	0.9068	0.9459457	FALSE	FALSE	FALSE	DE	4	151370757	RP11-731D1.4	0.11779	0.0493608	DE	TRUE	reported	GCST90274802	4	152291909	0.0262	3.28e-06	11345	IL-17C	TRUE	reported	0.00190446257295179	21.6435382735804	0.0931999999999999	11,793 European ancestry individuals	2	1	TRUE	NA
rs12092228	T	G	T	G	0.1508	-0.101622	0.0512	0.0575884	FALSE	FALSE	FALSE	DE	1	242372703	PLD5	0.0293751	0.0466496	DE	TRUE	reported	GCST90274802	1	242536005	0.0327	4e-06	9892	IL-17C	TRUE	reported	0.00187106692734958	21.2632972091007	0.0512	11,793 European ancestry individuals	2	1	TRUE	NA
rs12863903	T	C	T	C	-0.0857	-0.0299303	0.1597	0.17424	FALSE	FALSE	FALSE	DE	13	95986397	UGGT2	0.296276	0.0286565	DE	TRUE	reported	GCST90274802	13	96638651	0.018	1.93e-06	11345	IL-17C	TRUE	reported	0.00199409224964861	22.6641828591483	0.1597	11,793 European ancestry individuals	2	1	TRUE	NA
rs12895022	T	C	T	C	0.1091	-0.0294145	0.0906	0.0939229	FALSE	FALSE	FALSE	DE	14	101866897	PPP2R5C	0.431239	0.037372	DE	TRUE	reported	GCST90274802	14	102333234	0.0236	3.78e-06	11774	IL-17C	TRUE	reported	0.00188019834745856	21.3672645507204	0.0906	11,793 European ancestry individuals	2	1	TRUE	NA
rs17700884	T	G	T	G	-0.105	-0.0128374	0.3783	0.502605	FALSE	FALSE	FALSE	DE	16	88618087	ZC3H18	0.556013	0.0218036	DE	TRUE	reported	GCST90274802	16	88684495	0.0136	1.16e-14	11775	IL-17C	TRUE	reported	0.0052266141372588	59.5969745486404	0.3783	11,793 European ancestry individuals	2	1	TRUE	NA
rs1920106	T	C	T	C	0.0633	-0.00675292	0.3948	0.413351	FALSE	FALSE	FALSE	DE	7	21200481	RN7SL542P	0.760109	0.0221163	DE	TRUE	reported	GCST90274802	7	21240100	0.0132	1.62e-06	11792	IL-17C	TRUE	reported	0.00202290566605785	22.9923302853043	0.3948	11,793 European ancestry individuals	2	1	TRUE	NA
rs2814092	C	G	C	G	0.0624	-0.0490042	0.6437	0.639547	FALSE	TRUE	FALSE	DE	6	65837453	ADH5P4	0.0307185	0.0226797	DE	TRUE	reported	GCST90274802	6	66547346	0.0135	3.8e-06	11792	IL-17C	TRUE	reported	0.00187966323337615	21.3611718655632	0.3563	11,793 European ancestry individuals	2	1	TRUE	NA
rs39779	C	G	C	G	0.1077	0.0602987	0.1032	0.130384	FALSE	TRUE	FALSE	DE	16	8343904	RP11-279O17.3	0.0621241	0.0323246	DE	TRUE	reported	GCST90274802	16	8393906	0.0227	2.09e-06	11345	IL-17C	TRUE	reported	0.00198022408747456	22.5062492410898	0.1032	11,793 European ancestry individuals	2	1	TRUE	NA
rs554604740	A	G	A	G	0.1926	0.0112698	0.0286	0.0175518	FALSE	FALSE	FALSE	DE	12	52356468	KRT89P	0.89302	0.0838001	DE	TRUE	reported	GCST90274802	12	52750252	0.0401	1.56e-06	11149	IL-17C	TRUE	reported	0.0020292573583201	23.0646703674853	0.0286	11,793 European ancestry individuals	2	1	TRUE	NA
rs59356989	A	G	A	G	-0.0882	0.00937303	0.8432	0.83249	FALSE	FALSE	FALSE	DE	5	108088065	FBXL17	0.747193	0.0290779	DE	TRUE	reported	GCST90274802	5	107423766	0.0177	6.26e-07	11790	IL-17C	TRUE	reported	0.00218391954941259	24.8264183493621	0.1568	11,793 European ancestry individuals	2	1	TRUE	NA
rs72815428	T	C	T	C	-0.1673	-0.0562902	0.0423	0.0128741	FALSE	FALSE	FALSE	DE	5	175409303	DRD1	0.566642	0.0982372	DE	TRUE	reported	GCST90274802	5	174836306	0.0366	4.85e-06	11775	IL-17C	TRUE	reported	0.00183834109109417	20.8907072418259	0.0423	11,793 European ancestry individuals	2	1	TRUE	NA
rs75246422	T	C	T	C	-0.0951	-0.0419989	0.1233	0.135752	FALSE	FALSE	FALSE	DE	5	174752757	CTD-2532K18.1	0.185841	0.0317456	DE	TRUE	reported	GCST90274802	5	174179760	0.0201	2.23e-06	11793	IL-17C	TRUE	reported	0.00196928388255324	22.38166292787	0.1233	11,793 European ancestry individuals	2	1	TRUE	NA
rs77654242	T	G	T	G	-0.2174	0.0510993	0.9707	0.9728585	FALSE	FALSE	FALSE	DE	2	135917758	DARS1	0.455302	0.0684422	DE	TRUE	reported	GCST90274802	2	136675328	0.0469	3.56e-06	10294	IL-17C	TRUE	reported	0.00189037140401526	21.4830938620517	0.0293	11,793 European ancestry individuals	2	1	TRUE	NA
rs8015296	C	G	C	G	-0.1162	-0.0662752	0.0991	0.0808085	FALSE	TRUE	FALSE	DE	14	92297563	RP11-639F2.1	0.0975102	0.039996	DE	TRUE	reported	GCST90274802	14	92763907	0.0253	4.37e-06	9461	IL-17C	TRUE	reported	0.00185592297284914	21.0908773247724	0.0991	11,793 European ancestry individuals	2	1	TRUE	NA
rs10733789	T	C	T	C	-0.0815	-0.0107672	0.6875	0.702379	FALSE	FALSE	FALSE	DE	10	63188924	JMJD1C	0.650799	0.0237869	DE	TRUE	reported	GCST90274781	10	64948684	0.0127	1.39e-10	14287	CXCL11	TRUE	reported	0.00287419801556429	41.1762673983807	0.3125	14,736 European ancestry individuals	2	1	TRUE	NA
rs10898158	A	G	A	G	0.0609	-0.0348082	0.6028	0.712008	FALSE	FALSE	FALSE	DE	11	83843069	DLG2	0.148388	0.0240846	DE	TRUE	reported	GCST90274781	11	83554112	0.0121	4.83e-07	14288	CXCL11	TRUE	reported	0.00176991924975173	25.3281252190889	0.3972	14,736 European ancestry individuals	2	1	TRUE	NA
rs111787182	A	C	A	C	-0.1445	0.0682939	0.951	0.9427034	FALSE	FALSE	FALSE	DE	7	158118941	PTPRN2	0.146192	0.0469983	DE	TRUE	reported	GCST90274781	7	157911633	0.0314	4.19e-06	13224	CXCL11	TRUE	reported	0.00148010346851311	21.174618674254	0.049	14,736 European ancestry individuals	2	1	TRUE	NA
rs112884138	T	C	T	C	-0.0976	-0.0690489	0.0892	0.0468751	FALSE	FALSE	FALSE	DE	4	133441205	RP11-285A15.1	0.182026	0.0517397	DE	TRUE	reported	GCST90274781	4	134362360	0.0209	3.01e-06	14728	CXCL11	TRUE	reported	0.00152406545830553	21.8045065671889	0.0892	14,736 European ancestry individuals	2	1	TRUE	NA
rs116470923	T	C	T	C	-0.1975	0.0539747	0.0216	0.00554389	FALSE	FALSE	FALSE	DE	4	76453240	SHROOM3	0.719114	0.150078	DE	TRUE	reported	GCST90274781	4	77374393	0.0427	3.74e-06	14736	CXCL11	TRUE	reported	0.00149515968937565	21.3903381340514	0.0216	14,736 European ancestry individuals	2	1	TRUE	NA
rs12433317	A	G	A	G	0.0571	-0.0166111	0.4282	0.428518	FALSE	FALSE	FALSE	DE	14	50308758	L2HGDH	0.451916	0.0220827	DE	TRUE	reported	GCST90274781	14	50775476	0.012	1.95e-06	14288	CXCL11	TRUE	reported	0.00158227134743517	22.6385665533157	0.4282	14,736 European ancestry individuals	2	1	TRUE	NA
rs2245786	A	G	A	G	-0.0599	-0.00537279	0.6525	0.661344	FALSE	FALSE	FALSE	DE	20	4814736	RASSF2	0.815461	0.0230209	DE	TRUE	reported	GCST90274781	20	4795382	0.0131	4.82e-06	14721	CXCL11	TRUE	reported	0.00146128496733589	20.9050039263729	0.3475	14,736 European ancestry individuals	2	1	TRUE	NA
rs2894233	A	G	A	G	-0.2236	0.0158912	0.9724	0.9814271	FALSE	FALSE	FALSE	DE	6	32043901	TNXB	0.851013	0.0846059	DE	TRUE	reported	GCST90274781	6	32011678	0.047	1.96e-06	11917	CXCL11	TRUE	reported	0.00158168274903266	22.630131758943	0.0276	14,736 European ancestry individuals	2	1	TRUE	NA
rs3184504	T	C	T	C	0.1236	0.0201444	0.4764	0.407117	FALSE	FALSE	FALSE	DE	12	111446804	ATXN2,SH2B3	0.363248	0.0221563	DE	TRUE	reported	GCST90274781	12	111884608	0.0132	7.7e-21	11785	CXCL11	TRUE	reported	0.00609945404453194	87.6654121790196	0.4764	14,736 European ancestry individuals	2	1	TRUE	NA
rs4748380	T	C	T	C	0.0901	-0.00968122	0.1188	0.09506	FALSE	FALSE	FALSE	DE	10	17548682	PRPF38AP2	0.795616	0.0373756	DE	TRUE	reported	GCST90274781	10	17590681	0.019	2.12e-06	14732	CXCL11	TRUE	reported	0.00157151416002301	22.4844143514618	0.1188	14,736 European ancestry individuals	2	1	TRUE	NA
rs59148364	A	G	A	G	0.1821	0.0342966	0.0278	0.0363949	FALSE	FALSE	FALSE	DE	4	76209649	SCARB2	0.561803	0.0591152	DE	TRUE	reported	GCST90274781	4	77130802	0.0378	1.45e-06	14721	CXCL11	TRUE	reported	0.0016217740534383	23.204675093351	0.0278	14,736 European ancestry individuals	2	1	TRUE	NA
rs60141220	A	G	A	G	-0.0777	-0.0415421	0.1703	0.15585	FALSE	FALSE	FALSE	DE	1	26069250	TRIM63	0.166	0.0299906	DE	TRUE	reported	GCST90274781	1	26395741	0.0165	2.49e-06	13221	CXCL11	TRUE	reported	0.00154974248044184	22.1724328942627	0.1703	14,736 European ancestry individuals	2	1	TRUE	NA
rs62291421	C	G	C	G	0.2674	-0.357042	0.9763	0.99406605	FALSE	TRUE	FALSE	DE	3	188297544	LPP	0.0150557	0.146868	DE	TRUE	reported	GCST90274781	3	188015332	0.0518	2.44e-07	12305	CXCL11	TRUE	reported	0.00186171396283941	26.6441878156459	0.0237000000000001	14,736 European ancestry individuals	2	1	TRUE	NA
rs6827617	A	G	A	G	-0.1724	-0.0138687	0.6041	0.560147	FALSE	FALSE	FALSE	DE	4	75994993	SDAD1-AS1	0.527821	0.0219672	DE	TRUE	reported	GCST90274781	4	76916146	0.0118	2.42e-48	14718	CXCL11	TRUE	reported	0.0147207120297806	213.427171273057	0.3959	14,736 European ancestry individuals	2	1	TRUE	NA
rs7009937	T	C	T	C	0.1175	0.0599516	0.9321	0.947404	FALSE	FALSE	FALSE	DE	8	95164568	PLEKHF2	0.228427	0.0497763	DE	TRUE	reported	GCST90274781	8	96176796	0.025	2.6e-06	14288	CXCL11	TRUE	reported	0.00154377392273024	22.086907678309	0.0679	14,736 European ancestry individuals	2	1	TRUE	NA
rs7222922	T	C	T	C	-0.0882	0.0662375	0.1205	0.0949523	FALSE	FALSE	FALSE	DE	17	36008654	RP11-104J23.1	0.0744595	0.0371333	DE	TRUE	reported	GCST90274781	17	34335694	0.0182	1.26e-06	14726	CXCL11	TRUE	reported	0.00164111885521106	23.4819194674846	0.1205	14,736 European ancestry individuals	2	1	TRUE	NA
rs72747175	A	G	A	G	0.1535	0.0504775	0.9608	0.9643657	FALSE	FALSE	FALSE	DE	5	18009747	RPL36AP21	0.389911	0.0587098	DE	TRUE	reported	GCST90274781	5	18009856	0.0326	2.49e-06	14730	CXCL11	TRUE	reported	0.0015494126292112	22.1677063324341	0.0392	14,736 European ancestry individuals	2	1	TRUE	NA
rs72925566	A	G	A	G	-0.0973	-0.000306705	0.1651	0.173909	FALSE	FALSE	FALSE	DE	6	88789252	RNGTT	0.99154	0.0289242	DE	TRUE	reported	GCST90274781	6	89498971	0.0185	1.44e-07	11337	CXCL11	TRUE	reported	0.00193241824167843	27.6580414862735	0.1651	14,736 European ancestry individuals	2	1	TRUE	NA
rs7475335	A	C	A	C	-0.0646	-0.01184	0.3172	0.300359	FALSE	FALSE	FALSE	DE	10	102583671	SUFU	0.617265	0.0236927	DE	TRUE	reported	GCST90274781	10	104343428	0.0124	1.89e-07	14735	CXCL11	TRUE	reported	0.00189607880130323	27.1369394522443	0.3172	14,736 European ancestry individuals	2	1	TRUE	NA
rs7750544	T	C	T	C	-0.0773	0.00521105	0.165	0.12489	FALSE	FALSE	FALSE	DE	6	153856349	HMGB3P19	0.873526	0.0327365	DE	TRUE	reported	GCST90274781	6	154177484	0.0164	2.44e-06	13644	CXCL11	TRUE	reported	0.00155258520680111	22.2131675144329	0.165	14,736 European ancestry individuals	2	1	TRUE	NA
rs78632565	T	C	T	C	0.1082	-0.0623238	0.9152	0.9016403	FALSE	FALSE	FALSE	DE	8	70070670	PRDM14	0.0884586	0.0365839	DE	TRUE	reported	GCST90274781	8	70982905	0.0214	4.28e-07	14722	CXCL11	TRUE	reported	0.00178611548816808	25.5603134201632	0.0848	14,736 European ancestry individuals	2	1	TRUE	NA
rs10734292	A	G	A	G	0.123	-0.0538811	0.067	0.04864	FALSE	FALSE	FALSE	DE	11	20464855	PRMT3	0.283345	0.0502232	DE	TRUE	reported	GCST90274779	11	20486401	0.0267	4.09e-06	11776	CXCL1	TRUE	reported	0.00143944572108789	21.2191848792933	0.067	14,736 European ancestry individuals	2	1	TRUE	NA
rs11880837	A	G	A	G	0.0583	-0.00294286	0.3161	0.361729	FALSE	FALSE	FALSE	DE	19	14697641	ZNF333	0.896738	0.0226752	DE	TRUE	reported	GCST90274779	19	14808453	0.0127	4.42e-06	14288	CXCL1	TRUE	reported	0.0014293600742134	21.0702973341825	0.3161	14,736 European ancestry individuals	2	1	TRUE	NA
rs1366946	T	C	T	C	-0.3134	-0.0238028	0.7638	0.773476	FALSE	FALSE	FALSE	DE	4	73872752	CXCL1	0.359308	0.0259662	DE	TRUE	reported	GCST90274779	4	74738469	0.0134	5.65e-121	14730	CXCL1	TRUE	reported	0.0358243034067584	546.92702586337	0.2362	14,736 European ancestry individuals	2	1	TRUE	NA
rs2122155	A	G	A	G	-0.0538	-0.00483353	0.5637	0.538466	FALSE	FALSE	FALSE	DE	4	58823796	RP11-506N2.1	0.826095	0.0219993	DE	TRUE	reported	GCST90274779	4	59689961	0.0117	4.26e-06	14717	CXCL1	TRUE	reported	0.00143417686416706	21.1414039529645	0.4363	14,736 European ancestry individuals	2	1	TRUE	NA
rs2280441	A	G	A	G	-0.1443	-0.0482727	0.0405	0.023667	FALSE	FALSE	FALSE	DE	15	80948328	CEMIP,MESD,RP11-351M8.2	0.506163	0.0726097	DE	TRUE	reported	GCST90274779	15	81240669	0.0312	3.75e-06	14735	CXCL1	TRUE	reported	0.00145086198582628	21.3877190599103	0.0405	14,736 European ancestry individuals	2	1	TRUE	NA
rs4474574	T	C	T	C	-0.365	-0.507903	0.0146	0.000449000000000033	FALSE	FALSE	FALSE	DE	13	37280116	RPS12P24	0.351331	0.544955	DE	TRUE	reported	GCST90274779	13	37854253	0.0779	2.79e-06	9555	CXCL1	TRUE	reported	0.00148900738101959	21.9508736615102	0.0146	14,736 European ancestry individuals	2	1	TRUE	NA
rs62311721	T	C	T	C	-0.186	-0.0507488	0.9588	0.9406927	FALSE	FALSE	FALSE	DE	4	83084808	RP11-429O22.1	0.284346	0.0474018	DE	TRUE	reported	GCST90274779	4	84005961	0.0407	4.88e-06	14288	CXCL1	TRUE	reported	0.00141662397788211	20.8822873033316	0.0412	14,736 European ancestry individuals	2	1	TRUE	NA
rs67797811	C	G	C	G	0.0822	0.0129732	0.1691	0.119569	FALSE	TRUE	FALSE	DE	9	4396102	RNU6-694P	0.70634	0.0344321	DE	TRUE	reported	GCST90274779	9	4396102	0.0179	4.39e-06	14288	CXCL1	TRUE	reported	0.00143037236927134	21.0852410218311	0.1691	14,736 European ancestry individuals	2	1	TRUE	NA
rs1074669	A	G	A	G	-0.0548	0.0178522	0.5246	0.537234	FALSE	FALSE	FALSE	DE	4	35015082	ENSG10010135304.1	0.412105	0.0217658	DE	TRUE	reported	GCST90274847	4	35016704	0.0119	4.12e-06	14286	uPA	TRUE	reported	0.00148221891583276	21.2034431382554	0.4754	14,734 European ancestry individuals	2	1	TRUE	NA
rs10840566	A	G	A	G	0.0784	-0.0370645	0.1671	0.122059	FALSE	FALSE	FALSE	DE	11	11120540	LINC02752	0.268046	0.0334646	DE	TRUE	reported	GCST90274847	11	11142087	0.0154	3.56e-07	14733	uPA	TRUE	reported	0.00181089330858754	25.9137270147159	0.1671	14,734 European ancestry individuals	2	1	TRUE	NA
rs10992204	A	G	A	G	0.1061	-0.0402537	0.1034	0.134719	FALSE	FALSE	FALSE	DE	9	92022684	SPTLC1	0.208127	0.0319796	DE	TRUE	reported	GCST90274847	9	94784966	0.0217	1.01e-06	14286	uPA	TRUE	reported	0.00167060782715698	23.9028945658637	0.1034	14,734 European ancestry individuals	2	1	TRUE	NA
rs11220462	A	G	A	G	-0.1024	-0.0136332	0.1509	0.189888	FALSE	FALSE	FALSE	DE	11	126374057	ST3GAL4	0.623351	0.0277603	DE	TRUE	reported	GCST90274847	11	126243952	0.0161	2.01e-10	14731	uPA	TRUE	reported	0.00282364106363042	40.4470970369953	0.1509	14,734 European ancestry individuals	2	1	TRUE	NA
rs144470316	C	G	C	G	0.3395	-0.124961	0.0119	0.00469989	FALSE	TRUE	FALSE	DE	12	105340586	C12orf75	0.441001	0.16218	DE	TRUE	reported	GCST90274847	12	105734364	0.0656	2.28e-07	12303	uPA	TRUE	reported	0.00187131874493172	26.7800309264673	0.0119	14,734 European ancestry individuals	2	1	TRUE	NA
rs154972	A	G	A	G	-0.0625	0.00798106	0.6344	0.745486	FALSE	FALSE	FALSE	DE	6	32932874	HLA-DMB	0.74978	0.0250245	DE	TRUE	reported	GCST90274847	6	32900651	0.012	1.91e-07	14724	uPA	TRUE	reported	0.00189523481565157	27.1229384440089	0.3656	14,734 European ancestry individuals	2	1	TRUE	NA
rs2227575	A	C	A	C	-0.0946	0.0469494	0.5624	0.469629	FALSE	FALSE	FALSE	DE	10	73918082	C10orf55	0.0319647	0.0218894	DE	TRUE	reported	GCST90274847	10	75677840	0.0115	1.93e-16	14729	uPA	TRUE	reported	0.00471437016850888	67.6590332147989	0.4376	14,734 European ancestry individuals	2	1	TRUE	NA
rs333947	A	G	A	G	-0.0785	0.00648828	0.1578	0.16635	FALSE	FALSE	FALSE	DE	1	109928142	CSF1	0.824926	0.0293304	DE	TRUE	reported	GCST90274847	1	110470764	0.0166	2.26e-06	14286	uPA	TRUE	reported	0.0015629072243891	22.3595126370081	0.1578	14,734 European ancestry individuals	2	1	TRUE	NA
rs3933086	A	G	A	G	0.3099	-0.0810213	0.0145	0.0265165	FALSE	FALSE	FALSE	DE	10	73664416	SYNPO2L-AS1	0.230532	0.0675747	DE	TRUE	reported	GCST90274847	10	75424174	0.0664	3.05e-06	11778	uPA	TRUE	reported	0.00152242064720737	21.7794139541981	0.0145	14,734 European ancestry individuals	2	1	TRUE	NA
rs4251805	T	C	T	C	-0.422	0.0578716	0.0405	0.0360945	FALSE	FALSE	FALSE	DE	19	43670289	PLAUR	0.322556	0.0585023	DE	TRUE	reported	GCST90274847	19	44174441	0.0311	6.1e-42	14734	uPA	TRUE	reported	0.0127242428992949	184.095562223949	0.0405	14,734 European ancestry individuals	2	1	TRUE	NA
rs4760	A	G	A	G	0.1408	0.0161752	0.8426	0.83198	FALSE	FALSE	FALSE	DE	19	43648948	PLAUR	0.581029	0.0293093	DE	TRUE	reported	GCST90274847	19	44153100	0.0165	1.42e-17	14286	uPA	TRUE	reported	0.00507129339648513	72.8075834927746	0.1574	14,734 European ancestry individuals	2	1	TRUE	NA
rs4800787	T	C	T	C	-0.094	0.0090507	0.3008	0.377885	FALSE	FALSE	FALSE	DE	18	27106401	AQP4-AS1,CHST9	0.686893	0.0224541	DE	TRUE	reported	GCST90274847	18	24686365	0.0125	5.48e-14	14730	uPA	TRUE	reported	0.00394284129550627	56.542483102338	0.3008	14,734 European ancestry individuals	2	1	TRUE	NA
rs59772299	T	G	T	G	0.0627	0.0440212	0.7552	0.793129	FALSE	FALSE	FALSE	DE	5	127585845	CTD-2195M15.4	0.101921	0.0269142	DE	TRUE	reported	GCST90274847	5	126921537	0.0133	2.43e-06	14730	uPA	TRUE	reported	0.00155326678105785	22.2213784295743	0.2448	14,734 European ancestry individuals	2	1	TRUE	NA
rs597808	A	G	A	G	0.0662	0.0188704	0.478	0.41314	FALSE	FALSE	FALSE	DE	12	111535554	ATXN2	0.393402	0.0221103	DE	TRUE	reported	GCST90274847	12	111973358	0.0134	7.8e-07	11334	uPA	TRUE	reported	0.00170551054987036	24.403132494267	0.478	14,734 European ancestry individuals	2	1	TRUE	NA
rs62286554	T	C	T	C	-0.091	0.0458333	0.8498	0.817124	FALSE	FALSE	FALSE	DE	3	193947214	LINC02026	0.104992	0.0282726	DE	TRUE	reported	GCST90274847	3	193665003	0.019	1.67e-06	11335	uPA	TRUE	reported	0.00160312781251555	22.9358467678292	0.1502	14,734 European ancestry individuals	2	1	TRUE	NA
rs6805474	A	G	A	G	0.0952	0.0367907	0.1456	0.162214	FALSE	FALSE	FALSE	DE	3	56597230	CCDC66	0.210514	0.0293819	DE	TRUE	reported	GCST90274847	3	56631258	0.0176	6.33e-08	14285	uPA	TRUE	reported	0.0020438516666823	29.2541683877066	0.1456	14,734 European ancestry individuals	2	1	TRUE	NA
rs704	A	G	A	G	0.0567	0.0204603	0.4758	0.419315	FALSE	FALSE	FALSE	DE	17	28367840	CTB-96E2.2,CTB-96E2.3,SARM1,VTN	0.352644	0.0220127	DE	TRUE	reported	GCST90274847	17	26694861	0.0115	8.2e-07	14734	uPA	TRUE	reported	0.00169871851318165	24.3057839274216	0.4758	14,734 European ancestry individuals	2	1	TRUE	NA
rs72727847	C	G	C	G	0.1968	-0.0454987	0.0253	0.0334814	FALSE	TRUE	FALSE	DE	8	138650725	COL22A1	0.4519	0.0604833	DE	TRUE	reported	GCST90274847	8	139662968	0.0417	2.37e-06	14729	uPA	TRUE	reported	0.00155664958927748	22.2698490846704	0.0253	14,734 European ancestry individuals	2	1	TRUE	NA
rs7406661	T	C	T	C	-0.1107	0.00688146	0.7855	0.718016	FALSE	FALSE	FALSE	DE	17	7160348	ASGR1	0.778745	0.0244931	DE	TRUE	reported	GCST90274847	17	7063667	0.0156	1.28e-12	14286	uPA	TRUE	reported	0.00351242683411451	50.3483497933592	0.2145	14,734 European ancestry individuals	2	1	TRUE	NA
rs74607099	A	G	A	G	-0.1817	-0.110353	0.0248	0.0371744	FALSE	FALSE	FALSE	DE	4	130177282	LINC02479	0.0611125	0.0589278	DE	TRUE	reported	GCST90274847	4	131098437	0.0389	3e-06	14723	uPA	TRUE	reported	0.00152488555820462	21.8147302805558	0.0248	14,734 European ancestry individuals	2	1	TRUE	NA
rs7564243	A	G	A	G	-0.0852	0.0261303	0.5375	0.581049	FALSE	FALSE	FALSE	DE	2	159870357	LY75,LY75-CD302	0.237056	0.0220998	DE	TRUE	reported	GCST90274847	2	160726868	0.0114	7.8e-14	14729	uPA	TRUE	reported	0.00389461139836327	55.8481360012689	0.4625	14,734 European ancestry individuals	2	1	TRUE	NA
rs10777251	A	G	A	G	-0.0767	-0.0300621	0.1923	0.202202	FALSE	FALSE	FALSE	DE	12	90686698	LINC02822,RP11-632B21.2	0.266434	0.027051	DE	TRUE	reported	GCST90274787	12	91080475	0.0166	3.83e-06	12411	FGF19	TRUE	reported	0.00144675715223477	21.3459555377203	0.1923	14,744 European ancestry individuals	2	1	TRUE	NA
rs112126444	A	G	A	G	-0.0927	-0.0530619	0.1012	0.0907131	FALSE	FALSE	FALSE	DE	3	132443405	DNAJC13	0.1616	0.0379091	DE	TRUE	reported	GCST90274787	3	132162249	0.0199	3.19e-06	14735	FGF19	TRUE	reported	0.00147049677587906	21.6967339763856	0.1012	14,744 European ancestry individuals	2	1	TRUE	NA
rs11244038	C	G	C	G	0.1199	-0.00326952	0.0898	0.119843	FALSE	TRUE	FALSE	DE	9	133220383	LCN1P1	0.922285	0.0335144	DE	TRUE	reported	GCST90274787	9	136095770	0.0247	1.21e-06	11786	FGF19	TRUE	reported	0.00159661558424379	23.5605545512338	0.0898	14,744 European ancestry individuals	2	1	TRUE	NA
rs117398067	T	C	T	C	0.2583	-0.040374	0.0178	0.0292338	FALSE	FALSE	FALSE	DE	15	58895993	RNF111,SLTM	0.531041	0.0644522	DE	TRUE	reported	GCST90274787	15	59188192	0.0564	4.65e-06	14744	FGF19	TRUE	reported	0.00142142094231687	20.9716042205876	0.0178	14,744 European ancestry individuals	2	1	TRUE	NA
rs12110436	T	C	T	C	-0.136	-0.0260495	0.0418	0.0433867	FALSE	FALSE	FALSE	DE	6	168205521	RP11-503C24.1	0.622477	0.0529092	DE	TRUE	reported	GCST90274787	6	168606201	0.0297	4.67e-06	14743	FGF19	TRUE	reported	0.00142101022233467	20.9655358464111	0.0418	14,744 European ancestry individuals	2	1	TRUE	NA
rs12407505	A	G	A	G	-0.1614	-0.0060802	0.9664	0.9877075	FALSE	FALSE	FALSE	DE	1	84829519	LPAR3	0.950824	0.0985886	DE	TRUE	reported	GCST90274787	1	85295202	0.0352	4.53e-06	14735	FGF19	TRUE	reported	0.0014247949652357	21.0214554867571	0.0336	14,744 European ancestry individuals	2	1	TRUE	NA
rs12520287	T	C	T	C	-0.1014	0.00700718	0.9175	0.8849	FALSE	FALSE	FALSE	DE	5	55551270	AK4P2	0.837244	0.0341115	DE	TRUE	reported	GCST90274787	5	54847098	0.0221	4.47e-06	14296	FGF19	TRUE	reported	0.00142666231132895	21.0490457130176	0.0825	14,744 European ancestry individuals	2	1	TRUE	NA
rs13103023	A	G	A	G	0.0837	-0.000594116	0.3415	0.373206	FALSE	FALSE	FALSE	DE	4	39455997	RPL9	0.978939	0.0225046	DE	TRUE	reported	GCST90274787	4	39457617	0.0124	1.48e-11	14296	FGF19	TRUE	reported	0.00308259580783884	45.5563157448252	0.3415	14,744 European ancestry individuals	2	1	TRUE	NA
rs142067135	A	G	A	G	-0.2295	0.0482286	0.0198	0.00608232	FALSE	FALSE	FALSE	DE	12	76250415	LNCOG	0.734399	0.14215	DE	TRUE	reported	GCST90274787	12	76644195	0.0492	3.09e-06	13809	FGF19	TRUE	reported	0.00147449802472443	21.7558583684554	0.0198	14,744 European ancestry individuals	2	1	TRUE	NA
rs145274424	T	C	T	C	0.1992	0.000615947	0.9777	0.984888	FALSE	FALSE	FALSE	DE	7	17405929	LINC02888,LINC02889,RP11-507K12.1	0.994464	0.0887749	DE	TRUE	reported	GCST90274787	7	17445553	0.0421	2.23e-06	14735	FGF19	TRUE	reported	0.00151706776997811	22.3849188940752	0.0223	14,744 European ancestry individuals	2	1	TRUE	NA
rs1671812	T	C	T	C	0.0621	-0.0228068	0.6316	0.703116	FALSE	FALSE	FALSE	DE	11	114625198	NXPE4	0.340567	0.0239304	DE	TRUE	reported	GCST90274787	11	114495920	0.0132	2.54e-06	12412	FGF19	TRUE	reported	0.00149980001616392	22.1297438282944	0.3684	14,744 European ancestry individuals	2	1	TRUE	NA
rs17326790	T	C	T	C	0.2161	0.0897436	0.0209	0.0236302	FALSE	FALSE	FALSE	DE	13	84783692	RP11-522H16.1	0.209988	0.0715888	DE	TRUE	reported	GCST90274787	13	85357827	0.0471	4.47e-06	14741	FGF19	TRUE	reported	0.00142658475633589	21.0478998281443	0.0209	14,744 European ancestry individuals	2	1	TRUE	NA
rs191522330	T	C	T	C	0.2325	0.0493095	0.9812	0.9627432	FALSE	FALSE	FALSE	DE	11	5588818	CTD-2643I7.5	0.396975	0.0582142	DE	TRUE	reported	GCST90274787	11	5610048	0.0488	1.89e-06	14738	FGF19	TRUE	reported	0.00153811080482091	22.6958952891958	0.0188	14,744 European ancestry individuals	2	1	TRUE	NA
rs2306969	A	G	A	G	0.0674	0.020194	0.2338	0.214978	FALSE	FALSE	FALSE	DE	19	5851790	AC024592.9	0.445703	0.0264805	DE	TRUE	reported	GCST90274787	19	5851801	0.0141	1.75e-06	14739	FGF19	TRUE	reported	0.00154831201199372	22.8466546224894	0.2338	14,744 European ancestry individuals	2	1	TRUE	NA
rs2906655	T	C	T	C	-0.0623	-0.00872452	0.2503	0.196583	FALSE	FALSE	FALSE	DE	7	101926022	CUX1	0.751111	0.0275071	DE	TRUE	reported	GCST90274787	7	101569302	0.0135	3.93e-06	14743	FGF19	TRUE	reported	0.00144321549463766	21.2936251722823	0.2503	14,744 European ancestry individuals	2	1	TRUE	NA
rs35836706	A	G	A	G	0.2151	-0.094574	0.0203	0.0264524	FALSE	FALSE	FALSE	DE	9	81820834	RP11-154D17.1	0.160694	0.0674209	DE	TRUE	reported	GCST90274787	9	84435749	0.0456	2.39e-06	14734	FGF19	TRUE	reported	0.00150780670058236	22.2480618964824	0.0203	14,744 European ancestry individuals	2	1	TRUE	NA
rs516246	T	C	T	C	-0.1661	0.00212671	0.445	0.37502	FALSE	FALSE	FALSE	DE	19	48702915	FUT2	0.924511	0.0224448	DE	TRUE	reported	GCST90274787	19	49206172	0.0118	5.31e-45	14744	FGF19	TRUE	reported	0.0132685685528104	198.114516532474	0.445	14,744 European ancestry individuals	2	1	TRUE	NA
rs7005978	A	G	A	G	-0.1055	-0.0168524	0.3458	0.384832	FALSE	FALSE	FALSE	DE	8	58470156	UBXN2B	0.451236	0.0223699	DE	TRUE	reported	GCST90274787	8	59382715	0.0123	9.72e-18	14744	FGF19	TRUE	reported	0.00496800019139538	73.5589878857233	0.3458	14,744 European ancestry individuals	2	1	TRUE	NA
rs76708593	T	C	T	C	0.1024	-0.0269786	0.9158	0.893565	FALSE	FALSE	FALSE	DE	12	107753468	PRDM4,RP11-864J10.4	0.445708	0.0353776	DE	TRUE	reported	GCST90274787	12	108147245	0.0222	3.98e-06	14296	FGF19	TRUE	reported	0.00144184039609382	21.2733072694298	0.0842000000000001	14,744 European ancestry individuals	2	1	TRUE	NA
rs79110990	A	G	A	G	0.073	0.0390646	0.1762	0.200485	FALSE	FALSE	FALSE	DE	9	18148304	ADAMTSL1	0.149772	0.0271218	DE	TRUE	reported	GCST90274787	9	18148302	0.0156	2.88e-06	14295	FGF19	TRUE	reported	0.00148388915178178	21.8946280742827	0.1762	14,744 European ancestry individuals	2	1	TRUE	NA
rs834971	A	G	A	G	-0.0614	0.0225341	0.3002	0.286229	FALSE	FALSE	FALSE	DE	1	99632499	PALMD	0.349021	0.0240623	DE	TRUE	reported	GCST90274787	1	100098055	0.0128	1.61e-06	14728	FGF19	TRUE	reported	0.00155915396116407	23.0068865881882	0.3002	14,744 European ancestry individuals	2	1	TRUE	NA
rs10778675	A	C	A	C	0.0792	-0.0340786	0.1687	0.152046	FALSE	FALSE	FALSE	DE	12	79511778	RP1-78O14.1	0.258226	0.0301422	DE	TRUE	reported	GCST90274778	12	79905558	0.0158	5.37e-07	14295	CX3CL1	TRUE	reported	0.00175464525985128	25.1232270503103	0.1687	14,743 European ancestry individuals	2	1	TRUE	NA
rs111472651	C	G	C	G	-0.1191	0.00283392	0.9355	0.9501581	FALSE	TRUE	FALSE	DE	2	43890649	LRPPRC	0.955276	0.0505316	DE	TRUE	reported	GCST90274778	2	44117788	0.0248	1.57e-06	14728	CX3CL1	TRUE	reported	0.00161077872660407	23.0600049046879	0.0645	14,743 European ancestry individuals	2	1	TRUE	NA
rs114359340	A	G	A	G	-0.1881	-0.0805683	0.9747	0.9876569	FALSE	FALSE	FALSE	DE	1	6472257	PLEKHG5	0.421562	0.100245	DE	TRUE	reported	GCST90274778	1	6532317	0.0405	3.41e-06	13651	CX3CL1	TRUE	reported	0.00150670606824394	21.5678462382168	0.0253	14,743 European ancestry individuals	2	1	TRUE	NA
rs11682107	A	G	A	G	-0.0675	-0.00993551	0.5568	0.5444	FALSE	FALSE	FALSE	DE	2	113077945	IL1F10	0.649808	0.0218829	DE	TRUE	reported	GCST90274778	2	113835522	0.0126	8.45e-08	12412	CX3CL1	TRUE	reported	0.00200360113911403	28.6949643446046	0.4432	14,743 European ancestry individuals	2	1	TRUE	NA
rs117698194	A	G	A	G	-0.1996	-0.011729	0.0224	0.0128251	FALSE	FALSE	FALSE	DE	15	85114263	PDE8A	0.905075	0.0983546	DE	TRUE	reported	GCST90274778	15	85657494	0.0432	3.83e-06	13859	CX3CL1	TRUE	reported	0.00149115002124042	21.344835605656	0.0224	14,743 European ancestry individuals	2	1	TRUE	NA
rs12331618	A	G	A	G	-0.0582	0.0194356	0.4914	0.425732	FALSE	FALSE	FALSE	DE	4	186218785	KLKB1	0.377361	0.0220166	DE	TRUE	reported	GCST90274778	4	187139939	0.0114	3.3e-07	14729	CX3CL1	TRUE	reported	0.00181995642472278	26.0600653619469	0.4914	14,743 European ancestry individuals	2	1	TRUE	NA
rs13167439	T	C	T	C	-0.0903	0.0178819	0.89	0.88193	FALSE	FALSE	FALSE	DE	5	121060371	CTD-2613O8.1	0.59591	0.0337209	DE	TRUE	reported	GCST90274778	5	120396066	0.0193	2.89e-06	14295	CX3CL1	TRUE	reported	0.00152901649748963	21.8876994521737	0.11	14,743 European ancestry individuals	2	1	TRUE	NA
rs1976172	C	G	C	G	-0.0569	0.00841491	0.3525	0.37972	FALSE	TRUE	FALSE	DE	3	1218798	CNTN6	0.708039	0.0224702	DE	TRUE	reported	GCST90274778	3	1260482	0.012	2.12e-06	14732	CX3CL1	TRUE	reported	0.0015703459990333	22.4802571460495	0.3525	14,743 European ancestry individuals	2	1	TRUE	NA
rs2442752	T	C	T	C	-0.0589	-0.00624234	0.6177	0.654923	FALSE	FALSE	FALSE	DE	6	31383987	HLA-S	0.784751	0.0228546	DE	TRUE	reported	GCST90274778	6	31351764	0.0117	4.8e-07	14743	CX3CL1	TRUE	reported	0.00176972360763678	25.3395034413985	0.3823	14,743 European ancestry individuals	2	1	TRUE	NA
rs2731674	T	G	T	G	-0.0681	-0.0215493	0.274	0.260155	FALSE	FALSE	FALSE	DE	5	177412889	GRK6	0.385308	0.0248219	DE	TRUE	reported	GCST90274778	5	176839890	0.0128	1.04e-07	14740	CX3CL1	TRUE	reported	0.00197620058113109	28.3017648702904	0.274	14,743 European ancestry individuals	2	1	TRUE	NA
rs35026817	T	G	T	G	0.0633	-0.0377289	0.3327	0.301227	FALSE	FALSE	FALSE	DE	3	70087441	SAMMSON	0.112574	0.0237778	DE	TRUE	reported	GCST90274778	3	70136592	0.0122	2.12e-07	14740	CX3CL1	TRUE	reported	0.00187969112679196	26.917020960697	0.3327	14,743 European ancestry individuals	2	1	TRUE	NA
rs3732378	A	G	A	G	0.0941	0.00734173	0.1671	0.159112	FALSE	FALSE	FALSE	DE	3	39265671	CX3CR1	0.804814	0.029709	DE	TRUE	reported	GCST90274778	3	39307162	0.0154	9.94e-10	14740	CX3CL1	TRUE	reported	0.00260507840084742	37.3316374256379	0.1671	14,743 European ancestry individuals	2	1	TRUE	NA
rs55896747	T	C	T	C	0.1129	-0.0857464	0.9372	0.9613756	FALSE	FALSE	FALSE	DE	16	57474683	DOK4	0.132161	0.0569503	DE	TRUE	reported	GCST90274778	16	57508595	0.0244	3.71e-06	14734	CX3CL1	TRUE	reported	0.0014954576419024	21.406588722403	0.0628	14,743 European ancestry individuals	2	1	TRUE	NA
rs56397903	A	G	A	G	0.1968	0.043141	0.9744	0.9551821	FALSE	FALSE	FALSE	DE	8	26883762	ADRA1A	0.409203	0.0522733	DE	TRUE	reported	GCST90274778	8	26741279	0.0424	3.46e-06	14743	CX3CL1	TRUE	reported	0.00150480523879906	21.5405956793801	0.0256	14,743 European ancestry individuals	2	1	TRUE	NA
rs571946532	A	C	A	C	-0.2404	0.0657345	0.981	0.98462	FALSE	FALSE	FALSE	DE	9	86270626	ISCA1	0.457339	0.0884437	DE	TRUE	reported	GCST90274778	9	88885541	0.0512	2.66e-06	11768	CX3CL1	TRUE	reported	0.00153983995965801	22.0428750432092	0.019	14,743 European ancestry individuals	2	1	TRUE	NA
rs635634	T	C	T	C	-0.1145	0.0289214	0.1884	0.202438	FALSE	FALSE	FALSE	DE	9	133279427	ABO	0.285609	0.0270849	DE	TRUE	reported	GCST90274778	9	136155000	0.0166	5.29e-12	11792	CX3CL1	TRUE	reported	0.00331716912618512	47.5700963755907	0.1884	14,743 European ancestry individuals	2	1	TRUE	NA
rs6937696	T	C	T	C	-0.0811	0.00017061	0.651	0.643525	FALSE	FALSE	FALSE	DE	6	32450241	HLA-DRA	0.994017	0.0227528	DE	TRUE	reported	GCST90274778	6	32418018	0.012	1.4e-11	14742	CX3CL1	TRUE	reported	0.0031850013491878	45.6686790884536	0.349	14,743 European ancestry individuals	2	1	TRUE	NA
rs712137	A	C	A	C	0.0563	-0.0275404	0.6601	0.727927	FALSE	FALSE	FALSE	DE	12	40987482	CNTN1	0.261163	0.0245098	DE	TRUE	reported	GCST90274778	12	41381284	0.012	2.71e-06	14737	CX3CL1	TRUE	reported	0.001537453242117	22.0086564698224	0.3399	14,743 European ancestry individuals	2	1	TRUE	NA
rs73137770	C	G	C	G	0.2442	0.0514992	0.9812	0.9877602	FALSE	TRUE	FALSE	DE	20	53953242	BCAS1	0.609983	0.10096	DE	TRUE	reported	GCST90274778	20	52569781	0.0529	3.91e-06	13808	CX3CL1	TRUE	reported	0.00148850016268878	21.3068480721325	0.0188	14,743 European ancestry individuals	2	1	TRUE	NA
rs77915710	A	G	A	G	-0.1436	0.0219634	0.0402	0.0117158	FALSE	FALSE	FALSE	DE	1	172130717	DNM3	0.832712	0.103981	DE	TRUE	reported	GCST90274778	1	172099857	0.0304	2.32e-06	14742	CX3CL1	TRUE	reported	0.0015584762462577	22.3100707030043	0.0402	14,743 European ancestry individuals	2	1	TRUE	NA
rs8052631	A	G	A	G	-0.1511	-0.014156	0.9463	0.954478	FALSE	FALSE	FALSE	DE	16	57133318	CPNE2	0.788691	0.0528189	DE	TRUE	reported	GCST90274778	16	57167230	0.027	2.19e-08	14295	CX3CL1	TRUE	reported	0.00218608375665173	31.3141504895618	0.0537	14,743 European ancestry individuals	2	1	TRUE	NA
rs10780690	T	G	T	G	0.0557	0.00629721	0.5265	0.532703	FALSE	FALSE	FALSE	DE	9	84863257	NTRK2	0.773061	0.0218371	DE	TRUE	reported	GCST90274829	9	87478172	0.012	3.46e-06	14296	NT-3	TRUE	reported	0.00150891210131417	21.5420470597289	0.4735	14,744 European ancestry individuals	2	1	TRUE	NA
rs11225042	A	C	A	C	-0.0973	-0.0214676	0.8737	0.846336	FALSE	FALSE	FALSE	DE	11	101856953	TRPC6	0.476982	0.0301865	DE	TRUE	reported	GCST90274829	11	101727684	0.0203	1.64e-06	12412	NT-3	TRUE	reported	0.00160881531872629	22.9706178503215	0.1263	14,744 European ancestry individuals	2	1	TRUE	NA
rs112418830	T	C	T	C	0.1366	0.017665	0.0567	0.0733078	FALSE	FALSE	FALSE	DE	6	150972752	MTHFD1L	0.674435	0.0420527	DE	TRUE	reported	GCST90274829	6	151293888	0.0263	2.06e-07	14296	NT-3	TRUE	reported	0.00188860339727338	26.9729826948842	0.0567	14,744 European ancestry individuals	2	1	TRUE	NA
rs12517801	A	G	A	G	-0.0555	0.012328	0.3609	0.460357	FALSE	FALSE	FALSE	DE	5	1730939	CTD-2587M23.1	0.572999	0.0218722	DE	TRUE	reported	GCST90274829	5	1731054	0.0121	4.5e-06	14726	NT-3	TRUE	reported	0.00147348824745965	21.0355706336446	0.3609	14,744 European ancestry individuals	2	1	TRUE	NA
rs145686993	C	G	C	G	-0.2464	0.183264	0.0161	0.0129708	FALSE	TRUE	FALSE	DE	2	46079035	PRKCE	0.0569718	0.0962763	DE	TRUE	reported	GCST90274829	2	46306174	0.0539	4.84e-06	14257	NT-3	TRUE	reported	0.00146365797286229	20.8950275768581	0.0161	14,744 European ancestry individuals	2	1	TRUE	NA
rs146532158	T	C	T	C	-0.1859	-0.10882	0.0249	0.0255082	FALSE	FALSE	FALSE	DE	10	114074103	ADRB1	0.117549	0.0695271	DE	TRUE	reported	GCST90274829	10	115833862	0.0386	1.46e-06	14741	NT-3	TRUE	reported	0.00162423942880981	23.1912011209459	0.0249	14,744 European ancestry individuals	2	1	TRUE	NA
rs17537796	A	C	A	C	-0.2571	0.0232271	0.9866	0.9828547	FALSE	FALSE	FALSE	DE	7	39986573	CDK13	0.781397	0.0837021	DE	TRUE	reported	GCST90274829	7	40026172	0.0553	3.33e-06	14254	NT-3	TRUE	reported	0.00151379758834413	21.6119006649517	0.0134	14,744 European ancestry individuals	2	1	TRUE	NA
rs2034246	A	C	A	C	0.0582	0.025405	0.5677	0.58966	FALSE	FALSE	FALSE	DE	5	115115890	TRIM36	0.251559	0.0221574	DE	TRUE	reported	GCST90274829	5	114451587	0.012	1.23e-06	14296	NT-3	TRUE	reported	0.00164717362407433	23.519200217437	0.4323	14,744 European ancestry individuals	2	1	TRUE	NA
rs2107473	A	G	A	G	-0.2393	0.026341	0.0175	0.015554	FALSE	FALSE	FALSE	DE	7	8723326	NXPH1	0.772905	0.0912788	DE	TRUE	reported	GCST90274829	7	8762956	0.0507	2.36e-06	13394	NT-3	TRUE	reported	0.00156013880890429	22.2745300797582	0.0175	14,744 European ancestry individuals	2	1	TRUE	NA
rs2846299	A	G	A	G	0.0582	-0.0229988	0.3022	0.298858	FALSE	FALSE	FALSE	DE	11	123504348	GRAMD1B	0.331835	0.0236997	DE	TRUE	reported	GCST90274829	11	123375056	0.0125	3.22e-06	14721	NT-3	TRUE	reported	0.00151823127392286	21.67529492039	0.3022	14,744 European ancestry individuals	2	1	TRUE	NA
rs28735437	C	G	C	G	-0.1168	0.0747341	0.1435	0.112791	FALSE	TRUE	FALSE	DE	15	87971624	NTRK3	0.0298731	0.0344116	DE	TRUE	reported	GCST90274829	15	88514855	0.0164	1.06e-12	14737	NT-3	TRUE	reported	0.00354509183939101	50.715073764656	0.1435	14,744 European ancestry individuals	2	1	TRUE	NA
rs3218587	A	G	A	G	0.1364	0.0391932	0.0429	0.0229759	FALSE	FALSE	FALSE	DE	6	111367724	MFSD4B,REV3L	0.594718	0.0736697	DE	TRUE	reported	GCST90274829	6	111688927	0.0294	3.49e-06	14744	NT-3	TRUE	reported	0.00150747718230474	21.5215304498355	0.0429	14,744 European ancestry individuals	2	1	TRUE	NA
rs5751454	T	C	T	C	0.1823	0.00454674	0.0287	0.0380148	FALSE	FALSE	FALSE	DE	22	43253709	SCUBE1	0.936673	0.0572263	DE	TRUE	reported	GCST90274829	22	43649715	0.0398	4.64e-06	13680	NT-3	TRUE	reported	0.00146940130553051	20.9771394464263	0.0287	14,744 European ancestry individuals	2	1	TRUE	NA
rs58399805	A	T	A	T	0.1106	-0.00230715	0.0799	0.0971854	FALSE	TRUE	FALSE	DE	12	5570938	ANO2	0.950029	0.0368141	DE	TRUE	reported	GCST90274829	12	5680104	0.022	4.98e-07	14737	NT-3	TRUE	reported	0.00176956918837649	25.2699256621512	0.0799	14,744 European ancestry individuals	2	1	TRUE	NA
rs72652073	C	G	C	G	0.058	0.0132979	0.3811	0.378278	FALSE	TRUE	FALSE	DE	8	71119666	RP11-326E22.2	0.556195	0.0225962	DE	TRUE	reported	GCST90274829	8	72031901	0.0125	3.48e-06	14296	NT-3	TRUE	reported	0.00150783033009225	21.5265797853686	0.3811	14,744 European ancestry individuals	2	1	TRUE	NA
rs73166403	T	C	T	C	-0.092	0.035612	0.1114	0.111992	FALSE	FALSE	FALSE	DE	7	152601143	AC104843.3	0.304346	0.0346705	DE	TRUE	reported	GCST90274829	7	152298228	0.02	4.22e-06	14296	NT-3	TRUE	reported	0.00148198367296626	21.1570316335835	0.1114	14,744 European ancestry individuals	2	1	TRUE	NA
rs79759094	A	G	A	G	-0.1163	0.0152098	0.0638	0.0604558	FALSE	FALSE	FALSE	DE	4	7531372	SORCS2	0.739078	0.0456648	DE	TRUE	reported	GCST90274829	4	7533099	0.0251	3.6e-06	14728	NT-3	TRUE	reported	0.00150359316644976	21.4659967137111	0.0638	14,744 European ancestry individuals	2	1	TRUE	NA
rs10792025	T	C	T	C	-0.0593	0.0217427	0.3383	0.323695	FALSE	FALSE	FALSE	DE	11	69153743	RP11-554A11.11,RP11-554A11.8	0.350285	0.0232782	DE	TRUE	reported	GCST90274758	11	68921211	0.0124	1.73e-06	14727	eIF4E-BP1	TRUE	reported	0.0015502063129227	22.8668869692622	0.3383	14,736 European ancestry individuals	2	1	TRUE	NA
rs10926313	A	G	A	G	-0.0884	0.008832	0.8334	0.79475	FALSE	FALSE	FALSE	DE	1	240641210	RP11-467I20.3	0.746346	0.0273047	DE	TRUE	reported	GCST90274758	1	240804510	0.0175	4.39e-07	14288	eIF4E-BP1	TRUE	reported	0.00172931458330048	25.5134659916594	0.1666	14,736 European ancestry individuals	2	1	TRUE	NA
rs137887001	C	G	C	G	0.2235	0.0446462	0.9827	0.9856548	FALSE	TRUE	FALSE	DE	20	45938222	PCIF1	0.626198	0.0916601	DE	TRUE	reported	GCST90274758	20	44566861	0.0486	4.25e-06	14288	eIF4E-BP1	TRUE	reported	0.00143369469121215	21.1457719932209	0.0173	14,736 European ancestry individuals	2	1	TRUE	NA
rs181095999	T	C	T	C	-0.2226	-0.207952	0.0227	0.0168565	FALSE	FALSE	FALSE	DE	12	23770232	SOX5	0.0155371	0.0859442	DE	TRUE	reported	GCST90274758	12	23923166	0.0474	2.65e-06	14736	eIF4E-BP1	TRUE	reported	0.0014949997974857	22.0513237418978	0.0227	14,736 European ancestry individuals	2	1	TRUE	NA
rs2731672	T	C	T	C	0.0926	-0.0193132	0.2679	0.259695	FALSE	FALSE	FALSE	DE	5	177415473	GRK6	0.439502	0.0249836	DE	TRUE	reported	GCST90274758	5	176842474	0.0152	1.11e-09	11783	eIF4E-BP1	TRUE	reported	0.00251327017414616	37.1087073321636	0.2679	14,736 European ancestry individuals	2	1	TRUE	NA
rs2856226	T	C	T	C	-0.0995	0.0722131	0.8975	0.92837	FALSE	FALSE	FALSE	DE	17	15567100	CDRT1	0.0870322	0.0421987	DE	TRUE	reported	GCST90274758	17	15470414	0.0214	3.33e-06	12404	eIF4E-BP1	TRUE	reported	0.00146547681736759	21.615219168784	0.1025	14,736 European ancestry individuals	2	1	TRUE	NA
rs356283	T	G	T	G	0.0588	0.0146907	0.6475	0.744248	FALSE	FALSE	FALSE	DE	1	80509505	RP11-115A15.2	0.557279	0.0250316	DE	TRUE	reported	GCST90274758	1	80975190	0.0123	1.75e-06	14730	eIF4E-BP1	TRUE	reported	0.00154906061586773	22.8499607247327	0.3525	14,736 European ancestry individuals	2	1	TRUE	NA
rs3733402	A	G	A	G	-0.1305	-0.0210224	0.5102	0.574625	FALSE	FALSE	FALSE	DE	4	186236880	KLKB1	0.339274	0.0219992	DE	TRUE	reported	GCST90274758	4	187158034	0.0116	2.32e-29	14736	eIF4E-BP1	TRUE	reported	0.00851896257966808	126.545315682281	0.4898	14,736 European ancestry individuals	2	1	TRUE	NA
rs5030072	T	C	T	C	0.0594	0.0207625	0.5711	0.590452	FALSE	FALSE	FALSE	DE	3	186737757	KNG1,RP11-573D15.8	0.347511	0.0221013	DE	TRUE	reported	GCST90274758	3	186455546	0.0119	5.99e-07	14716	eIF4E-BP1	TRUE	reported	0.00168866003307311	24.912653970178	0.4289	14,736 European ancestry individuals	2	1	TRUE	NA
rs6963617	T	C	T	C	0.0754	0.00916032	0.2938	0.286518	FALSE	FALSE	FALSE	DE	7	17554690	LINC02889	0.716412	0.0252172	DE	TRUE	reported	GCST90274758	7	17594314	0.0142	1.1e-07	14288	eIF4E-BP1	TRUE	reported	0.00191043721818652	28.1907760572403	0.2938	14,736 European ancestry individuals	2	1	TRUE	NA
rs76686678	T	G	T	G	0.2607	-0.0616331	0.015	0.02459	FALSE	FALSE	FALSE	DE	2	37971763	RMDN2,RMDN2-AS1	0.378267	0.0699507	DE	TRUE	reported	GCST90274758	2	38198906	0.0521	5.62e-07	14730	eIF4E-BP1	TRUE	reported	0.0016969391586224	25.0350028047863	0.015	14,736 European ancestry individuals	2	1	TRUE	NA
rs10792444	T	C	T	C	-0.0865	-0.0196756	0.8838	0.883455	FALSE	FALSE	FALSE	DE	11	64666679	NRXN2	0.561742	0.0339084	DE	TRUE	reported	GCST90274768	11	64434151	0.0181	1.76e-06	14732	CCL25	TRUE	reported	0.00154789177781175	22.8357932237379	0.1162	14,736 European ancestry individuals	2	1	TRUE	NA
rs11028036	A	G	A	G	0.0546	0.0137802	0.5707	0.567269	FALSE	FALSE	FALSE	DE	11	24578600	LUZP2	0.530818	0.0219865	DE	TRUE	reported	GCST90274768	11	24600146	0.0117	3.06e-06	14728	CCL25	TRUE	reported	0.00147608145559706	21.7748212507919	0.4293	14,736 European ancestry individuals	2	1	TRUE	NA
rs11140450	A	T	A	T	-0.2681	-0.0136756	0.9693	0.9781644	FALSE	TRUE	FALSE	DE	9	84223109	SLC28A3	0.853834	0.0742313	DE	TRUE	reported	GCST90274768	9	86838024	0.0579	3.65e-06	10797	CCL25	TRUE	reported	0.0014532595603493	21.4376678196557	0.0306999999999999	14,736 European ancestry individuals	2	1	TRUE	NA
rs111437511	T	C	T	C	0.1437	-0.0227456	0.0428	0.0253363	FALSE	FALSE	FALSE	DE	8	10836491	PINX1	0.743569	0.0695304	DE	TRUE	reported	GCST90274768	8	10694001	0.0297	1.31e-06	14733	CCL25	TRUE	reported	0.00158653390410043	23.4067800575465	0.0428	14,736 European ancestry individuals	2	1	TRUE	NA
rs12114935	A	G	A	G	0.0769	-0.0499908	0.7856	0.723621	FALSE	FALSE	FALSE	DE	8	42243291	IKBKB-DT	0.0400876	0.0243519	DE	TRUE	reported	GCST90274768	8	42100809	0.0142	6.11e-08	14732	CCL25	TRUE	reported	0.00198678363096384	29.3235824978053	0.2144	14,736 European ancestry individuals	2	1	TRUE	NA
rs12606983	T	C	T	C	-0.0673	0.0208959	0.2475	0.297438	FALSE	FALSE	FALSE	DE	18	2511739	RP11-715F3.4	0.380882	0.0238464	DE	TRUE	reported	GCST90274768	18	2511738	0.0134	5.1e-07	14715	CCL25	TRUE	reported	0.00170929039022428	25.2209573880993	0.2475	14,736 European ancestry individuals	2	1	TRUE	NA
rs143132666	A	C	A	C	-0.1934	0.0297136	0.0225	0.0251378	FALSE	FALSE	FALSE	DE	1	160792288	LY9	0.670206	0.0697721	DE	TRUE	reported	GCST90274768	1	160762078	0.0406	1.9e-06	14734	CCL25	TRUE	reported	0.0015379093683181	22.6882975406645	0.0225	14,736 European ancestry individuals	2	1	TRUE	NA
rs147851492	A	G	A	G	0.2127	0.0158721	0.0215	0.0245512	FALSE	FALSE	FALSE	DE	15	56345958	TEX9	0.821625	0.0704005	DE	TRUE	reported	GCST90274768	15	56638156	0.0449	2.17e-06	14727	CCL25	TRUE	reported	0.00152096611113127	22.437958190975	0.0215	14,736 European ancestry individuals	2	1	TRUE	NA
rs149395110	T	C	T	C	-0.2782	-0.132022	0.0129	0.00474084	FALSE	FALSE	FALSE	DE	2	130201646	AC018804.6	0.423733	0.165035	DE	TRUE	reported	GCST90274768	2	130959219	0.0609	4.92e-06	12880	CCL25	TRUE	reported	0.00141450084447019	20.8651111563967	0.0129	14,736 European ancestry individuals	2	1	TRUE	NA
rs1705699	T	C	T	C	-0.0546	0.0228787	0.5447	0.513665	FALSE	FALSE	FALSE	DE	8	23923940	STC1	0.29367	0.021787	DE	TRUE	reported	GCST90274768	8	23781453	0.0116	2.52e-06	14714	CCL25	TRUE	reported	0.00150160245274024	22.1518674273254	0.4553	14,736 European ancestry individuals	2	1	TRUE	NA
rs521795	T	C	T	C	-0.0624	0.0184613	0.3844	0.516556	FALSE	FALSE	FALSE	DE	13	21710787	FGF9	0.396842	0.021789	DE	TRUE	reported	GCST90274768	13	22284926	0.0122	3.14e-07	14288	CCL25	TRUE	reported	0.00177262668442692	26.1571579377578	0.3844	14,736 European ancestry individuals	2	1	TRUE	NA
rs635634	T	C	T	C	-0.2482	0.0289214	0.1875	0.202438	FALSE	FALSE	FALSE	DE	9	133279427	ABO	0.285609	0.0270849	DE	TRUE	reported	GCST90274768	9	136155000	0.0166	1.52e-50	11785	CCL25	TRUE	reported	0.0149480588583609	223.526189622519	0.1875	14,736 European ancestry individuals	2	1	TRUE	NA
rs636479	A	G	A	G	0.0548	0.0158039	0.3757	0.360283	FALSE	FALSE	FALSE	DE	11	75708598	MOGAT2	0.486011	0.022685	DE	TRUE	reported	GCST90274768	11	75419643	0.0119	4.12e-06	14731	CCL25	TRUE	reported	0.00143741037604816	21.2035330175577	0.3757	14,736 European ancestry individuals	2	1	TRUE	NA
rs7137942	A	G	A	G	-0.0637	0.0190145	0.6502	0.65184	FALSE	FALSE	FALSE	DE	12	80783986	LIN7A	0.40562	0.0228643	DE	TRUE	reported	GCST90274768	12	81177765	0.0133	1.67e-06	12404	CCL25	TRUE	reported	0.00155466980116335	22.9359439906195	0.3498	14,736 European ancestry individuals	2	1	TRUE	NA
rs7252764	T	C	T	C	0.2321	0.0717385	0.0471	0.087475	FALSE	FALSE	FALSE	DE	19	7762251	CLEC4M	0.0626874	0.0385401	DE	TRUE	reported	GCST90274768	19	7827137	0.0295	3.61e-15	14736	CCL25	TRUE	reported	0.00418430665309303	61.8938197217072	0.0471	14,736 European ancestry individuals	2	1	TRUE	NA
rs7296588	A	G	A	G	-0.1159	-0.0128928	0.4365	0.430567	FALSE	FALSE	FALSE	DE	12	468934	B4GALNT3	0.557744	0.021994	DE	TRUE	reported	GCST90274768	12	578100	0.0116	1.66e-23	14725	CCL25	TRUE	reported	0.00673063784235377	99.8141080305824	0.4365	14,736 European ancestry individuals	2	1	TRUE	NA
rs74256540	A	G	A	G	0.1236	-0.0387879	0.1421	0.148917	FALSE	FALSE	FALSE	DE	19	8175381	CTD-3020H12.3	0.20356	0.0305063	DE	TRUE	reported	GCST90274768	19	8240265	0.017	3.58e-13	14288	CCL25	TRUE	reported	0.00357537697963644	52.8542768748585	0.1421	14,736 European ancestry individuals	2	1	TRUE	NA
rs759817	T	C	T	C	0.3919	-0.0615814	0.3275	0.344652	FALSE	FALSE	FALSE	DE	19	7972156	ELAVL1	0.00749877	0.0230311	DE	TRUE	reported	GCST90274768	19	8037040	0.0123	1e-200	14288	CCL25	TRUE	reported	0.0644670339832579	1015.03575509107	0.3275	14,736 European ancestry individuals	2	1	TRUE	NA
rs7611785	A	G	A	G	0.0941	-0.0118561	0.103	0.136956	FALSE	FALSE	FALSE	DE	3	144494572	RP11-42F12.1	0.707302	0.0315759	DE	TRUE	reported	GCST90274768	3	144213414	0.0198	2.01e-06	14736	CCL25	TRUE	reported	0.00153081187884128	22.5834299581769	0.103	14,736 European ancestry individuals	2	1	TRUE	NA
rs7806274	T	C	T	C	-0.0755	-0.0627216	0.1668	0.176272	FALSE	FALSE	FALSE	DE	7	155354082	BLACE	0.0280621	0.0285563	DE	TRUE	reported	GCST90274768	7	155146782	0.0161	2.74e-06	13667	CCL25	TRUE	reported	0.00149050226800436	21.9878713798646	0.1668	14,736 European ancestry individuals	2	1	TRUE	NA
rs79990760	A	G	A	G	0.2192	0.000476144	0.9825	0.97433	FALSE	FALSE	FALSE	DE	10	29157864	LYZL1	0.994465	0.0686385	DE	TRUE	reported	GCST90274768	10	29446793	0.0478	4.52e-06	14725	CCL25	TRUE	reported	0.00142542411154268	21.0264687986299	0.0175	14,736 European ancestry individuals	2	1	TRUE	NA
rs851850	A	G	A	G	-0.0777	0.0279573	0.846	0.858391	FALSE	FALSE	FALSE	DE	6	66375184	NUFIP1P1	0.370298	0.0312052	DE	TRUE	reported	GCST90274768	6	67085077	0.0163	1.87e-06	14288	CCL25	TRUE	reported	0.00154005335216076	22.7199758523003	0.154	14,736 European ancestry individuals	2	1	TRUE	NA
rs10822155	A	C	A	C	0.0838	-0.00494465	0.4155	0.384609	FALSE	FALSE	FALSE	DE	10	63311455	JMJD1C	0.825022	0.0223648	DE	TRUE	reported	GCST90274848	10	65071215	0.0117	7.93e-13	14744	VEGF-A	TRUE	reported	0.00346848111555801	51.2929147059981	0.4155	14,744 European ancestry individuals	2	1	TRUE	NA
rs114694170	T	C	T	C	-0.1625	-0.0511218	0.9462	0.9436793	FALSE	FALSE	FALSE	DE	5	88884379	MEF2C,MEF2C-AS1	0.28026	0.0473466	DE	TRUE	reported	GCST90274848	5	88180196	0.0267	1.16e-09	14728	VEGF-A	TRUE	reported	0.00250683711848358	37.036102090537	0.0538	14,744 European ancestry individuals	2	1	TRUE	NA
rs117976551	C	G	C	G	-0.2163	0.0368507	0.9739	0.985777	FALSE	TRUE	FALSE	DE	8	72680097	KCNB2	0.692274	0.0931113	DE	TRUE	reported	GCST90274848	8	73592332	0.0449	1.45e-06	13809	VEGF-A	TRUE	reported	0.00157205980594631	23.2039233154151	0.0261	14,744 European ancestry individuals	2	1	TRUE	NA
rs11953790	T	C	T	C	-0.1842	-0.107829	0.028	0.0107182	FALSE	FALSE	FALSE	DE	5	118035492	LINC02147,LINC02208	0.326187	0.109825	DE	TRUE	reported	GCST90274848	5	117371187	0.0374	8.43e-07	14730	VEGF-A	TRUE	reported	0.00164306168742546	24.2536503312285	0.028	14,744 European ancestry individuals	2	1	TRUE	NA
rs1203834	T	C	T	C	0.1174	-0.0383875	0.069	0.0819903	FALSE	FALSE	FALSE	DE	16	181542	HBQ1	0.335205	0.0398342	DE	TRUE	reported	GCST90274848	16	231541	0.0253	3.48e-06	13232	VEGF-A	TRUE	reported	0.00145879116739372	21.5296126426417	0.069	14,744 European ancestry individuals	2	1	TRUE	NA
rs1208181	T	C	T	C	-0.079	-0.00147264	0.8309	0.834995	FALSE	FALSE	FALSE	DE	7	144411427	NOBOX	0.960041	0.0293932	DE	TRUE	reported	GCST90274848	7	144108520	0.0166	1.95e-06	12855	VEGF-A	TRUE	reported	0.00153427478919	22.6453517605917	0.1691	14,744 European ancestry individuals	2	1	TRUE	NA
rs138648222	C	G	C	G	0.1981	-0.10778	0.0248	0.013567	FALSE	TRUE	FALSE	DE	13	28761487	RP11-161P17.2	0.247522	0.0932042	DE	TRUE	reported	GCST90274848	13	29335624	0.0397	6.04e-07	14739	VEGF-A	TRUE	reported	0.0016865020050776	24.8959671473409	0.0248	14,744 European ancestry individuals	2	1	TRUE	NA
rs144037665	A	C	A	C	-0.2779	0.0469069	0.9871	0.99139358	FALSE	FALSE	FALSE	DE	13	76888489	AC000403.4	0.69303	0.118828	DE	TRUE	reported	GCST90274848	13	77462624	0.0603	4.05e-06	11969	VEGF-A	TRUE	reported	0.00143896114583533	21.2365289462013	0.0129	14,744 European ancestry individuals	2	1	TRUE	NA
rs145703410	T	C	T	C	-0.2475	0.0439416	0.0153	0.0218749	FALSE	FALSE	FALSE	DE	9	3020960	CARM1P1	0.559179	0.0752345	DE	TRUE	reported	GCST90274848	9	3020960	0.0539	4.39e-06	14296	VEGF-A	TRUE	reported	0.00142851241362473	21.0821034861229	0.0153	14,744 European ancestry individuals	2	1	TRUE	NA
rs145846107	T	C	T	C	0.2736	-0.16635	0.0162	0.00390725	FALSE	FALSE	FALSE	DE	12	74867496	RP11-361A23.3	0.375356	0.187651	DE	TRUE	reported	GCST90274848	12	75261276	0.0582	2.59e-06	13422	VEGF-A	TRUE	reported	0.0014971575455697	22.0966929796874	0.0162	14,744 European ancestry individuals	2	1	TRUE	NA
rs16883415	T	C	T	C	-0.22	-0.00328991	0.9797	0.9863726	FALSE	FALSE	FALSE	DE	5	54747757	CTD-2591A1.2	0.971932	0.0935035	DE	TRUE	reported	GCST90274848	5	54043585	0.0457	1.48e-06	14744	VEGF-A	TRUE	reported	0.00156986614125392	23.1714934666947	0.0203	14,744 European ancestry individuals	2	1	TRUE	NA
rs2050256	A	G	A	G	-0.0734	-0.00970777	0.8126	0.780273	FALSE	FALSE	FALSE	DE	1	31739082	ADGRB2	0.712407	0.0263351	DE	TRUE	reported	GCST90274848	1	32204683	0.0152	1.37e-06	14739	VEGF-A	TRUE	reported	0.00157961178790618	23.3155684651627	0.1874	14,744 European ancestry individuals	2	1	TRUE	NA
rs34536806	T	G	T	G	0.0992	0.00026922	0.9024	0.9287159	FALSE	FALSE	FALSE	DE	11	95541323	CTD-2564P9.4	0.994978	0.0427732	DE	TRUE	reported	GCST90274848	11	95274487	0.0208	1.85e-06	14296	VEGF-A	TRUE	reported	0.0015408450196113	22.7424756844037	0.0976	14,744 European ancestry individuals	2	1	TRUE	NA
rs4875579	C	G	C	G	-0.0741	0.0714334	0.8345	0.838583	FALSE	TRUE	FALSE	DE	8	5555486	RP5-991O23.1	0.0159577	0.0296418	DE	TRUE	reported	GCST90274848	8	5413008	0.0158	2.73e-06	14296	VEGF-A	TRUE	reported	0.00149006979572667	21.9919280874168	0.1655	14,744 European ancestry individuals	2	1	TRUE	NA
rs61818787	T	C	T	C	-0.0759	-0.00957073	0.8114	0.753042	FALSE	FALSE	FALSE	DE	1	190407308	BRINP3	0.704158	0.025205	DE	TRUE	reported	GCST90274848	1	190376438	0.0148	2.92e-07	14732	VEGF-A	TRUE	reported	0.00178122112792602	26.2966959927427	0.1886	14,744 European ancestry individuals	2	1	TRUE	NA
rs6582666	C	G	C	G	-0.1288	0.0575053	0.9341	0.9399522	FALSE	TRUE	FALSE	DE	12	46516103	RP11-96H19.1	0.209546	0.0458277	DE	TRUE	reported	GCST90274848	12	46909886	0.0265	1.17e-06	11791	VEGF-A	TRUE	reported	0.00160020801438639	23.6200625213593	0.0659	14,744 European ancestry individuals	2	1	TRUE	NA
rs6993770	A	T	A	T	0.1231	0.0122107	0.7319	0.777234	FALSE	TRUE	FALSE	DE	8	105569300	ZFPM2,ZFPM2-AS1	0.642492	0.0263038	DE	TRUE	reported	GCST90274848	8	106581528	0.0134	4.06e-20	14296	VEGF-A	TRUE	reported	0.00569323205351099	84.3815646009028	0.2681	14,744 European ancestry individuals	2	1	TRUE	NA
rs7688836	A	G	A	G	-0.0685	0.0226047	0.2065	0.213319	FALSE	FALSE	FALSE	DE	4	93848535	ATOH1	0.394926	0.0265714	DE	TRUE	reported	GCST90274848	4	94769686	0.0145	2.31e-06	14742	VEGF-A	TRUE	reported	0.0015118893840539	22.3144508341294	0.2065	14,744 European ancestry individuals	2	1	TRUE	NA
rs7808444	A	C	A	C	-0.0628	0.0013603	0.6119	0.543865	FALSE	FALSE	FALSE	DE	7	69100332	RNU6-832P	0.951101	0.0221822	DE	TRUE	reported	GCST90274848	7	68565319	0.0137	4.56e-06	14296	VEGF-A	TRUE	reported	0.00142361130225019	21.0096693640243	0.3881	14,744 European ancestry individuals	2	1	TRUE	NA
rs9349270	A	C	A	C	0.1055	0.0106921	0.1166	0.0956381	FALSE	FALSE	FALSE	DE	6	44075755	RP5-1120P11.3	0.773393	0.037133	DE	TRUE	reported	GCST90274848	6	44043492	0.0188	2e-08	14296	VEGF-A	TRUE	reported	0.00213203476726205	31.4869275894759	0.1166	14,744 European ancestry individuals	2	1	TRUE	NA
rs9369434	T	C	T	C	-0.3686	0.0104419	0.4233	0.46894	FALSE	FALSE	FALSE	DE	6	43950670	SCIRT	0.634718	0.0219784	DE	TRUE	reported	GCST90274848	6	43918407	0.012	1e-200	14295	VEGF-A	TRUE	reported	0.0601634173263289	943.385581582498	0.4233	14,744 European ancestry individuals	2	1	TRUE	NA
rs10831650	A	G	A	G	0.0692	-0.00287686	0.3558	0.289445	FALSE	FALSE	FALSE	DE	11	11622844	GALNT18	0.904919	0.0240843	DE	TRUE	reported	GCST90274846	11	11644391	0.0125	3.09e-08	14288	TWEAK	TRUE	reported	0.00310804099163268	30.6410605379451	0.3558	14,736 European ancestry individuals	2	1	TRUE	NA
rs11136339	T	C	T	C	0.0613	-0.0316949	0.388	0.394208	FALSE	FALSE	FALSE	DE	8	143939177	PLEC	0.154624	0.0222673	DE	TRUE	reported	GCST90274846	8	145013345	0.0122	5.05e-07	13664	TWEAK	TRUE	reported	0.00256173260601122	25.2413696916377	0.388	14,736 European ancestry individuals	2	1	TRUE	NA
rs111641307	C	G	C	G	-0.401	0.035175	0.9859	0.99507217	FALSE	TRUE	FALSE	DE	10	50016211	AGAP6	0.827172	0.161109	DE	TRUE	reported	GCST90274846	10	51775971	0.0871	4.15e-06	10446	TWEAK	TRUE	reported	0.00215160962554206	21.1916154836829	0.0141	14,736 European ancestry individuals	2	1	TRUE	NA
rs11738159	T	C	T	C	0.0577	-0.0262949	0.4339	0.409542	FALSE	FALSE	FALSE	DE	5	167884488	TENM2	0.234138	0.0221008	DE	TRUE	reported	GCST90274846	5	167311493	0.0119	1.24e-06	14288	TWEAK	TRUE	reported	0.0023859796197183	23.5054913258464	0.4339	14,736 European ancestry individuals	2	1	TRUE	NA
rs117550445	C	G	C	G	-0.1855	0.0502457	0.9706	0.9694977	FALSE	TRUE	FALSE	DE	12	82093799	RP11-362A1.2	0.433696	0.0641803	DE	TRUE	reported	GCST90274846	12	82487578	0.0377	8.64e-07	14721	TWEAK	TRUE	reported	0.00245687628856326	24.205650452646	0.0294	14,736 European ancestry individuals	2	1	TRUE	NA
rs12145644	A	T	A	T	-0.0727	0.0347528	0.2484	0.258691	FALSE	TRUE	FALSE	DE	1	162548204	UQCRBP2	0.163751	0.0249559	DE	TRUE	reported	GCST90274846	1	162517994	0.0141	2.52e-07	14287	TWEAK	TRUE	reported	0.00269714404549786	26.5792196632015	0.2484	14,736 European ancestry individuals	2	1	TRUE	NA
rs12726054	A	G	A	G	0.109	-0.0357389	0.0734	0.121663	FALSE	FALSE	FALSE	DE	1	233488114	RNU4-77P	0.283356	0.0333133	DE	TRUE	reported	GCST90274846	1	233623860	0.0228	1.75e-06	14721	TWEAK	TRUE	reported	0.00231964329231828	22.8504591912935	0.0734	14,736 European ancestry individuals	2	1	TRUE	NA
rs13107325	T	C	T	C	0.2027	0.0723181	0.0696	0.0140416	FALSE	FALSE	FALSE	DE	4	102267552	SLC39A8	0.443652	0.094405	DE	TRUE	reported	GCST90274846	4	103188709	0.0236	8.77e-18	14733	TWEAK	TRUE	reported	0.00744874175755007	73.7556205639509	0.0696	14,736 European ancestry individuals	2	1	TRUE	NA
rs16879825	A	G	A	G	-0.2027	0.0210097	0.9577	0.9335861	FALSE	FALSE	FALSE	DE	6	87807018	Y_RNA	0.632823	0.0439756	DE	TRUE	reported	GCST90274846	6	88516736	0.0438	3.69e-06	11784	TWEAK	TRUE	reported	0.00217400516878766	21.4126740629355	0.0423	14,736 European ancestry individuals	2	1	TRUE	NA
rs1965399	A	G	A	G	-0.1312	0.0854466	0.9544	0.9730253	FALSE	FALSE	FALSE	DE	3	142986853	PAQR9-AS1,U2SURP	0.210028	0.0681671	DE	TRUE	reported	GCST90274846	3	142705695	0.028	2.79e-06	14736	TWEAK	TRUE	reported	0.00222858471447418	21.951451242552	0.0456	14,736 European ancestry individuals	2	1	TRUE	NA
rs2163333	A	G	A	G	0.1404	-0.00808526	0.9522	0.960213	FALSE	FALSE	FALSE	DE	2	52850616	AC010967.2	0.884775	0.0557918	DE	TRUE	reported	GCST90274846	2	53077754	0.0273	2.71e-07	14719	TWEAK	TRUE	reported	0.00268341870856334	26.4435983141985	0.0478	14,736 European ancestry individuals	2	1	TRUE	NA
rs2738752	A	G	A	G	-0.0591	-0.0326076	0.6653	0.644725	FALSE	FALSE	FALSE	DE	1	220879423	HLX-AS1,RP11-295M18.8	0.152047	0.0227653	DE	TRUE	reported	GCST90274846	1	221052765	0.0129	4.62e-06	12848	TWEAK	TRUE	reported	0.00213066758593534	20.9849129082999	0.3347	14,736 European ancestry individuals	2	1	TRUE	NA
rs34790908	T	C	T	C	0.211	-0.00438591	0.2563	0.236803	FALSE	FALSE	FALSE	DE	17	7547793	TNFSF12	0.863885	0.0255842	DE	TRUE	reported	GCST90274846	17	7451110	0.0129	3.9e-60	14732	TWEAK	TRUE	reported	0.0264953702879902	267.483575571079	0.2563	14,736 European ancestry individuals	2	1	TRUE	NA
rs3821473	A	G	A	G	-0.0622	-0.0118265	0.2327	0.259417	FALSE	FALSE	FALSE	DE	3	59640151	CTD-2185K10.1	0.634325	0.024864	DE	TRUE	reported	GCST90274846	3	59625877	0.0136	4.8e-06	14736	TWEAK	TRUE	reported	0.00212337297295114	20.9129154977172	0.2327	14,736 European ancestry individuals	2	1	TRUE	NA
rs4882710	T	C	T	C	0.0666	-0.0165681	0.3457	0.411987	FALSE	FALSE	FALSE	DE	12	128617021	TMEM132C	0.454281	0.0221411	DE	TRUE	reported	GCST90274846	12	129101566	0.0131	3.7e-07	14288	TWEAK	TRUE	reported	0.00262247843285292	25.8414867798315	0.3457	14,736 European ancestry individuals	2	1	TRUE	NA
rs552941568	A	C	A	C	0.1015	0.429692	0.1166	0.00062634	FALSE	FALSE	FALSE	DE	14	54884790	GCH1	0.515026	0.660018	DE	TRUE	reported	GCST90274846	14	55351508	0.0218	3.22e-06	10894	TWEAK	TRUE	reported	0.00220043674683339	21.673583697883	0.1166	14,736 European ancestry individuals	2	1	TRUE	NA
rs56023600	T	C	T	C	-0.0856	-0.0326784	0.8764	0.844999	FALSE	FALSE	FALSE	DE	9	5636355	RIC1	0.2806	0.0302866	DE	TRUE	reported	GCST90274846	9	5636355	0.0186	4.18e-06	14287	TWEAK	TRUE	reported	0.00214997492924357	21.1754803564869	0.1236	14,736 European ancestry individuals	2	1	TRUE	NA
rs579459	T	C	T	C	0.1098	-0.0135261	0.7888	0.776116	FALSE	FALSE	FALSE	DE	9	133278724	ABO	0.604203	0.0260937	DE	TRUE	reported	GCST90274846	9	136154168	0.0157	2.68e-12	11785	TWEAK	TRUE	reported	0.0049510385553292	48.9009172484635	0.2112	14,736 European ancestry individuals	2	1	TRUE	NA
rs7019909	T	C	T	C	-0.0897	-0.0328801	0.1102	0.120374	FALSE	FALSE	FALSE	DE	9	33113324	B4GALT1	0.323978	0.0333363	DE	TRUE	reported	GCST90274846	9	33113322	0.0193	3.36e-06	14288	TWEAK	TRUE	reported	0.00219262045731954	21.5964266213514	0.1102	14,736 European ancestry individuals	2	1	TRUE	NA
rs73590361	T	C	T	C	-0.0744	-0.0155351	0.1517	0.145862	FALSE	FALSE	FALSE	DE	12	483233	B4GALNT3	0.614787	0.0308694	DE	TRUE	reported	GCST90274846	12	592399	0.0161	3.82e-06	14726	TWEAK	TRUE	reported	0.00216769492789165	21.3503868766602	0.1517	14,736 European ancestry individuals	2	1	TRUE	NA
rs7503751	A	G	A	G	-0.1386	0.109615	0.0779	0.0494274	FALSE	FALSE	FALSE	DE	17	7886224	CHD3	0.0297201	0.0504254	DE	TRUE	reported	GCST90274846	17	7789542	0.0238	5.76e-09	14288	TWEAK	TRUE	reported	0.00343813789805979	33.9065948107446	0.0779	14,736 European ancestry individuals	2	1	TRUE	NA
rs76047473	T	C	T	C	0.1318	0.0210154	0.0482	0.0460215	FALSE	FALSE	FALSE	DE	10	131017692	MIR378C	0.68328	0.0515095	DE	TRUE	reported	GCST90274846	10	132815955	0.0286	4.06e-06	14718	TWEAK	TRUE	reported	0.00215579755388031	21.232952306179	0.0482	14,736 European ancestry individuals	2	1	TRUE	NA
rs76133364	A	C	A	C	0.1896	0.0304294	0.0315	0.04846	FALSE	FALSE	FALSE	DE	19	19595405	PBX4	0.547859	0.0506338	DE	TRUE	reported	GCST90274846	19	19706214	0.0369	2.77e-07	13224	TWEAK	TRUE	reported	0.0026785857868561	26.3958446475267	0.0315	14,736 European ancestry individuals	2	1	TRUE	NA
rs78254232	T	C	T	C	-0.2108	0.0394401	0.9813	0.99209465	FALSE	FALSE	FALSE	DE	3	174666397	NAALADL2	0.746244	0.121881	DE	TRUE	reported	GCST90274846	3	174384187	0.0456	3.79e-06	14248	TWEAK	TRUE	reported	0.0021692763517822	21.3659967367688	0.0187	14,736 European ancestry individuals	2	1	TRUE	NA
rs826688	A	T	A	T	-0.0592	-0.0266188	0.3965	0.332905	FALSE	TRUE	FALSE	DE	2	108623413	LIMS1	0.250404	0.0231595	DE	TRUE	reported	GCST90274846	2	109239869	0.0125	2.18e-06	12835	TWEAK	TRUE	reported	0.0022765649379976	22.4251324809766	0.3965	14,736 European ancestry individuals	2	1	TRUE	NA
rs9842051	C	G	C	G	0.1192	-0.00113092	0.748	0.814974	FALSE	TRUE	FALSE	DE	3	143303014	SLC9A9	0.968303	0.0284606	DE	TRUE	reported	GCST90274846	3	143021856	0.014	1.68e-17	14288	TWEAK	TRUE	reported	0.00732068790922492	72.4783118732742	0.252	14,736 European ancestry individuals	2	1	TRUE	NA
rs10832027	A	G	A	G	-0.0568	0.0675487	0.6474	0.538882	FALSE	FALSE	FALSE	DE	11	13335636	ARNTL	0.00196404	0.0218208	DE	TRUE	reported	GCST90274833	11	13357183	0.012	2.21e-06	14734	SCF	TRUE	reported	0.00151828614679095	22.4014032547547	0.3526	14,736 European ancestry individuals	2	1	TRUE	NA
rs10894669	A	C	A	C	-0.0606	-0.0128873	0.3129	0.323129	FALSE	FALSE	FALSE	DE	11	133337045	OPCML	0.58206	0.0234153	DE	TRUE	reported	GCST90274833	11	133206940	0.0129	2.63e-06	14735	SCF	TRUE	reported	0.001495530159284	22.0651494029732	0.3129	14,736 European ancestry individuals	2	1	TRUE	NA
rs11126305	A	G	A	G	-0.0567	0.0326387	0.4624	0.40591	FALSE	FALSE	FALSE	DE	2	70878938	LINC01143	0.14316	0.0222923	DE	TRUE	reported	GCST90274833	2	71106068	0.0116	1.02e-06	14718	SCF	TRUE	reported	0.00161892159182672	23.888626704362	0.4624	14,736 European ancestry individuals	2	1	TRUE	NA
rs11199541	T	C	T	C	0.1548	0.0314921	0.0334	0.046164	FALSE	FALSE	FALSE	DE	10	120772235	RP11-323P17.2,WDR11-AS1	0.542288	0.0516808	DE	TRUE	reported	GCST90274833	10	122531747	0.0339	4.96e-06	14736	SCF	TRUE	reported	0.00141321313732393	20.8489199065671	0.0334	14,736 European ancestry individuals	2	1	TRUE	NA
rs11608458	T	C	T	C	-0.0707	0.0154515	0.6366	0.659753	FALSE	FALSE	FALSE	DE	12	88976029	LINC02458	0.502368	0.0230355	DE	TRUE	reported	GCST90274833	12	89369806	0.0122	6.83e-09	14288	SCF	TRUE	reported	0.00227410098616381	33.5784164381009	0.3634	14,736 European ancestry individuals	2	1	TRUE	NA
rs11877350	A	G	A	G	0.0538	-0.00252695	0.4265	0.438889	FALSE	FALSE	FALSE	DE	18	46287348	C18orf25	0.908292	0.0219366	DE	TRUE	reported	GCST90274833	18	43867311	0.0117	4.26e-06	14728	SCF	TRUE	reported	0.00143301048300212	21.1414062924297	0.4265	14,736 European ancestry individuals	2	1	TRUE	NA
rs12149545	A	G	A	G	0.1146	0.0630753	0.3094	0.275704	FALSE	FALSE	FALSE	DE	16	56959249	CETP	0.0086274	0.0240152	DE	TRUE	reported	GCST90274833	16	56993161	0.0123	1.2e-20	14736	SCF	TRUE	reported	0.00585716064420258	86.7960691305755	0.3094	14,736 European ancestry individuals	2	1	TRUE	NA
rs12378537	T	C	T	C	0.105	-0.0114976	0.1215	0.144839	FALSE	FALSE	FALSE	DE	9	133190139	OBP2B	0.711169	0.0310505	DE	TRUE	reported	GCST90274833	9	136065526	0.0219	1.63e-06	11337	SCF	TRUE	reported	0.00155773171170198	22.9843069606177	0.1215	14,736 European ancestry individuals	2	1	TRUE	NA
rs138854302	T	C	T	C	-0.1391	0.00484556	0.0915	0.078692	FALSE	FALSE	FALSE	DE	9	126045631	RP11-343J18.2	0.904817	0.0405218	DE	TRUE	reported	GCST90274833	9	128807910	0.0205	1.16e-11	14736	SCF	TRUE	reported	0.00311509211488997	46.0349401155223	0.0915	14,736 European ancestry individuals	2	1	TRUE	NA
rs139690	A	G	A	G	0.1104	-0.110352	0.9366	0.9685585	FALSE	FALSE	FALSE	DE	22	24857060	SGSM1	0.0782726	0.062672	DE	TRUE	reported	GCST90274833	22	25253027	0.024	4.22e-06	14734	SCF	TRUE	reported	0.00143407458814408	21.1571277317768	0.0634	14,736 European ancestry individuals	2	1	TRUE	NA
rs146276488	A	G	A	G	0.2422	0.127209	0.0144	0.0139528	FALSE	FALSE	FALSE	DE	20	45480558	WFDC2	0.176898	0.0942036	DE	TRUE	reported	GCST90274833	20	44109198	0.0516	2.68e-06	14728	SCF	TRUE	reported	0.00149306698901031	22.0287532864409	0.0144	14,736 European ancestry individuals	2	1	TRUE	NA
rs151246947	A	G	A	G	0.2116	-0.0212403	0.0274	0.0479391	FALSE	FALSE	FALSE	DE	17	16453184	LRRC75A,SNHG29	0.677292	0.0510386	DE	TRUE	reported	GCST90274833	17	16356498	0.0453	3e-06	13224	SCF	TRUE	reported	0.0014786711624621	21.8160423180464	0.0274	14,736 European ancestry individuals	2	1	TRUE	NA
rs16942887	A	G	A	G	0.1658	0.0551399	0.1303	0.150939	FALSE	FALSE	FALSE	DE	16	67894139	PSKH1	0.0691242	0.0303365	DE	TRUE	reported	GCST90274833	16	67928042	0.0171	3.14e-22	14736	SCF	TRUE	reported	0.00634006840693591	93.997840509917	0.1303	14,736 European ancestry individuals	2	1	TRUE	NA
rs174535	T	C	T	C	-0.0735	0.00280586	0.6459	0.584255	FALSE	FALSE	FALSE	DE	11	61783884	MYRF,TMEM258	0.898626	0.0220245	DE	TRUE	reported	GCST90274833	11	61551356	0.0121	1.24e-09	14736	SCF	TRUE	reported	0.00249802646776551	36.8930858279974	0.3541	14,736 European ancestry individuals	2	1	TRUE	NA
rs2024570	T	C	T	C	-0.1985	0.0523704	0.0394	0.026258	FALSE	FALSE	FALSE	DE	20	46147904	CD40	0.446718	0.0688271	DE	TRUE	reported	GCST90274833	20	44776543	0.0341	5.85e-09	14288	SCF	TRUE	reported	0.0022945311158705	33.8807728866223	0.0394	14,736 European ancestry individuals	2	1	TRUE	NA
rs2740488	A	C	A	C	0.1156	0.0449601	0.7485	0.801977	FALSE	FALSE	FALSE	DE	9	104899461	ABCA1	0.101495	0.027454	DE	TRUE	reported	GCST90274833	9	107661742	0.0133	3.57e-18	14732	SCF	TRUE	reported	0.00510117986199296	75.5359039590135	0.2515	14,736 European ancestry individuals	2	1	TRUE	NA
rs2980888	T	C	T	C	-0.0683	4.59234e-05	0.2937	0.259399	FALSE	FALSE	FALSE	DE	8	125495066	RP11-136O12.2	0.998522	0.0247893	DE	TRUE	reported	GCST90274833	8	126507308	0.0126	5.94e-08	14735	SCF	TRUE	reported	0.00199028111508528	29.3792944423394	0.2937	14,736 European ancestry individuals	2	1	TRUE	NA
rs34813411	T	C	T	C	-0.1619	0.098537	0.0373	0.00912111	FALSE	FALSE	FALSE	DE	4	182622162	TENM3	0.405783	0.118528	DE	TRUE	reported	GCST90274833	4	183543315	0.0339	1.79e-06	14717	SCF	TRUE	reported	0.00154561692014588	22.8052766891084	0.0373	14,736 European ancestry individuals	2	1	TRUE	NA
rs45617141	T	G	T	G	0.2803	0.15375	0.9812	0.9965917	FALSE	FALSE	FALSE	DE	15	43331199	ADAL	0.425364	0.192875	DE	TRUE	reported	GCST90274833	15	43623397	0.0512	4.38e-08	12935	SCF	TRUE	reported	0.00203003291612903	29.9672794841726	0.0188	14,736 European ancestry individuals	2	1	TRUE	NA
rs557933	A	C	A	C	-0.0553	-0.0223767	0.4647	0.440226	FALSE	FALSE	FALSE	DE	1	234717521	RP4-781K5.7	0.306004	0.0218599	DE	TRUE	reported	GCST90274833	1	234853268	0.0118	2.78e-06	14287	SCF	TRUE	reported	0.00148839670007146	21.9597449974414	0.4647	14,736 European ancestry individuals	2	1	TRUE	NA
rs6073958	T	C	T	C	-0.2858	-0.0155875	0.8039	0.823407	FALSE	FALSE	FALSE	DE	20	45923216	RP11-465L10.14	0.584003	0.0284678	DE	TRUE	reported	GCST90274833	20	44551855	0.0144	1.16e-87	14730	SCF	TRUE	reported	0.0260387701852683	393.858760109313	0.1961	14,736 European ancestry individuals	2	1	TRUE	NA
rs705379	A	G	A	G	0.0789	-0.0223567	0.4598	0.365458	FALSE	FALSE	FALSE	DE	7	95324583	PON1	0.32592	0.0227581	DE	TRUE	reported	GCST90274833	7	94953895	0.012	4.87e-11	14288	SCF	TRUE	reported	0.00292548895642616	43.2247568548934	0.4598	14,736 European ancestry individuals	2	1	TRUE	NA
rs71431776	A	C	A	C	-0.0938	-0.00984615	0.1062	0.0842998	FALSE	FALSE	FALSE	DE	13	26225030	RP11-380N8.7	0.804292	0.0397349	DE	TRUE	reported	GCST90274833	13	26799167	0.0192	1.03e-06	14714	SCF	TRUE	reported	0.00161725915596234	23.8640562491045	0.1062	14,736 European ancestry individuals	2	1	TRUE	NA
rs71644719	A	G	A	G	-0.1584	-0.0354864	0.0354	0.0480943	FALSE	FALSE	FALSE	DE	1	222937923	DISP1	0.488974	0.0512853	DE	TRUE	reported	GCST90274833	1	223111265	0.0345	4.4e-06	14727	SCF	TRUE	reported	0.00142866561932155	21.0772141951168	0.0354	14,736 European ancestry individuals	2	1	TRUE	NA
rs72847212	T	C	T	C	-0.0721	0.0239088	0.7926	0.829231	FALSE	FALSE	FALSE	DE	11	834389	CD151	0.409459	0.0289857	DE	TRUE	reported	GCST90274833	11	834389	0.015	1.53e-06	13659	SCF	TRUE	reported	0.00156562184388355	23.1009082907259	0.2074	14,736 European ancestry individuals	2	1	TRUE	NA
rs7664024	T	C	T	C	-0.0718	0.0240465	0.185	0.121481	FALSE	FALSE	FALSE	DE	4	18943033	RP11-79N22.1	0.472253	0.0334529	DE	TRUE	reported	GCST90274833	4	18944656	0.0153	2.69e-06	14288	SCF	TRUE	reported	0.00149243944531547	22.0194806498747	0.185	14,736 European ancestry individuals	2	1	TRUE	NA
rs78397068	T	C	T	C	0.1202	0.0288347	0.9155	0.9476573	FALSE	FALSE	FALSE	DE	1	88445949	PKN2-AS1	0.557974	0.0492184	DE	TRUE	reported	GCST90274833	1	88911632	0.0233	2.49e-07	14288	SCF	TRUE	reported	0.00180298740758795	26.6095872392992	0.0845	14,736 European ancestry individuals	2	1	TRUE	NA
rs785900	T	C	T	C	0.0575	0.0173477	0.4446	0.435218	FALSE	FALSE	FALSE	DE	9	76532206	GCNT1	0.430871	0.0220231	DE	TRUE	reported	GCST90274833	9	79147122	0.0118	1.1e-06	14288	SCF	TRUE	reported	0.00160898380835978	23.741749555373	0.4446	14,736 European ancestry individuals	2	1	TRUE	NA
rs798893	C	G	C	G	0.095	0.0366427	0.2138	0.288277	FALSE	TRUE	FALSE	DE	19	54289975	AC010518.3	0.126323	0.0239688	DE	TRUE	reported	GCST90274833	19	54793830	0.0141	1.61e-11	14725	SCF	TRUE	reported	0.0030715127743927	45.3889388979946	0.2138	14,736 European ancestry individuals	2	1	TRUE	NA
rs9264796	A	G	A	G	0.1407	0.00992279	0.0716	0.06081	FALSE	FALSE	FALSE	DE	6	31302534	LINC02571	0.827861	0.0456333	DE	TRUE	reported	GCST90274833	6	31270311	0.0303	3.42e-06	12404	SCF	TRUE	reported	0.00146132617138835	21.5597630028181	0.0716	14,736 European ancestry individuals	2	1	TRUE	NA
rs10842189	T	C	T	C	-0.08	-0.0406997	0.8156	0.77331	FALSE	FALSE	FALSE	DE	12	23606472	SOX5	0.118064	0.0260403	DE	TRUE	reported	GCST90274836	12	23759406	0.0173	3.76e-06	11784	SULT1A1	TRUE	reported	0.00181137200629171	21.3803126779996	0.1844	11,793 European ancestry individuals	2	1	TRUE	NA
rs11074902	A	G	A	G	0.0695	-0.0136474	0.561	0.57818	FALSE	FALSE	FALSE	DE	16	28274454	RP11-57A19.7,SBK1	0.540771	0.0223125	DE	TRUE	reported	GCST90274836	16	28285775	0.0139	5.73e-07	11345	SULT1A1	TRUE	reported	0.00211702938436786	24.9957569585879	0.439	11,793 European ancestry individuals	2	1	TRUE	NA
rs117222566	A	G	A	G	0.271	0.134456	0.9826	0.9883504	FALSE	FALSE	FALSE	DE	17	56774403	C17orf67	0.190406	0.102686	DE	TRUE	reported	GCST90274836	17	54851764	0.0581	3.1e-06	10403	SULT1A1	TRUE	reported	0.00184286066593949	21.7526715088017	0.0174	11,793 European ancestry individuals	2	1	TRUE	NA
rs149278	T	C	T	C	-0.1882	-0.00714372	0.5314	0.563447	FALSE	FALSE	FALSE	DE	16	28550260	RP11-231C14.10,RP11-666O2.7	0.745211	0.0219833	DE	TRUE	reported	GCST90274836	16	28561581	0.0135	3.58e-44	11344	SULT1A1	TRUE	reported	0.0162246340817597	194.311267972103	0.4686	11,793 European ancestry individuals	2	1	TRUE	NA
rs149869672	T	C	T	C	-0.3184	-0.192958	0.9871	0.99387603	FALSE	FALSE	FALSE	DE	4	126855866	RP11-719N9.1	0.165233	0.13905	DE	TRUE	reported	GCST90274836	4	127777021	0.0684	3.24e-06	10858	SULT1A1	TRUE	reported	0.00183545322441244	21.6650751220172	0.0129	11,793 European ancestry individuals	2	1	TRUE	NA
rs1698742	T	C	T	C	-0.0984	0.0641791	0.8775	0.9260217	FALSE	FALSE	FALSE	DE	1	86003041	COL24A1	0.125312	0.041869	DE	TRUE	reported	GCST90274836	1	86468724	0.0206	1.78e-06	11790	SULT1A1	TRUE	reported	0.00193251524926209	22.8129811006641	0.1225	11,793 European ancestry individuals	2	1	TRUE	NA
rs2213907	A	G	A	G	-0.1504	-0.00632311	0.95	0.9660542	FALSE	FALSE	FALSE	DE	8	17520042	SLC7A2	0.916352	0.0602026	DE	TRUE	reported	GCST90274836	8	17377551	0.0318	2.25e-06	11790	SULT1A1	TRUE	reported	0.0018946329659221	22.3649389551193	0.05	11,793 European ancestry individuals	2	1	TRUE	NA
rs232928	T	C	T	C	0.0622	-0.0358125	0.4128	0.378813	FALSE	FALSE	FALSE	DE	12	112674845	RPH3A	0.111778	0.02252	DE	TRUE	reported	GCST90274836	12	113112650	0.0136	4.8e-06	11345	SULT1A1	TRUE	reported	0.0017719032651212	20.9136211833182	0.4128	11,793 European ancestry individuals	2	1	TRUE	NA
rs2691531	T	C	T	C	-0.0645	-0.018954	0.5986	0.559869	FALSE	FALSE	FALSE	DE	7	78331013	MAGI2	0.388473	0.0219785	DE	TRUE	reported	GCST90274836	7	77960330	0.0135	1.77e-06	11793	SULT1A1	TRUE	reported	0.00193338652150409	22.8232862303353	0.4014	11,793 European ancestry individuals	2	1	TRUE	NA
rs2712255	A	G	A	G	0.0702	-0.0245439	0.466	0.381448	FALSE	FALSE	FALSE	DE	1	118731233	RP4-630J13.1	0.272829	0.0223824	DE	TRUE	reported	GCST90274836	1	119273856	0.0147	1.79e-06	9849	SULT1A1	TRUE	reported	0.0019315552978079	22.8016271224396	0.466	11,793 European ancestry individuals	2	1	TRUE	NA
rs2731674	T	G	T	G	-0.083	-0.0215493	0.2653	0.260155	FALSE	FALSE	FALSE	DE	5	177412889	GRK6	0.385308	0.0248219	DE	TRUE	reported	GCST90274836	5	176839890	0.0152	4.75e-08	11790	SULT1A1	TRUE	reported	0.00252393843310707	29.812286995795	0.2653	11,793 European ancestry individuals	2	1	TRUE	NA
rs371387526	A	C	A	C	0.1048	-0.06179	0.8462	0.855599	FALSE	FALSE	FALSE	DE	4	141382180	RP11-362F19.2	0.0479082	0.0312358	DE	TRUE	reported	GCST90274836	4	142303334	0.0214	9.72e-07	8817	SULT1A1	TRUE	reported	0.00203104392829294	23.9784608705083	0.1538	11,793 European ancestry individuals	2	1	TRUE	NA
rs55793562	A	G	A	G	0.0924	-0.0352904	0.8711	0.894781	FALSE	FALSE	FALSE	DE	6	52366876	EFHC1,PAQR8	0.322786	0.0356919	DE	TRUE	reported	GCST90274836	6	52231674	0.0199	3.43e-06	11781	SULT1A1	TRUE	reported	0.00182621210375024	21.5557964627917	0.1289	11,793 European ancestry individuals	2	1	TRUE	NA
rs55939507	A	G	A	G	0.0768	0.00161878	0.4768	0.43635	FALSE	FALSE	FALSE	DE	8	125400780	TRIB1	0.943375	0.0227904	DE	TRUE	reported	GCST90274836	8	126413022	0.0166	3.72e-06	9460	SULT1A1	TRUE	reported	0.00181311516143778	21.4009251739616	0.4768	11,793 European ancestry individuals	2	1	TRUE	NA
rs66530140	T	C	T	C	-0.1678	0.020452	0.4926	0.424707	FALSE	FALSE	FALSE	DE	4	186240057	KLKB1	0.352985	0.0220194	DE	TRUE	reported	GCST90274836	4	187161211	0.0136	5.64e-35	10913	SULT1A1	TRUE	reported	0.0127537777024705	152.206213097285	0.4926	11,793 European ancestry individuals	2	1	TRUE	NA
rs703595	T	C	T	C	-0.0715	-0.0252471	0.2856	0.365521	FALSE	FALSE	FALSE	DE	12	102680761	LINC00485	0.265142	0.0226569	DE	TRUE	reported	GCST90274836	12	103074539	0.0147	1.15e-06	11789	SULT1A1	TRUE	reported	0.00200361211807968	23.6539513187174	0.2856	11,793 European ancestry individuals	2	1	TRUE	NA
rs710446	T	C	T	C	-0.0712	0.0267467	0.599	0.622286	FALSE	FALSE	FALSE	DE	3	186742138	KNG1,RP11-573D15.8	0.233405	0.0224454	DE	TRUE	reported	GCST90274836	3	186459927	0.0135	1.33e-07	11793	SULT1A1	TRUE	reported	0.00235491796306137	27.8111363854363	0.401	11,793 European ancestry individuals	2	1	TRUE	NA
rs72643498	A	C	A	C	-0.18	0.0202213	0.9587	0.9279944	FALSE	FALSE	FALSE	DE	21	27405578	AP001604.3	0.629944	0.0419699	DE	TRUE	reported	GCST90274836	21	28777897	0.0376	1.69e-06	11788	SULT1A1	TRUE	reported	0.00194103241299833	22.913720163486	0.0413	11,793 European ancestry individuals	2	1	TRUE	NA
rs72656644	C	G	C	G	0.1077	-0.0319773	0.8871	0.890695	FALSE	TRUE	FALSE	DE	12	12566987	RP11-158N24.1	0.362798	0.0351381	DE	TRUE	reported	GCST90274836	12	12719921	0.0224	1.52e-06	11345	SULT1A1	TRUE	reported	0.00195790445912572	23.1132839391087	0.1129	11,793 European ancestry individuals	2	1	TRUE	NA
rs76833948	A	T	A	T	0.134	0.0518209	0.0644	0.103626	FALSE	TRUE	FALSE	DE	11	128726474	FLI1	0.151449	0.0361264	DE	TRUE	reported	GCST90274836	11	128596369	0.0285	2.58e-06	11345	SULT1A1	TRUE	reported	0.00187246272228717	22.1027423551077	0.0644	11,793 European ancestry individuals	2	1	TRUE	NA
rs77919742	T	C	T	C	-0.1433	0.0545784	0.9287	0.921274	FALSE	FALSE	FALSE	DE	11	19539069	NAV2	0.184113	0.0410921	DE	TRUE	reported	GCST90274836	11	19560616	0.0287	5.94e-07	11345	SULT1A1	TRUE	reported	0.0021111448189003	24.9261309284482	0.0713	11,793 European ancestry individuals	2	1	TRUE	NA
rs7812322	T	C	T	C	-0.3483	0.280961	0.9898	0.9954697	FALSE	FALSE	FALSE	DE	8	11553288	BLK,RP11-148O21.2	0.0879002	0.164633	DE	TRUE	reported	GCST90274836	8	11410797	0.0756	4.08e-06	10858	SULT1A1	TRUE	reported	0.00179799740624207	21.2221628340746	0.0102	11,793 European ancestry individuals	2	1	TRUE	NA
rs9804965	A	C	A	C	-0.1927	0.0611826	0.0662	0.0529549	FALSE	FALSE	FALSE	DE	12	74508378	ATXN7L3B	0.208705	0.0486682	DE	TRUE	reported	GCST90274836	12	74902158	0.0361	9.4e-08	9265	SULT1A1	TRUE	reported	0.00241216735234996	28.4888756812107	0.0662	11,793 European ancestry individuals	2	1	TRUE	NA
rs10903115	A	G	A	G	-0.0559	0.0403367	0.4429	0.445766	FALSE	FALSE	FALSE	DE	1	24935205	RUNX3	0.0653251	0.0218861	DE	TRUE	reported	GCST90274771	1	25261696	0.0122	4.61e-06	14286	2B4	TRUE	reported	0.00146742375935454	20.9914843815459	0.4429	14,735 European ancestry individuals	2	1	TRUE	NA
rs10992054	T	C	T	C	-0.3705	0.0847018	0.9873	0.99328202	FALSE	FALSE	FALSE	DE	9	90094360	IL6RP1	0.54081	0.138495	DE	TRUE	reported	GCST90274771	9	92856642	0.0763	1.2e-06	12304	2B4	TRUE	reported	0.00164778478656264	23.5758057452989	0.0127	14,735 European ancestry individuals	2	1	TRUE	NA
rs11020961	A	G	A	G	0.0768	-0.038508	0.8167	0.776776	FALSE	FALSE	FALSE	DE	11	94842443	AMOTL1	0.141889	0.0262174	DE	TRUE	reported	GCST90274771	11	94575608	0.0161	1.84e-06	14287	2B4	TRUE	reported	0.00159026261803034	22.7514920833098	0.1833	14,735 European ancestry individuals	2	1	TRUE	NA
rs11220506	A	G	A	G	-0.0702	-0.0234114	0.1876	0.258895	FALSE	FALSE	FALSE	DE	11	126465434	KIRREL3	0.346712	0.0248796	DE	TRUE	reported	GCST90274771	11	126335329	0.0147	1.79e-06	14729	2B4	TRUE	reported	0.00159380863154082	22.8023050034626	0.1876	14,735 European ancestry individuals	2	1	TRUE	NA
rs11265488	A	G	A	G	-0.0624	-0.0334645	0.4675	0.441476	FALSE	FALSE	FALSE	DE	1	160804167	LY9	0.126723	0.021913	DE	TRUE	reported	GCST90274771	1	160773957	0.0118	1.24e-07	14287	2B4	TRUE	reported	0.0019536431217589	27.9604631176552	0.4675	14,735 European ancestry individuals	2	1	TRUE	NA
rs11265493	A	G	A	G	0.2122	0.000533559	0.4066	0.395178	FALSE	FALSE	FALSE	DE	1	160834012	CD244	0.980913	0.0223014	DE	TRUE	reported	GCST90274771	1	160803802	0.0119	3.99e-71	14287	2B4	TRUE	reported	0.0217733709407127	317.933310419308	0.4066	14,735 European ancestry individuals	2	1	TRUE	NA
rs114758826	A	G	A	G	-0.1804	0.0409601	0.0393	0.0346465	FALSE	FALSE	FALSE	DE	4	173609464	HAND2-AS1	0.494289	0.0599268	DE	TRUE	reported	GCST90274771	4	174530615	0.0337	8.65e-08	14728	2B4	TRUE	reported	0.00200185378475004	28.6518362482031	0.0393	14,735 European ancestry individuals	2	1	TRUE	NA
rs139924614	A	G	A	G	0.1618	0.126569	0.9666	0.99196037	FALSE	FALSE	FALSE	DE	22	16733115	AC005301.10	0.30988	0.12464	DE	TRUE	reported	GCST90274771	22	17214005	0.0348	3.33e-06	14725	2B4	TRUE	reported	0.00151088439589638	21.6141291614649	0.0334	14,735 European ancestry individuals	2	1	TRUE	NA
rs1434219	T	C	T	C	-0.0589	0.0122702	0.4388	0.432123	FALSE	FALSE	FALSE	DE	2	79327430	CTNNA2	0.577616	0.0220342	DE	TRUE	reported	GCST90274771	2	79554556	0.0123	1.68e-06	14287	2B4	TRUE	reported	0.00160255587801569	22.9276510034609	0.4388	14,735 European ancestry individuals	2	1	TRUE	NA
rs147033439	A	G	A	G	0.2053	-0.0698831	0.0249	0.0143084	FALSE	FALSE	FALSE	DE	1	88211646	PKN2-AS1	0.442552	0.0910064	DE	TRUE	reported	GCST90274771	1	88677329	0.0411	5.88e-07	14731	2B4	TRUE	reported	0.00174351524565207	24.947868758421	0.0249	14,735 European ancestry individuals	2	1	TRUE	NA
rs149458216	A	C	A	C	-0.2146	-0.0616973	0.0182	0.0151769	FALSE	FALSE	FALSE	DE	16	48868382	RP11-42I10.3	0.490593	0.0894985	DE	TRUE	reported	GCST90274771	16	48902293	0.047	4.97e-06	14725	2B4	TRUE	reported	0.00145720199540542	20.8450487490024	0.0182	14,735 European ancestry individuals	2	1	TRUE	NA
rs1574847	C	G	C	G	-0.0637	0.0420003	0.2366	0.254945	FALSE	TRUE	FALSE	DE	4	27610137	IGBP1P5	0.0933491	0.0250302	DE	TRUE	reported	GCST90274771	4	27611759	0.0139	4.59e-06	14287	2B4	TRUE	reported	0.0014679141030999	20.9985090562668	0.2366	14,735 European ancestry individuals	2	1	TRUE	NA
rs2554697	A	G	A	G	0.0627	-0.0114841	0.6347	0.665603	FALSE	FALSE	FALSE	DE	8	4064283	CSMD1	0.619415	0.0231217	DE	TRUE	reported	GCST90274771	8	3921805	0.0134	2.88e-06	11782	2B4	TRUE	reported	0.00153020554134482	21.8909536110904	0.3653	14,735 European ancestry individuals	2	1	TRUE	NA
rs3184504	T	C	T	C	0.116	0.0201444	0.4764	0.407117	FALSE	FALSE	FALSE	DE	12	111446804	ATXN2,SH2B3	0.363248	0.0221563	DE	TRUE	reported	GCST90274771	12	111884608	0.0128	1.27e-19	11784	2B4	TRUE	reported	0.00571604742592995	82.1174084330813	0.4764	14,735 European ancestry individuals	2	1	TRUE	NA
rs34826779	T	G	T	G	0.063	-0.0222195	0.248	0.217696	FALSE	FALSE	FALSE	DE	8	105558736	ZFPM2,ZFPM2-AS1	0.401822	0.0265032	DE	TRUE	reported	GCST90274771	8	106570964	0.0138	4.99e-06	14287	2B4	TRUE	reported	0.00145673035187867	20.8382921188457	0.248	14,735 European ancestry individuals	2	1	TRUE	NA
rs3828139	T	C	T	C	0.0744	0.0246091	0.4677	0.517586	FALSE	FALSE	FALSE	DE	1	43787344	RP11-7O11.7,ST3GAL3	0.258831	0.0217942	DE	TRUE	reported	GCST90274771	1	44253015	0.0119	4.05e-10	14286	2B4	TRUE	reported	0.00272869268450612	39.0832926000896	0.4677	14,735 European ancestry individuals	2	1	TRUE	NA
rs4672486	A	G	A	G	0.0661	0.0277057	0.4329	0.450398	FALSE	FALSE	FALSE	DE	2	62268074	RN7SL51P	0.204176	0.0218199	DE	TRUE	reported	GCST90274771	2	62495209	0.0117	1.61e-08	14720	2B4	TRUE	reported	0.0022292118069077	31.9132027382098	0.4329	14,735 European ancestry individuals	2	1	TRUE	NA
rs56272634	T	C	T	C	0.0704	-0.0151778	0.6994	0.709199	FALSE	FALSE	FALSE	DE	2	111088491	ACOXL,MIR4435-2HG	0.526243	0.0239491	DE	TRUE	reported	GCST90274771	2	111846068	0.0126	2.31e-08	14729	2B4	TRUE	reported	0.00218044728804229	31.2135686034075	0.3006	14,735 European ancestry individuals	2	1	TRUE	NA
rs6928352	A	G	A	G	-0.1074	0.0447126	0.0794	0.08109	FALSE	FALSE	FALSE	DE	6	614064	EXOC2	0.262354	0.0398918	DE	TRUE	reported	GCST90274771	6	614064	0.0215	5.87e-07	14731	2B4	TRUE	reported	0.0017436650875822	24.950016583876	0.0794	14,735 European ancestry individuals	2	1	TRUE	NA
rs72837690	T	C	T	C	-0.0776	0.00442099	0.6405	0.576891	FALSE	FALSE	FALSE	DE	17	7185104	DLG4	0.841444	0.0220998	DE	TRUE	reported	GCST90274771	17	7088423	0.0125	5.37e-10	14287	2B4	TRUE	reported	0.00269043655015528	38.5338686109478	0.3595	14,735 European ancestry individuals	2	1	TRUE	NA
rs78142752	T	C	T	C	0.2288	0.0482342	0.0184	0.0244411	FALSE	FALSE	FALSE	DE	5	96742838	CAST	0.489185	0.0697423	DE	TRUE	reported	GCST90274771	5	96078542	0.0497	4.15e-06	14734	2B4	TRUE	reported	0.00148130611945468	21.1903660291631	0.0184	14,735 European ancestry individuals	2	1	TRUE	NA
rs10978641	A	T	A	T	0.0649	0.00867379	0.7462	0.792271	FALSE	TRUE	FALSE	DE	9	106791915	LINC01505	0.746634	0.0268473	DE	TRUE	reported	GCST90274826	9	109554196	0.014	3.56e-06	14296	MMP-1	TRUE	reported	0.00150095073707143	21.4868405248221	0.2538	14,744 European ancestry individuals	2	1	TRUE	NA
rs10990535	T	C	T	C	0.0703	0.0102595	0.253	0.265428	FALSE	FALSE	FALSE	DE	9	96328727	RP11-240L7.5,SLC35D2	0.678143	0.0247218	DE	TRUE	reported	GCST90274826	9	99091009	0.0135	1.91e-07	14734	MMP-1	TRUE	reported	0.00189323956040575	27.1132982452908	0.253	14,744 European ancestry individuals	2	1	TRUE	NA
rs11673125	T	C	T	C	-0.0585	-0.0346454	0.296	0.247444	FALSE	FALSE	FALSE	DE	19	14652936	ADGRE3	0.169549	0.0252213	DE	TRUE	reported	GCST90274826	19	14763748	0.0127	4.1e-06	14741	MMP-1	TRUE	reported	0.00148199129518002	21.2150240542787	0.296	14,744 European ancestry individuals	2	1	TRUE	NA
rs116889819	A	G	A	G	-0.176	-0.0423788	0.0455	0.0246203	FALSE	FALSE	FALSE	DE	11	102935669	MMP13	0.550441	0.0709745	DE	TRUE	reported	GCST90274826	11	102806398	0.03	4.45e-09	14744	MMP-1	TRUE	reported	0.00240172884779043	34.4129627557048	0.0455	14,744 European ancestry individuals	2	1	TRUE	NA
rs12141791	A	G	A	G	0.0859	-0.0144903	0.6981	0.633831	FALSE	FALSE	FALSE	DE	1	156449994	MIR9-1HG	0.521771	0.0226192	DE	TRUE	reported	GCST90274826	1	156419786	0.013	3.9e-11	14296	MMP-1	TRUE	reported	0.00304481366843014	43.65548940739	0.3019	14,744 European ancestry individuals	2	1	TRUE	NA
rs12367368	T	G	T	G	0.0861	0.0205881	0.1146	0.150424	FALSE	FALSE	FALSE	DE	12	83200264	RP11-87P13.2	0.498535	0.03042	DE	TRUE	reported	GCST90274826	12	83594043	0.0186	3.67e-06	14744	MMP-1	TRUE	reported	0.00149663331546206	21.4249418930337	0.1146	14,744 European ancestry individuals	2	1	TRUE	NA
rs141782294	A	G	A	G	0.3767	0.00767668	0.9777	0.9677949	FALSE	FALSE	FALSE	DE	11	102483742	RP11-315O6.2	0.901721	0.0621658	DE	TRUE	reported	GCST90274826	11	102354473	0.0445	2.56e-17	14731	MMP-1	TRUE	reported	0.00498752636098713	71.6490533462542	0.0223	14,744 European ancestry individuals	2	1	TRUE	NA
rs188626385	T	C	T	C	-0.2509	-0.360101	0.0177	0.0012263	FALSE	FALSE	FALSE	DE	7	120951066	ING3	0.270243	0.326621	DE	TRUE	reported	GCST90274826	7	120591120	0.053	2.2e-06	12935	MMP-1	TRUE	reported	0.00156514571760082	22.4072635199275	0.0177	14,744 European ancestry individuals	2	1	TRUE	NA
rs2155053	T	C	T	C	-0.3212	0.0145207	0.9461	0.950395	FALSE	FALSE	FALSE	DE	11	102733876	MMP8	0.771736	0.0500532	DE	TRUE	reported	GCST90274826	11	102604607	0.0264	4.68e-34	14741	MMP-1	TRUE	reported	0.0102483725492081	148.007068799353	0.0538999999999999	14,744 European ancestry individuals	2	1	TRUE	NA
rs2229629	A	G	A	G	-0.3153	0.0564726	0.0135	0.0106873	FALSE	FALSE	FALSE	DE	2	74889400	HK2	0.608407	0.110223	DE	TRUE	reported	GCST90274826	2	75116527	0.0673	2.8e-06	10887	MMP-1	TRUE	reported	0.00153298179426261	21.946084715514	0.0135	14,744 European ancestry individuals	2	1	TRUE	NA
rs2926741	T	C	T	C	-0.0704	0.0281017	0.3436	0.310117	FALSE	FALSE	FALSE	DE	12	56704813	NACA	0.233573	0.0235909	DE	TRUE	reported	GCST90274826	12	57098597	0.0126	2.31e-08	14296	MMP-1	TRUE	reported	0.002178925396425	31.2135716605032	0.3436	14,744 European ancestry individuals	2	1	TRUE	NA
rs4734879	A	G	A	G	0.1136	0.0160294	0.7422	0.779634	FALSE	FALSE	FALSE	DE	8	105570896	ZFPM2,ZFPM2-AS1	0.543563	0.0263887	DE	TRUE	reported	GCST90274826	8	106583124	0.0137	1.11e-16	14296	MMP-1	TRUE	reported	0.00478649105240521	68.7471607729983	0.2578	14,744 European ancestry individuals	2	1	TRUE	NA
rs6717478	A	T	A	T	0.1548	-0.0227103	0.966	0.9619382	FALSE	TRUE	FALSE	DE	2	63429919	WDPCP	0.689755	0.0568913	DE	TRUE	reported	GCST90274826	2	63657053	0.0338	4.65e-06	14742	MMP-1	TRUE	reported	0.00146506615590163	20.9723815588885	0.034	14,744 European ancestry individuals	2	1	TRUE	NA
rs7219205	A	G	A	G	0.0569	0.00158649	0.5023	0.579437	FALSE	FALSE	FALSE	DE	17	4448017	SPNS3	0.942789	0.0221067	DE	TRUE	reported	GCST90274826	17	4351312	0.0121	2.57e-06	14296	MMP-1	TRUE	reported	0.0015444291751635	22.1102182959927	0.4977	14,744 European ancestry individuals	2	1	TRUE	NA
rs77095316	T	G	T	G	-0.1416	0.0217489	0.0705	0.0501603	FALSE	FALSE	FALSE	DE	11	102701449	MMP27	0.664063	0.0500767	DE	TRUE	reported	GCST90274826	11	102572180	0.0238	2.69e-09	14744	MMP-1	TRUE	reported	0.0024699266192362	35.3925480920173	0.0705	14,744 European ancestry individuals	2	1	TRUE	NA
rs873675	T	C	T	C	0.1234	0.0658106	0.0684	0.0914131	FALSE	FALSE	FALSE	DE	3	65005770	ADAMTS9-AS2	0.0811933	0.0377398	DE	TRUE	reported	GCST90274826	3	64991445	0.0234	1.34e-07	14742	MMP-1	TRUE	reported	0.00194151190354331	27.8059567452584	0.0684	14,744 European ancestry individuals	2	1	TRUE	NA
rs10988407	A	G	A	G	0.0777	-0.0116189	0.2002	0.138291	FALSE	FALSE	FALSE	DE	9	129519322	LINC00963	0.7147	0.0317846	DE	TRUE	reported	GCST90274814	9	132281601	0.0167	3.28e-06	11791	IL-5	TRUE	reported	0.00190464881242238	21.6437505743224	0.2002	11,792 European ancestry individuals	2	1	TRUE	NA
rs114829303	T	C	T	C	0.1661	0.0700856	0.0436	0.0402767	FALSE	FALSE	FALSE	DE	1	37007713	GRIK3	0.213461	0.0563341	DE	TRUE	reported	GCST90274814	1	37473314	0.0361	4.2e-06	11344	IL-5	TRUE	reported	0.00186272574629984	21.1664627296173	0.0436	11,792 European ancestry individuals	2	1	TRUE	NA
rs12592185	T	C	T	C	0.0838	-0.0189086	0.8068	0.821899	FALSE	FALSE	FALSE	DE	15	70253793	AC011648.1	0.506367	0.0284552	DE	TRUE	reported	GCST90274814	15	70546132	0.0173	1.27e-06	11344	IL-5	TRUE	reported	0.00206410723608551	23.4595272516371	0.1932	11,792 European ancestry individuals	2	1	TRUE	NA
rs132210	T	C	T	C	-0.0686	0.0353812	0.3408	0.309705	FALSE	FALSE	FALSE	DE	22	47748164	RP11-191L9.4	0.134065	0.0236148	DE	TRUE	reported	GCST90274814	22	48143913	0.0141	1.14e-06	11344	IL-5	TRUE	reported	0.00208227710485447	23.6664670657833	0.3408	11,792 European ancestry individuals	2	1	TRUE	NA
rs141941146	A	G	A	G	0.3833	-0.0670252	0.9859	0.9692427	FALSE	FALSE	FALSE	DE	6	124153139	NKAIN2	0.296018	0.0641383	DE	TRUE	reported	GCST90274814	6	124474284	0.0825	3.38e-06	10280	IL-5	TRUE	reported	0.00189923153849705	21.5820734642229	0.0141	11,792 European ancestry individuals	2	1	TRUE	NA
rs17009223	A	G	A	G	-0.1169	0.025447	0.0881	0.0687664	FALSE	FALSE	FALSE	DE	1	207877015	MIR29B2CHG	0.554503	0.0430557	DE	TRUE	reported	GCST90274814	1	208050360	0.0236	7.29e-07	11789	IL-5	TRUE	reported	0.00215824365249431	24.5317449894987	0.0881	11,792 European ancestry individuals	2	1	TRUE	NA
rs34639000	A	G	A	G	0.0765	-0.0250386	0.7289	0.63557	FALSE	FALSE	FALSE	DE	5	96194838	CTD-2337A12.1,MIR583HG	0.268376	0.0226223	DE	TRUE	reported	GCST90274814	5	95530542	0.0147	1.95e-07	11773	IL-5	TRUE	reported	0.00238169635310918	27.0776908745709	0.2711	11,792 European ancestry individuals	2	1	TRUE	NA
rs4277106	A	G	A	G	-0.2747	-0.0570065	0.9858	0.987673	FALSE	FALSE	FALSE	DE	11	10358676	AMPD3	0.568544	0.0999767	DE	TRUE	reported	GCST90274814	11	10380223	0.0592	3.48e-06	11790	IL-5	TRUE	reported	0.00189445439994889	21.5276850218306	0.0142	11,792 European ancestry individuals	2	1	TRUE	NA
rs62069649	A	G	A	G	0.2206	-0.0119475	0.0267	0.00546972	FALSE	FALSE	FALSE	DE	17	61325117	BCAS3	0.936974	0.151094	DE	TRUE	reported	GCST90274814	17	59402478	0.0482	4.72e-06	10431	IL-5	TRUE	reported	0.00184310269436063	20.9430709900081	0.0267	11,792 European ancestry individuals	2	1	TRUE	NA
rs7142197	A	G	A	G	-0.0924	0.0264065	0.1442	0.122809	FALSE	FALSE	FALSE	DE	14	92849774	GOLGA5	0.425893	0.0331639	DE	TRUE	reported	GCST90274814	14	93316119	0.0188	8.88e-07	11773	IL-5	TRUE	reported	0.00212489861026828	24.1519204197982	0.1442	11,792 European ancestry individuals	2	1	TRUE	NA
rs7193141	C	G	C	G	0.2407	-0.0885941	0.0351	0.0261077	FALSE	TRUE	FALSE	DE	16	86900288	RP11-107C10.2	0.211469	0.0709016	DE	TRUE	reported	GCST90274814	16	86933894	0.0521	3.84e-06	9377	IL-5	TRUE	reported	0.00187799376894419	21.3402822444476	0.0351	11,792 European ancestry individuals	2	1	TRUE	NA
rs10990301	A	T	A	T	0.085	0.0445006	0.8839	0.890841	FALSE	TRUE	FALSE	DE	9	102765765	LINC00587	0.20419	0.035048	DE	TRUE	reported	GCST90274770	9	105528047	0.0186	4.88e-06	14296	CCL4	TRUE	reported	0.00145869152370164	20.8809955710372	0.1161	14,744 European ancestry individuals	2	1	TRUE	NA
rs111476793	A	G	A	G	0.0869	0.0727547	0.1344	0.104618	FALSE	FALSE	FALSE	DE	4	53085329	SCFD2	0.0424502	0.0358559	DE	TRUE	reported	GCST90274770	4	53951496	0.019	4.79e-06	12800	CCL4	TRUE	reported	0.00146110960470473	20.9156607624782	0.1344	14,744 European ancestry individuals	2	1	TRUE	NA
rs112315344	T	G	T	G	0.2123	0.0224495	0.0284	0.0122988	FALSE	FALSE	FALSE	DE	5	33775688	ADAMTS12	0.822646	0.100157	DE	TRUE	reported	GCST90274770	5	33775793	0.0455	3.07e-06	14255	CCL4	TRUE	reported	0.00152055377878311	21.7678949688768	0.0284	14,744 European ancestry individuals	2	1	TRUE	NA
rs113341849	A	G	A	G	0.5651	-0.0129084	0.1268	0.126794	FALSE	FALSE	FALSE	DE	3	46342713	CCR2	0.693151	0.0327143	DE	TRUE	reported	GCST90274770	3	46384204	0.0184	1e-200	14296	CCL4	TRUE	reported	0.0618945069953469	943.09231700352	0.1268	14,744 European ancestry individuals	2	1	TRUE	NA
rs1161092	A	G	A	G	-0.0635	-0.0225642	0.6742	0.630243	FALSE	FALSE	FALSE	DE	12	67328232	RP11-473M14.5	0.315774	0.0224927	DE	TRUE	reported	GCST90274770	12	67722012	0.0125	3.77e-07	14296	CCL4	TRUE	reported	0.00180189560445392	25.8027897034135	0.3258	14,744 European ancestry individuals	2	1	TRUE	NA
rs116193969	A	T	A	T	0.2915	-0.180144	0.0134	0.0170564	FALSE	TRUE	FALSE	DE	2	236065768	AGAP1	0.0336024	0.0847811	DE	TRUE	reported	GCST90274770	2	236974412	0.0617	2.31e-06	14296	CCL4	TRUE	reported	0.00155888725445663	22.3175249203524	0.0134	14,744 European ancestry individuals	2	1	TRUE	NA
rs116309267	C	G	C	G	0.1956	-0.0241631	0.0299	0.0414015	FALSE	TRUE	FALSE	DE	3	714433	LINC01266	0.659661	0.0548688	DE	TRUE	reported	GCST90274770	3	756117	0.0405	1.37e-06	14723	CCL4	TRUE	reported	0.00162894003972201	23.322059163767	0.0299	14,744 European ancestry individuals	2	1	TRUE	NA
rs137896358	T	C	T	C	0.2797	-0.0281202	0.0186	0.0172468	FALSE	FALSE	FALSE	DE	19	18807099	COMP	0.743515	0.0859414	DE	TRUE	reported	GCST90274770	19	18917908	0.0551	3.85e-07	12745	CCL4	TRUE	reported	0.00179922343400824	25.7644557783146	0.0186	14,744 European ancestry individuals	2	1	TRUE	NA
rs140505982	T	C	T	C	-0.2294	-0.0650571	0.0248	0.00951175	FALSE	FALSE	FALSE	DE	3	46418258	LINC02009	0.565605	0.113234	DE	TRUE	reported	GCST90274770	3	46459749	0.0415	3.24e-08	13865	CCL4	TRUE	reported	0.00213279367689167	30.5513124635326	0.0248	14,744 European ancestry individuals	2	1	TRUE	NA
rs143960014	A	G	A	G	0.1953	0.0233903	0.0228	0.00350436	FALSE	FALSE	FALSE	DE	12	51891306	ANKRD33	0.901534	0.189052	DE	TRUE	reported	GCST90274770	12	52285090	0.0416	2.67e-06	14257	CCL4	TRUE	reported	0.00153933889989635	22.0372330051292	0.0228	14,744 European ancestry individuals	2	1	TRUE	NA
rs1634503	A	G	A	G	-0.0745	0.0201129	0.2416	0.179026	FALSE	FALSE	FALSE	DE	17	36093791	CCL3	0.481804	0.0285936	DE	TRUE	reported	GCST90274770	17	34421139	0.0138	6.72e-08	14295	CCL4	TRUE	reported	0.00203448909236545	29.1402726531331	0.2416	14,744 European ancestry individuals	2	1	TRUE	NA
rs17692864	T	C	T	C	0.2321	0.0311467	0.9406	0.9527948	FALSE	FALSE	FALSE	DE	17	36588784	GGNBP2	0.548225	0.0518748	DE	TRUE	reported	GCST90274770	17	34945214	0.0283	2.38e-16	13662	CCL4	TRUE	reported	0.00468300144309151	67.2537721395328	0.0594	14,744 European ancestry individuals	2	1	TRUE	NA
rs42279	T	C	T	C	0.0743	-0.0133557	0.1598	0.150761	FALSE	FALSE	FALSE	DE	5	11317586	CTNND2	0.660566	0.0304138	DE	TRUE	reported	GCST90274770	5	11317698	0.0162	4.51e-06	14738	CCL4	TRUE	reported	0.00146924595699069	21.0323033358674	0.1598	14,744 European ancestry individuals	2	1	TRUE	NA
rs56131468	A	G	A	G	0.0833	0.00764782	0.1323	0.176232	FALSE	FALSE	FALSE	DE	10	130917874	MIR378C	0.788965	0.0285735	DE	TRUE	reported	GCST90274770	10	132716137	0.0178	2.87e-06	14296	CCL4	TRUE	reported	0.00152957460423096	21.8972328441386	0.1323	14,744 European ancestry individuals	2	1	TRUE	NA
rs5743614	T	C	T	C	0.0728	0.00856945	0.2565	0.130105	FALSE	FALSE	FALSE	DE	4	38797314	TLR1	0.793429	0.0327252	DE	TRUE	reported	GCST90274770	4	38798935	0.0143	3.56e-07	12859	CCL4	TRUE	reported	0.00180962888758604	25.9137295527386	0.2565	14,744 European ancestry individuals	2	1	TRUE	NA
rs72800563	T	G	T	G	-0.1765	-0.050306	0.9693	0.99052353	FALSE	FALSE	FALSE	DE	16	79304562	RNA5SP431	0.655344	0.112705	DE	TRUE	reported	GCST90274770	16	79338459	0.0374	2.37e-06	14741	CCL4	TRUE	reported	0.00155544846598948	22.2682174375072	0.0306999999999999	14,744 European ancestry individuals	2	1	TRUE	NA
rs78044056	A	G	A	G	-0.2607	-0.15732	0.0138	0.00803058	FALSE	FALSE	FALSE	DE	4	156134452	FTH1P21	0.194666	0.121305	DE	TRUE	reported	GCST90274770	4	157055604	0.0552	2.33e-06	13809	CCL4	TRUE	reported	0.0015578021360266	22.3019657822974	0.0138	14,744 European ancestry individuals	2	1	TRUE	NA
rs8064426	A	G	A	G	-0.4104	-0.00053826	0.1459	0.217331	FALSE	FALSE	FALSE	DE	17	36463908	TBC1D3J	0.983725	0.0263869	DE	TRUE	reported	GCST90274770	17	34819750	0.0173	2.11e-124	14295	CCL4	TRUE	reported	0.0378738938242145	562.680333532505	0.1459	14,744 European ancestry individuals	2	1	TRUE	NA
rs10996419	T	C	T	C	-0.1222	-0.00421475	0.9188	0.885911	FALSE	FALSE	FALSE	DE	10	65443180	LINC01515	0.902211	0.034303	DE	TRUE	reported	GCST90274806	10	67202938	0.0259	2.38e-06	11784	IL-2	TRUE	reported	0.00188471905129327	22.2571318981093	0.0812	11,789 European ancestry individuals	2	1	TRUE	NA
rs144129701	C	G	C	G	-0.2699	-0.0515741	0.9727	0.9783449	FALSE	TRUE	FALSE	DE	14	55097176	LGALS3	0.493326	0.0752876	DE	TRUE	reported	GCST90274806	14	55563894	0.0576	2.79e-06	11341	IL-2	TRUE	reported	0.00185898436248604	21.9526583291719	0.0273	11,789 European ancestry individuals	2	1	TRUE	NA
rs1671226	C	G	C	G	-0.0849	0.046699	0.2053	0.162753	FALSE	TRUE	FALSE	DE	19	54991478	NLRP2	0.115213	0.0296467	DE	TRUE	reported	GCST90274806	19	55502846	0.017	5.91e-07	11341	IL-2	TRUE	reported	0.00211116769815039	24.9369798043511	0.2053	11,789 European ancestry individuals	2	1	TRUE	NA
rs201229721	A	C	A	C	-0.1468	-0.00311235	0.9396	0.9765773	FALSE	FALSE	FALSE	DE	9	86160200	RP11-379P1.4	0.967337	0.0760061	DE	TRUE	reported	GCST90274806	9	88775115	0.0309	2.03e-06	9257	IL-2	TRUE	reported	0.00191085405089183	22.5663577139135	0.0604	11,789 European ancestry individuals	2	1	TRUE	NA
rs28515912	A	C	A	C	-0.0723	0.019096	0.6969	0.621111	FALSE	FALSE	FALSE	DE	17	253508	RPH3AL	0.396322	0.0225134	DE	TRUE	reported	GCST90274806	17	103299	0.0149	1.22e-06	10723	IL-2	TRUE	reported	0.00199324448483605	23.5412963017819	0.3031	11,789 European ancestry individuals	2	1	TRUE	NA
rs36006983	T	C	T	C	-0.0728	-0.00283881	0.7384	0.820538	FALSE	FALSE	FALSE	DE	16	77397842	ADAMTS18	0.920396	0.0284067	DE	TRUE	reported	GCST90274806	16	77431739	0.0153	1.95e-06	11341	IL-2	TRUE	reported	0.0019167686095867	22.6363402275826	0.2616	11,789 European ancestry individuals	2	1	TRUE	NA
rs4703508	T	C	T	C	-0.1216	0.0270984	0.9334	0.9689491	FALSE	FALSE	FALSE	DE	5	35188700	PRLR	0.666791	0.0629383	DE	TRUE	reported	GCST90274806	5	35188802	0.026	2.91e-06	11789	IL-2	TRUE	reported	0.00185198912381231	21.8698986167529	0.0666	11,789 European ancestry individuals	2	1	TRUE	NA
rs6535212	T	G	T	G	-0.0646	-0.0185244	0.6861	0.691733	FALSE	FALSE	FALSE	DE	4	137314002	SERF1AP1	0.432494	0.0236001	DE	TRUE	reported	GCST90274806	4	138235156	0.0139	3.36e-06	11784	IL-2	TRUE	reported	0.00182878860853432	21.5954247956568	0.3139	11,789 European ancestry individuals	2	1	TRUE	NA
rs74852566	T	G	T	G	-0.1999	-0.00831804	0.0244	0.0190547	FALSE	FALSE	FALSE	DE	10	2251609	RNU6-576P	0.916995	0.0798127	DE	TRUE	reported	GCST90274806	10	2293803	0.0431	3.52e-06	11789	IL-2	TRUE	reported	0.00182138745266644	21.5078680656077	0.0244	11,789 European ancestry individuals	2	1	TRUE	NA
rs75739108	T	C	T	C	0.1737	-0.0185105	0.039	0.0566114	FALSE	FALSE	FALSE	DE	3	137528626	RP11-575C1.1	0.697949	0.0476965	DE	TRUE	reported	GCST90274806	3	137247468	0.038	4.85e-06	11341	IL-2	TRUE	reported	0.00176923867706501	20.8909774118039	0.039	11,789 European ancestry individuals	2	1	TRUE	NA
rs7638939	A	T	A	T	0.0854	-0.00755526	0.8293	0.843539	FALSE	TRUE	FALSE	DE	3	126272197	RP11-71E19.1	0.802808	0.0302556	DE	TRUE	reported	GCST90274806	3	125991040	0.0174	9.2e-07	11769	IL-2	TRUE	reported	0.00203917159052566	24.0848286358428	0.1707	11,789 European ancestry individuals	2	1	TRUE	NA
rs77832761	A	G	A	G	0.1922	-0.0287213	0.0318	0.0463028	FALSE	FALSE	FALSE	DE	13	85294543	LINC00351	0.580333	0.0519468	DE	TRUE	reported	GCST90274806	13	85868678	0.0414	3.44e-06	11785	IL-2	TRUE	reported	0.00182488648387251	21.5492619422612	0.0318	11,789 European ancestry individuals	2	1	TRUE	NA
rs77853517	T	C	T	C	-0.1048	-0.0113744	0.8961	0.813705	FALSE	FALSE	FALSE	DE	3	64879940	ADAMTS9-AS2	0.684542	0.0279969	DE	TRUE	reported	GCST90274806	3	64865615	0.0217	1.37e-06	11787	IL-2	TRUE	reported	0.00197454823249767	23.3200465731929	0.1039	11,789 European ancestry individuals	2	1	TRUE	NA
rs79419497	A	G	A	G	0.2016	0.0381263	0.9733	0.982425	FALSE	FALSE	FALSE	DE	2	191714658	NABP1	0.64051	0.0816433	DE	TRUE	reported	GCST90274806	2	192579384	0.0424	1.99e-06	11789	IL-2	TRUE	reported	0.00191399298437662	22.6034982439085	0.0266999999999999	11,789 European ancestry individuals	2	1	TRUE	NA
rs79925007	T	G	T	G	0.1176	0.018769	0.9036	0.877647	FALSE	FALSE	FALSE	DE	4	34711812	RP11-768G3.1	0.573712	0.0333616	DE	TRUE	reported	GCST90274806	4	34713434	0.0255	3.99e-06	11341	IL-2	TRUE	reported	0.00180083746020368	21.2647655297693	0.0964	11,789 European ancestry individuals	2	1	TRUE	NA
rs11054069	T	C	T	C	0.1674	-0.0333097	0.7421	0.72436	FALSE	FALSE	FALSE	DE	12	10905518	PRH1,PRH1-PRR4	0.170975	0.0243301	DE	TRUE	reported	GCST90274777	12	11058117	0.013	6.07e-38	14724	CST5	TRUE	reported	0.0111361454982238	165.792624817349	0.2579	14,736 European ancestry individuals	2	1	TRUE	NA
rs112961631	T	C	T	C	0.5656	0.0208944	0.0233	0.0162355	FALSE	FALSE	FALSE	DE	20	23948462	CSTP1	0.809496	0.0866713	DE	TRUE	reported	GCST90274777	20	23929099	0.0476	1.46e-32	12148	CST5	TRUE	reported	0.00949804936639323	141.171133163942	0.0233	14,736 European ancestry individuals	2	1	TRUE	NA
rs12294339	T	C	T	C	0.0702	0.00213825	0.3671	0.325087	FALSE	FALSE	FALSE	DE	11	34838652	APIP	0.926596	0.0232095	DE	TRUE	reported	GCST90274777	11	34860199	0.0118	2.7e-09	14726	CST5	TRUE	reported	0.0023979588708625	35.3876085266227	0.3671	14,736 European ancestry individuals	2	1	TRUE	NA
rs13127297	A	G	A	G	0.0545	-0.0628712	0.4095	0.355508	FALSE	FALSE	FALSE	DE	4	23897887	PPARGC1A	0.00587692	0.0228243	DE	TRUE	reported	GCST90274777	4	23899510	0.0117	3.19e-06	14730	CST5	TRUE	reported	0.00147148535345579	21.6951314417339	0.4095	14,736 European ancestry individuals	2	1	TRUE	NA
rs13397003	T	G	T	G	0.0701	0.0231718	0.7748	0.829537	FALSE	FALSE	FALSE	DE	2	62413752	AC093159.1	0.425014	0.0290463	DE	TRUE	reported	GCST90274777	2	62640887	0.0141	6.64e-07	14732	CST5	TRUE	reported	0.00167588249536622	24.7137594536446	0.2252	14,736 European ancestry individuals	2	1	TRUE	NA
rs139918398	T	C	T	C	0.3373	0.327846	0.0111	0.00493077	FALSE	FALSE	FALSE	DE	5	96743942	CAST	0.0355345	0.155953	DE	TRUE	reported	GCST90274777	5	96079646	0.0676	6.05e-07	13457	CST5	TRUE	reported	0.00168802844569958	24.8931751653721	0.0111	14,736 European ancestry individuals	2	1	TRUE	NA
rs141179525	T	C	T	C	-0.2583	0.082934	0.9784	0.9857037	FALSE	FALSE	FALSE	DE	20	24091095	LINC01721	0.366991	0.091932	DE	TRUE	reported	GCST90274777	20	24071731	0.0447	7.54e-09	14735	CST5	TRUE	reported	0.00226268538717951	33.3867980902202	0.0216	14,736 European ancestry individuals	2	1	TRUE	NA
rs141192864	T	C	T	C	0.1016	-0.0517064	0.0812	0.0883466	FALSE	FALSE	FALSE	DE	12	31228409	RP11-627K11.5	0.180691	0.0386264	DE	TRUE	reported	GCST90274777	12	31381343	0.0213	1.84e-06	14728	CST5	TRUE	reported	0.0015428788262881	22.7493615889206	0.0812	14,736 European ancestry individuals	2	1	TRUE	NA
rs150547	A	C	A	C	0.0548	-0.0146736	0.4071	0.379315	FALSE	FALSE	FALSE	DE	5	59897604	PDE4D	0.51274	0.022417	DE	TRUE	reported	GCST90274777	5	59193431	0.0119	4.12e-06	14288	CST5	TRUE	reported	0.00143819024190335	21.2035314533311	0.4071	14,736 European ancestry individuals	2	1	TRUE	NA
rs1536565	A	G	A	G	-0.1244	0.0287377	0.9481	0.9173011	FALSE	FALSE	FALSE	DE	1	101954986	OLFM3	0.464776	0.0393127	DE	TRUE	reported	GCST90274777	1	102420542	0.0264	2.45e-06	14735	CST5	TRUE	reported	0.00150574928895259	22.2010702777447	0.0518999999999999	14,736 European ancestry individuals	2	1	TRUE	NA
rs17154027	A	G	A	G	-0.0558	-0.0231898	0.6302	0.627866	FALSE	FALSE	FALSE	DE	8	11856343	CTSB	0.30521	0.0226171	DE	TRUE	reported	GCST90274777	8	11713852	0.0121	4e-06	14288	CST5	TRUE	reported	0.00144226488114197	21.2636914556019	0.3698	14,736 European ancestry individuals	2	1	TRUE	NA
rs1797042	T	C	T	C	-0.2278	-0.0180328	0.8749	0.9170291	FALSE	FALSE	FALSE	DE	20	23920308	CSTP1	0.648173	0.0395194	DE	TRUE	reported	GCST90274777	20	23900945	0.018	1.04e-36	14288	CST5	TRUE	reported	0.0107606376985942	160.141331042625	0.1251	14,736 European ancestry individuals	2	1	TRUE	NA
rs3889401	A	G	A	G	0.0885	0.00697281	0.8624	0.818765	FALSE	FALSE	FALSE	DE	6	7051169	RP11-556O15.1	0.805751	0.028355	DE	TRUE	reported	GCST90274777	6	7051402	0.0191	3.6e-06	11759	CST5	TRUE	reported	0.00145599942954603	21.4664787826386	0.1376	14,736 European ancestry individuals	2	1	TRUE	NA
rs4507745	T	C	T	C	0.057	-0.0210858	0.6482	0.660981	FALSE	FALSE	FALSE	DE	8	55230493	XKR4	0.358583	0.0229676	DE	TRUE	reported	GCST90274777	8	56143053	0.0122	2.98e-06	13866	CST5	TRUE	reported	0.00148033791398818	21.8258443946963	0.3518	14,736 European ancestry individuals	2	1	TRUE	NA
rs4640452	A	G	A	G	0.3549	0.0244716	0.3939	0.433572	FALSE	FALSE	FALSE	DE	20	23775976	CSTP2	0.264612	0.0219366	DE	TRUE	reported	GCST90274777	20	23756613	0.0117	1e-200	14288	CST5	TRUE	reported	0.0588151736187561	919.986129976758	0.3939	14,736 European ancestry individuals	2	1	TRUE	NA
rs470841	T	C	T	C	0.0568	-0.0506495	0.6369	0.651017	FALSE	FALSE	FALSE	DE	18	26706717	AQP4-AS1	0.0264582	0.022821	DE	TRUE	reported	GCST90274777	18	24286681	0.0119	1.81e-06	14736	CST5	TRUE	reported	0.00154491813663519	22.7794772350668	0.3631	14,736 European ancestry individuals	2	1	TRUE	NA
rs4756151	A	C	A	C	-0.094	0.02101	0.1273	0.130687	FALSE	FALSE	FALSE	DE	11	34473811	CAT	0.514238	0.0322114	DE	TRUE	reported	GCST90274777	11	34495358	0.0172	4.63e-08	14736	CST5	TRUE	reported	0.00202438417940006	29.8634389625059	0.1273	14,736 European ancestry individuals	2	1	TRUE	NA
rs4766797	A	G	A	G	-0.0574	-0.0288262	0.4935	0.488579	FALSE	FALSE	FALSE	DE	12	116612782	RP11-497G19.3	0.184562	0.0217255	DE	TRUE	reported	GCST90274777	12	117050587	0.0117	9.3e-07	14288	CST5	TRUE	reported	0.00163198780905959	24.0653989627025	0.4935	14,736 European ancestry individuals	2	1	TRUE	NA
rs60586299	T	C	T	C	-0.0654	0.0104586	0.3077	0.244011	FALSE	FALSE	FALSE	DE	18	3479425	GAPLINC	0.682287	0.0255496	DE	TRUE	reported	GCST90274777	18	3479423	0.0134	1.06e-06	14288	CST5	TRUE	reported	0.00161516935079871	23.816991657412	0.3077	14,736 European ancestry individuals	2	1	TRUE	NA
rs6083489	A	G	A	G	0.2365	0.262241	0.9818	0.99504914	FALSE	FALSE	FALSE	DE	20	24318332	RP4-564O4.1	0.104551	0.16156	DE	TRUE	reported	GCST90274777	20	24298968	0.0474	6.06e-07	14288	CST5	TRUE	reported	0.00168789774898267	24.8912445361448	0.0182	14,736 European ancestry individuals	2	1	TRUE	NA
rs62436191	A	G	A	G	0.1194	-0.15781	0.0762	0.0445239	FALSE	FALSE	FALSE	DE	6	146488178	GRM1	0.00404092	0.0548914	DE	TRUE	reported	GCST90274777	6	146809314	0.0234	3.35e-07	14288	CST5	TRUE	reported	0.00176515909097494	26.0326238600015	0.0762	14,736 European ancestry individuals	2	1	TRUE	NA
rs67020211	T	G	T	G	0.079	0.010787	0.4609	0.407667	FALSE	FALSE	FALSE	DE	15	63347445	CA12	0.62723	0.0222125	DE	TRUE	reported	GCST90274777	15	63639644	0.0115	6.44e-12	14734	CST5	TRUE	reported	0.00319479495671849	47.1845162072236	0.4609	14,736 European ancestry individuals	2	1	TRUE	NA
rs697699	A	C	A	C	0.1098	-0.0132527	0.0675	0.068601	FALSE	FALSE	FALSE	DE	20	52746513	RP4-715N11.2	0.758644	0.0431317	DE	TRUE	reported	GCST90274777	20	51363052	0.0237	3.61e-06	14288	CST5	TRUE	reported	0.00145562514425202	21.4609524757215	0.0675	14,736 European ancestry individuals	2	1	TRUE	NA
rs7275493	T	C	T	C	-0.0572	0.00870987	0.6243	0.676523	FALSE	FALSE	FALSE	DE	21	16677677	MIR99AHG	0.709555	0.0233851	DE	TRUE	reported	GCST90274777	21	18049996	0.0119	1.53e-06	14727	CST5	TRUE	reported	0.0015667199537117	23.1014446528408	0.3757	14,736 European ancestry individuals	2	1	TRUE	NA
rs72980022	A	G	A	G	0.0607	-0.00344975	0.2813	0.295558	FALSE	FALSE	FALSE	DE	2	232988477	NGEF	0.884953	0.0238417	DE	TRUE	reported	GCST90274777	2	233853187	0.0126	1.45e-06	14721	CST5	TRUE	reported	0.00157371646416382	23.2047715164023	0.2813	14,736 European ancestry individuals	2	1	TRUE	NA
rs77121303	A	G	A	G	-0.2516	0.124342	0.983	0.99175717	FALSE	FALSE	FALSE	DE	22	37234039	RAC2	0.300489	0.120092	DE	TRUE	reported	GCST90274777	22	37630079	0.0532	2.25e-06	13383	CST5	TRUE	reported	0.00151674644433519	22.3634608532349	0.017	14,736 European ancestry individuals	2	1	TRUE	NA
rs79359257	T	C	T	C	0.073	0.000400066	0.8152	0.835568	FALSE	FALSE	FALSE	DE	5	110030873	PGAM5P1	0.989196	0.0295442	DE	TRUE	reported	GCST90274777	5	109366574	0.0156	2.88e-06	14288	CST5	TRUE	reported	0.0014849960888508	21.8946258538212	0.1848	14,736 European ancestry individuals	2	1	TRUE	NA
rs930735	A	G	A	G	0.0579	0.00472768	0.547	0.506843	FALSE	FALSE	FALSE	DE	1	202216851	LGR6	0.828185	0.0217836	DE	TRUE	reported	GCST90274777	1	202185979	0.0114	3.8e-07	14734	CST5	TRUE	reported	0.00174888567168755	25.7922024719285	0.453	14,736 European ancestry individuals	2	1	TRUE	NA
rs9327707	T	C	T	C	0.059	-0.0432846	0.3955	0.433038	FALSE	FALSE	FALSE	DE	5	135176965	C5orf66	0.0483493	0.0219242	DE	TRUE	reported	GCST90274777	5	134512655	0.0118	5.73e-07	14710	CST5	TRUE	reported	0.00169503017153705	24.9966041836457	0.3955	14,736 European ancestry individuals	2	1	TRUE	NA
rs9455923	A	G	A	G	0.0537	0.00645392	0.4261	0.488467	FALSE	FALSE	FALSE	DE	6	167945076	AFDN	0.766599	0.021743	DE	TRUE	reported	GCST90274777	6	168345756	0.0115	3.02e-06	14734	CST5	TRUE	reported	0.00147871476376308	21.8018775102722	0.4261	14,736 European ancestry individuals	2	1	TRUE	NA
rs962720	T	C	T	C	0.0558	-0.0128285	0.5837	0.549516	FALSE	FALSE	FALSE	DE	9	106728119	LINC01505	0.557417	0.0218661	DE	TRUE	reported	GCST90274777	9	109490400	0.0119	2.74e-06	14287	CST5	TRUE	reported	0.001491078869435	21.9844436552127	0.4163	14,736 European ancestry individuals	2	1	TRUE	NA
rs11120686	T	C	T	C	-0.0599	0.0226685	0.6038	0.614446	FALSE	FALSE	FALSE	DE	1	215877443	USH2A	0.309373	0.0222997	DE	TRUE	reported	GCST90274790	1	216050785	0.0127	2.4e-06	11786	FGF5	TRUE	reported	0.00188359387639038	22.2419321944175	0.3962	11,789 European ancestry individuals	2	1	TRUE	NA
rs11674185	A	G	A	G	-0.0586	-0.00929076	0.364	0.351897	FALSE	FALSE	FALSE	DE	2	44867958	LINC01833	0.684031	0.0228292	DE	TRUE	reported	GCST90274790	2	45095097	0.0128	4.69e-06	11787	FGF5	TRUE	reported	0.00177485823348545	20.9556724877126	0.364	11,789 European ancestry individuals	2	1	TRUE	NA
rs117253850	T	C	T	C	0.2266	0.133968	0.0223	0.011565	FALSE	FALSE	FALSE	DE	9	7476426	RPL4P5	0.203185	0.105276	DE	TRUE	reported	GCST90274790	9	7476426	0.0453	5.67e-07	11781	FGF5	TRUE	reported	0.00211817769906515	25.0178345804691	0.0223	11,789 European ancestry individuals	2	1	TRUE	NA
rs12005489	T	C	T	C	0.1509	-0.00296796	0.0458	0.0465074	FALSE	FALSE	FALSE	DE	9	130430227	HMCN2	0.954201	0.0516783	DE	TRUE	reported	GCST90274790	9	133305614	0.0322	2.78e-06	10725	FGF5	TRUE	reported	0.00185959446784135	21.9580133982183	0.0458	11,789 European ancestry individuals	2	1	TRUE	NA
rs1412253	A	G	A	G	-0.0909	0.0410563	0.8798	0.885842	FALSE	FALSE	FALSE	DE	9	1354486	RNA5SP279	0.232105	0.0343581	DE	TRUE	reported	GCST90274790	9	1354486	0.0192	2.2e-06	11778	FGF5	TRUE	reported	0.0018978425361439	22.4105037382428	0.1202	11,789 European ancestry individuals	2	1	TRUE	NA
rs144059387	A	G	A	G	0.4543	-0.0365578	0.9822	0.9880685	FALSE	FALSE	FALSE	DE	4	80781473	CFAP299	0.715247	0.100208	DE	TRUE	reported	GCST90274790	4	81702627	0.0594	2.04e-14	9873	FGF5	TRUE	reported	0.00493767770077312	58.4842457373358	0.0178	11,789 European ancestry individuals	2	1	TRUE	NA
rs148332905	T	C	T	C	0.2883	-0.0843925	0.0166	0.0138297	FALSE	FALSE	FALSE	DE	2	144117906	GTDC1	0.370442	0.0942252	DE	TRUE	reported	GCST90274790	2	144875473	0.0608	2.12e-06	11341	FGF5	TRUE	reported	0.00190376971733913	22.4806278270429	0.0166	11,789 European ancestry individuals	2	1	TRUE	NA
rs148797749	A	G	A	G	-0.1705	0.106338	0.036	0.0471953	FALSE	FALSE	FALSE	DE	6	88347444	RP11-459O1.2	0.0381514	0.0512908	DE	TRUE	reported	GCST90274790	6	89057163	0.0361	2.32e-06	11785	FGF5	TRUE	reported	0.00188874439602353	22.3028658644501	0.036	11,789 European ancestry individuals	2	1	TRUE	NA
rs150524893	A	G	A	G	0.2554	-0.0382674	0.9848	0.9829415	FALSE	FALSE	FALSE	DE	8	105459172	ZFPM2	0.651957	0.0848415	DE	TRUE	reported	GCST90274790	8	106471400	0.0552	3.71e-06	11298	FGF5	TRUE	reported	0.00181274003253405	21.4037534641974	0.0152	11,789 European ancestry individuals	2	1	TRUE	NA
rs189846846	T	C	T	C	-0.3042	-0.188793	0.0146	0.0019355	FALSE	FALSE	FALSE	DE	2	229006595	PID1	0.489946	0.273457	DE	TRUE	reported	GCST90274790	2	229871311	0.0659	3.91e-06	9980	FGF5	TRUE	reported	0.00180435975445007	21.3046252743772	0.0146	11,789 European ancestry individuals	2	1	TRUE	NA
rs1902859	T	C	T	C	-0.439	-0.00057642	0.6404	0.579257	FALSE	FALSE	FALSE	DE	4	80236549	FGF5	0.979191	0.0220997	DE	TRUE	reported	GCST90274790	4	81157703	0.0125	1e-200	11786	FGF5	TRUE	reported	0.0947219988636565	1233.20513389888	0.3596	11,789 European ancestry individuals	2	1	TRUE	NA
rs192746810	A	G	A	G	-0.1842	0.00993258	0.0464	0.0388569	FALSE	FALSE	FALSE	DE	18	14708914	GTF2IP8	0.86198	0.0571315	DE	TRUE	reported	GCST90274790	18	14708913	0.0395	3.11e-06	11341	FGF5	TRUE	reported	0.00184138454170875	21.7425946863314	0.0464	11,789 European ancestry individuals	2	1	TRUE	NA
rs305897	T	C	T	C	0.1185	-0.0332784	0.0828	0.070574	FALSE	FALSE	FALSE	DE	6	39742794	KIF6	0.434151	0.0425496	DE	TRUE	reported	GCST90274790	6	39710570	0.0249	1.95e-06	11341	FGF5	TRUE	reported	0.00191762756881438	22.6445824015437	0.0828	11,789 European ancestry individuals	2	1	TRUE	NA
rs4326078	A	C	A	C	-0.0728	-0.000924264	0.2193	0.214521	FALSE	FALSE	FALSE	DE	4	69192617	RP11-704M14.1	0.972144	0.0264681	DE	TRUE	reported	GCST90274790	4	70058335	0.015	1.21e-06	11789	FGF5	TRUE	reported	0.00199422046924867	23.550848033782	0.2193	11,789 European ancestry individuals	2	1	TRUE	NA
rs4970834	T	C	T	C	-0.0729	-0.0113262	0.2041	0.195961	FALSE	FALSE	FALSE	DE	1	109272258	CELSR2	0.679349	0.0274009	DE	TRUE	reported	GCST90274790	1	109814880	0.0155	2.56e-06	11786	FGF5	TRUE	reported	0.00187299810355775	22.1165799608555	0.2041	11,789 European ancestry individuals	2	1	TRUE	NA
rs56373850	A	T	A	T	0.1827	-0.0349735	0.918	0.88016	FALSE	TRUE	FALSE	DE	4	80230848	PRDM8	0.295162	0.0334079	DE	TRUE	reported	GCST90274790	4	81152002	0.0244	7.01e-14	11774	FGF5	TRUE	reported	0.00473365533775089	56.0562126007235	0.082	11,789 European ancestry individuals	2	1	TRUE	NA
rs56391958	A	G	A	G	-0.1197	6.26986e-05	0.0816	0.0849698	FALSE	FALSE	FALSE	DE	16	61971805	CDH8	0.998712	0.0388383	DE	TRUE	reported	GCST90274790	16	62005709	0.0249	1.53e-06	11341	FGF5	TRUE	reported	0.00195658586906764	23.1055290043786	0.0816	11,789 European ancestry individuals	2	1	TRUE	NA
rs62298642	A	G	A	G	0.1131	0.00561226	0.8677	0.9299782	FALSE	FALSE	FALSE	DE	4	80047086	ANTXR2	0.896762	0.0432533	DE	TRUE	reported	GCST90274790	4	80968240	0.0207	4.66e-08	11341	FGF5	TRUE	reported	0.00252607327455567	29.8476970838236	0.1323	11,789 European ancestry individuals	2	1	TRUE	NA
rs624605	T	G	T	G	0.0619	-0.033594	0.4196	0.438606	FALSE	FALSE	FALSE	DE	11	76043576	UVRAG	0.126685	0.0219956	DE	TRUE	reported	GCST90274790	11	75754620	0.0133	3.25e-06	11341	FGF5	TRUE	reported	0.00183417422330098	21.6573006584393	0.4196	11,789 European ancestry individuals	2	1	TRUE	NA
rs66613644	T	C	T	C	-0.0826	0.0295688	0.1699	0.166242	FALSE	FALSE	FALSE	DE	13	61504467	LINC02339	0.311183	0.0291967	DE	TRUE	reported	GCST90274790	13	62078600	0.0165	5.56e-07	11787	FGF5	TRUE	reported	0.00212143521051372	25.0563909010206	0.1699	11,789 European ancestry individuals	2	1	TRUE	NA
rs75140224	A	G	A	G	0.1456	0.0695335	0.0538	0.0388141	FALSE	FALSE	FALSE	DE	4	81134617	PRKG2	0.233674	0.058385	DE	TRUE	reported	GCST90274790	4	82055771	0.0311	2.85e-06	11789	FGF5	TRUE	reported	0.00185590220509234	21.9143342504769	0.0538	11,789 European ancestry individuals	2	1	TRUE	NA
rs77210320	A	T	A	T	0.1673	0.0314597	0.9648	0.9521287	FALSE	TRUE	FALSE	DE	8	142382742	TSNARE1	0.536427	0.0508872	DE	TRUE	reported	GCST90274790	8	143464103	0.0356	2.61e-06	11786	FGF5	TRUE	reported	0.00186998822967216	22.0809724334663	0.0352	11,789 European ancestry individuals	2	1	TRUE	NA
rs9433760	A	G	A	G	0.1023	0.0234916	0.0841	0.0827743	FALSE	FALSE	FALSE	DE	1	101267659	PPIAP7	0.550263	0.0393253	DE	TRUE	reported	GCST90274790	1	101733215	0.0224	4.95e-06	11788	FGF5	TRUE	reported	0.00176623042344153	20.8536240759638	0.0841	11,789 European ancestry individuals	2	1	TRUE	NA
rs11127419	T	C	T	C	0.0707	0.0192306	0.3559	0.298788	FALSE	FALSE	FALSE	DE	2	3087699	LINC01250	0.418928	0.023792	DE	TRUE	reported	GCST90274819	2	3091471	0.0153	3.82e-06	9252	LIF	TRUE	reported	0.0023026036075	21.3482399035908	0.3559	11,793 European ancestry individuals	2	1	TRUE	NA
rs11608349	A	T	A	T	-0.3084	0.149815	0.0168	0.00447158	FALSE	TRUE	FALSE	DE	12	67632264	DYRK2	0.362065	0.164372	DE	TRUE	reported	GCST90274819	12	68026044	0.0661	3.08e-06	9362	LIF	TRUE	reported	0.00234730527983852	21.7636597920448	0.0168	11,793 European ancestry individuals	2	1	TRUE	NA
rs116794364	C	G	C	G	-0.3015	0.000662661	0.9851	0.9862228	FALSE	TRUE	FALSE	DE	2	223427808	HIGD1AP4	0.994483	0.0958333	DE	TRUE	reported	GCST90274819	2	224292526	0.0631	1.77e-06	10858	LIF	TRUE	reported	0.00246155719815561	22.8255905797331	0.0149	11,793 European ancestry individuals	2	1	TRUE	NA
rs11883375	A	G	A	G	-0.1011	0.0209142	0.1385	0.107427	FALSE	FALSE	FALSE	DE	19	54340572	LILRA4	0.55282	0.0352363	DE	TRUE	reported	GCST90274819	19	54851842	0.0197	2.87e-07	11776	LIF	TRUE	reported	0.00283857063850356	26.3315222922037	0.1385	11,793 European ancestry individuals	2	1	TRUE	NA
rs145344087	C	G	C	G	0.2548	0.00295888	0.021	0.0128262	FALSE	TRUE	FALSE	DE	3	58969016	CFAP20DC,CFAP20DC-AS1	0.976393	0.09999	DE	TRUE	reported	GCST90274819	3	58954742	0.0556	4.59e-06	10281	LIF	TRUE	reported	0.0022647952030853	20.9969093280648	0.021	11,793 European ancestry individuals	2	1	TRUE	NA
rs234592	A	G	A	G	-0.0635	0.0380099	0.5456	0.616447	FALSE	FALSE	FALSE	DE	14	96620760	RP11-433J8.1	0.0900866	0.0224255	DE	TRUE	reported	GCST90274819	14	97087097	0.0136	3.02e-06	11345	LIF	TRUE	reported	0.00235077940558317	21.7959469648945	0.4544	11,793 European ancestry individuals	2	1	TRUE	NA
rs332426	A	G	A	G	0.112	0.0268767	0.0899	0.0814547	FALSE	FALSE	FALSE	DE	19	6801955	VAV1	0.502444	0.0400757	DE	TRUE	reported	GCST90274819	19	6801966	0.0238	2.53e-06	11789	LIF	TRUE	reported	0.00238785655548707	22.1405415755987	0.0899	11,793 European ancestry individuals	2	1	TRUE	NA
rs7225483	T	G	T	G	0.0671	-0.0107062	0.486	0.463062	FALSE	FALSE	FALSE	DE	17	30014661	EFCAB5	0.623301	0.021797	DE	TRUE	reported	GCST90274819	17	28341679	0.0143	2.7e-06	9849	LIF	TRUE	reported	0.00237413298845346	22.0129919134708	0.486	11,793 European ancestry individuals	2	1	TRUE	NA
rs74992559	A	G	A	G	0.1725	-0.0201009	0.0351	0.0182389	FALSE	FALSE	FALSE	DE	10	31201273	LINC02664	0.806305	0.0819789	DE	TRUE	reported	GCST90274819	10	31490202	0.0367	2.6e-06	11784	LIF	TRUE	reported	0.00238218038432587	22.0877856447103	0.0351	11,793 European ancestry individuals	2	1	TRUE	NA
rs80092539	A	T	A	T	0.0993	0.0267404	0.8758	0.9106759	FALSE	TRUE	FALSE	DE	2	45898764	PRKCE	0.486231	0.0384026	DE	TRUE	reported	GCST90274819	2	46125903	0.0213	3.13e-06	11345	LIF	TRUE	reported	0.00234360629673092	21.7292831295268	0.1242	11,793 European ancestry individuals	2	1	TRUE	NA
rs825264	A	G	A	G	-0.2119	0.0254793	0.0321	0.0599499999999999	FALSE	FALSE	FALSE	DE	2	221720748	AC068489.1	0.578642	0.0458782	DE	TRUE	reported	GCST90274819	2	222585468	0.0453	2.9e-06	10291	LIF	TRUE	reported	0.00235941314385474	21.8761865427226	0.0321	11,793 European ancestry individuals	2	1	TRUE	NA
rs11150539	T	C	T	C	-0.056	0.0401953	0.4938	0.507737	FALSE	FALSE	FALSE	DE	16	83103712	CDH13	0.0651163	0.0217925	DE	TRUE	reported	GCST90274789	16	83137317	0.0119	2.53e-06	14287	FGF23	TRUE	reported	0.00154763462184394	22.1422286527085	0.4938	14,735 European ancestry individuals	2	1	TRUE	NA
rs118177380	A	G	A	G	0.2362	-0.00720001	0.0187	0.00888296	FALSE	FALSE	FALSE	DE	11	106660308	GUCY1A2	0.951883	0.119318	DE	TRUE	reported	GCST90274789	11	106531034	0.0507	3.18e-06	14287	FGF23	TRUE	reported	0.00151685323471283	21.7011659416284	0.0187	14,735 European ancestry individuals	2	1	TRUE	NA
rs11930290	A	T	A	T	-0.1845	-0.137002	0.9748	0.9864284	FALSE	TRUE	FALSE	DE	4	123404071	SPRY1	0.147149	0.0945052	DE	TRUE	reported	GCST90274789	4	124325226	0.0389	2.11e-06	12848	FGF23	TRUE	reported	0.00157206036827085	22.4922415222398	0.0252	14,735 European ancestry individuals	2	1	TRUE	NA
rs12195292	A	G	A	G	-0.0768	-0.00485617	0.8634	0.866478	FALSE	FALSE	FALSE	DE	6	80633628	RP11-486E2.1	0.879157	0.0319404	DE	TRUE	reported	GCST90274789	6	81343345	0.0166	3.72e-06	14710	FGF23	TRUE	reported	0.00149594302455238	21.4015616225546	0.1366	14,735 European ancestry individuals	2	1	TRUE	NA
rs181409232	A	C	A	C	-0.2224	0.00836122	0.0191	0.0146537	FALSE	FALSE	FALSE	DE	6	31207341	HCG27	0.926234	0.0903099	DE	TRUE	reported	GCST90274789	6	31175118	0.0479	3.43e-06	12846	FGF23	TRUE	reported	0.00150661638309226	21.554489379301	0.0191	14,735 European ancestry individuals	2	1	TRUE	NA
rs33921462	A	G	A	G	-0.0653	0.0399453	0.2766	0.353121	FALSE	FALSE	FALSE	DE	5	177387655	SLC34A1	0.0798252	0.0228038	DE	TRUE	reported	GCST90274789	5	176814656	0.0135	1.32e-06	14287	FGF23	TRUE	reported	0.00163496005152991	23.3936520226211	0.2766	14,735 European ancestry individuals	2	1	TRUE	NA
rs34551523	A	G	A	G	0.1704	0.0681697	0.0295	0.0305425	FALSE	FALSE	FALSE	DE	5	147249582	STK32A	0.286092	0.0639051	DE	TRUE	reported	GCST90274789	5	146629145	0.0348	9.75e-07	14730	FGF23	TRUE	reported	0.00167537269439961	23.9728624186011	0.0295	14,735 European ancestry individuals	2	1	TRUE	NA
rs368215473	A	G	A	G	0.1228	-0.0595853	0.0941	0.0722489	FALSE	FALSE	FALSE	DE	22	17523010	AC007666.5,CECR2	0.161924	0.0426026	DE	TRUE	reported	GCST90274789	22	18002038	0.0257	1.77e-06	9397	FGF23	TRUE	reported	0.00159549693171628	22.8280958264151	0.0941	14,735 European ancestry individuals	2	1	TRUE	NA
rs370203222	C	G	C	G	0.1059	0.0243818	0.1002	0.138719	FALSE	TRUE	FALSE	DE	7	12500922	AC005281.1	0.441527	0.0316804	DE	TRUE	reported	GCST90274789	7	12540548	0.0222	1.84e-06	11759	FGF23	TRUE	reported	0.0015902073578889	22.7522929711344	0.1002	14,735 European ancestry individuals	2	1	TRUE	NA
rs3811621	C	G	C	G	0.1163	-0.00528115	0.2897	0.294964	FALSE	TRUE	FALSE	DE	2	189581815	SLC40A1	0.824462	0.0238094	DE	TRUE	reported	GCST90274789	2	190446541	0.0131	6.82e-19	14286	FGF23	TRUE	reported	0.00548638809140774	78.8054109539558	0.2897	14,735 European ancestry individuals	2	1	TRUE	NA
rs6127099	A	T	A	T	0.0907	0.0145886	0.706	0.73037	FALSE	TRUE	FALSE	DE	20	54114863	CYP24A1	0.55349	0.0246206	DE	TRUE	reported	GCST90274789	20	52731402	0.0134	1.3e-11	14287	FGF23	TRUE	reported	0.00319649103541222	45.8083002619985	0.294	14,735 European ancestry individuals	2	1	TRUE	NA
rs671205	T	C	T	C	0.0708	0.0268281	0.7502	0.718493	FALSE	FALSE	FALSE	DE	1	147051160	CH17-112A12.2,RP11-325P15.1	0.268067	0.0242234	DE	TRUE	reported	GCST90274789	1	146522722	0.0136	1.93e-07	14287	FGF23	TRUE	reported	0.00189332258260828	27.0974172445587	0.2498	14,735 European ancestry individuals	2	1	TRUE	NA
rs6753743	T	G	T	G	0.0941	-0.0309974	0.8733	0.903177	FALSE	FALSE	FALSE	DE	2	121205371	TFCP2L1	0.399561	0.0367963	DE	TRUE	reported	GCST90274789	2	121962947	0.0185	3.65e-07	14287	FGF23	TRUE	reported	0.00180762771818129	25.868722974903	0.1267	14,735 European ancestry individuals	2	1	TRUE	NA
rs794007	T	C	T	C	0.0685	-0.00075124	0.2406	0.21554	FALSE	FALSE	FALSE	DE	4	40140915	N4BP2	0.977505	0.0266429	DE	TRUE	reported	GCST90274789	4	40142535	0.0144	1.97e-06	12844	FGF23	TRUE	reported	0.00158134925831206	22.6253527397619	0.2406	14,735 European ancestry individuals	2	1	TRUE	NA
rs7955866	A	G	A	G	-0.0959	0.0220849	0.1141	0.116032	FALSE	FALSE	FALSE	DE	12	4370383	FGF23,RP11-388F6.5	0.519373	0.0342767	DE	TRUE	reported	GCST90274789	12	4479549	0.0178	7.14e-08	14719	FGF23	TRUE	reported	0.00202756465060487	29.0226062443801	0.1141	14,735 European ancestry individuals	2	1	TRUE	NA
rs111850948	A	G	A	G	-0.0843	-0.00432231	0.1348	0.105473	FALSE	FALSE	FALSE	DE	7	25700522	AC003090.1	0.903493	0.0356479	DE	TRUE	reported	GCST90274797	7	25740142	0.0181	3.2e-06	14286	IL-10RB	TRUE	reported	0.00168655262507616	21.6885414672735	0.1348	14,734 European ancestry individuals	2	1	TRUE	NA
rs112798338	T	C	T	C	0.1926	-0.0691536	0.026	0.0273683	FALSE	FALSE	FALSE	DE	1	228246071	OBSCN,RP5-1139B12.2	0.302837	0.0671154	DE	TRUE	reported	GCST90274797	1	228433772	0.0411	2.78e-06	14286	IL-10RB	TRUE	reported	0.00170734691055311	21.9564068410677	0.026	14,734 European ancestry individuals	2	1	TRUE	NA
rs114288486	T	C	T	C	0.1449	0.123876	0.0363	0.0182132	FALSE	FALSE	FALSE	DE	1	212623566	RP11-338C15.5	0.131323	0.0820968	DE	TRUE	reported	GCST90274797	1	212796908	0.0311	3.17e-06	14730	IL-10RB	TRUE	reported	0.00168778589758946	21.7044277803765	0.0363	14,734 European ancestry individuals	2	1	TRUE	NA
rs1153572	T	C	T	C	-0.0548	0.0402967	0.5866	0.564286	FALSE	FALSE	FALSE	DE	3	4234119	SUMF1	0.0660663	0.0219245	DE	TRUE	reported	GCST90274797	3	4275803	0.0119	4.12e-06	14286	IL-10RB	TRUE	reported	0.00164886646689751	21.2031087971197	0.4134	14,734 European ancestry individuals	2	1	TRUE	NA
rs116315732	T	C	T	C	0.1988	0.00653697	0.0212	0.0280438	FALSE	FALSE	FALSE	DE	2	175765923	EXTL2P1	0.921018	0.0659289	DE	TRUE	reported	GCST90274797	2	176630651	0.0402	7.6e-07	14734	IL-10RB	TRUE	reported	0.00190103116716313	24.45192198984	0.0212	14,734 European ancestry individuals	2	1	TRUE	NA
rs142421172	A	G	A	G	0.208	-0.00936161	0.0438	0.0662498	FALSE	FALSE	FALSE	DE	1	179712952	RP11-12M5.1	0.832757	0.0443328	DE	TRUE	reported	GCST90274797	1	179682087	0.031	1.95e-11	12840	IL-10RB	TRUE	reported	0.00349396212591573	45.0127586463996	0.0438	14,734 European ancestry individuals	2	1	TRUE	NA
rs149156511	A	G	A	G	0.2066	-0.0853841	0.0323	0.0252507	FALSE	FALSE	FALSE	DE	20	40809273	RNA5SP484	0.226909	0.0706611	DE	TRUE	reported	GCST90274797	20	39437913	0.0444	3.27e-06	14286	IL-10RB	TRUE	reported	0.00168344117425206	21.6484617068445	0.0323	14,734 European ancestry individuals	2	1	TRUE	NA
rs1605333	C	G	C	G	-0.0601	0.0159446	0.6484	0.619591	FALSE	TRUE	FALSE	DE	12	57994449	RP11-58A17.2	0.477549	0.0224494	DE	TRUE	reported	GCST90274797	12	58388232	0.0124	1.25e-06	13237	IL-10RB	TRUE	reported	0.00182619319136089	23.4875610146978	0.3516	14,734 European ancestry individuals	2	1	TRUE	NA
rs192325200	A	G	A	G	-0.2327	-0.0773607	0.9827	0.99045987	FALSE	FALSE	FALSE	DE	10	69717422	LINC02651	0.491806	0.112535	DE	TRUE	reported	GCST90274797	10	71477178	0.0505	4.07e-06	13867	IL-10RB	TRUE	reported	0.00165092523671672	21.2296267154799	0.0173	14,734 European ancestry individuals	2	1	TRUE	NA
rs34361138	A	G	A	G	0.0532	0.0558972	0.5488	0.473579	FALSE	FALSE	FALSE	DE	6	41206420	TREML3P	0.010828	0.021936	DE	TRUE	reported	GCST90274797	6	41174158	0.0113	2.5e-06	14732	IL-10RB	TRUE	reported	0.00172326593625221	22.1614782101024	0.4512	14,734 European ancestry individuals	2	1	TRUE	NA
rs55780441	T	C	T	C	0.1783	-0.0782624	0.9674	0.9202856	FALSE	FALSE	FALSE	DE	16	13115226	SHISA9	0.0513665	0.0401674	DE	TRUE	reported	GCST90274797	16	13209083	0.0348	3e-07	14734	IL-10RB	TRUE	reported	0.00204029132159542	26.2468111276053	0.0326	14,734 European ancestry individuals	2	1	TRUE	NA
rs6517157	T	C	T	C	0.1509	-0.0141722	0.9258	0.948661	FALSE	FALSE	FALSE	DE	21	33262503	AP000295.9,IFNAR2	0.775877	0.0497801	DE	TRUE	reported	GCST90274797	21	34634808	0.0251	1.83e-09	14286	IL-10RB	TRUE	reported	0.00280701818487745	36.1379393102646	0.0742	14,734 European ancestry individuals	2	1	TRUE	NA
rs6584485	T	C	T	C	0.0743	0.0412634	0.8362	0.928354	FALSE	FALSE	FALSE	DE	10	102177487	NOLC1	0.330781	0.0424285	DE	TRUE	reported	GCST90274797	10	103937244	0.0161	3.93e-06	14286	IL-10RB	TRUE	reported	0.00165592665080836	21.2940477242078	0.1638	14,734 European ancestry individuals	2	1	TRUE	NA
rs75710908	A	G	A	G	0.1586	-0.0675595	0.9665	0.9537545	FALSE	FALSE	FALSE	DE	21	33137778	AP000289.6	0.200096	0.0527282	DE	TRUE	reported	GCST90274797	21	34510084	0.0341	3.3e-06	14708	IL-10RB	TRUE	reported	0.00168190525353282	21.6286770303787	0.0335	14,734 European ancestry individuals	2	1	TRUE	NA
rs7574167	A	G	A	G	0.0637	0.0681698	0.2684	0.261673	FALSE	FALSE	FALSE	DE	2	42923784	AC016735.1	0.00544691	0.0245273	DE	TRUE	reported	GCST90274797	2	43150924	0.0135	2.38e-06	12832	IL-10RB	TRUE	reported	0.00173098735088658	22.2609490318748	0.2684	14,734 European ancestry individuals	2	1	TRUE	NA
rs7855466	T	C	T	C	0.0861	0.00808325	0.1723	0.230665	FALSE	FALSE	FALSE	DE	9	133245916	ABO	0.754555	0.025855	DE	TRUE	reported	GCST90274797	9	136121303	0.0169	3.49e-07	11783	IL-10RB	TRUE	reported	0.00201739454270802	25.9516658884231	0.1723	14,734 European ancestry individuals	2	1	TRUE	NA
rs8178484	T	C	T	C	-0.426	-0.0128792	0.5452	0.525252	FALSE	FALSE	FALSE	DE	21	33278948	AP000295.9,IL10RB	0.55562	0.0218528	DE	TRUE	reported	GCST90274797	21	34651253	0.0117	1e-200	14286	IL-10RB	TRUE	reported	0.0935856426517355	1325.50027547871	0.4548	14,734 European ancestry individuals	2	1	TRUE	NA
rs9685374	A	G	A	G	-0.0618	-0.0133437	0.2721	0.298593	FALSE	FALSE	FALSE	DE	4	118830106	SEC24D	0.575097	0.0238042	DE	TRUE	reported	GCST90274797	4	119751261	0.0134	3.99e-06	14286	IL-10RB	TRUE	reported	0.00165380194397983	21.2666802339259	0.2721	14,734 European ancestry individuals	2	1	TRUE	NA
rs112062276	T	G	T	G	0.1203	-0.00777375	0.0601	0.0861818	FALSE	FALSE	FALSE	DE	6	133839360	LINC01312,TARID	0.841402	0.0388493	DE	TRUE	reported	GCST90274827	6	134160498	0.0249	1.36e-06	14733	MMP-10	TRUE	reported	0.00158180832580422	23.3385355372468	0.0601	14,744 European ancestry individuals	2	1	TRUE	NA
rs11225354	T	C	T	C	0.2957	-0.00708651	0.879	0.881277	FALSE	FALSE	FALSE	DE	11	102639315	RP11-817J15.2	0.833438	0.0336981	DE	TRUE	reported	GCST90274827	11	102510046	0.0181	5.38e-60	14296	MMP-10	TRUE	reported	0.0177933282340377	266.861879225827	0.121	14,744 European ancestry individuals	2	1	TRUE	NA
rs112327130	C	G	C	G	-0.2862	-0.251402	0.0153	0.00447272	FALSE	TRUE	FALSE	DE	8	77041425	HIGD1AP18	0.136514	0.168851	DE	TRUE	reported	GCST90274827	8	77953661	0.0608	2.51e-06	12456	MMP-10	TRUE	reported	0.00150171747191772	22.1550707356352	0.0153	14,744 European ancestry individuals	2	1	TRUE	NA
rs113958571	A	G	A	G	-0.2315	0.27849	0.0188	0.00470981	FALSE	FALSE	FALSE	DE	20	20731052	RN7SL607P	0.0854083	0.1619	DE	TRUE	reported	GCST90274827	20	20711695	0.0503	4.18e-06	14296	MMP-10	TRUE	reported	0.00143565763711429	21.1790785582098	0.0188	14,744 European ancestry individuals	2	1	TRUE	NA
rs12567824	A	C	A	C	0.07	-0.0106151	0.822	0.830726	FALSE	FALSE	FALSE	DE	1	160020232	KCNJ10	0.714758	0.0290448	DE	TRUE	reported	GCST90274827	1	159990022	0.0153	4.76e-06	14296	MMP-10	TRUE	reported	0.00141874857185946	20.92927859618	0.178	14,744 European ancestry individuals	2	1	TRUE	NA
rs1356799	T	G	T	G	-0.069	0.0111758	0.7974	0.782186	FALSE	FALSE	FALSE	DE	2	139810097	AC078851.1	0.672754	0.0264596	DE	TRUE	reported	GCST90274827	2	140567666	0.015	4.22e-06	13869	MMP-10	TRUE	reported	0.00143417178612676	21.1571275368221	0.2026	14,744 European ancestry individuals	2	1	TRUE	NA
rs142915220	A	G	A	G	-0.3256	-0.120899	0.9794	0.99298479	FALSE	FALSE	FALSE	DE	11	103011223	RP11-690D19.1	0.361496	0.132489	DE	TRUE	reported	GCST90274827	11	102881952	0.0494	4.37e-11	13809	MMP-10	TRUE	reported	0.00293998426599752	43.4366111758347	0.0206	14,744 European ancestry individuals	2	1	TRUE	NA
rs17099622	A	G	A	G	-0.2064	0.0213026	0.9296	0.9218692	FALSE	FALSE	FALSE	DE	11	102829621	WTAPP1	0.601825	0.040827	DE	TRUE	reported	GCST90274827	11	102700352	0.0233	8.12e-19	14296	MMP-10	TRUE	reported	0.00529796835588096	78.4600507163786	0.0704	14,744 European ancestry individuals	2	1	TRUE	NA
rs17860955	T	C	T	C	1.1371	0.0740148	0.983	0.99583435	FALSE	FALSE	FALSE	DE	11	102778751	MMP10,WTAPP1	0.661185	0.168877	DE	TRUE	reported	GCST90274827	11	102649482	0.047	2.6e-129	14256	MMP-10	TRUE	reported	0.0382111537201004	585.251646063473	0.017	14,744 European ancestry individuals	2	1	TRUE	NA
rs2584662	A	C	A	C	-0.0597	-0.0201662	0.585	0.586647	FALSE	FALSE	FALSE	DE	17	49393125	RP11-81K2.1	0.36197	0.0221213	DE	TRUE	reported	GCST90274827	17	47470487	0.0122	9.91e-07	14296	MMP-10	TRUE	reported	0.00162267863960189	23.9425300721015	0.415	14,744 European ancestry individuals	2	1	TRUE	NA
rs3742926	T	C	T	C	-0.0912	0.00534939	0.0978	0.129844	FALSE	FALSE	FALSE	DE	14	32545663	AKAP6	0.868226	0.0322423	DE	TRUE	reported	GCST90274827	14	33014869	0.0196	3.27e-06	14744	MMP-10	TRUE	reported	0.00146740026517874	21.6480396454644	0.0978	14,744 European ancestry individuals	2	1	TRUE	NA
rs55804377	A	G	A	G	-0.2185	0.0280124	0.0185	0.0468393	FALSE	FALSE	FALSE	DE	10	1017952	GTPBP4	0.585524	0.0513675	DE	TRUE	reported	GCST90274827	10	1063892	0.0469	3.18e-06	14741	MMP-10	TRUE	reported	0.0014710474116209	21.701923979685	0.0185	14,744 European ancestry individuals	2	1	TRUE	NA
rs72699188	C	G	C	G	-0.0931	-0.0333611	0.8507	0.851585	FALSE	TRUE	FALSE	DE	9	6176871	GTF3AP1	0.275948	0.0306215	DE	TRUE	reported	GCST90274827	9	6176871	0.0166	2.04e-08	14744	MMP-10	TRUE	reported	0.00213042269170967	31.4502590170452	0.1493	14,744 European ancestry individuals	2	1	TRUE	NA
rs7966257	C	G	C	G	-0.0819	0.0111337	0.1335	0.122147	FALSE	TRUE	FALSE	DE	12	110813633	RP1-74B13.2	0.73804	0.0332898	DE	TRUE	reported	GCST90274827	12	111251437	0.0178	4.2e-06	14295	MMP-10	TRUE	reported	0.00143487148756199	21.1674644745142	0.1335	14,744 European ancestry individuals	2	1	TRUE	NA
rs112168535	T	C	T	C	-0.1553	0.0469151	0.9555	0.9613267	FALSE	FALSE	FALSE	DE	16	4654768	MGRN1	0.405134	0.0563554	DE	TRUE	reported	GCST90274822	16	4704769	0.0316	8.9e-07	13670	MCP-2	TRUE	reported	0.0017637359800232	24.1493364285097	0.0445	14,736 European ancestry individuals	2	1	TRUE	NA
rs11652256	A	G	A	G	-0.9051	0.0601017	0.0323	0.0302662	FALSE	FALSE	FALSE	DE	17	34305359	CCL8	0.341199	0.0631454	DE	TRUE	reported	GCST90274822	17	32632378	0.0354	3.48e-144	14736	MCP-2	TRUE	reported	0.0456384639190486	653.616581622843	0.0323	14,736 European ancestry individuals	2	1	TRUE	NA
rs12075	A	G	A	G	-0.0973	0.000771016	0.5553	0.532332	FALSE	FALSE	FALSE	DE	1	159205564	ACKR1,CADM3-AS1	0.97181	0.0218184	DE	TRUE	reported	GCST90274822	1	159175354	0.0116	4.95e-17	14733	MCP-2	TRUE	reported	0.00512049177888229	70.3470933469143	0.4447	14,736 European ancestry individuals	2	1	TRUE	NA
rs12523126	A	T	A	T	0.1121	0.0071453	0.0746	0.0656328	FALSE	TRUE	FALSE	DE	5	166222350	RP11-67M9.1	0.871961	0.0443344	DE	TRUE	reported	GCST90274822	5	165649355	0.0232	1.35e-06	14288	MCP-2	TRUE	reported	0.00170500491254285	23.3438084527251	0.0746	14,736 European ancestry individuals	2	1	TRUE	NA
rs138884871	T	C	T	C	0.2198	-0.0218115	0.0188	0.0162582	FALSE	FALSE	FALSE	DE	3	47029967	SETD2	0.801481	0.0867494	DE	TRUE	reported	GCST90274822	3	47071457	0.0473	3.37e-06	13672	MCP-2	TRUE	reported	0.00157717208704635	21.5908405568116	0.0188	14,736 European ancestry individuals	2	1	TRUE	NA
rs144101664	T	C	T	C	-0.3694	0.0241254	0.014	0.0132159	FALSE	FALSE	FALSE	DE	17	34447366	AC011193.1	0.804298	0.0973629	DE	TRUE	reported	GCST90274822	17	32774385	0.0547	1.45e-11	14288	MCP-2	TRUE	reported	0.00332509561441266	45.5990279857692	0.014	14,736 European ancestry individuals	2	1	TRUE	NA
rs144618566	T	C	T	C	0.5171	-0.181944	0.0169	0.00366592	FALSE	FALSE	FALSE	DE	17	34325288	CCL8	0.327788	0.185927	DE	TRUE	reported	GCST90274822	17	32652307	0.0538	7.15e-22	13801	MCP-2	TRUE	reported	0.00671260257099861	92.367880814643	0.0169	14,736 European ancestry individuals	2	1	TRUE	NA
rs145516279	A	G	A	G	0.2225	-0.0310065	0.979	0.9819704	FALSE	FALSE	FALSE	DE	5	147972352	EEF1GP2	0.707187	0.0825435	DE	TRUE	reported	GCST90274822	5	147351915	0.048	3.56e-06	14288	MCP-2	TRUE	reported	0.00156937573953934	21.4839439885089	0.021	14,736 European ancestry individuals	2	1	TRUE	NA
rs16969443	T	C	T	C	-0.4966	0.0464005	0.9763	0.951348	FALSE	FALSE	FALSE	DE	17	34306244	CCL8	0.352663	0.0499233	DE	TRUE	reported	GCST90274822	17	32633263	0.0757	5.38e-11	10826	MCP-2	TRUE	reported	0.00313825397362279	43.028690269695	0.0237000000000001	14,736 European ancestry individuals	2	1	TRUE	NA
rs181726805	A	G	A	G	-0.2479	0.0313092	0.9838	0.9725937	FALSE	FALSE	FALSE	DE	9	92895704	RP11-526D8.7	0.638067	0.0665582	DE	TRUE	reported	GCST90274822	9	95657986	0.0536	3.75e-06	14736	MCP-2	TRUE	reported	0.00156234129796439	21.3874954279444	0.0162	14,736 European ancestry individuals	2	1	TRUE	NA
rs1821142	T	C	T	C	0.4013	-0.0713052	0.0184	0.00938300000000003	FALSE	FALSE	FALSE	DE	17	34322969	CCL8	0.533394	0.114485	DE	TRUE	reported	GCST90274822	17	32649988	0.0478	4.64e-17	13422	MCP-2	TRUE	reported	0.00512956499064346	70.4723869811805	0.0184	14,736 European ancestry individuals	2	1	TRUE	NA
rs188234686	C	G	C	G	-0.3591	0.0607405	0.981	0.9803411	FALSE	TRUE	FALSE	DE	17	34298229	CCL11	0.43514	0.0778298	DE	TRUE	reported	GCST90274822	17	32625248	0.0509	1.73e-12	12847	MCP-2	TRUE	reported	0.0036278415839439	49.7658815037261	0.019	14,736 European ancestry individuals	2	1	TRUE	NA
rs34202026	A	T	A	T	0.6652	-0.124973	0.9715	0.9692595	FALSE	TRUE	FALSE	DE	17	34320338	CCL8	0.0501603	0.0638078	DE	TRUE	reported	GCST90274822	17	32647357	0.0371	6.89e-72	14719	MCP-2	TRUE	reported	0.0229769798703052	321.43496560157	0.0285	14,736 European ancestry individuals	2	1	TRUE	NA
rs35904471	T	C	T	C	0.0761	0.0013408	0.2662	0.329085	FALSE	FALSE	FALSE	DE	17	78948620	LGALS3BP	0.954339	0.0234167	DE	TRUE	reported	GCST90274822	17	76944702	0.0165	3.99e-06	11337	MCP-2	TRUE	reported	0.00155366591214611	21.2685499082062	0.2662	14,736 European ancestry individuals	2	1	TRUE	NA
rs407595	A	C	A	C	0.0697	-0.0131469	0.2073	0.239796	FALSE	FALSE	FALSE	DE	5	125763834	RP11-114J13.1	0.605985	0.0254877	DE	TRUE	reported	GCST90274822	5	125099527	0.0147	2.12e-06	14287	MCP-2	TRUE	reported	0.00164190760591969	22.4785007791092	0.2073	14,736 European ancestry individuals	2	1	TRUE	NA
rs4722985	T	C	T	C	-0.0626	-0.0212424	0.709	0.787816	FALSE	FALSE	FALSE	DE	7	30432475	NOD1	0.428826	0.0268483	DE	TRUE	reported	GCST90274822	7	30472091	0.0133	2.52e-06	14288	MCP-2	TRUE	reported	0.00161798175599187	22.1504136059991	0.291	14,736 European ancestry individuals	2	1	TRUE	NA
rs6685547	A	G	A	G	0.1462	0.0256047	0.0505	0.0316506	FALSE	FALSE	FALSE	DE	1	224694422	CNIH3	0.684126	0.0629357	DE	TRUE	reported	GCST90274822	1	224882124	0.0289	4.22e-07	13239	MCP-2	TRUE	reported	0.00186860824057245	25.5879512887818	0.0505	14,736 European ancestry individuals	2	1	TRUE	NA
rs72825048	A	G	A	G	-0.812	-0.0175793	0.0508	0.0496053	FALSE	FALSE	FALSE	DE	17	34244211	CCL2	0.72747	0.0504436	DE	TRUE	reported	GCST90274822	17	32571230	0.0268	1e-200	14734	MCP-2	TRUE	reported	0.0629284057103913	917.865245826464	0.0508	14,736 European ancestry individuals	2	1	TRUE	NA
rs74350159	A	G	A	G	0.2798	-0.0719415	0.012	0.00933692	FALSE	FALSE	FALSE	DE	21	35369599	RUNX1	0.533651	0.115579	DE	TRUE	reported	GCST90274822	21	36741897	0.0608	4.19e-06	13801	MCP-2	TRUE	reported	0.00154684728661782	21.175063302706	0.012	14,736 European ancestry individuals	2	1	TRUE	NA
rs75573205	C	G	C	G	0.1906	0.00136172	0.976	0.9616556	FALSE	TRUE	FALSE	DE	11	101553551	TRPC6	0.980687	0.0562504	DE	TRUE	reported	GCST90274822	11	101424282	0.0408	2.99e-06	14725	MCP-2	TRUE	reported	0.00159391138483519	21.8203605289958	0.024	14,736 European ancestry individuals	2	1	TRUE	NA
rs75580960	T	C	T	C	-0.0904	-0.0478468	0.8703	0.853181	FALSE	FALSE	FALSE	DE	19	2151762	AP3D1	0.121271	0.0308796	DE	TRUE	reported	GCST90274822	19	2151761	0.0188	1.52e-06	13224	MCP-2	TRUE	reported	0.00168856853384473	23.1183917093833	0.1297	14,736 European ancestry individuals	2	1	TRUE	NA
rs76263310	A	G	A	G	0.296	0.0508257	0.0187	0.0216107	FALSE	FALSE	FALSE	DE	17	34318110	CCL8	0.496373	0.0747207	DE	TRUE	reported	GCST90274822	17	32645129	0.0455	7.74e-11	14727	MCP-2	TRUE	reported	0.00308638175441689	42.3152668870234	0.0187	14,736 European ancestry individuals	2	1	TRUE	NA
rs78743764	A	C	A	C	-0.2226	-0.022992	0.019	0.017217	FALSE	FALSE	FALSE	DE	1	3385398	PRDM16	0.788281	0.0856175	DE	TRUE	reported	GCST90274822	1	3301962	0.048	3.53e-06	13656	MCP-2	TRUE	reported	0.00157078451500286	21.5032597384784	0.019	14,736 European ancestry individuals	2	1	TRUE	NA
rs79567569	A	C	A	C	-0.3284	0.0242791	0.9877	0.99675353	FALSE	FALSE	FALSE	DE	6	166642770	RPS6KA2	0.899336	0.19193	DE	TRUE	reported	GCST90274822	6	167056258	0.0669	9.16e-07	13386	MCP-2	TRUE	reported	0.00175962724313737	24.0929798228662	0.0123	14,736 European ancestry individuals	2	1	TRUE	NA
rs80131163	A	G	A	G	0.1962	-0.0310044	0.9686	0.9407565	FALSE	FALSE	FALSE	DE	18	34097406	NOL4	0.500324	0.0460019	DE	TRUE	reported	GCST90274822	18	31677370	0.0399	8.77e-07	14730	MCP-2	TRUE	reported	0.0017656970436633	24.1762350996323	0.0314	14,736 European ancestry individuals	2	1	TRUE	NA
rs80219280	T	G	T	G	-0.904	0.0939465	0.0365	0.0203392	FALSE	FALSE	FALSE	DE	17	34283515	CCL11	0.222623	0.0770318	DE	TRUE	reported	GCST90274822	17	32610534	0.0322	2e-173	14736	MCP-2	TRUE	reported	0.0545144338613445	788.064153173532	0.0365	14,736 European ancestry individuals	2	1	TRUE	NA
rs948962	A	C	A	C	0.0544	-0.00211181	0.4764	0.55783	FALSE	FALSE	FALSE	DE	11	77208433	MYO7A	0.923556	0.0220083	DE	TRUE	reported	GCST90274822	11	76919478	0.0119	4.84e-06	14736	MCP-2	TRUE	reported	0.00152641260244405	20.8949016914739	0.4764	14,736 European ancestry individuals	2	1	TRUE	NA
rs9889517	A	G	A	G	0.0609	0.00745197	0.4783	0.404554	FALSE	FALSE	FALSE	DE	17	4800880	C17orf114	0.738463	0.0223186	DE	TRUE	reported	GCST90274822	17	4704175	0.0121	4.83e-07	14288	MCP-2	TRUE	reported	0.00184965738266476	25.3279651640154	0.4783	14,736 European ancestry individuals	2	1	TRUE	NA
rs112206094	A	T	A	T	-0.0934	-0.0172327	0.1258	0.125964	FALSE	TRUE	FALSE	DE	9	23277992	RP11-370B11.4	0.599289	0.0327978	DE	TRUE	reported	GCST90274845	9	23277990	0.0201	3.37e-06	11792	TSLP	TRUE	reported	0.00189964019143773	21.5886293194114	0.1258	11,793 European ancestry individuals	2	1	TRUE	NA
rs117095006	A	G	A	G	-0.1569	0.0150911	0.0499	0.0317583	FALSE	FALSE	FALSE	DE	10	34107042	PARD3	0.807893	0.0620659	DE	TRUE	reported	GCST90274845	10	34395970	0.0338	3.45e-06	11345	TSLP	TRUE	reported	0.00189576231506436	21.5444751438506	0.0499	11,793 European ancestry individuals	2	1	TRUE	NA
rs12448125	T	G	T	G	0.1784	0.0604929	0.0353	0.0413229	FALSE	FALSE	FALSE	DE	16	8712090	ABAT	0.272789	0.055161	DE	TRUE	reported	GCST90274845	16	8805947	0.0367	1.17e-06	11792	TSLP	TRUE	reported	0.00207849723957847	23.6254997244996	0.0353	11,793 European ancestry individuals	2	1	TRUE	NA
rs12472785	C	G	C	G	-0.074	0.0211597	0.758	0.689086	FALSE	TRUE	FALSE	DE	2	2623194	AC018685.1	0.365389	0.0233771	DE	TRUE	reported	GCST90274845	2	2626966	0.0153	1.32e-06	11792	TSLP	TRUE	reported	0.00205769740691611	23.3885883241955	0.242	11,793 European ancestry individuals	2	1	TRUE	NA
rs140886020	A	G	A	G	0.1619	0.0456009	0.0381	0.0309616	FALSE	FALSE	FALSE	DE	15	79622687	RP11-621H8.1	0.468899	0.062961	DE	TRUE	reported	GCST90274845	15	79915029	0.0351	3.98e-06	11786	TSLP	TRUE	reported	0.00187180794671077	21.2717341405449	0.0381	11,793 European ancestry individuals	2	1	TRUE	NA
rs145111430	A	G	A	G	0.2674	-0.015161	0.9812	0.9925227	FALSE	FALSE	FALSE	DE	11	122075502	MIR100HG	0.906827	0.129534	DE	TRUE	reported	GCST90274845	11	121946210	0.0575	3.31e-06	11345	TSLP	TRUE	reported	0.00190263519120769	21.6227311430716	0.0188	11,793 European ancestry individuals	2	1	TRUE	NA
rs185922111	A	G	A	G	0.3618	0.00973981	0.9877	0.99239929	FALSE	FALSE	FALSE	DE	20	39330990	ATG3P1	0.938564	0.126368	DE	TRUE	reported	GCST90274845	20	37959633	0.0747	1.28e-06	10858	TSLP	TRUE	reported	0.00206345189924746	23.4541313650744	0.0123	11,793 European ancestry individuals	2	1	TRUE	NA
rs190906347	A	C	A	C	0.3219	-0.239536	0.0132	0.00400345	FALSE	FALSE	FALSE	DE	15	59917016	RP11-568G20.2	0.169246	0.174255	DE	TRUE	reported	GCST90274845	15	60209215	0.066	1.08e-06	10858	TSLP	TRUE	reported	0.00209237692682402	23.7835957279029	0.0132	11,793 European ancestry individuals	2	1	TRUE	NA
rs4724126	T	G	T	G	0.0846	0.0107281	0.2624	0.302665	FALSE	FALSE	FALSE	DE	7	42690459	LINC01448	0.650984	0.0237139	DE	TRUE	reported	GCST90274845	7	42730058	0.0152	2.61e-08	11344	TSLP	TRUE	reported	0.00272310762480636	30.9725513789984	0.2624	11,793 European ancestry individuals	2	1	TRUE	NA
rs72652144	A	G	A	G	0.1629	0.131204	0.9535	0.9386836	FALSE	FALSE	FALSE	DE	8	68901733	LINC01592	0.00509812	0.0468456	DE	TRUE	reported	GCST90274845	8	69813968	0.0345	2.34e-06	11782	TSLP	TRUE	reported	0.00196131276333548	22.2908900817378	0.0465	11,793 European ancestry individuals	2	1	TRUE	NA
rs72811179	T	C	T	C	-0.2956	-0.173088	0.0141	0.0172655	FALSE	FALSE	FALSE	DE	10	106966668	SORCS1	0.0407652	0.084602	DE	TRUE	reported	GCST90274845	10	108726426	0.063	2.7e-06	11345	TSLP	TRUE	reported	0.00193678454044402	22.011578727647	0.0141	11,793 European ancestry individuals	2	1	TRUE	NA
rs7406537	A	G	A	G	-0.0643	0.0535562	0.4553	0.43471	FALSE	FALSE	FALSE	DE	17	82961511	B3GNTL1	0.0149582	0.0220088	DE	TRUE	reported	GCST90274845	17	80919387	0.0139	3.73e-06	11149	TSLP	TRUE	reported	0.00188264940014579	21.3951717531207	0.4553	11,793 European ancestry individuals	2	1	TRUE	NA
rs75129390	A	T	A	T	0.0743	0.00600537	0.632	0.678593	FALSE	TRUE	FALSE	DE	7	149149683	ZNF398	0.79753	0.0234087	DE	TRUE	reported	GCST90274845	7	148846775	0.0158	2.57e-06	8817	TSLP	TRUE	reported	0.00194541941420875	22.1099054546877	0.368	11,793 European ancestry individuals	2	1	TRUE	NA
rs7550374	C	G	C	G	-0.0928	-0.00392241	0.8143	0.839885	FALSE	TRUE	FALSE	DE	1	240680647	Y_RNA	0.895984	0.0300024	DE	TRUE	reported	GCST90274845	1	240843947	0.0187	6.96e-07	11345	TSLP	TRUE	reported	0.00216604023503543	24.6227282059974	0.1857	11,793 European ancestry individuals	2	1	TRUE	NA
rs11230553	T	C	T	C	-0.5066	0.0476177	0.2477	0.194758	FALSE	FALSE	FALSE	DE	11	60993058	CD6	0.0843451	0.0275882	DE	TRUE	reported	GCST90274774	11	60760530	0.0132	1e-200	14287	CD6	TRUE	reported	0.0934605186715896	1472.72516721199	0.2477	14,735 European ancestry individuals	2	1	TRUE	NA
rs12074680	A	G	A	G	-0.1855	0.059421	0.0301	0.023077	FALSE	FALSE	FALSE	DE	1	194330462	RP11-476H20.1	0.41672	0.0731673	DE	TRUE	reported	GCST90274774	1	194299592	0.0392	2.22e-06	12404	CD6	TRUE	reported	0.00156492841764489	22.3900412578939	0.0301	14,735 European ancestry individuals	2	1	TRUE	NA
rs12288280	T	G	T	G	-0.3548	0.0178032	0.0794	0.0500362	FALSE	FALSE	FALSE	DE	11	60988884	CD6	0.724006	0.0504185	DE	TRUE	reported	GCST90274774	11	60756356	0.0213	2.68e-62	14720	CD6	TRUE	reported	0.0190508116325254	277.4260353113	0.0794	14,735 European ancestry individuals	2	1	TRUE	NA
rs143374617	T	C	T	C	0.1766	0.0363013	0.0397	0.03715	FALSE	FALSE	FALSE	DE	1	4267464	EEF1DP6	0.528384	0.0575777	DE	TRUE	reported	GCST90274774	1	4327524	0.0329	7.97e-08	14733	CD6	TRUE	reported	0.00201267468205511	28.8090410607144	0.0397	14,735 European ancestry individuals	2	1	TRUE	NA
rs35086654	T	C	T	C	-0.2416	-0.207133	0.017	0.0035266	FALSE	FALSE	FALSE	DE	2	172603027	PDK1	0.27124	0.188267	DE	TRUE	reported	GCST90274774	2	173467755	0.0517	2.97e-06	13800	CD6	TRUE	reported	0.00152618930933241	21.8349385335734	0.017	14,735 European ancestry individuals	2	1	TRUE	NA
rs35634144	C	G	C	G	0.1752	0.0981597	0.9711	0.99071162	FALSE	TRUE	FALSE	DE	22	37242181	RAC2	0.394496	0.11528	DE	TRUE	reported	GCST90274774	22	37638221	0.0376	3.17e-06	14237	CD6	TRUE	reported	0.0015173717088337	21.7085948683813	0.0289	14,735 European ancestry individuals	2	1	TRUE	NA
rs414633	C	G	C	G	0.0656	0.0210056	0.7298	0.735594	FALSE	TRUE	FALSE	DE	11	61985114	RP11-810P12.7	0.396261	0.0247615	DE	TRUE	reported	GCST90274774	11	61752586	0.0134	9.8e-07	14286	CD6	TRUE	reported	0.00167466956587401	23.9627844944167	0.2702	14,735 European ancestry individuals	2	1	TRUE	NA
rs4939458	A	G	A	G	-0.0647	-0.0220871	0.6131	0.629855	FALSE	FALSE	FALSE	DE	11	60797331	MS4A10	0.326569	0.0225138	DE	TRUE	reported	GCST90274774	11	60564804	0.0128	4.31e-07	12791	CD6	TRUE	reported	0.00178513723706535	25.5462890633544	0.3869	14,735 European ancestry individuals	2	1	TRUE	NA
rs534268736	T	C	T	C	0.2909	0.29788	0.0166	0.005512	FALSE	FALSE	FALSE	DE	11	134412398	B3GAT1-DT	0.0442008	0.148038	DE	TRUE	reported	GCST90274774	11	134282292	0.0584	6.32e-07	11760	CD6	TRUE	reported	0.00173367276054649	24.8085252488599	0.0166	14,735 European ancestry individuals	2	1	TRUE	NA
rs574143589	T	C	T	C	-0.3481	-0.161623	0.9886	0.9814167	FALSE	FALSE	FALSE	DE	7	115950023	TFEC	0.044979	0.080616	DE	TRUE	reported	GCST90274774	7	115590077	0.0733	2.04e-06	11273	CD6	TRUE	reported	0.00157606467966549	22.5496236143398	0.0114	14,735 European ancestry individuals	2	1	TRUE	NA
rs597808	A	G	A	G	0.116	0.0188704	0.4779	0.41314	FALSE	FALSE	FALSE	DE	12	111535554	ATXN2	0.393402	0.0221103	DE	TRUE	reported	GCST90274774	12	111973358	0.0134	4.86e-18	11335	CD6	TRUE	reported	0.00521787068593269	74.9282486607838	0.4779	14,735 European ancestry individuals	2	1	TRUE	NA
rs60988380	T	C	T	C	0.0955	-0.0403287	0.1058	0.109892	FALSE	FALSE	FALSE	DE	9	33117956	B4GALT1	0.245939	0.034758	DE	TRUE	reported	GCST90274774	9	33117954	0.0193	7.49e-07	14735	CD6	TRUE	reported	0.00171083229244298	24.4811223922919	0.1058	14,735 European ancestry individuals	2	1	TRUE	NA
rs72969761	A	T	A	T	-0.1796	-0.0610297	0.97	0.9459567	FALSE	TRUE	FALSE	DE	2	227073760	COL4A4	0.205458	0.0482008	DE	TRUE	reported	GCST90274774	2	227938476	0.0376	1.78e-06	14710	CD6	TRUE	reported	0.00159442071933753	22.8126729741901	0.03	14,735 European ancestry individuals	2	1	TRUE	NA
rs74886615	A	T	A	T	0.0688	-0.00865939	0.6149	0.655227	FALSE	TRUE	FALSE	DE	4	82178448	RNU6-499P	0.705258	0.0228944	DE	TRUE	reported	GCST90274774	4	83099601	0.0129	9.64e-08	12404	CD6	TRUE	reported	0.00198697599329396	28.44046258059	0.3851	14,735 European ancestry individuals	2	1	TRUE	NA
rs8051133	A	G	A	G	-0.1079	0.0629041	0.0691	0.0458064	FALSE	FALSE	FALSE	DE	16	86452431	RP11-158I3.1	0.23446	0.0529074	DE	TRUE	reported	GCST90274774	16	86486037	0.0236	4.83e-06	14729	CD6	TRUE	reported	0.00146097532570474	20.9005677414557	0.0691	14,735 European ancestry individuals	2	1	TRUE	NA
rs841332	A	G	A	G	-0.0721	-0.0093983	0.8286	0.804377	FALSE	FALSE	FALSE	DE	1	94705904	SLC44A3-AS1	0.731493	0.0273891	DE	TRUE	reported	GCST90274774	1	95171460	0.0154	2.84e-06	14727	CD6	TRUE	reported	0.00153187119459818	21.9163530447549	0.1714	14,735 European ancestry individuals	2	1	TRUE	NA
rs9691968	A	C	A	C	0.0646	-0.00257571	0.2505	0.215513	FALSE	FALSE	FALSE	DE	7	153938295	DPP6	0.922732	0.0265558	DE	TRUE	reported	GCST90274774	7	153635380	0.0134	1.43e-06	14735	CD6	TRUE	reported	0.0016240840097068	23.2377801858826	0.2505	14,735 European ancestry individuals	2	1	TRUE	NA
rs112317147	T	C	T	C	-0.1441	-0.0128189	0.0534	0.0948136	FALSE	FALSE	FALSE	DE	2	119025580	MARCO	0.730957	0.0372803	DE	TRUE	reported	GCST90274840	2	119783156	0.0309	3.11e-06	11344	TNF-B	TRUE	reported	0.00191343183802512	21.7437490886652	0.0534	11,792 European ancestry individuals	2	1	TRUE	NA
rs113244922	T	C	T	C	0.2324	-0.00396336	0.0237	0.0100362	FALSE	FALSE	FALSE	DE	4	35495386	RNU6-573P	0.971849	0.112309	DE	TRUE	reported	GCST90274840	4	35497008	0.0499	3.2e-06	10470	TNF-B	TRUE	reported	0.00190842601283915	21.6867554057721	0.0237	11,792 European ancestry individuals	2	1	TRUE	NA
rs114250919	T	C	T	C	0.2469	0.0905388	0.9743	0.99230185	FALSE	FALSE	FALSE	DE	5	21093619	RP11-774D14.2	0.484991	0.129656	DE	TRUE	reported	GCST90274840	5	21093728	0.049	4.69e-07	11305	TNF-B	TRUE	reported	0.00223312423074381	25.3847823977609	0.0256999999999999	11,792 European ancestry individuals	2	1	TRUE	NA
rs12743015	C	G	C	G	-0.1918	-0.0387282	0.029	0.0139001	FALSE	TRUE	FALSE	DE	1	109714309	GSTM5	0.684892	0.0954372	DE	TRUE	reported	GCST90274840	1	110256931	0.0403	1.94e-06	11784	TNF-B	TRUE	reported	0.00199275812360125	22.6469926163968	0.029	11,792 European ancestry individuals	2	1	TRUE	NA
rs12883833	A	G	A	G	-0.1252	-0.0382877	0.0934	0.116636	FALSE	FALSE	FALSE	DE	14	34411453	EGLN3	0.2613	0.0340842	DE	TRUE	reported	GCST90274840	14	34880659	0.0259	1.34e-06	9259	TNF-B	TRUE	reported	0.00205565029693193	23.3632122620256	0.0934	11,792 European ancestry individuals	2	1	TRUE	NA
rs138471526	T	C	T	C	-0.3418	0.106042	0.0137	0.0023552	FALSE	FALSE	FALSE	DE	11	72955018	FCHSD2	0.633803	0.2226	DE	TRUE	reported	GCST90274840	11	72666063	0.0735	3.31e-06	9983	TNF-B	TRUE	reported	0.00190272528952582	21.6218506758892	0.0137	11,792 European ancestry individuals	2	1	TRUE	NA
rs139511528	A	G	A	G	-0.2485	0.053222	0.0294	0.0051442	FALSE	FALSE	FALSE	DE	12	6320277	PLEKHG6	0.742699	0.162123	DE	TRUE	reported	GCST90274840	12	6429443	0.0521	1.85e-06	10280	TNF-B	TRUE	reported	0.00200143292255004	22.7457763532048	0.0294	11,792 European ancestry individuals	2	1	TRUE	NA
rs143019966	T	C	T	C	0.2122	-0.0890769	0.9751	0.99235237	FALSE	FALSE	FALSE	DE	13	47082241	HTR2A	0.479679	0.126025	DE	TRUE	reported	GCST90274840	13	47656376	0.0451	2.54e-06	10913	TNF-B	TRUE	reported	0.00194771205432733	22.1340608974016	0.0249	11,792 European ancestry individuals	2	1	TRUE	NA
rs147423408	A	G	A	G	0.1732	-0.0518597	0.0415	0.0658279	FALSE	FALSE	FALSE	DE	12	51738740	SCN8A	0.238941	0.044037	DE	TRUE	reported	GCST90274840	12	52132524	0.035	7.48e-07	11344	TNF-B	TRUE	reported	0.00215405587884438	24.4840417719697	0.0415	11,792 European ancestry individuals	2	1	TRUE	NA
rs16852556	T	C	T	C	0.1514	0.0225535	0.0511	0.0196332	FALSE	FALSE	FALSE	DE	2	214710698	ENSAP3	0.77832	0.0801163	DE	TRUE	reported	GCST90274840	2	215575422	0.0317	1.79e-06	11344	TNF-B	TRUE	reported	0.00200675618081369	22.8063954778762	0.0511	11,792 European ancestry individuals	2	1	TRUE	NA
rs192303297	T	C	T	C	-0.3872	-0.119995	0.0118	0.00124336	FALSE	FALSE	FALSE	DE	3	141916098	ATP1B3	0.714108	0.327547	DE	TRUE	reported	GCST90274840	3	141634940	0.0842	4.25e-06	7843	TNF-B	TRUE	reported	0.00186067902123245	21.1431620969747	0.0118	11,792 European ancestry individuals	2	1	TRUE	NA
rs2074475	T	C	T	C	0.2308	0.00161467	0.9618	0.9477895	FALSE	FALSE	FALSE	DE	6	30170113	TRIM15	0.973717	0.0490087	DE	TRUE	reported	GCST90274840	6	30137890	0.0421	4.2e-08	11792	TNF-B	TRUE	reported	0.00264236080031177	30.0490566465051	0.0382	11,792 European ancestry individuals	2	1	TRUE	NA
rs2364485	A	C	A	C	0.1759	0.00774614	0.1645	0.195232	FALSE	FALSE	FALSE	DE	12	6405797	RP1-102E24.1	0.781419	0.0279169	DE	TRUE	reported	GCST90274840	12	6514963	0.0189	1.32e-20	11344	TNF-B	TRUE	reported	0.00757771661529208	86.6027126653363	0.1645	11,792 European ancestry individuals	2	1	TRUE	NA
rs2523882	T	C	T	C	-0.1991	0.00771667	0.2883	0.362845	FALSE	FALSE	FALSE	DE	6	31074440	RNU6-1133P	0.732804	0.0226032	DE	TRUE	reported	GCST90274840	6	31042217	0.0144	1.77e-43	11792	TNF-B	TRUE	reported	0.016572711610421	191.135325717067	0.2883	11,792 European ancestry individuals	2	1	TRUE	NA
rs28700215	T	C	T	C	-0.0626	-0.00899227	0.5824	0.533225	FALSE	FALSE	FALSE	DE	15	99524562	RP11-20G13.4	0.680716	0.0218532	DE	TRUE	reported	GCST90274840	15	100064767	0.0136	4.17e-06	11344	TNF-B	TRUE	reported	0.00186420754434246	21.1833320954388	0.4176	11,792 European ancestry individuals	2	1	TRUE	NA
rs2904602	A	G	A	G	-0.625	-0.00948939	0.1165	0.145227	FALSE	FALSE	FALSE	DE	6	31484070	MICB-DT	0.759152	0.0309509	DE	TRUE	reported	GCST90274840	6	31451847	0.0196	1e-200	11791	TNF-B	TRUE	reported	0.0822621954870959	1016.6496537754	0.1165	11,792 European ancestry individuals	2	1	TRUE	NA
rs537860389	C	G	C	G	-0.229	0.00409891	0.9731	0.9281776	FALSE	TRUE	FALSE	DE	13	23140295	HMGA1P6	0.922518	0.0421426	DE	TRUE	reported	GCST90274840	13	23714434	0.0491	3.1e-06	9240	TNF-B	TRUE	reported	0.0019138583359089	21.7486049948426	0.0269	11,792 European ancestry individuals	2	1	TRUE	NA
rs55914821	A	G	A	G	0.0748	0.016326	0.7583	0.670912	FALSE	FALSE	FALSE	DE	17	67268092	RP11-401F2.5	0.479779	0.023103	DE	TRUE	reported	GCST90274840	17	65264208	0.0159	2.55e-06	11344	TNF-B	TRUE	reported	0.00194713594671655	22.1275011605799	0.2417	11,792 European ancestry individuals	2	1	TRUE	NA
rs72854560	C	G	C	G	-0.2968	-0.173887	0.0156	0.00950208	FALSE	TRUE	FALSE	DE	6	28436686	ZSCAN23	0.11916	0.111587	DE	TRUE	reported	GCST90274840	6	28404463	0.0602	8.21e-07	11344	TNF-B	TRUE	reported	0.00213815413891532	24.3029076060631	0.0156	11,792 European ancestry individuals	2	1	TRUE	NA
rs74363807	T	C	T	C	0.2496	0.207659	0.0218	0.010806	FALSE	FALSE	FALSE	DE	7	46526638	AC004869.2	0.0546298	0.108054	DE	TRUE	reported	GCST90274840	7	46566236	0.0532	2.71e-06	11344	TNF-B	TRUE	reported	0.00193667958608726	22.0084431680068	0.0218	11,792 European ancestry individuals	2	1	TRUE	NA
rs7583622	A	G	A	G	0.0748	-0.0275734	0.2098	0.231384	FALSE	FALSE	FALSE	DE	2	53704053	ASB3	0.284904	0.0257848	DE	TRUE	reported	GCST90274840	2	53931190	0.0161	3.38e-06	11769	TNF-B	TRUE	reported	0.00189915167351167	21.5811641850477	0.2098	11,792 European ancestry individuals	2	1	TRUE	NA
rs76913603	A	G	A	G	-0.1741	-0.114136	0.967	0.9813161	FALSE	FALSE	FALSE	DE	5	168382086	WWC1	0.159375	0.08111	DE	TRUE	reported	GCST90274840	5	167809091	0.0379	4.36e-06	11782	TNF-B	TRUE	reported	0.00185671733790161	21.0980611824737	0.033	11,792 European ancestry individuals	2	1	TRUE	NA
rs77897196	T	C	T	C	-0.1917	0.0368511	0.9711	0.9787305	FALSE	FALSE	FALSE	DE	1	62994090	LINC01739	0.626928	0.0758169	DE	TRUE	reported	GCST90274840	1	63459761	0.041	2.93e-06	11792	TNF-B	TRUE	reported	0.00192342014064244	21.8574723376843	0.0289	11,792 European ancestry individuals	2	1	TRUE	NA
rs9267798	C	G	C	G	-0.1199	-0.0611581	0.0834	0.0684055	FALSE	TRUE	FALSE	DE	6	32077057	TNXB	0.154546	0.0429585	DE	TRUE	reported	GCST90274840	6	32044834	0.0238	4.71e-07	11792	TNF-B	TRUE	reported	0.00223227495070447	25.3751067059612	0.0834	11,792 European ancestry individuals	2	1	TRUE	NA
rs11242125	A	C	A	C	-0.0761	0.00829608	0.7246	0.566348	FALSE	FALSE	FALSE	DE	5	132690213	AC004237.1	0.705727	0.0219705	DE	TRUE	reported	GCST90274838	5	132025905	0.0166	4.55e-06	9453	TGF-A	TRUE	reported	0.00152081368938152	21.0131026729088	0.2754	14,733 European ancestry individuals	2	1	TRUE	NA
rs12270510	T	C	T	C	0.0959	-0.0407369	0.1107	0.114116	FALSE	FALSE	FALSE	DE	11	119635308	NECTIN1,RP11-196E1.3	0.232966	0.0341536	DE	TRUE	reported	GCST90274838	11	119506018	0.019	4.48e-07	14731	TGF-A	TRUE	reported	0.00184294660117125	25.4722352791906	0.1107	14,733 European ancestry individuals	2	1	TRUE	NA
rs149146289	A	G	A	G	0.2856	-0.0102005	0.9866	0.9813109	FALSE	FALSE	FALSE	DE	19	58346517	A1BG	0.89967	0.0809059	DE	TRUE	reported	GCST90274838	19	58857883	0.0569	5.19e-07	14285	TGF-A	TRUE	reported	0.00182256690491311	25.1900435599068	0.0134	14,733 European ancestry individuals	2	1	TRUE	NA
rs1963491	C	G	C	G	0.1081	-0.0613656	0.905	0.899389	FALSE	TRUE	FALSE	DE	8	2796617	GS1-57L11.1	0.0894438	0.0361327	DE	TRUE	reported	GCST90274838	8	2654153	0.023	2.6e-06	11334	TGF-A	TRUE	reported	0.00159839769494989	22.0867980866792	0.095	14,733 European ancestry individuals	2	1	TRUE	NA
rs34007466	A	G	A	G	-0.2684	0.0803304	0.0153	0.00811617	FALSE	FALSE	FALSE	DE	4	16163413	TAPT1	0.510804	0.12216	DE	TRUE	reported	GCST90274838	4	16165036	0.05	7.96e-08	14733	TGF-A	TRUE	reported	0.00208402463737119	28.8112472462676	0.0153	14,733 European ancestry individuals	2	1	TRUE	NA
rs34630685	C	G	C	G	0.1678	0.0522555	0.9681	0.9708196	FALSE	TRUE	FALSE	DE	8	13867299	RP11-480O10.1	0.426121	0.0656603	DE	TRUE	reported	GCST90274838	8	13724808	0.0361	3.35e-06	14285	TGF-A	TRUE	reported	0.00156341349151677	21.6026263664789	0.0319	14,733 European ancestry individuals	2	1	TRUE	NA
rs3859189	A	G	A	G	0.0655	-0.0289843	0.5369	0.558838	FALSE	FALSE	FALSE	DE	17	39980780	PSMD3	0.186325	0.0219323	DE	TRUE	reported	GCST90274838	17	38137033	0.0116	1.64e-08	14726	TGF-A	TRUE	reported	0.00230540960568868	31.878924899764	0.4631	14,733 European ancestry individuals	2	1	TRUE	NA
rs4934441	A	G	A	G	-0.095	-0.049098	0.1322	0.187885	FALSE	FALSE	FALSE	DE	10	89077068	MIR4679-2	0.0780441	0.0278625	DE	TRUE	reported	GCST90274838	10	90836825	0.0198	1.6e-06	11780	TGF-A	TRUE	reported	0.00166562302388362	23.0172733379171	0.1322	14,733 European ancestry individuals	2	1	TRUE	NA
rs653178	T	C	T	C	-0.0708	-0.0194237	0.5228	0.585534	FALSE	FALSE	FALSE	DE	12	111569952	ATXN2	0.379173	0.0220869	DE	TRUE	reported	GCST90274838	12	112007756	0.0131	6.5e-08	11782	TGF-A	TRUE	reported	0.00211246431573227	29.2052527541174	0.4772	14,733 European ancestry individuals	2	1	TRUE	NA
rs72912115	A	T	A	T	0.137	-0.0790675	0.114	0.105272	FALSE	TRUE	FALSE	DE	2	70547163	TGFA	0.0260615	0.0355313	DE	TRUE	reported	GCST90274838	2	70774295	0.0184	9.65e-14	14728	TGF-A	TRUE	reported	0.00400173136445791	55.4297006757781	0.114	14,733 European ancestry individuals	2	1	TRUE	NA
rs74130123	T	C	T	C	-0.2601	0.0217563	0.9817	0.9718706	FALSE	FALSE	FALSE	DE	10	29753508	SVIL	0.740556	0.065706	DE	TRUE	reported	GCST90274838	10	30042437	0.0508	3.05e-07	14733	TGF-A	TRUE	reported	0.00189632510158374	26.2114064494472	0.0183	14,733 European ancestry individuals	2	1	TRUE	NA
rs78464136	A	T	A	T	0.143	-0.0242365	0.9552	0.9629868	FALSE	TRUE	FALSE	DE	19	15774682	CYP4F24P	0.676382	0.0580645	DE	TRUE	reported	GCST90274838	19	15885492	0.0307	3.19e-06	14285	TGF-A	TRUE	reported	0.00156998972344259	21.6936370117866	0.0448	14,733 European ancestry individuals	2	1	TRUE	NA
rs78912149	C	G	C	G	-0.2692	-0.191762	0.9835	0.9778045	FALSE	TRUE	FALSE	DE	1	166206634	RP11-479J7.2	0.00604449	0.0698496	DE	TRUE	reported	GCST90274838	1	166175871	0.056	1.53e-06	13798	TGF-A	TRUE	reported	0.00167198038017336	23.1052728878187	0.0165	14,733 European ancestry individuals	2	1	TRUE	NA
rs9262670	T	C	T	C	0.0717	0.0132	0.2343	0.279157	FALSE	FALSE	FALSE	DE	6	31067213	HCG22	0.585263	0.0241886	DE	TRUE	reported	GCST90274838	6	31034990	0.0146	9.06e-07	12842	TGF-A	TRUE	reported	0.00174484968222607	24.114021558845	0.2343	14,733 European ancestry individuals	2	1	TRUE	NA
rs11256610	A	G	A	G	0.3005	0.00186122	0.0145	0.00146367	FALSE	FALSE	FALSE	DE	10	6080380	RPL32P23	0.994795	0.285294	DE	TRUE	reported	GCST90274810	10	6122343	0.0641	2.76e-06	10850	IL-24	TRUE	reported	0.00231950182639046	21.9725771941486	0.0145	11,785 European ancestry individuals	2	1	TRUE	NA
rs116790447	T	C	T	C	0.1729	-0.0325903	0.0521	0.039332	FALSE	FALSE	FALSE	DE	1	18604828	RP1-8B22.2	0.564566	0.0565732	DE	TRUE	reported	GCST90274810	1	18931322	0.0371	3.16e-06	9453	IL-24	TRUE	reported	0.00229232306045662	21.7145219437741	0.0521	11,785 European ancestry individuals	2	1	TRUE	NA
rs117613902	A	G	A	G	-0.3	0.192516	0.9862	0.99630801	FALSE	FALSE	FALSE	DE	14	97275462	RP11-359N5.2	0.294221	0.18354	DE	TRUE	reported	GCST90274810	14	97741799	0.0657	4.97e-06	10850	IL-24	TRUE	reported	0.00220082369656277	20.8458628250955	0.0138	11,785 European ancestry individuals	2	1	TRUE	NA
rs143986178	A	G	A	G	0.2969	-0.302715	0.0144	0.00287251	FALSE	FALSE	FALSE	DE	21	24695221	LINC01692	0.148837	0.209687	DE	TRUE	reported	GCST90274810	21	26067535	0.0644	4.02e-06	10850	IL-24	TRUE	reported	0.00224338400346506	21.2498938887737	0.0144	11,785 European ancestry individuals	2	1	TRUE	NA
rs145295031	A	T	A	T	0.3063	0.130151	0.014	0.0125127	FALSE	TRUE	FALSE	DE	7	9919470	AC006373.1	0.183066	0.0977573	DE	TRUE	reported	GCST90274810	7	9959098	0.0647	2.2e-06	11287	IL-24	TRUE	reported	0.00236530591740793	22.407506833931	0.014	11,785 European ancestry individuals	2	1	TRUE	NA
rs167018	A	G	A	G	0.0657	-0.0179464	0.4443	0.458753	FALSE	FALSE	FALSE	DE	7	155830396	SHH	0.413866	0.0219633	DE	TRUE	reported	GCST90274810	7	155623090	0.0136	1.36e-06	11336	IL-24	TRUE	reported	0.00246270507929521	23.3324867380213	0.4443	11,785 European ancestry individuals	2	1	TRUE	NA
rs2341294	A	G	A	G	-0.1318	0.00753476	0.0716	0.0828162	FALSE	FALSE	FALSE	DE	5	149852745	PPARGC1B	0.848443	0.0394272	DE	TRUE	reported	GCST90274810	5	149232308	0.028	2.51e-06	9900	IL-24	TRUE	reported	0.00233845132320001	22.1525060125605	0.0716	11,785 European ancestry individuals	2	1	TRUE	NA
rs60306270	A	G	A	G	-0.0886	0.017453	0.1398	0.0866303	FALSE	FALSE	FALSE	DE	16	49541253	ZNF423	0.652187	0.0387218	DE	TRUE	reported	GCST90274810	16	49575164	0.0191	3.51e-06	11781	IL-24	TRUE	reported	0.00227113832917589	21.5133882296401	0.1398	11,785 European ancestry individuals	2	1	TRUE	NA
rs73169406	A	G	A	G	0.111	0.0395679	0.1327	0.104827	FALSE	FALSE	FALSE	DE	22	48265297	CTA-343C1.1	0.268009	0.0357221	DE	TRUE	reported	GCST90274810	22	48661109	0.0207	8.22e-08	11337	IL-24	TRUE	reported	0.00303260999419329	28.7483796786512	0.1327	11,785 European ancestry individuals	2	1	TRUE	NA
rs7401175	A	T	A	T	0.0892	-0.0636707	0.2392	0.163553	FALSE	TRUE	FALSE	DE	14	85557828	FLRT2	0.0335823	0.0299619	DE	TRUE	reported	GCST90274810	14	86024172	0.0195	4.78e-06	7943	IL-24	TRUE	reported	0.00220866858839614	20.9203329110914	0.2392	11,785 European ancestry individuals	2	1	TRUE	NA
rs112594435	T	C	T	C	0.1531	0.00294761	0.0371	0.0188108	FALSE	FALSE	FALSE	DE	6	134367111	LINC01010	0.970745	0.0803729	DE	TRUE	reported	GCST90274792	6	134688249	0.0333	4.27e-06	14721	GDNF	TRUE	reported	0.00193656771503813	21.1340230188625	0.0371	14,736 European ancestry individuals	2	1	TRUE	NA
rs11740708	A	G	A	G	-0.3888	0.0255336	0.0906	0.075809	FALSE	FALSE	FALSE	DE	5	37867986	GDNF-AS1	0.5345	0.0411069	DE	TRUE	reported	GCST90274792	5	37868088	0.0198	7.56e-86	14710	GDNF	TRUE	reported	0.0341844771876351	385.51598802586	0.0906	14,736 European ancestry individuals	2	1	TRUE	NA
rs138691533	A	G	A	G	0.2584	0.128706	0.0148	0.00626833	FALSE	FALSE	FALSE	DE	12	98235676	RP11-690J15.1	0.362872	0.141449	DE	TRUE	reported	GCST90274792	12	98629454	0.0539	1.63e-06	14731	GDNF	TRUE	reported	0.00210525570360995	22.9788214185733	0.0148	14,736 European ancestry individuals	2	1	TRUE	NA
rs144181640	A	T	A	T	0.3366	0.0511471	0.9898	0.9861702	FALSE	TRUE	FALSE	DE	2	207881609	PLEKHM3	0.594951	0.0961998	DE	TRUE	reported	GCST90274792	2	208746333	0.0697	1.37e-06	13988	GDNF	TRUE	reported	0.00213622283936295	23.3175506505991	0.0102	14,736 European ancestry individuals	2	1	TRUE	NA
rs2093446	C	G	C	G	0.0606	-0.0115653	0.3	0.349365	FALSE	TRUE	FALSE	DE	9	5230371	INSL4	0.611526	0.022771	DE	TRUE	reported	GCST90274792	9	5230371	0.0129	2.63e-06	14288	GDNF	TRUE	reported	0.0020216202986453	22.06409351216	0.3	14,736 European ancestry individuals	2	1	TRUE	NA
rs2194229	A	T	A	T	-0.1683	-0.0396871	0.1296	0.136725	FALSE	TRUE	FALSE	DE	5	37918737	GDNF-AS1,LINC02117	0.212081	0.0318041	DE	TRUE	reported	GCST90274792	5	37918839	0.0179	5.34e-21	14288	GDNF	TRUE	reported	0.00804942452813628	88.3857866796986	0.1296	14,736 European ancestry individuals	2	1	TRUE	NA
rs35740453	A	G	A	G	-0.0718	-0.00522754	0.7373	0.684521	FALSE	FALSE	FALSE	DE	17	1587488	SLC43A2	0.825129	0.0236591	DE	TRUE	reported	GCST90274792	17	1490782	0.0154	3.13e-06	13224	GDNF	TRUE	reported	0.0019913810396934	21.7334017685504	0.2627	14,736 European ancestry individuals	2	1	TRUE	NA
rs57104839	A	G	A	G	0.0915	0.0628247	0.903	0.9309406	FALSE	FALSE	FALSE	DE	13	27573222	LNX2	0.142679	0.0428578	DE	TRUE	reported	GCST90274792	13	28147359	0.0196	3.04e-06	14736	GDNF	TRUE	reported	0.0019965248865441	21.7896526480193	0.097	14,736 European ancestry individuals	2	1	TRUE	NA
rs62243355	T	C	T	C	-0.0981	-0.0403497	0.0997	0.109014	FALSE	FALSE	FALSE	DE	3	36030560	RFC3P1	0.245836	0.0347686	DE	TRUE	reported	GCST90274792	3	36072052	0.0196	5.58e-07	14731	GDNF	TRUE	reported	0.0022942512433032	25.0464473851121	0.0997	14,736 European ancestry individuals	2	1	TRUE	NA
rs77671113	A	C	A	C	-0.1194	0.00458036	0.0859	0.0719974	FALSE	FALSE	FALSE	DE	10	85934651	GRID1	0.913321	0.0420795	DE	TRUE	reported	GCST90274792	10	87694408	0.0208	9.45e-09	14725	GDNF	TRUE	reported	0.00301566397342127	32.945965961123	0.0859	14,736 European ancestry individuals	2	1	TRUE	NA
rs79953230	T	C	T	C	0.1918	-0.0549973	0.0254	0.037863	FALSE	FALSE	FALSE	DE	13	66719542	PCDH9	0.338863	0.0575036	DE	TRUE	reported	GCST90274792	13	67293674	0.042	4.96e-06	14719	GDNF	TRUE	reported	0.00191064796608984	20.8506158333843	0.0254	14,736 European ancestry individuals	2	1	TRUE	NA
rs9303102	T	G	T	G	0.2096	0.0745267	0.0231	0.00547536	FALSE	FALSE	FALSE	DE	17	14317973	HS3ST3B1	0.620139	0.150361	DE	TRUE	reported	GCST90274792	17	14221290	0.0453	3.71e-06	12935	GDNF	TRUE	reported	0.0019613096236501	21.4045654009077	0.0231	14,736 European ancestry individuals	2	1	TRUE	NA
rs112641086	T	C	T	C	-0.1056	-0.0173754	0.0895	0.112579	FALSE	FALSE	FALSE	DE	2	206211398	GPR1,GPR1-AS	0.613022	0.0343548	DE	TRUE	reported	GCST90274769	2	207076122	0.0198	9.64e-08	14731	CCL28	TRUE	reported	0.00192681127786726	28.4405833823507	0.0895	14,734 European ancestry individuals	2	1	TRUE	NA
rs116782490	A	C	A	C	0.2298	-0.0560263	0.9815	0.99649499	FALSE	FALSE	FALSE	DE	5	85629171	CTC-480C2.1	0.760922	0.184134	DE	TRUE	reported	GCST90274769	5	84924989	0.0488	2.49e-06	12633	CCL28	TRUE	reported	0.00150274957033739	22.1718253712607	0.0185	14,734 European ancestry individuals	2	1	TRUE	NA
rs139902	A	C	A	C	0.0684	-0.0228454	0.3659	0.366194	FALSE	FALSE	FALSE	DE	22	38010775	POLR2F	0.313406	0.0226618	DE	TRUE	reported	GCST90274769	22	38406782	0.0121	1.58e-08	14285	CCL28	TRUE	reported	0.00216411291357744	31.9508567044168	0.3659	14,734 European ancestry individuals	2	1	TRUE	NA
rs143400203	T	C	T	C	0.1812	0.00715755	0.0244	0.032269	FALSE	FALSE	FALSE	DE	7	115920724	TFEC	0.907872	0.0618507	DE	TRUE	reported	GCST90274769	7	115560778	0.0392	3.79e-06	14722	CCL28	TRUE	reported	0.00144808560294507	21.364134197738	0.0244	14,734 European ancestry individuals	2	1	TRUE	NA
rs1514964	T	C	T	C	-0.1263	0.0838442	0.9486	0.9592487	FALSE	FALSE	FALSE	DE	1	64370963	RNU7-62P	0.131333	0.0555677	DE	TRUE	reported	GCST90274769	1	64836646	0.0264	1.72e-06	14734	CCL28	TRUE	reported	0.00155097243821844	22.8844190630655	0.0514	14,734 European ancestry individuals	2	1	TRUE	NA
rs2477954	T	C	T	C	-0.058	0.00201694	0.6211	0.608166	FALSE	FALSE	FALSE	DE	10	88504383	RNLS	0.92827	0.0224048	DE	TRUE	reported	GCST90274769	10	90264140	0.012	1.34e-06	14286	CCL28	TRUE	reported	0.00158301412665995	23.3579400630439	0.3789	14,734 European ancestry individuals	2	1	TRUE	NA
rs2631360	A	G	A	G	0.0597	-0.00656391	0.5481	0.654918	FALSE	FALSE	FALSE	DE	5	132371737	SLC22A5	0.774687	0.0229307	DE	TRUE	reported	GCST90274769	5	131707429	0.0128	3.1e-06	11780	CCL28	TRUE	reported	0.00147423708554494	21.7505261765676	0.4519	14,734 European ancestry individuals	2	1	TRUE	NA
rs2866626	C	G	C	G	-0.0597	-0.0159762	0.6079	0.603877	FALSE	TRUE	FALSE	DE	4	101648052	BANK1,RP11-68O1.1	0.475425	0.0223856	DE	TRUE	reported	GCST90274769	4	102569209	0.0121	8.06e-07	14285	CCL28	TRUE	reported	0.00164945440744308	24.3399099021162	0.3921	14,734 European ancestry individuals	2	1	TRUE	NA
rs4866742	T	C	T	C	0.0702	0.00353251	0.4126	0.41151	FALSE	FALSE	FALSE	DE	5	43405357	CCL28	0.873515	0.0221898	DE	TRUE	reported	GCST90274769	5	43405459	0.0122	8.71e-09	12829	CCL28	TRUE	reported	0.00224212108756913	33.1051536251185	0.4126	14,734 European ancestry individuals	2	1	TRUE	NA
rs546951873	A	G	A	G	0.3427	0.0410324	0.0122	0.0103946	FALSE	FALSE	FALSE	DE	12	55164658	OR9R1P	0.701326	0.106986	DE	TRUE	reported	GCST90274769	12	55558442	0.0672	3.4e-07	11273	CCL28	TRUE	reported	0.00176198862487419	26.0034341768739	0.0122	14,734 European ancestry individuals	2	1	TRUE	NA
rs6580980	A	G	A	G	-0.0688	0.0191567	0.4015	0.32146	FALSE	FALSE	FALSE	DE	12	54298277	NFE2,RP11-968A15.8	0.412603	0.0233812	DE	TRUE	reported	GCST90274769	12	54692061	0.0118	5.53e-09	14285	CCL28	TRUE	reported	0.00230192585151668	33.990214598226	0.4015	14,734 European ancestry individuals	2	1	TRUE	NA
rs6671688	T	C	T	C	0.0534	0.0256789	0.5411	0.546452	FALSE	FALSE	FALSE	DE	1	155021789	DCST2	0.240671	0.0218859	DE	TRUE	reported	GCST90274769	1	154994265	0.0116	4.16e-06	14286	CCL28	TRUE	reported	0.00143622234178038	21.1888594524511	0.4589	14,734 European ancestry individuals	2	1	TRUE	NA
rs71363004	C	G	C	G	0.2181	-0.0381213	0.9802	0.99101066	FALSE	TRUE	FALSE	DE	18	76467382	ZNF516	0.74375	0.116617	DE	TRUE	reported	GCST90274769	18	74179338	0.0466	2.87e-06	11982	CCL28	TRUE	reported	0.00148447761409736	21.9018369976129	0.0198	14,734 European ancestry individuals	2	1	TRUE	NA
rs73000929	A	G	A	G	-0.1935	-0.014032	0.0347	0.0301235	FALSE	FALSE	FALSE	DE	11	114082900	ZBTB16	0.829017	0.0649741	DE	TRUE	reported	GCST90274769	11	113953622	0.0355	5.02e-08	14734	CCL28	TRUE	reported	0.0020123787447045	29.7061436791137	0.0347	14,734 European ancestry individuals	2	1	TRUE	NA
rs76291845	A	G	A	G	0.2696	-0.0182941	0.9859	0.9851773	FALSE	FALSE	FALSE	DE	2	111131781	BCL2L11,MIR4435-2HG	0.838666	0.0898526	DE	TRUE	reported	GCST90274769	2	111889358	0.0542	6.55e-07	14244	CCL28	TRUE	reported	0.00167645480949193	24.7390060791585	0.0141	14,734 European ancestry individuals	2	1	TRUE	NA
rs7661151	T	C	T	C	0.0531	0.00533178	0.6323	0.62672	FALSE	FALSE	FALSE	DE	4	156143924	FTH1P21	0.812782	0.0225122	DE	TRUE	reported	GCST90274769	4	157065076	0.0116	4.7e-06	14730	CCL28	TRUE	reported	0.00142015319478058	20.9514511357732	0.3677	14,734 European ancestry individuals	2	1	TRUE	NA
rs76669782	A	C	A	C	-0.2853	0.120637	0.0176	0.00181177	FALSE	FALSE	FALSE	DE	9	87804985	RP11-65B23.5	0.636318	0.255127	DE	TRUE	reported	GCST90274769	9	90419900	0.0513	2.68e-08	12933	CCL28	TRUE	reported	0.00209477529824892	30.9250106421945	0.0176	14,734 European ancestry individuals	2	1	TRUE	NA
rs77569365	T	G	T	G	0.129	-0.0107121	0.9561	0.9689544	FALSE	FALSE	FALSE	DE	13	105994991	RP11-406G20.1	0.864548	0.0627949	DE	TRUE	reported	GCST90274769	13	106647340	0.0282	4.77e-06	14734	CCL28	TRUE	reported	0.00141822186058374	20.922917789516	0.0439000000000001	14,734 European ancestry individuals	2	1	TRUE	NA
rs78552613	T	C	T	C	-0.1844	-0.1205	0.0271	0.0214221	FALSE	FALSE	FALSE	DE	10	103732867	SH3PXD2A	0.113274	0.0760899	DE	TRUE	reported	GCST90274769	10	105492625	0.0395	3.04e-06	14734	CCL28	TRUE	reported	0.00147694754868842	21.7905748233476	0.0271	14,734 European ancestry individuals	2	1	TRUE	NA
rs78843608	A	G	A	G	-0.1684	-0.132458	0.0376	0.0225389	FALSE	FALSE	FALSE	DE	5	103488646	PDZPH1P	0.074724	0.074325	DE	TRUE	reported	GCST90274769	5	102824347	0.0323	1.85e-07	14725	CCL28	TRUE	reported	0.00184144180703413	27.1781677154968	0.0376	14,734 European ancestry individuals	2	1	TRUE	NA
rs112956934	T	C	T	C	0.1884	0.00349967	0.0246	0.0314692	FALSE	FALSE	FALSE	DE	12	96177725	LINC02452	0.955512	0.0627339	DE	TRUE	reported	GCST90274786	12	96571503	0.0407	3.67e-06	14737	S100-A12	TRUE	reported	0.00149681681880341	21.4245746379921	0.0246	14,743 European ancestry individuals	2	1	TRUE	NA
rs112988802	T	C	T	C	-0.1396	-0.0322256	0.9492	0.9741578	FALSE	FALSE	FALSE	DE	14	59523796	CCDC175,RP11-701B16.2	0.638371	0.0685683	DE	TRUE	reported	GCST90274786	14	59990514	0.0293	1.89e-06	12851	S100-A12	TRUE	reported	0.00158559641720377	22.6973328042508	0.0508	14,743 European ancestry individuals	2	1	TRUE	NA
rs13384799	T	C	T	C	-0.0622	0.0195611	0.7266	0.664749	FALSE	FALSE	FALSE	DE	2	124378012	CNTNAP5	0.395004	0.0229975	DE	TRUE	reported	GCST90274786	2	125135589	0.0133	2.92e-06	14295	S100-A12	TRUE	reported	0.00152777605012292	21.8683853036786	0.2734	14,743 European ancestry individuals	2	1	TRUE	NA
rs147302029	A	G	A	G	0.1806	-0.0404043	0.0379	0.0356296	FALSE	FALSE	FALSE	DE	16	4552208	C16orf96	0.49262	0.0588858	DE	TRUE	reported	GCST90274786	16	4602209	0.0345	1.65e-07	13649	S100-A12	TRUE	reported	0.00191342629335709	27.3991147712777	0.0379	14,743 European ancestry individuals	2	1	TRUE	NA
rs150015576	A	C	A	C	0.194	0.0521498	0.0217	0.0402959	FALSE	FALSE	FALSE	DE	3	175106543	NAALADL2,NAALADL2-AS3	0.346304	0.0553735	DE	TRUE	reported	GCST90274786	3	174824333	0.0423	4.51e-06	14740	S100-A12	TRUE	reported	0.00146936719637172	21.0310983766029	0.0217	14,743 European ancestry individuals	2	1	TRUE	NA
rs174344	A	G	A	G	0.0617	0.00714946	0.6296	0.677989	FALSE	FALSE	FALSE	DE	22	17552541	AC007666.5,CECR2	0.760389	0.0234431	DE	TRUE	reported	GCST90274786	22	18032226	0.0125	7.97e-07	14295	S100-A12	TRUE	reported	0.00170159774096025	24.3606870037778	0.3704	14,743 European ancestry individuals	2	1	TRUE	NA
rs191808657	A	C	A	C	0.3059	0.121261	0.983	0.99323536	FALSE	FALSE	FALSE	DE	7	75504109	SPDYE5	0.364421	0.133699	DE	TRUE	reported	GCST90274786	7	75133433	0.0665	4.22e-06	12412	S100-A12	TRUE	reported	0.00147815323056117	21.157039317196	0.017	14,743 European ancestry individuals	2	1	TRUE	NA
rs2056031	T	C	T	C	-0.0604	0.0309225	0.613	0.653537	FALSE	FALSE	FALSE	DE	4	12918970	RP11-22A3.1	0.175673	0.0228345	DE	TRUE	reported	GCST90274786	4	12920594	0.0119	3.86e-07	14739	S100-A12	TRUE	reported	0.00179905381218219	25.758417863561	0.387	14,743 European ancestry individuals	2	1	TRUE	NA
rs2425640	A	G	A	G	-0.0583	-0.0285054	0.3511	0.388742	FALSE	FALSE	FALSE	DE	20	44399397	HNF4A	0.203213	0.022402	DE	TRUE	reported	GCST90274786	20	43028037	0.0123	2.14e-06	14741	S100-A12	TRUE	reported	0.00156924610243372	22.4629151380123	0.3511	14,743 European ancestry individuals	2	1	TRUE	NA
rs3014874	A	G	A	G	-0.1726	0.0487977	0.2623	0.253114	FALSE	FALSE	FALSE	DE	1	153365467	S100A9	0.0515264	0.0250621	DE	TRUE	reported	GCST90274786	1	153337943	0.0137	2.15e-36	14294	S100-A12	TRUE	reported	0.0109822357670519	158.701005440927	0.2623	14,743 European ancestry individuals	2	1	TRUE	NA
rs3802266	A	G	A	G	0.0555	-0.0305357	0.5633	0.606864	FALSE	FALSE	FALSE	DE	8	122973468	ZHX2	0.171818	0.0223478	DE	TRUE	reported	GCST90274786	8	123985708	0.0118	2.56e-06	14740	S100-A12	TRUE	reported	0.00154524221639761	22.1187806303599	0.4367	14,743 European ancestry individuals	2	1	TRUE	NA
rs55783131	T	C	T	C	0.2064	0.0209997	0.0239	0.0287088	FALSE	FALSE	FALSE	DE	22	16925360	IGKV3OR22-2	0.748961	0.065622	DE	TRUE	reported	GCST90274786	22	17406250	0.0425	1.19e-06	14728	S100-A12	TRUE	reported	0.0016472963889773	23.5820065454908	0.0239	14,743 European ancestry individuals	2	1	TRUE	NA
rs56268787	T	C	T	C	-0.0936	-0.0205335	0.0955	0.0661631	FALSE	FALSE	FALSE	DE	3	152855408	P2RY1	0.637832	0.0436202	DE	TRUE	reported	GCST90274786	3	152573197	0.0203	4.01e-06	14737	S100-A12	TRUE	reported	0.00148511603338624	21.2568472338023	0.0955	14,743 European ancestry individuals	2	1	TRUE	NA
rs59538998	C	G	C	G	-0.1188	0.0398693	0.0622	0.0700733	FALSE	TRUE	FALSE	DE	1	245316935	KIF26B	0.353731	0.0429914	DE	TRUE	reported	GCST90274786	1	245480237	0.0258	4.13e-06	14295	S100-A12	TRUE	reported	0.00148113949966017	21.1998456579338	0.0622	14,743 European ancestry individuals	2	1	TRUE	NA
rs61803119	T	G	T	G	0.1501	0.0219691	0.1069	0.0862098	FALSE	FALSE	FALSE	DE	1	153417726	S100A7A	0.573082	0.0389856	DE	TRUE	reported	GCST90274786	1	153390202	0.0194	1.02e-14	14295	S100-A12	TRUE	reported	0.00417050964706666	59.8545478450854	0.1069	14,743 European ancestry individuals	2	1	TRUE	NA
rs78800546	A	G	A	G	-0.2529	-0.192093	0.0156	0.00709984	FALSE	FALSE	FALSE	DE	11	31857597	PAUPAR,RP1-65P5.6	0.135871	0.128805	DE	TRUE	reported	GCST90274786	11	31879143	0.0534	2.18e-06	14295	S100-A12	TRUE	reported	0.00156668048091393	22.4261320165146	0.0156	14,743 European ancestry individuals	2	1	TRUE	NA
rs113153423	A	G	A	G	0.1913	-0.0926589	0.972	0.98099	FALSE	FALSE	FALSE	DE	8	138975057	COL22A1	0.251074	0.0807313	DE	TRUE	reported	GCST90274808	8	139987300	0.0407	2.6e-06	11792	IL-20RA	TRUE	reported	0.00250023527012832	22.0872966384479	0.028	11,792 European ancestry individuals	2	1	TRUE	NA
rs113563938	A	T	A	T	0.3176	0.2631	0.9871	0.99539209	FALSE	TRUE	FALSE	DE	7	12520928	AC005281.1	0.11251	0.165783	DE	TRUE	reported	GCST90274808	7	12560554	0.0676	2.62e-06	11344	IL-20RA	TRUE	reported	0.00249809117345689	22.0683080660951	0.0129	11,792 European ancestry individuals	2	1	TRUE	NA
rs11987533	A	G	A	G	0.1171	0.0201046	0.1374	0.151578	FALSE	FALSE	FALSE	DE	8	35296721	UNC5D	0.505594	0.0302001	DE	TRUE	reported	GCST90274808	8	35154239	0.0198	3.34e-09	11344	IL-20RA	TRUE	reported	0.00395266801970972	34.9691319592544	0.1374	11,792 European ancestry individuals	2	1	TRUE	NA
rs12056343	T	G	T	G	-0.0761	0.00146452	0.7494	0.721057	FALSE	FALSE	FALSE	DE	8	78928499	RP11-115D10.1	0.952092	0.0243765	DE	TRUE	reported	GCST90274808	8	79840734	0.0166	4.55e-06	9894	IL-20RA	TRUE	reported	0.00237873350527148	21.0113801223413	0.2506	11,792 European ancestry individuals	2	1	TRUE	NA
rs12138611	C	G	C	G	0.119	0.0552996	0.1039	0.132108	FALSE	TRUE	FALSE	DE	1	168211636	RPL34P1	0.0886645	0.0324816	DE	TRUE	reported	GCST90274808	1	168180874	0.0256	3.34e-06	11344	IL-20RA	TRUE	reported	0.00244555567221399	21.6030680892525	0.1039	11,792 European ancestry individuals	2	1	TRUE	NA
rs143067549	T	C	T	C	-0.4166	-0.0877425	0.0114	0.00248219	FALSE	FALSE	FALSE	DE	5	46131893	CTD-2013M15.1	0.69178	0.221325	DE	TRUE	reported	GCST90274808	5	46131995	0.091	4.69e-06	7315	IL-20RA	TRUE	reported	0.00237219968160876	20.9535295504646	0.0114	11,792 European ancestry individuals	2	1	TRUE	NA
rs149111746	A	G	A	G	0.2357	0.113801	0.0208	0.0212628	FALSE	FALSE	FALSE	DE	17	61311661	BCAS3	0.136926	0.0765131	DE	TRUE	reported	GCST90274808	17	59389022	0.0511	3.98e-06	11783	IL-20RA	TRUE	reported	0.00240800439051694	21.2705542773238	0.0208	11,792 European ancestry individuals	2	1	TRUE	NA
rs540645152	A	C	A	C	-0.0817	-0.0015837	0.4221	0.364221	FALSE	FALSE	FALSE	DE	1	153109901	SPRR2F	0.944266	0.0226535	DE	TRUE	reported	GCST90274808	1	153082377	0.0155	1.36e-07	8814	IL-20RA	TRUE	reported	0.00314225090339319	27.7767966249891	0.4221	11,792 European ancestry individuals	2	1	TRUE	NA
rs544388667	A	G	A	G	0.3626	0.0208878	0.0114	0.0273912	FALSE	FALSE	FALSE	DE	3	113295005	CFAP44	0.75231	0.0661858	DE	TRUE	reported	GCST90274808	3	113013852	0.075	1.33e-06	9261	IL-20RA	TRUE	reported	0.00264490353956681	23.3686979425661	0.0114	11,792 European ancestry individuals	2	1	TRUE	NA
rs59446445	A	G	A	G	0.1741	-0.0456474	0.0321	0.0215785	FALSE	FALSE	FALSE	DE	5	155197884	RP11-265I24.1	0.552103	0.0767684	DE	TRUE	reported	GCST90274808	5	154577444	0.038	4.61e-06	11790	IL-20RA	TRUE	reported	0.00237587859117983	20.9861025773024	0.0321	11,792 European ancestry individuals	2	1	TRUE	NA
rs72785422	T	C	T	C	0.0897	0.00436332	0.8313	0.85979	FALSE	FALSE	FALSE	DE	16	14194707	CTA-276F8.2,MRTFB	0.891227	0.0319068	DE	TRUE	reported	GCST90274808	16	14288564	0.0195	4.22e-06	11343	IL-20RA	TRUE	reported	0.00239497643506173	21.1551985477649	0.1687	11,792 European ancestry individuals	2	1	TRUE	NA
rs113448118	A	G	A	G	0.0818	0.00493445	0.1528	0.12621	FALSE	FALSE	FALSE	DE	7	1069318	C7orf50	0.879963	0.0326751	DE	TRUE	reported	GCST90274825	7	1108954	0.0179	4.88e-06	11793	MIP-1a	TRUE	reported	0.00150414459922421	20.8803553635968	0.1528	14,743 European ancestry individuals	2	1	TRUE	NA
rs1143687	T	C	T	C	-0.1229	-0.0102774	0.0627	0.052635	FALSE	FALSE	FALSE	DE	16	81889208	PLCG2	0.832462	0.0485824	DE	TRUE	reported	GCST90274825	16	81922813	0.024	3.04e-07	14743	MIP-1a	TRUE	reported	0.00188800584109951	26.2191508734782	0.0627	14,743 European ancestry individuals	2	1	TRUE	NA
rs1719209	A	G	A	G	0.4088	0.0140379	0.231	0.163341	FALSE	FALSE	FALSE	DE	17	36084936	CCL3-AS1	0.635725	0.0296356	DE	TRUE	reported	GCST90274825	17	34412293	0.0135	1e-200	14295	MIP-1a	TRUE	reported	0.0620412786566316	916.835830715367	0.231	14,743 European ancestry individuals	2	1	TRUE	NA
rs2847249	T	C	T	C	-0.0621	0.0161299	0.2605	0.296911	FALSE	FALSE	FALSE	DE	18	12747236	LINC01882,RP11-973H7.5	0.498638	0.0238385	DE	TRUE	reported	GCST90274825	18	12747235	0.0136	4.97e-06	14294	MIP-1a	TRUE	reported	0.00150174250004641	20.8469595583087	0.2605	14,743 European ancestry individuals	2	1	TRUE	NA
rs2853926	A	G	A	G	-0.0608	-0.0150351	0.7392	0.84161	FALSE	FALSE	FALSE	DE	6	31295274	LINC02571	0.614288	0.0298337	DE	TRUE	reported	GCST90274825	6	31263051	0.0133	4.84e-06	14743	MIP-1a	TRUE	reported	0.00150519394806199	20.8949442577291	0.2608	14,743 European ancestry individuals	2	1	TRUE	NA
rs56675286	A	C	A	C	-0.1806	0.0537478	0.0383	0.0235906	FALSE	FALSE	FALSE	DE	17	36031023	CCL23	0.454889	0.0719236	DE	TRUE	reported	GCST90274825	17	34358060	0.0325	2.75e-08	14743	MIP-1a	TRUE	reported	0.00222251778693222	30.8749391460902	0.0383	14,743 European ancestry individuals	2	1	TRUE	NA
rs570499416	A	C	A	C	-0.3014	0.155163	0.0147	0.0383218	FALSE	FALSE	FALSE	DE	2	145176360	TEX41	0.00478707	0.0550024	DE	TRUE	reported	GCST90274825	2	145933927	0.0604	6.04e-07	12229	MIP-1a	TRUE	reported	0.00179298234918175	24.8971685257195	0.0147	14,743 European ancestry individuals	2	1	TRUE	NA
rs5743604	A	G	A	G	-0.0736	-0.00755008	0.7503	0.87352	FALSE	FALSE	FALSE	DE	4	38799664	TLR1	0.819721	0.0331284	DE	TRUE	reported	GCST90274825	4	38801285	0.0135	4.98e-08	14737	MIP-1a	TRUE	reported	0.00213944302212978	29.7184005544359	0.2497	14,743 European ancestry individuals	2	1	TRUE	NA
rs677925	T	C	T	C	-0.0668	-0.00629321	0.7284	0.743389	FALSE	FALSE	FALSE	DE	17	15838151	LINC02087,SPECC1P1	0.800746	0.0249353	DE	TRUE	reported	GCST90274825	17	15741465	0.0143	2.99e-06	12411	MIP-1a	TRUE	reported	0.00157159469797545	21.8181634185859	0.2716	14,743 European ancestry individuals	2	1	TRUE	NA
rs7137828	T	C	T	C	-0.0837	-0.0187779	0.5247	0.586843	FALSE	FALSE	FALSE	DE	12	111494996	ATXN2	0.395717	0.02211	DE	TRUE	reported	GCST90274825	12	111932800	0.0133	3.11e-10	11344	MIP-1a	TRUE	reported	0.00284873110129319	39.599068894166	0.4753	14,743 European ancestry individuals	2	1	TRUE	NA
rs78871521	T	C	T	C	0.1812	-0.067907	0.0304	0.0306902	FALSE	FALSE	FALSE	DE	16	4724016	ANKS3	0.279476	0.0627898	DE	TRUE	reported	GCST90274825	16	4774017	0.0371	1.04e-06	13246	MIP-1a	TRUE	reported	0.00171776870081401	23.8509623986757	0.0304	14,743 European ancestry individuals	2	1	TRUE	NA
rs9540456	A	G	A	G	0.0926	0.047992	0.8776	0.9219184	FALSE	FALSE	FALSE	DE	13	65511242	STARP1	0.237301	0.0406107	DE	TRUE	reported	GCST90274825	13	66085374	0.0181	3.12e-07	14295	MIP-1a	TRUE	reported	0.001884466471589	26.1699060732548	0.1224	14,743 European ancestry individuals	2	1	TRUE	NA
rs9911791	A	G	A	G	0.176	0.00815697	0.8208	0.743178	FALSE	FALSE	FALSE	DE	17	36465154	TBC1D3J	0.743938	0.0249721	DE	TRUE	reported	GCST90274825	17	34820996	0.0162	1.71e-27	14295	MIP-1a	TRUE	reported	0.00844220928910548	118.013759815649	0.1792	14,743 European ancestry individuals	2	1	TRUE	NA
rs113552426	C	G	C	G	-0.278	0.0490398	0.9792	0.99597423	FALSE	TRUE	FALSE	DE	16	84696829	USP10	0.786077	0.180686	DE	TRUE	reported	GCST90274803	16	84730435	0.0581	1.71e-06	11249	IL-18	TRUE	reported	0.0015528342549368	22.8917144367464	0.0208	14,744 European ancestry individuals	2	1	TRUE	NA
rs11605127	C	G	C	G	-0.0629	-0.0386726	0.7543	0.642554	FALSE	TRUE	FALSE	DE	11	268430	NLRP6	0.0898359	0.0227987	DE	TRUE	reported	GCST90274803	11	268430	0.0137	4.41e-06	14730	IL-18	TRUE	reported	0.00142988597985595	21.076628913686	0.2457	14,744 European ancestry individuals	2	1	TRUE	NA
rs12201187	A	T	A	T	0.0676	-0.00836165	0.2767	0.363075	FALSE	TRUE	FALSE	DE	6	162364046	PRKN	0.713073	0.0227384	DE	TRUE	reported	GCST90274803	6	162785078	0.0138	9.65e-07	13245	IL-18	TRUE	reported	0.00162738596393139	23.9925391245164	0.2767	14,744 European ancestry individuals	2	1	TRUE	NA
rs12648080	A	G	A	G	0.072	-0.0261678	0.8077	0.843757	FALSE	FALSE	FALSE	DE	4	120972146	PRDM5	0.380877	0.0298624	DE	TRUE	reported	GCST90274803	4	121893301	0.0146	8.16e-07	14743	IL-18	TRUE	reported	0.00164932061162459	24.3164557141132	0.1923	14,744 European ancestry individuals	2	1	TRUE	NA
rs12681624	C	G	C	G	-0.0935	0.0179954	0.8179	0.802972	FALSE	TRUE	FALSE	DE	8	143524002	ZC3H3	0.513112	0.0275159	DE	TRUE	reported	GCST90274803	8	144606172	0.0157	2.59e-09	13657	IL-18	TRUE	reported	0.00240348561540699	35.4621375105737	0.1821	14,744 European ancestry individuals	2	1	TRUE	NA
rs12711729	T	C	T	C	-0.0702	0.00638473	0.7336	0.719188	FALSE	FALSE	FALSE	DE	2	125993444	LINC01941	0.791992	0.0242098	DE	TRUE	reported	GCST90274803	2	126751021	0.0153	4.47e-06	11345	IL-18	TRUE	reported	0.00142801716155536	21.0490429955653	0.2664	14,744 European ancestry individuals	2	1	TRUE	NA
rs139760701	A	T	A	T	-0.3049	0.166539	0.989	0.99493036	FALSE	TRUE	FALSE	DE	3	115283053	RP11-190P13.2	0.279129	0.153878	DE	TRUE	reported	GCST90274803	3	115001900	0.0604	4.46e-07	13809	IL-18	TRUE	reported	0.00172803499611845	25.4789756694896	0.011	14,744 European ancestry individuals	2	1	TRUE	NA
rs1403742	A	T	A	T	-0.0567	0.0336118	0.371	0.388839	FALSE	TRUE	FALSE	DE	20	52673277	RP4-715N11.2	0.131995	0.0223145	DE	TRUE	reported	GCST90274803	20	51289816	0.0124	4.82e-06	14296	IL-18	TRUE	reported	0.001418303048439	20.9056531215255	0.371	14,744 European ancestry individuals	2	1	TRUE	NA
rs148504635	A	C	A	C	0.2532	-0.152356	0.9857	0.98597	FALSE	FALSE	FALSE	DE	16	54127552	FTO	0.104188	0.0937642	DE	TRUE	reported	GCST90274803	16	54161464	0.0525	1.42e-06	14737	IL-18	TRUE	reported	0.00157755974851748	23.2567909156571	0.0143	14,744 European ancestry individuals	2	1	TRUE	NA
rs17229943	A	C	A	C	-0.16	-0.0164902	0.9351	0.897456	FALSE	FALSE	FALSE	DE	5	69386709	RAD17	0.649425	0.0362773	DE	TRUE	reported	GCST90274803	5	68682536	0.0267	2.07e-09	14744	IL-18	TRUE	reported	0.00243344765667256	35.90528970165	0.0649	14,744 European ancestry individuals	2	1	TRUE	NA
rs2108621	T	C	T	C	0.0581	0.033774	0.3565	0.298469	FALSE	FALSE	FALSE	DE	19	5344978	PTPRS	0.156831	0.0238549	DE	TRUE	reported	GCST90274803	19	5344989	0.0126	4.01e-06	14296	IL-18	TRUE	reported	0.00144227155781449	21.2594569695933	0.3565	14,744 European ancestry individuals	2	1	TRUE	NA
rs2954016	T	C	T	C	-0.0759	-0.00235158	0.3451	0.376497	FALSE	FALSE	FALSE	DE	8	125390243	NSMCE2	0.918834	0.0230767	DE	TRUE	reported	GCST90274803	8	126402485	0.0156	1.14e-06	13421	IL-18	TRUE	reported	0.00160545907754815	23.6687513741791	0.3451	14,744 European ancestry individuals	2	1	TRUE	NA
rs35495214	T	C	T	C	0.1374	-0.0552671	0.0465	0.0192253	FALSE	FALSE	FALSE	DE	11	112562996	LINC02763	0.489293	0.0799312	DE	TRUE	reported	GCST90274803	11	112433719	0.0291	2.34e-06	14735	IL-18	TRUE	reported	0.00151214334424553	22.2909449880506	0.0465	14,744 European ancestry individuals	2	1	TRUE	NA
rs385076	T	C	T	C	-0.1857	-0.0146589	0.3734	0.355635	FALSE	FALSE	FALSE	DE	2	32264782	NLRC4	0.519306	0.0227475	DE	TRUE	reported	GCST90274803	2	32489851	0.0123	1.68e-51	14296	IL-18	TRUE	reported	0.0152476632527579	227.905379903605	0.3734	14,744 European ancestry individuals	2	1	TRUE	NA
rs4140444	A	G	A	G	0.2157	-0.00232655	0.0204	0.0186169	FALSE	FALSE	FALSE	DE	6	38332626	BTBD9	0.977298	0.0817565	DE	TRUE	reported	GCST90274803	6	38300402	0.0461	2.88e-06	14741	IL-18	TRUE	reported	0.00148496335325157	21.8896809705655	0.0204	14,744 European ancestry individuals	2	1	TRUE	NA
rs56836641	T	C	T	C	-0.163	0.0300254	0.0477	0.0705317	FALSE	FALSE	FALSE	DE	7	155845280	SHH	0.483607	0.0428621	DE	TRUE	reported	GCST90274803	7	155637974	0.0301	6.12e-08	14743	IL-18	TRUE	reported	0.00198811096175789	29.3212992425515	0.0477	14,744 European ancestry individuals	2	1	TRUE	NA
rs5744249	A	C	A	C	0.2039	-0.00680127	0.7618	0.757685	FALSE	FALSE	FALSE	DE	11	112154583	AP002884.2,IL18	0.789131	0.0254309	DE	TRUE	reported	GCST90274803	11	112025306	0.0135	1.53e-51	14742	IL-18	TRUE	reported	0.0152598839999212	228.090872856065	0.2382	14,744 European ancestry individuals	2	1	TRUE	NA
rs57954386	C	G	C	G	-0.1248	0.114813	0.0665	0.030293	FALSE	TRUE	FALSE	DE	11	86975139	FZD4-DT	0.0709512	0.0635805	DE	TRUE	reported	GCST90274803	11	86686181	0.0259	1.45e-06	12201	IL-18	TRUE	reported	0.00157473649102121	23.2151040828834	0.0665	14,744 European ancestry individuals	2	1	TRUE	NA
rs60235102	T	C	T	C	0.1154	-0.0421048	0.9237	0.89748	FALSE	FALSE	FALSE	DE	11	105190161	CARD18	0.238496	0.0357198	DE	TRUE	reported	GCST90274803	11	105060888	0.0225	2.91e-07	14722	IL-18	TRUE	reported	0.00178374966412446	26.3019273603427	0.0763	14,744 European ancestry individuals	2	1	TRUE	NA
rs67424072	T	G	T	G	-0.082	-0.00440676	0.8341	0.803972	FALSE	FALSE	FALSE	DE	7	11064540	PHF14	0.872932	0.0275533	DE	TRUE	reported	GCST90274803	7	11104167	0.0165	6.71e-07	14296	IL-18	TRUE	reported	0.00167492160481353	24.6945325072676	0.1659	14,744 European ancestry individuals	2	1	TRUE	NA
rs77994606	A	G	A	G	-0.2314	0.0843294	0.9814	0.9777689	FALSE	FALSE	FALSE	DE	18	31183761	DSC1	0.246692	0.0727968	DE	TRUE	reported	GCST90274803	18	28763724	0.0472	9.46e-07	14743	IL-18	TRUE	reported	0.00163003491314193	24.031656325367	0.0185999999999999	14,744 European ancestry individuals	2	1	TRUE	NA
rs113835939	A	C	A	C	-0.1939	-0.00992612	0.976	0.9585616	FALSE	FALSE	FALSE	DE	2	30432587	LCLAT1	0.854132	0.0539905	DE	TRUE	reported	GCST90274844	2	30655453	0.0416	3.15e-06	14732	TRANCE	TRUE	reported	0.00184901842065841	21.7217539237746	0.024	14,736 European ancestry individuals	2	1	TRUE	NA
rs117113213	A	G	A	G	-0.1646	-0.0231752	0.0498	0.0646872	FALSE	FALSE	FALSE	DE	20	40537052	MAFB	0.604146	0.0447012	DE	TRUE	reported	GCST90274844	20	39165692	0.03	4.1e-08	14723	TRANCE	TRUE	reported	0.00256023525245071	30.0983774973473	0.0498	14,736 European ancestry individuals	2	1	TRUE	NA
rs11713634	A	G	A	G	-0.0978	0.0178743	0.2943	0.349798	FALSE	FALSE	FALSE	DE	3	194340849	CPN2	0.43331	0.0228122	DE	TRUE	reported	GCST90274844	3	194061578	0.015	7.03e-11	11336	TRANCE	TRUE	reported	0.00361160209331279	42.5031506139154	0.2943	14,736 European ancestry individuals	2	1	TRUE	NA
rs1432791	T	C	T	C	-0.0549	-0.0120085	0.4357	0.43459	FALSE	FALSE	FALSE	DE	5	160747308	ATP10B	0.584291	0.0219483	DE	TRUE	reported	GCST90274844	5	160174315	0.0118	3.28e-06	14288	TRANCE	TRUE	reported	0.00184228105715995	21.6424591688147	0.4357	14,736 European ancestry individuals	2	1	TRUE	NA
rs150011668	T	C	T	C	-0.1376	-1.31092	0.9058	0.99967575	FALSE	FALSE	FALSE	DE	4	110989871	RP11-621B23.1	0.112949	0.827039	DE	TRUE	reported	GCST90274844	4	111911027	0.0281	9.74e-07	11538	TRANCE	TRUE	reported	0.00204039022945924	23.9745332340056	0.0942	14,736 European ancestry individuals	2	1	TRUE	NA
rs150128402	A	G	A	G	0.2386	0.191966	0.9763	0.9752064	FALSE	FALSE	FALSE	DE	5	116538649	SEMA6A	0.00892976	0.0734168	DE	TRUE	reported	GCST90274844	5	115874345	0.0459	2.01e-07	14736	TRANCE	TRUE	reported	0.00229875171306385	27.0172685798168	0.0237000000000001	14,736 European ancestry individuals	2	1	TRUE	NA
rs150416959	C	G	C	G	0.1462	-0.0550515	0.0491	0.0368986	FALSE	TRUE	FALSE	DE	19	34640347	CTD-2553L13.4,SCGB2B2	0.34324	0.0580844	DE	TRUE	reported	GCST90274844	19	35131252	0.0315	3.46e-06	13224	TRANCE	TRUE	reported	0.00183338098333148	21.537712242595	0.0491	14,736 European ancestry individuals	2	1	TRUE	NA
rs17221073	C	G	C	G	0.2646	0.0113289	0.018	0.00420905	FALSE	TRUE	FALSE	DE	6	33080594	HLA-DPA1,HLA-DPB1	0.946827	0.169871	DE	TRUE	reported	GCST90274844	6	33048371	0.0498	1.08e-07	13801	TRANCE	TRUE	reported	0.00240133580161265	28.2258433378478	0.018	14,736 European ancestry individuals	2	1	TRUE	NA
rs17302	T	G	T	G	-0.0625	0.0467595	0.2875	0.2211	FALSE	FALSE	FALSE	DE	7	142386264	TRBV8-2	0.0755927	0.026316	DE	TRUE	reported	GCST90274844	7	142245686	0.013	1.53e-06	14288	TRANCE	TRUE	reported	0.00196695441059157	23.1099636635534	0.2875	14,736 European ancestry individuals	2	1	TRUE	NA
rs2468187	T	C	T	C	-0.1618	-0.0411194	0.4162	0.306745	FALSE	FALSE	FALSE	DE	8	119188790	MAL2	0.0828133	0.0237056	DE	TRUE	reported	GCST90274844	8	120201029	0.0118	8.62e-43	14735	TRANCE	TRUE	reported	0.0157783639876027	187.983162886188	0.4162	14,736 European ancestry individuals	2	1	TRUE	NA
rs2975421	T	G	T	G	-0.078	-0.0203592	0.8529	0.848041	FALSE	FALSE	FALSE	DE	8	19632669	CSGALNACT1	0.502092	0.0303324	DE	TRUE	reported	GCST90274844	8	19490180	0.017	4.47e-06	14288	TRANCE	TRUE	reported	0.00179179590726013	21.0483130897813	0.1471	14,736 European ancestry individuals	2	1	TRUE	NA
rs34221978	A	G	A	G	0.167	-0.0124526	0.0349	0.0561267	FALSE	FALSE	FALSE	DE	1	21816889	LDLRAD2	0.791701	0.0471506	DE	TRUE	reported	GCST90274844	1	22143382	0.0344	1.21e-06	14734	TRANCE	TRUE	reported	0.00200548885378936	23.5636188745419	0.0349	14,736 European ancestry individuals	2	1	TRUE	NA
rs3801000	A	G	A	G	0.0686	-0.00905739	0.2872	0.454228	FALSE	FALSE	FALSE	DE	7	50743384	GRB10	0.681331	0.0220563	DE	TRUE	reported	GCST90274844	7	50811081	0.013	1.31e-07	14288	TRANCE	TRUE	reported	0.00236868680960825	27.8411685381467	0.2872	14,736 European ancestry individuals	2	1	TRUE	NA
rs4334157	T	C	T	C	-0.1684	-0.14142	0.0319	0.012994	FALSE	FALSE	FALSE	DE	13	67628618	RP11-520F22.1	0.146792	0.0974664	DE	TRUE	reported	GCST90274844	13	68202750	0.0356	2.24e-06	14736	TRANCE	TRUE	reported	0.00190428703799933	22.3722730371353	0.0319	14,736 European ancestry individuals	2	1	TRUE	NA
rs4365726	A	G	A	G	-0.0777	0.0114378	0.1504	0.175196	FALSE	FALSE	FALSE	DE	4	104907499	RP11-556I14.1,RP11-556I14.2	0.69021	0.0286969	DE	TRUE	reported	GCST90274844	4	105828656	0.0166	2.86e-06	14287	TRANCE	TRUE	reported	0.00186462435382573	21.9054305722867	0.1504	14,736 European ancestry individuals	2	1	TRUE	NA
rs4512994	A	C	A	C	0.1172	0.00196217	0.4634	0.386975	FALSE	FALSE	FALSE	DE	13	42465537	LINC02341	0.930001	0.0223369	DE	TRUE	reported	GCST90274844	13	43039673	0.0116	5.33e-24	14736	TRANCE	TRUE	reported	0.00862882329924012	102.062259207109	0.4634	14,736 European ancestry individuals	2	1	TRUE	NA
rs6063153	T	C	T	C	0.0636	0.0653402	0.3364	0.344169	FALSE	FALSE	FALSE	DE	20	47826201	RNU7-173P	0.00400904	0.0227077	DE	TRUE	reported	GCST90274844	20	46454945	0.0126	4.47e-07	14287	TRANCE	TRUE	reported	0.00216773767364474	25.4741131559491	0.3364	14,736 European ancestry individuals	2	1	TRUE	NA
rs62501135	A	G	A	G	-0.1532	0.0144825	0.2051	0.182052	FALSE	FALSE	FALSE	DE	8	23231695	RP11-1149O23.3	0.609507	0.0283538	DE	TRUE	reported	GCST90274844	8	23089208	0.0148	4.13e-25	14288	TRANCE	TRUE	reported	0.0090535794223556	107.132202207923	0.2051	14,736 European ancestry individuals	2	1	TRUE	NA
rs6479556	T	G	T	G	0.07	0.0112659	0.8064	0.798146	FALSE	FALSE	FALSE	DE	9	90385508	LINC01508	0.678136	0.0271463	DE	TRUE	reported	GCST90274844	9	93147790	0.0148	2.25e-06	14728	TRANCE	TRUE	reported	0.00190379900060033	22.36652845556	0.1936	14,736 European ancestry individuals	2	1	TRUE	NA
rs6932751	A	G	A	G	0.054	0.0528081	0.5245	0.530183	FALSE	FALSE	FALSE	DE	6	89539788	ANKRD6	0.015372	0.02179	DE	TRUE	reported	GCST90274844	6	90249507	0.0116	3.24e-06	14730	TRANCE	TRUE	reported	0.00184436065351795	21.6669346649298	0.4755	14,736 European ancestry individuals	2	1	TRUE	NA
rs704	A	G	A	G	-0.1085	0.0204603	0.4755	0.419315	FALSE	FALSE	FALSE	DE	17	28367840	CTB-96E2.2,CTB-96E2.3,SARM1,VTN	0.352644	0.0220127	DE	TRUE	reported	GCST90274844	17	26694861	0.0116	8.48e-21	14736	TRANCE	TRUE	reported	0.00740443408628409	87.472075311804	0.4755	14,736 European ancestry individuals	2	1	TRUE	NA
rs72636362	A	G	A	G	0.302	0.293758	0.9818	0.99586768	FALSE	FALSE	FALSE	DE	1	2042169	RP11-547D24.3	0.111661	0.184664	DE	TRUE	reported	GCST90274844	1	1973608	0.0635	1.98e-06	11728	TRANCE	TRUE	reported	0.00192488905780644	22.6147800344714	0.0182	14,736 European ancestry individuals	2	1	TRUE	NA
rs72781813	T	G	T	G	0.2368	0.103227	0.9817	0.9817259	FALSE	FALSE	FALSE	DE	2	17156142	RN7SKP168	0.201303	0.080782	DE	TRUE	reported	GCST90274844	2	17337409	0.0486	1.1e-06	14735	TRANCE	TRUE	reported	0.00202017346662537	23.7365059291175	0.0183	14,736 European ancestry individuals	2	1	TRUE	NA
rs75991751	T	G	T	G	-0.2685	-0.279691	0.9818	0.99398134	FALSE	FALSE	FALSE	DE	12	128946066	GLT1D1	0.055096	0.145816	DE	TRUE	reported	GCST90274844	12	129430611	0.0539	6.31e-07	13422	TRANCE	TRUE	reported	0.00211139338463952	24.810583730641	0.0182	14,736 European ancestry individuals	2	1	TRUE	NA
rs76488966	T	G	T	G	-0.1719	0.105395	0.9693	0.9534825	FALSE	FALSE	FALSE	DE	2	103546578	AC018880.1	0.0413457	0.0516628	DE	TRUE	reported	GCST90274844	2	104163036	0.0366	2.64e-06	14720	TRANCE	TRUE	reported	0.00187736850674061	22.0554292783703	0.0306999999999999	14,736 European ancestry individuals	2	1	TRUE	NA
rs77980965	T	C	T	C	-0.2976	-0.185502	0.9853	0.9897029	FALSE	FALSE	FALSE	DE	3	83084188	CYP51A1P1	0.0898959	0.109379	DE	TRUE	reported	GCST90274844	3	83133339	0.0641	3.44e-06	11337	TRANCE	TRUE	reported	0.00183454501597655	21.5514118926159	0.0147	14,736 European ancestry individuals	2	1	TRUE	NA
rs79287178	A	G	A	G	-0.4987	-0.0487214	0.0334	0.0417579	FALSE	FALSE	FALSE	DE	3	172576710	LINC02068	0.372676	0.0546527	DE	TRUE	reported	GCST90274844	3	172294500	0.0343	6.82e-48	14719	TRANCE	TRUE	reported	0.0177055022334798	211.356899241364	0.0334	14,736 European ancestry individuals	2	1	TRUE	NA
rs113903858	A	G	A	G	0.3666	0.0955498	0.014	0.00174622	FALSE	FALSE	FALSE	DE	8	71450019	EYA1	0.718032	0.264615	DE	TRUE	reported	GCST90274793	8	72362254	0.0747	9.22e-07	11137	HGF	TRUE	reported	0.00168306740421868	24.0814655315416	0.014	14,734 European ancestry individuals	2	1	TRUE	NA
rs11631440	A	T	A	T	-0.0638	-0.0128952	0.6021	0.580111	FALSE	TRUE	FALSE	DE	15	101109178	RP11-424I19.1	0.561353	0.0222012	DE	TRUE	reported	GCST90274793	15	101649383	0.012	1.06e-07	14709	HGF	TRUE	reported	0.00197473922724455	28.2629871513681	0.3979	14,734 European ancestry individuals	2	1	TRUE	NA
rs150498795	A	T	A	T	0.1566	-0.189168	0.9642	0.9890102	FALSE	TRUE	FALSE	DE	18	78746666	RP11-715C4.1	0.0752264	0.106329	DE	TRUE	reported	GCST90274793	18	76506666	0.0327	1.68e-06	14732	HGF	TRUE	reported	0.00160280510304289	22.9312223721017	0.0358000000000001	14,734 European ancestry individuals	2	1	TRUE	NA
rs1986719	T	C	T	C	-0.1954	-0.0541346	0.9572	0.974024	FALSE	FALSE	FALSE	DE	17	47882630	RP11-6N17.2	0.429779	0.068562	DE	TRUE	reported	GCST90274793	17	45959996	0.039	5.44e-07	14718	HGF	TRUE	reported	0.00175406954143174	25.0991549931	0.0427999999999999	14,734 European ancestry individuals	2	1	TRUE	NA
rs2281532	T	C	T	C	-0.0698	0.00538979	0.7983	0.813073	FALSE	FALSE	FALSE	DE	20	6122940	FERMT1	0.847704	0.0280647	DE	TRUE	reported	GCST90274793	20	6103587	0.0151	3.79e-06	14286	HGF	TRUE	reported	0.0014934724417513	21.3646679007124	0.2017	14,734 European ancestry individuals	2	1	TRUE	NA
rs2737756	A	G	A	G	0.2047	0.0527842	0.0276	0.0163951	FALSE	FALSE	FALSE	DE	3	128345948	EEFSEC	0.538836	0.0858877	DE	TRUE	reported	GCST90274793	3	128064791	0.0391	1.65e-07	14718	HGF	TRUE	reported	0.00191486918525592	27.4044674123819	0.0276	14,734 European ancestry individuals	2	1	TRUE	NA
rs34219417	T	C	T	C	0.0992	0.0226594	0.8959	0.870501	FALSE	FALSE	FALSE	DE	1	38483631	LINC01685	0.491875	0.0329674	DE	TRUE	reported	GCST90274793	1	38949303	0.0217	4.84e-06	14286	HGF	TRUE	reported	0.00146069114655696	20.8950335279009	0.1041	14,734 European ancestry individuals	2	1	TRUE	NA
rs57193877	T	C	T	C	0.1572	-0.0370242	0.9611	0.9776165	FALSE	FALSE	FALSE	DE	14	65187628	LINC02324	0.615504	0.0737192	DE	TRUE	reported	GCST90274793	14	65654346	0.0311	4.31e-07	14725	HGF	TRUE	reported	0.00178524425817062	25.5460348958259	0.0389	14,734 European ancestry individuals	2	1	TRUE	NA
rs5745687	T	C	T	C	-0.1943	-0.0273012	0.0608	0.0417512	FALSE	FALSE	FALSE	DE	7	81729735	HGF	0.61741	0.0546545	DE	TRUE	reported	GCST90274793	7	81359051	0.0242	9.83e-16	14733	HGF	TRUE	reported	0.00449209504280174	64.4546218788076	0.0608	14,734 European ancestry individuals	2	1	TRUE	NA
rs5745692	C	G	C	G	-0.1545	-0.017342	0.964	0.9735534	FALSE	TRUE	FALSE	DE	7	81728950	HGF	0.79801	0.0677622	DE	TRUE	reported	GCST90274793	7	81358266	0.0332	3.26e-06	14716	HGF	TRUE	reported	0.00151360413817041	21.6530957249196	0.036	14,734 European ancestry individuals	2	1	TRUE	NA
rs59950280	A	G	A	G	0.1219	0.0247721	0.328	0.24373	FALSE	FALSE	FALSE	DE	4	3450618	RP11-529E10.13	0.332174	0.025545	DE	TRUE	reported	GCST90274793	4	3452345	0.0131	1.34e-20	13222	HGF	TRUE	reported	0.00602462196258492	86.577295590036	0.328	14,734 European ancestry individuals	2	1	TRUE	NA
rs6709159	A	G	A	G	0.0564	-0.00864573	0.4434	0.52231	FALSE	FALSE	FALSE	DE	2	108329722	SULT1C2P1	0.693226	0.0219168	DE	TRUE	reported	GCST90274793	2	108946178	0.0114	7.52e-07	14734	HGF	TRUE	reported	0.00171038709799806	24.4730276585604	0.4434	14,734 European ancestry individuals	2	1	TRUE	NA
rs74130123	T	C	T	C	-0.2429	0.0217563	0.9809	0.9718706	FALSE	FALSE	FALSE	DE	10	29753508	SVIL	0.740556	0.065706	DE	TRUE	reported	GCST90274793	10	30042437	0.0489	6.79e-07	14734	HGF	TRUE	reported	0.00172415865555966	24.6704179506601	0.0191	14,734 European ancestry individuals	2	1	TRUE	NA
rs7620568	A	G	A	G	-0.0856	0.0248453	0.1397	0.159928	FALSE	FALSE	FALSE	DE	3	172216650	FNDC3B	0.401555	0.0296184	DE	TRUE	reported	GCST90274793	3	171934440	0.0179	1.73e-06	12846	HGF	TRUE	reported	0.00159821855655338	22.8654979248968	0.1397	14,734 European ancestry individuals	2	1	TRUE	NA
rs8106345	A	G	A	G	0.0592	-0.00623581	0.5179	0.555902	FALSE	FALSE	FALSE	DE	19	58376950	ZNF837	0.776072	0.021923	DE	TRUE	reported	GCST90274793	19	58888317	0.0127	3.14e-06	12404	HGF	TRUE	reported	0.00151867649603636	21.7257694848583	0.4821	14,734 European ancestry individuals	2	1	TRUE	NA
rs851612	A	G	A	G	-0.1182	0.0330459	0.9405	0.9635163	FALSE	FALSE	FALSE	DE	19	42265541	CIC	0.569567	0.0581089	DE	TRUE	reported	GCST90274793	19	42769693	0.0257	4.24e-06	14286	HGF	TRUE	reported	0.00147848012162225	21.1498797340137	0.0595	14,734 European ancestry individuals	2	1	TRUE	NA
rs114033894	T	G	T	G	-0.2245	0.0341468	0.981	0.9604435	FALSE	FALSE	FALSE	DE	2	86750104	RMND5A	0.539835	0.0556988	DE	TRUE	reported	GCST90274784	2	86977227	0.0488	4.22e-06	14287	CXCL9	TRUE	reported	0.00239134226305861	21.1589765107917	0.019	14,735 European ancestry individuals	2	1	TRUE	NA
rs12191307	A	G	A	G	-0.1452	0.000208044	0.098	0.0881293	FALSE	FALSE	FALSE	DE	6	160835497	RP11-235G24.1	0.995679	0.0384197	DE	TRUE	reported	GCST90274784	6	161256529	0.0197	1.7e-13	14287	CXCL9	TRUE	reported	0.00611540498281139	54.3128247020898	0.098	14,735 European ancestry individuals	2	1	TRUE	NA
rs142119726	T	C	T	C	0.2705	-0.0608018	0.9851	0.9743964	FALSE	FALSE	FALSE	DE	7	48820202	AC004899.3	0.375878	0.0686625	DE	TRUE	reported	GCST90274784	7	48859798	0.0551	9.14e-07	13800	CXCL9	TRUE	reported	0.00272229968209653	24.0953340139924	0.0149	14,735 European ancestry individuals	2	1	TRUE	NA
rs145607633	T	C	T	C	0.0728	0.0275093	0.1625	0.166073	FALSE	FALSE	FALSE	DE	5	19287758	HSPD1P15	0.345692	0.0291727	DE	TRUE	reported	GCST90274784	5	19287867	0.0154	2.28e-06	14287	CXCL9	TRUE	reported	0.00252471258518804	22.3420452322315	0.1625	14,735 European ancestry individuals	2	1	TRUE	NA
rs182152471	T	C	T	C	0.1861	-0.0182492	0.028	0.0427235	FALSE	FALSE	FALSE	DE	16	1753588	MAPK8IP3	0.733696	0.0536406	DE	TRUE	reported	GCST90274784	16	1803589	0.0385	1.34e-06	13667	CXCL9	TRUE	reported	0.00263944101055672	23.3600031505063	0.028	14,735 European ancestry individuals	2	1	TRUE	NA
rs3184504	T	C	T	C	0.1008	0.0201444	0.4744	0.407117	FALSE	FALSE	FALSE	DE	12	111446804	ATXN2,SH2B3	0.363248	0.0221563	DE	TRUE	reported	GCST90274784	12	111884608	0.013	8.92e-15	11784	CXCL9	TRUE	reported	0.0067635621715003	60.1085109386027	0.4744	14,735 European ancestry individuals	2	1	TRUE	NA
rs35435997	A	G	A	G	0.0915	0.0537287	0.1125	0.100006	FALSE	FALSE	FALSE	DE	2	241726040	ING5	0.141905	0.0365816	DE	TRUE	reported	GCST90274784	2	242665455	0.02	4.76e-06	12791	CXCL9	TRUE	reported	0.00236506091255376	20.9258836646279	0.1125	14,735 European ancestry individuals	2	1	TRUE	NA
rs4241577	A	C	A	C	-0.1419	-0.0108011	0.2629	0.280066	FALSE	FALSE	FALSE	DE	4	76009623	ART3	0.655984	0.0242468	DE	TRUE	reported	GCST90274784	4	76930776	0.0128	1.47e-28	14724	CXCL9	TRUE	reported	0.0137287098348455	122.870170632148	0.2629	14,735 European ancestry individuals	2	1	TRUE	NA
rs4888966	C	G	C	G	-0.157	0.121332	0.9683	0.968234	FALSE	TRUE	FALSE	DE	16	79397956	RP11-467I17.1	0.0489486	0.0616199	DE	TRUE	reported	GCST90274784	16	79431853	0.0343	4.71e-06	14287	CXCL9	TRUE	reported	0.00236739204353486	20.9465582837025	0.0317	14,735 European ancestry individuals	2	1	TRUE	NA
rs61875680	A	G	A	G	-0.0758	-0.0145837	0.1611	0.167348	FALSE	FALSE	FALSE	DE	10	106206868	LINC02624	0.61722	0.0291794	DE	TRUE	reported	GCST90274784	10	107966626	0.0158	1.61e-06	14287	CXCL9	TRUE	reported	0.00260005216721094	23.0104889516382	0.1611	14,735 European ancestry individuals	2	1	TRUE	NA
rs62200304	A	C	A	C	-0.115	0.00611992	0.9336	0.9582868	FALSE	FALSE	FALSE	DE	20	20139287	CFAP61	0.911894	0.0553088	DE	TRUE	reported	GCST90274784	20	20119931	0.0244	2.44e-06	14287	CXCL9	TRUE	reported	0.00250965032185274	22.2084187562736	0.0664	14,735 European ancestry individuals	2	1	TRUE	NA
rs62272916	A	G	A	G	-0.0834	0.0295159	0.1182	0.133432	FALSE	FALSE	FALSE	DE	3	151824015	AADAC,AADACL2-AS1	0.35974	0.0322275	DE	TRUE	reported	GCST90274784	3	151541803	0.0176	2.15e-06	14710	CXCL9	TRUE	reported	0.00253683438624456	22.4495880142122	0.1182	14,735 European ancestry individuals	2	1	TRUE	NA
rs656739	A	G	A	G	0.0562	-0.0180161	0.6566	0.600796	FALSE	FALSE	FALSE	DE	7	29010333	CPVL,CTB-113D17.1	0.415633	0.0221322	DE	TRUE	reported	GCST90274784	7	29049949	0.0119	2.33e-06	14735	CXCL9	TRUE	reported	0.00251983127332848	22.298739711351	0.3434	14,735 European ancestry individuals	2	1	TRUE	NA
rs73194812	A	G	A	G	0.1821	0.00708141	0.9758	0.972861	FALSE	FALSE	FALSE	DE	21	17362235	AP000457.2	0.915372	0.066639	DE	TRUE	reported	GCST90274784	21	18734554	0.0391	3.2e-06	14730	CXCL9	TRUE	reported	0.0024506948066214	21.6854274224105	0.0242	14,735 European ancestry individuals	2	1	TRUE	NA
rs73606147	A	C	A	C	0.2792	-0.0549465	0.0133	0.00853945	FALSE	FALSE	FALSE	DE	20	2557821	TMC2	0.638452	0.116941	DE	TRUE	reported	GCST90274784	20	2538467	0.059	2.22e-06	13379	CXCL9	TRUE	reported	0.00252996867588778	22.3886761514191	0.0133	14,735 European ancestry individuals	2	1	TRUE	NA
rs74956615	A	T	A	T	-0.1309	-0.0184808	0.049	0.0346848	FALSE	TRUE	FALSE	DE	19	10317045	CTD-2369P2.12,RAVER1	0.755471	0.0593411	DE	TRUE	reported	GCST90274784	19	10427721	0.0286	4.72e-06	13662	CXCL9	TRUE	reported	0.0023670449046521	20.943479529871	0.049	14,735 European ancestry individuals	2	1	TRUE	NA
rs7600322	T	C	T	C	0.057	0.0344763	0.5214	0.636822	FALSE	FALSE	FALSE	DE	2	203889630	CTLA4	0.128421	0.0226765	DE	TRUE	reported	GCST90274784	2	204754353	0.0118	1.36e-06	13849	CXCL9	TRUE	reported	0.00263589383525036	23.3285264026852	0.4786	14,735 European ancestry individuals	2	1	TRUE	NA
rs783149	A	C	A	C	-0.0805	-0.0099686	0.1958	0.1759	FALSE	FALSE	FALSE	DE	6	160667886	RP1-81D8.4	0.728105	0.0286745	DE	TRUE	reported	GCST90274784	6	161088918	0.0144	2.27e-08	14287	CXCL9	TRUE	reported	0.00352712410827006	31.2441264152208	0.1958	14,735 European ancestry individuals	2	1	TRUE	NA
rs80348644	T	C	T	C	0.1546	-0.0161254	0.0336	0.0348657	FALSE	FALSE	FALSE	DE	4	159653328	LINC02233	0.78576	0.0593234	DE	TRUE	reported	GCST90274784	4	160574480	0.0332	3.21e-06	14734	CXCL9	TRUE	reported	0.0024499993445801	21.679258383439	0.0336	14,735 European ancestry individuals	2	1	TRUE	NA
rs9366778	A	G	A	G	-0.0605	-0.0274936	0.4075	0.501865	FALSE	FALSE	FALSE	DE	6	31301396	LINC02571	0.206818	0.0217794	DE	TRUE	reported	GCST90274784	6	31269173	0.0115	1.43e-07	14735	CXCL9	TRUE	reported	0.00312495864621695	27.6704790729811	0.4075	14,735 European ancestry individuals	2	1	TRUE	NA
rs114209791	A	G	A	G	-0.2134	0.029956	0.9756	0.981361	FALSE	FALSE	FALSE	DE	2	51987992	AC007682.1,RP11-389K20.1	0.714868	0.0819981	DE	TRUE	reported	GCST90274807	2	52215130	0.046	3.5e-06	11784	IL-20	TRUE	reported	0.00182455104965192	21.5178754186839	0.0244	11,784 European ancestry individuals	2	1	TRUE	NA
rs114363239	T	C	T	C	-0.2372	0.00365595	0.0189	0.00978941	FALSE	FALSE	FALSE	DE	1	40968293	CTPS1	0.974025	0.11228	DE	TRUE	reported	GCST90274807	1	41433965	0.0487	1.11e-06	11782	IL-20	TRUE	reported	0.00201082024076167	23.7190706616248	0.0189	11,784 European ancestry individuals	2	1	TRUE	NA
rs117977288	T	G	T	G	-0.1546	-0.0250697	0.9553	0.9534807	FALSE	FALSE	FALSE	DE	16	80655416	CDYL2	0.626027	0.0514433	DE	TRUE	reported	GCST90274807	16	80689313	0.0316	9.96e-07	11784	IL-20	TRUE	reported	0.0020287979235896	23.9315614586925	0.0447	11,784 European ancestry individuals	2	1	TRUE	NA
rs12498781	A	G	A	G	0.0635	-0.0195571	0.3202	0.216634	FALSE	FALSE	FALSE	DE	4	132262302	RP11-789C2.1	0.460644	0.0265078	DE	TRUE	reported	GCST90274807	4	133183457	0.0137	3.57e-06	11763	IL-20	TRUE	reported	0.00182133807462561	21.4799139997001	0.3202	11,784 European ancestry individuals	2	1	TRUE	NA
rs146918864	T	C	T	C	-0.2551	-0.0115935	0.0228	0.0397123	FALSE	FALSE	FALSE	DE	2	141156397	LRP1B	0.836376	0.0561345	DE	TRUE	reported	GCST90274807	2	141913966	0.0515	7.29e-07	11438	IL-20	TRUE	reported	0.00207959292633663	24.531984470208	0.0228	11,784 European ancestry individuals	2	1	TRUE	NA
rs188205021	T	C	T	C	-0.222	-0.174355	0.0255	0.0110249	FALSE	FALSE	FALSE	DE	11	100725295	ARHGAP42	0.0971986	0.105122	DE	TRUE	reported	GCST90274807	11	100596026	0.0427	2e-07	11774	IL-20	TRUE	reported	0.00229049988829003	27.0256669721308	0.0255	11,784 European ancestry individuals	2	1	TRUE	NA
rs200680034	A	G	A	G	-0.3598	0.295786	0.0177	0.00426004	FALSE	FALSE	FALSE	DE	7	76610194	AC004980.7,POMZP3	0.084754	0.171595	DE	TRUE	reported	GCST90274807	7	76239511	0.071	4.03e-07	8243	IL-20	TRUE	reported	0.00217638321509253	25.6762645993696	0.0177	11,784 European ancestry individuals	2	1	TRUE	NA
rs28542561	T	C	T	C	-0.1753	-0.00705121	0.965	0.9592779	FALSE	FALSE	FALSE	DE	15	23524802	MIR4508	0.897549	0.0547635	DE	TRUE	reported	GCST90274807	15	23769949	0.0372	2.45e-06	11774	IL-20	TRUE	reported	0.001882502622777	22.202617360745	0.035	11,784 European ancestry individuals	2	1	TRUE	NA
rs72633862	T	G	T	G	-0.1722	-0.123902	0.0444	0.041918	FALSE	FALSE	FALSE	DE	1	9686007	PIK3CD,PIK3CD-AS2	0.023418	0.0546655	DE	TRUE	reported	GCST90274807	1	9746065	0.0376	4.65e-06	11774	IL-20	TRUE	reported	0.00177825320402681	20.9708882670558	0.0444	11,784 European ancestry individuals	2	1	TRUE	NA
rs72659995	T	C	T	C	-0.1232	-0.010333	0.9142	0.9199844	FALSE	FALSE	FALSE	DE	14	20701703	EGILA	0.801507	0.0411025	DE	TRUE	reported	GCST90274807	14	21169862	0.0267	3.95e-06	11336	IL-20	TRUE	reported	0.0018050541215716	21.2875222489143	0.0858	11,784 European ancestry individuals	2	1	TRUE	NA
rs114744647	T	C	T	C	0.2107	-0.0215447	0.9774	0.9830684	FALSE	FALSE	FALSE	DE	16	23995558	PRKCB	0.79863	0.0844493	DE	TRUE	reported	GCST90274764	16	24006879	0.0451	2.99e-06	14730	CCL11	TRUE	reported	0.00147945160905966	21.8231290131729	0.0226	14,734 European ancestry individuals	2	1	TRUE	NA
rs12075	A	G	A	G	0.0749	0.000771016	0.5547	0.532332	FALSE	FALSE	FALSE	DE	1	159205564	ACKR1,CADM3-AS1	0.97181	0.0218184	DE	TRUE	reported	GCST90274764	1	159175354	0.0114	5.03e-11	14731	CCL11	TRUE	reported	0.00292180294795017	43.1613445641431	0.4453	14,734 European ancestry individuals	2	1	TRUE	NA
rs139476527	T	G	T	G	0.2826	-0.0252624	0.0125	0.00160419	FALSE	FALSE	FALSE	DE	20	50417093	RN7SL636P	0.928745	0.282501	DE	TRUE	reported	GCST90274764	20	49033630	0.0606	3.11e-06	12933	CCL11	TRUE	reported	0.00147409737392571	21.7440330425583	0.0125	14,734 European ancestry individuals	2	1	TRUE	NA
rs139597204	A	C	A	C	-0.3374	-0.329832	0.0128	0.00400877	FALSE	FALSE	FALSE	DE	4	103585903	RP11-297P16.3	0.0675336	0.180423	DE	TRUE	reported	GCST90274764	4	104507060	0.0714	2.3e-06	12303	CCL11	TRUE	reported	0.00151357403402126	22.3272258564072	0.0128	14,734 European ancestry individuals	2	1	TRUE	NA
rs1564995	A	G	A	G	-0.0609	-0.0348979	0.6155	0.558244	FALSE	FALSE	FALSE	DE	11	24751561	LUZP2	0.114782	0.0221284	DE	TRUE	reported	GCST90274764	11	24773107	0.0131	3.34e-06	14286	CCL11	TRUE	reported	0.00146495093020104	21.6089182558307	0.3845	14,734 European ancestry individuals	2	1	TRUE	NA
rs2112920	C	G	C	G	0.0817	-0.0459714	0.8362	0.835592	FALSE	TRUE	FALSE	DE	19	37464346	ZNF569	0.11752	0.0293697	DE	TRUE	reported	GCST90274764	19	37955248	0.016	3.29e-07	14286	CCL11	TRUE	reported	0.00176686716046816	26.0702490734887	0.1638	14,734 European ancestry individuals	2	1	TRUE	NA
rs2201150	T	C	T	C	0.0785	0.0531085	0.3561	0.383219	FALSE	FALSE	FALSE	DE	3	46217411	CCR3	0.0180821	0.0224662	DE	TRUE	reported	GCST90274764	3	46258902	0.0123	1.75e-10	14286	CCL11	TRUE	reported	0.00275738678066291	40.7258468039926	0.3561	14,734 European ancestry individuals	2	1	TRUE	NA
rs2228467	T	C	T	C	-0.3316	-0.0314596	0.9289	0.9238311	FALSE	FALSE	FALSE	DE	3	42864624	ACKR2,CYP8B1,KRBOX1,RP11-136C24.3,RP11-141M3.6	0.44287	0.0409974	DE	TRUE	reported	GCST90274764	3	42906116	0.0225	3.69e-49	14733	CCL11	TRUE	reported	0.0145303155833606	217.172604709812	0.0711000000000001	14,734 European ancestry individuals	2	1	TRUE	NA
rs34536806	T	G	T	G	0.1017	0.00026922	0.9023	0.9287159	FALSE	FALSE	FALSE	DE	11	95541323	CTD-2564P9.4	0.994978	0.0427732	DE	TRUE	reported	GCST90274764	11	95274487	0.0208	1.01e-06	14286	CCL11	TRUE	reported	0.00162023785736339	23.9032122905712	0.0977	14,734 European ancestry individuals	2	1	TRUE	NA
rs35543857	A	G	A	G	-0.1138	0.0356608	0.9282	0.906275	FALSE	FALSE	FALSE	DE	12	105364216	C12orf75	0.341865	0.0375185	DE	TRUE	reported	GCST90274764	12	105757994	0.0244	3.1e-06	14286	CCL11	TRUE	reported	0.00147445601423609	21.7493310656788	0.0718	14,734 European ancestry individuals	2	1	TRUE	NA
rs6894241	A	C	A	C	-0.0656	-0.0188833	0.2333	0.239247	FALSE	FALSE	FALSE	DE	5	118722431	RNU7-34P	0.459468	0.0255275	DE	TRUE	reported	GCST90274764	5	118058126	0.0137	1.68e-06	14715	CCL11	TRUE	reported	0.00155402815957411	22.9249067129546	0.2333	14,734 European ancestry individuals	2	1	TRUE	NA
rs73171545	A	G	A	G	-0.0861	-0.0524252	0.1199	0.115214	FALSE	FALSE	FALSE	DE	22	44607229	LINC00229	0.126859	0.034341	DE	TRUE	reported	GCST90274764	22	45003109	0.0187	4.14e-06	14286	CCL11	TRUE	reported	0.00143703159437599	21.1964983914426	0.1199	14,734 European ancestry individuals	2	1	TRUE	NA
rs73209015	A	T	A	T	-0.0913	0.000396553	0.1104	0.100088	FALSE	TRUE	FALSE	DE	8	11843458	CTSB	0.991297	0.0363535	DE	TRUE	reported	GCST90274764	8	11700967	0.0189	1.36e-06	14728	CCL11	TRUE	reported	0.00158160595212937	23.3323766947712	0.1104	14,734 European ancestry individuals	2	1	TRUE	NA
rs757973	A	G	A	G	0.2002	0.0248483	0.09	0.069213	FALSE	FALSE	FALSE	DE	7	75866349	RHBDD2	0.565765	0.043267	DE	TRUE	reported	GCST90274764	7	75495667	0.0205	1.58e-22	14713	CCL11	TRUE	reported	0.00643258501392888	95.3589492178412	0.09	14,734 European ancestry individuals	2	1	TRUE	NA
rs79432525	T	G	T	G	0.1929	-0.0342244	0.9754	0.99101719	FALSE	FALSE	FALSE	DE	10	126494626	C10orf90	0.763004	0.113499	DE	TRUE	reported	GCST90274764	10	128183195	0.0422	4.85e-06	14247	CCL11	TRUE	reported	0.00141641900336859	20.8920273651949	0.0246	14,734 European ancestry individuals	2	1	TRUE	NA
rs79684468	T	C	T	C	0.1502	-0.0414472	0.0433	0.0434154	FALSE	FALSE	FALSE	DE	3	43137828	POMGNT2	0.437747	0.053411	DE	TRUE	reported	GCST90274764	3	43179320	0.0303	7.16e-07	14286	CCL11	TRUE	reported	0.00166532321113197	24.5694616715694	0.0433	14,734 European ancestry individuals	2	1	TRUE	NA
rs79722574	T	C	T	C	-0.1215	-0.0141448	0.167	0.14023	FALSE	FALSE	FALSE	DE	17	34292033	CCL11	0.652891	0.0314504	DE	TRUE	reported	GCST90274764	17	32619052	0.0156	6.78e-15	14720	CCL11	TRUE	reported	0.004100968558641	60.6518974245834	0.167	14,734 European ancestry individuals	2	1	TRUE	NA
rs9940390	T	C	T	C	-0.0818	-0.00685243	0.7358	0.685981	FALSE	FALSE	FALSE	DE	16	80018034	RP11-148M9.1	0.770064	0.0234438	DE	TRUE	reported	GCST90274764	16	80051931	0.0133	7.73e-10	14286	CCL11	TRUE	reported	0.00256128153463821	37.8219884843945	0.2642	14,734 European ancestry individuals	2	1	TRUE	NA
rs9976282	A	G	A	G	-0.1678	-0.0205809	0.0333	0.0202979	FALSE	FALSE	FALSE	DE	21	38221304	KCNJ15	0.788337	0.0766596	DE	TRUE	reported	GCST90274764	21	39593226	0.0345	1.15e-06	14722	CCL11	TRUE	reported	0.00160330677315707	23.6530285226666	0.0333	14,734 European ancestry individuals	2	1	TRUE	NA
rs115455827	A	G	A	G	0.1447	0.033457	0.9489	0.9264027	FALSE	FALSE	FALSE	DE	5	79492030	HOMER1	0.422203	0.0416855	DE	TRUE	reported	GCST90274761	5	78787853	0.0305	2.09e-06	11792	AXIN-1	TRUE	reported	0.00190511739273724	22.5042072169508	0.0511	11,793 European ancestry individuals	2	1	TRUE	NA
rs148317708	A	G	A	G	-0.212	0.00519757	0.0295	0.0101381	FALSE	FALSE	FALSE	DE	18	52987448	DCC	0.962319	0.110015	DE	TRUE	reported	GCST90274761	18	50513818	0.042	4.47e-07	10919	AXIN-1	TRUE	reported	0.00215599784169956	25.4741367374629	0.0295	11,793 European ancestry individuals	2	1	TRUE	NA
rs2470622	A	G	A	G	-0.1229	-0.0240094	0.9127	0.921784	FALSE	FALSE	FALSE	DE	8	101477476	KB-1562D12.1	0.557258	0.0409074	DE	TRUE	reported	GCST90274761	8	102489704	0.0242	3.8e-07	11345	AXIN-1	TRUE	reported	0.00218241188513874	25.7869137929285	0.0873	11,793 European ancestry individuals	2	1	TRUE	NA
rs2691530	T	C	T	C	-0.067	-0.0189629	0.5969	0.559872	FALSE	FALSE	FALSE	DE	7	78330926	MAGI2	0.388257	0.0219788	DE	TRUE	reported	GCST90274761	7	77960243	0.0133	4.71e-07	11793	AXIN-1	TRUE	reported	0.00214746067582831	25.373048992954	0.4031	11,793 European ancestry individuals	2	1	TRUE	NA
rs2712427	A	G	A	G	0.0626	0.0354613	0.4935	0.46701	FALSE	FALSE	FALSE	DE	3	128712779	RAB7A	0.10755	0.0220352	DE	TRUE	reported	GCST90274761	3	128431622	0.0134	2.99e-06	11345	AXIN-1	TRUE	reported	0.00184734736068276	21.8205354910979	0.4935	11,793 European ancestry individuals	2	1	TRUE	NA
rs428324	T	C	T	C	0.0692	-0.0250679	0.6047	0.55524	FALSE	FALSE	FALSE	DE	18	79493338	NFATC1	0.254666	0.022007	DE	TRUE	reported	GCST90274761	18	77253338	0.0148	2.93e-06	10281	AXIN-1	TRUE	reported	0.00185053313891266	21.8582350961839	0.3953	11,793 European ancestry individuals	2	1	TRUE	NA
rs7171268	T	C	T	C	0.1554	0.0403976	0.9514	0.9610488	FALSE	FALSE	FALSE	DE	15	80929430	CEMIP,RP11-351M8.2	0.476273	0.0567136	DE	TRUE	reported	GCST90274761	15	81221771	0.0329	2.32e-06	11345	AXIN-1	TRUE	reported	0.00188843417218271	22.3067637449609	0.0486	11,793 European ancestry individuals	2	1	TRUE	NA
rs115890206	A	G	A	G	0.232	-0.211738	0.9786	0.99423253	FALSE	FALSE	FALSE	DE	2	170386979	MYO3B,MYO3B-AS1	0.151004	0.147451	DE	TRUE	reported	GCST90274811	2	171243489	0.0502	3.81e-06	10403	IL-2RB	TRUE	reported	0.00258439798055649	21.3532089478492	0.0214	11,792 European ancestry individuals	2	1	TRUE	NA
rs116007066	A	G	A	G	-0.2101	0.0271205	0.025	0.0236268	FALSE	FALSE	FALSE	DE	4	135834088	RP11-780O17.1	0.70395	0.0713708	DE	TRUE	reported	GCST90274811	4	136755243	0.0441	1.9e-06	10295	IL-2RB	TRUE	reported	0.00274596771634007	22.6918309856698	0.025	11,792 European ancestry individuals	2	1	TRUE	NA
rs11630708	T	C	T	C	-0.2102	0.00100425	0.9766	0.9690667	FALSE	FALSE	FALSE	DE	15	83996576	ADAMTSL3	0.987131	0.0622623	DE	TRUE	reported	GCST90274811	15	84665328	0.0443	2.09e-06	11788	IL-2RB	TRUE	reported	0.00272388075106722	22.5088125908907	0.0234	11,792 European ancestry individuals	2	1	TRUE	NA
rs117538197	T	C	T	C	0.1213	-0.0379034	0.0695	0.0511556	FALSE	FALSE	FALSE	DE	17	4604136	SMTNL2	0.443706	0.0494855	DE	TRUE	reported	GCST90274811	17	4507431	0.0261	3.36e-06	11774	IL-2RB	TRUE	reported	0.00261347760251529	21.5941046311284	0.0695	11,792 European ancestry individuals	2	1	TRUE	NA
rs13001788	T	C	T	C	0.2769	0.014897	0.9745	0.986929	FALSE	FALSE	FALSE	DE	2	31671770	AL133247.3	0.879436	0.09821	DE	TRUE	reported	GCST90274811	2	31896839	0.0557	6.65e-07	8243	IL-2RB	TRUE	reported	0.00298916644688017	24.7075757451406	0.0255	11,792 European ancestry individuals	2	1	TRUE	NA
rs141460846	T	C	T	C	-0.2471	-0.0961469	0.9783	0.9825459	FALSE	FALSE	FALSE	DE	11	40448482	LRRC4C,RP11-407P18.1	0.251894	0.0839154	DE	TRUE	reported	GCST90274811	11	40470032	0.0535	3.86e-06	11304	IL-2RB	TRUE	reported	0.00258125050965806	21.3271361311	0.0217000000000001	11,792 European ancestry individuals	2	1	TRUE	NA
rs1472270	C	G	C	G	0.0704	-0.000794233	0.346	0.343885	FALSE	TRUE	FALSE	DE	7	98492531	AC074121.4	0.972492	0.023033	DE	TRUE	reported	GCST90274811	7	98121843	0.0144	1.01e-06	11344	IL-2RB	TRUE	reported	0.0028911963370215	23.8954354087194	0.346	11,792 European ancestry individuals	2	1	TRUE	NA
rs17549820	T	C	T	C	0.0631	-0.0301346	0.5622	0.573084	FALSE	FALSE	FALSE	DE	4	107197144	DKK2	0.172864	0.0221081	DE	TRUE	reported	GCST90274811	4	108118301	0.0129	1e-06	11791	IL-2RB	TRUE	reported	0.00289424452978545	23.9207015295123	0.4378	11,792 European ancestry individuals	2	1	TRUE	NA
rs2157876	T	G	T	G	-0.1133	0.06634	0.0879	0.0983279	FALSE	FALSE	FALSE	DE	12	111154576	CUX2	0.0696787	0.0365713	DE	TRUE	reported	GCST90274811	12	111592380	0.0239	2.13e-06	11343	IL-2RB	TRUE	reported	0.00271891917908431	22.4677008174964	0.0879	11,792 European ancestry individuals	2	1	TRUE	NA
rs34246740	T	C	T	C	-0.0721	0.0232986	0.2619	0.189321	FALSE	FALSE	FALSE	DE	11	36176683	LDLRAD3	0.405882	0.0280314	DE	TRUE	reported	GCST90274811	11	36198233	0.0156	3.8e-06	11344	IL-2RB	TRUE	reported	0.00258471137313428	21.3558050181123	0.2619	11,792 European ancestry individuals	2	1	TRUE	NA
rs9321271	A	C	A	C	-0.157	0.109386	0.9549	0.987164	FALSE	FALSE	FALSE	DE	6	131072631	EPB41L2	0.258706	0.0968484	DE	TRUE	reported	GCST90274811	6	131393771	0.0325	1.36e-06	11779	IL-2RB	TRUE	reported	0.00282305611887736	23.3306692642924	0.0451	11,792 European ancestry individuals	2	1	TRUE	NA
rs9921181	A	G	A	G	-0.0606	-0.0199602	0.4465	0.347247	FALSE	FALSE	FALSE	DE	16	80741817	CDYL2,CTD-2055G21.1	0.384142	0.0229351	DE	TRUE	reported	GCST90274811	16	80775714	0.0128	2.2e-06	11786	IL-2RB	TRUE	reported	0.00271181888881442	22.4088682549303	0.4465	11,792 European ancestry individuals	2	1	TRUE	NA
rs115938660	T	C	T	C	-0.2181	0.0300206	0.0215	0.0308217	FALSE	FALSE	FALSE	DE	5	111448543	CAMK4	0.635174	0.0632735	DE	TRUE	reported	GCST90274820	5	110784241	0.0467	3.01e-06	11770	LIFR	TRUE	reported	0.001849995718369	21.8073932063902	0.0215	11,784 European ancestry individuals	2	1	TRUE	NA
rs117117000	A	G	A	G	0.1586	-0.0668836	0.961	0.9409301	FALSE	FALSE	FALSE	DE	8	118904823	SAMD12-AS1	0.148563	0.0462982	DE	TRUE	reported	GCST90274820	8	119917062	0.0333	1.91e-06	11784	LIFR	TRUE	reported	0.00192388408587445	22.6800539492586	0.039	11,784 European ancestry individuals	2	1	TRUE	NA
rs12754806	A	G	A	G	0.0563	-0.000870763	0.4817	0.437925	FALSE	FALSE	FALSE	DE	1	238658153	MIPEPP2	0.968315	0.0219215	DE	TRUE	reported	GCST90274820	1	238821453	0.0122	3.94e-06	11768	LIFR	TRUE	reported	0.00180638059040354	21.2923360893242	0.4817	11,784 European ancestry individuals	2	1	TRUE	NA
rs147006060	A	G	A	G	-0.2602	-0.00152996	0.0179	0.0255323	FALSE	FALSE	FALSE	DE	21	42360698	TFF1	0.982696	0.0705398	DE	TRUE	reported	GCST90274820	21	43780807	0.0566	4.28e-06	11775	LIFR	TRUE	reported	0.00179266780090172	21.1304091495118	0.0179	11,784 European ancestry individuals	2	1	TRUE	NA
rs1690678	A	C	A	C	0.0904	0.0108848	0.1109	0.135	FALSE	FALSE	FALSE	DE	10	27641889	MKX	0.73185	0.0317651	DE	TRUE	reported	GCST90274820	10	27930818	0.0192	2.5e-06	11784	LIFR	TRUE	reported	0.00188024479553277	22.1646352042261	0.1109	11,784 European ancestry individuals	2	1	TRUE	NA
rs2289779	T	G	T	G	0.0788	0.0247389	0.5419	0.528832	FALSE	FALSE	FALSE	DE	5	38527126	LIFR	0.256581	0.0218058	DE	TRUE	reported	GCST90274820	5	38527228	0.0134	4.09e-09	11336	LIFR	TRUE	reported	0.00292998794227178	34.5755440559512	0.4581	11,784 European ancestry individuals	2	1	TRUE	NA
rs41307428	T	C	T	C	0.2027	-0.0203997	0.067	0.118395	FALSE	FALSE	FALSE	DE	9	133471682	SLC2A6	0.54397	0.0336173	DE	TRUE	reported	GCST90274820	9	136336804	0.0299	1.21e-11	11774	LIFR	TRUE	reported	0.00389017987343493	45.9506125389062	0.067	11,784 European ancestry individuals	2	1	TRUE	NA
rs4937122	T	G	T	G	0.1262	-0.0575283	0.9129	0.895442	FALSE	FALSE	FALSE	DE	11	126358764	ST3GAL4	0.106454	0.0356358	DE	TRUE	reported	GCST90274820	11	126228659	0.0248	3.61e-07	11336	LIFR	TRUE	reported	0.00219562462234191	25.890565269066	0.0871	11,784 European ancestry individuals	2	1	TRUE	NA
rs62258077	T	C	T	C	-0.063	0.0443509	0.6603	0.75234	FALSE	FALSE	FALSE	DE	3	58377644	PXK	0.0784404	0.0252021	DE	TRUE	reported	GCST90274820	3	58363371	0.013	1.26e-06	11762	LIFR	TRUE	reported	0.00199170899069181	23.4812157329676	0.3397	11,784 European ancestry individuals	2	1	TRUE	NA
rs635634	T	C	T	C	-0.2885	0.0289214	0.1918	0.202438	FALSE	FALSE	FALSE	DE	9	133279427	ABO	0.285609	0.0270849	DE	TRUE	reported	GCST90274820	9	136155000	0.0153	2.61e-79	11784	LIFR	TRUE	reported	0.0293277488250481	355.496195814627	0.1918	11,784 European ancestry individuals	2	1	TRUE	NA
rs72730728	A	T	A	T	0.1414	0.0397752	0.9403	0.938723	FALSE	TRUE	FALSE	DE	5	36424139	RNA5SP181	0.38701	0.04598	DE	TRUE	reported	GCST90274820	5	36424241	0.0302	2.84e-06	11336	LIFR	TRUE	reported	0.0018594049906262	21.9185145149841	0.0597	11,784 European ancestry individuals	2	1	TRUE	NA
rs72837682	T	C	T	C	-0.08	0.00540907	0.7807	0.717954	FALSE	FALSE	FALSE	DE	17	7160331	ASGR1	0.825184	0.0244884	DE	TRUE	reported	GCST90274820	17	7063650	0.0172	3.3e-06	11336	LIFR	TRUE	reported	0.00183494386356238	21.6296386714262	0.2193	11,784 European ancestry individuals	2	1	TRUE	NA
rs73157388	T	C	T	C	-0.1306	-0.0117212	0.9229	0.889005	FALSE	FALSE	FALSE	DE	7	79720414	RP11-54E21.1	0.736311	0.0348074	DE	TRUE	reported	GCST90274820	7	79349730	0.0285	4.6e-06	11336	LIFR	TRUE	reported	0.00178122879209183	20.9953354637802	0.0770999999999999	11,784 European ancestry individuals	2	1	TRUE	NA
rs778016	A	G	A	G	-0.0681	0.00239363	0.2875	0.31605	FALSE	FALSE	FALSE	DE	6	68208688	RP11-406O16.2	0.918891	0.0235059	DE	TRUE	reported	GCST90274820	6	68918580	0.0145	2.65e-06	9883	LIFR	TRUE	reported	0.0018708643205494	22.0538493554742	0.2875	11,784 European ancestry individuals	2	1	TRUE	NA
rs9313148	C	G	C	G	-0.0824	-0.00283183	0.1414	0.115032	FALSE	TRUE	FALSE	DE	5	6378079	MED10	0.933833	0.0341085	DE	TRUE	reported	GCST90274820	5	6378192	0.0173	1.91e-06	11777	LIFR	TRUE	reported	0.00192408004356158	22.6823684850884	0.1414	11,784 European ancestry individuals	2	1	TRUE	NA
rs11622090	T	C	T	C	-0.0588	-0.0060898	0.3206	0.257702	FALSE	FALSE	FALSE	DE	14	92863347	LINC02833	0.807246	0.0249603	DE	TRUE	reported	GCST90274773	14	93329692	0.0128	4.35e-06	13236	CD5	TRUE	reported	0.00159179119270751	21.0993504044368	0.3206	14,735 European ancestry individuals	2	1	TRUE	NA
rs117276991	A	G	A	G	-0.1261	0.0112083	0.0751	0.0964942	FALSE	FALSE	FALSE	DE	10	6209728	PFKFB3	0.762925	0.0371575	DE	TRUE	reported	GCST90274773	10	6251691	0.0256	8.4e-07	14287	CD5	TRUE	reported	0.00182977670470295	24.2596546610016	0.0751	14,735 European ancestry individuals	2	1	TRUE	NA
rs117516652	A	G	A	G	0.2374	-0.046003	0.9826	0.983728	FALSE	FALSE	FALSE	DE	13	38429186	RP11-131P10.2	0.594793	0.0864876	DE	TRUE	reported	GCST90274773	13	39003323	0.0476	6.12e-07	14248	CD5	TRUE	reported	0.00187575179912419	24.870349913204	0.0174	14,735 European ancestry individuals	2	1	TRUE	NA
rs12416520	A	G	A	G	-0.0629	0.0136999	0.7492	0.783462	FALSE	FALSE	FALSE	DE	10	69452189	TSPAN15	0.605384	0.0265156	DE	TRUE	reported	GCST90274773	10	71211945	0.0132	1.89e-06	14709	CD5	TRUE	reported	0.00171258551299769	22.7032379153634	0.2508	14,735 European ancestry individuals	2	1	TRUE	NA
rs1259355	A	G	A	G	0.0569	0.0065504	0.4361	0.373506	FALSE	FALSE	FALSE	DE	12	31535601	DENND5B	0.770465	0.0224508	DE	TRUE	reported	GCST90274773	12	31688535	0.0119	1.74e-06	14287	CD5	TRUE	reported	0.0017243456719305	22.8594081438239	0.4361	14,735 European ancestry individuals	2	1	TRUE	NA
rs17345759	A	C	A	C	-0.1134	-0.00146935	0.9301	0.9343954	FALSE	FALSE	FALSE	DE	7	97870098	ASNS,RP5-1090P18.1	0.973632	0.0444545	DE	TRUE	reported	GCST90274773	7	97499410	0.0245	3.68e-06	14287	CD5	TRUE	reported	0.00161597562219125	21.4204362869354	0.0699	14,735 European ancestry individuals	2	1	TRUE	NA
rs17769062	T	C	T	C	0.1638	0.017035	0.9589	0.9714125	FALSE	FALSE	FALSE	DE	9	27496606	MOB3B,RP11-27J8.4	0.794428	0.065377	DE	TRUE	reported	GCST90274773	9	27496604	0.0334	9.38e-07	14287	CD5	TRUE	reported	0.00181380111139094	24.0474612200347	0.0411	14,735 European ancestry individuals	2	1	TRUE	NA
rs2237450	T	C	T	C	0.0623	-0.011615	0.6389	0.648026	FALSE	FALSE	FALSE	DE	7	50648320	GRB10	0.610062	0.0227752	DE	TRUE	reported	GCST90274773	7	50716017	0.0124	5.06e-07	14287	CD5	TRUE	reported	0.00190348082180384	25.2387065897126	0.3611	14,735 European ancestry individuals	2	1	TRUE	NA
rs3104373	T	C	T	C	0.0973	0.0490394	0.1469	0.137882	FALSE	FALSE	FALSE	DE	6	32632598	HLA-DQA1	0.120894	0.0316173	DE	TRUE	reported	GCST90274773	6	32600375	0.0165	3.7e-09	14735	CD5	TRUE	reported	0.00262036343529602	34.7689971114202	0.1469	14,735 European ancestry individuals	2	1	TRUE	NA
rs3184504	T	C	T	C	0.1427	0.0201444	0.4764	0.407117	FALSE	FALSE	FALSE	DE	12	111446804	ATXN2,SH2B3	0.363248	0.0221563	DE	TRUE	reported	GCST90274773	12	111884608	0.0128	7.29e-29	11784	CD5	TRUE	reported	0.00930276816386899	124.268878446817	0.4764	14,735 European ancestry individuals	2	1	TRUE	NA
rs4073745	A	G	A	G	-0.0683	-0.000256656	0.7003	0.701685	FALSE	FALSE	FALSE	DE	5	177306340	MXD3,PRELID1	0.991409	0.0238361	DE	TRUE	reported	GCST90274773	5	176733341	0.0131	1.85e-07	14287	CD5	TRUE	reported	0.00204951476429025	27.1789821157418	0.2997	14,735 European ancestry individuals	2	1	TRUE	NA
rs4893	A	G	A	G	0.1471	0.0600493	0.9627	0.9614895	FALSE	FALSE	FALSE	DE	19	48330351	EMP3	0.290632	0.0568252	DE	TRUE	reported	GCST90274773	19	48833608	0.0313	2.61e-06	14735	CD5	TRUE	reported	0.00166592638231574	22.0836594945365	0.0373	14,735 European ancestry individuals	2	1	TRUE	NA
rs4939490	C	G	C	G	0.1083	0.0205129	0.6328	0.714673	FALSE	TRUE	FALSE	DE	11	61026179	CD6	0.393577	0.0240438	DE	TRUE	reported	GCST90274773	11	60793651	0.012	1.8e-19	14735	CD5	TRUE	reported	0.00611608237143361	81.4383175619522	0.3672	14,735 European ancestry individuals	2	1	TRUE	NA
rs563284470	A	G	A	G	0.1833	-0.0986116	0.9694	0.9763013	FALSE	FALSE	FALSE	DE	3	47197967	KIF9-AS1	0.174198	0.0725705	DE	TRUE	reported	GCST90274773	3	47239457	0.0391	2.76e-06	11720	CD5	TRUE	reported	0.00165765500361525	21.973831349329	0.0306	14,735 European ancestry individuals	2	1	TRUE	NA
rs60562286	A	T	A	T	-0.1681	-0.0857862	0.0327	0.016892	FALSE	TRUE	FALSE	DE	10	112694428	VTI1A	0.31361	0.0851328	DE	TRUE	reported	GCST90274773	10	114454187	0.0352	1.79e-06	14726	CD5	TRUE	reported	0.00172006826034568	22.8026053952082	0.0327	14,735 European ancestry individuals	2	1	TRUE	NA
rs61747728	T	C	T	C	0.1841	-0.0260058	0.0399	0.0630827	FALSE	FALSE	FALSE	DE	1	179557079	NPHS2	0.562823	0.044942	DE	TRUE	reported	GCST90274773	1	179526214	0.0313	4.06e-09	14287	CD5	TRUE	reported	0.00260692473099704	34.5902159795023	0.0399	14,735 European ancestry individuals	2	1	TRUE	NA
rs61768480	A	G	A	G	0.0695	0.021541	0.2776	0.319809	FALSE	FALSE	FALSE	DE	1	1167770	MIR200A	0.364341	0.0237465	DE	TRUE	reported	GCST90274773	1	1103150	0.0147	2.27e-06	13670	CD5	TRUE	reported	0.00168595261142794	22.3495771876612	0.2776	14,735 European ancestry individuals	2	1	TRUE	NA
rs674379	C	G	C	G	0.1193	-0.0205022	0.6395	0.673948	FALSE	TRUE	FALSE	DE	11	61155089	VPS37C	0.377444	0.023229	DE	TRUE	reported	GCST90274773	11	60922561	0.0126	2.85e-21	12835	CD5	TRUE	reported	0.00672746528569933	89.6342871461289	0.3605	14,735 European ancestry individuals	2	1	TRUE	NA
rs7242462	A	G	A	G	-0.1199	-0.0182	0.8853	0.859133	FALSE	FALSE	FALSE	DE	18	48019349	ZBTB7C	0.559553	0.0311907	DE	TRUE	reported	GCST90274773	18	45545720	0.0187	1.44e-10	14287	CD5	TRUE	reported	0.00309636090938825	41.1045146873212	0.1147	14,735 European ancestry individuals	2	1	TRUE	NA
rs72821405	T	C	T	C	-0.1014	-0.0208501	0.0833	0.0888008	FALSE	FALSE	FALSE	DE	6	4714563	CDYL,RP11-620A17.2	0.587556	0.0384417	DE	TRUE	reported	GCST90274773	6	4714797	0.0217	2.97e-06	14727	CD5	TRUE	reported	0.00164696294174803	21.8318638417901	0.0833	14,735 European ancestry individuals	2	1	TRUE	NA
rs116928468	A	G	A	G	-0.2566	-0.0213142	0.019	0.0615096	FALSE	FALSE	FALSE	DE	17	77182732	SEC14L1	0.638137	0.0453198	DE	TRUE	reported	GCST90274831	17	75178814	0.0536	1.69e-06	11770	OSM	TRUE	reported	0.00209934425885163	22.9141623826564	0.019	14,736 European ancestry individuals	2	1	TRUE	NA
rs117867445	C	G	C	G	0.2926	0.0298862	0.0172	0.00963022	FALSE	TRUE	FALSE	DE	9	134984662	RP11-447M12.3	0.787864	0.111066	DE	TRUE	reported	GCST90274831	9	137876508	0.0621	2.46e-06	10471	OSM	TRUE	reported	0.00203373299170958	22.1965616253807	0.0172	14,736 European ancestry individuals	2	1	TRUE	NA
rs2285179	A	G	A	G	-0.0663	0.0183495	0.5586	0.560918	FALSE	FALSE	FALSE	DE	22	37815947	GCAT	0.404294	0.0220024	DE	TRUE	reported	GCST90274831	22	38211954	0.0122	5.5e-08	14288	OSM	TRUE	reported	0.00270361141173004	29.5275665624826	0.4414	14,736 European ancestry individuals	2	1	TRUE	NA
rs2511241	T	C	T	C	0.177	0.0590501	0.9163	0.922851	FALSE	FALSE	FALSE	DE	11	73234296	P2RY2	0.148011	0.0408201	DE	TRUE	reported	GCST90274831	11	72945341	0.0236	6.38e-14	13668	OSM	TRUE	reported	0.00513686902125522	56.2396732146135	0.0837	14,736 European ancestry individuals	2	1	TRUE	NA
rs28444486	A	G	A	G	0.0636	0.0491217	0.7378	0.747227	FALSE	FALSE	FALSE	DE	22	48835728	TAFA5	0.0504429	0.0251109	DE	TRUE	reported	GCST90274831	22	49231540	0.0136	2.92e-06	14735	OSM	TRUE	reported	0.00200344804495217	21.8653622228165	0.2622	14,736 European ancestry individuals	2	1	TRUE	NA
rs3859189	A	G	A	G	0.1101	-0.0289843	0.5367	0.558838	FALSE	FALSE	FALSE	DE	17	39980780	PSMD3	0.186325	0.0219323	DE	TRUE	reported	GCST90274831	17	38137033	0.0117	4.95e-21	14729	OSM	TRUE	reported	0.00806305476566352	88.5366685146098	0.4633	14,736 European ancestry individuals	2	1	TRUE	NA
rs4823082	C	G	C	G	-0.159	0.0412959	0.0363	0.0341617	FALSE	TRUE	FALSE	DE	22	30204116	RP3-438O4.4	0.485558	0.0592149	DE	TRUE	reported	GCST90274831	22	30600105	0.0346	4.32e-06	14724	OSM	TRUE	reported	0.00193470002259193	21.1136011306558	0.0363	14,736 European ancestry individuals	2	1	TRUE	NA
rs559651	T	C	T	C	-0.0594	-0.00345559	0.6496	0.624459	FALSE	FALSE	FALSE	DE	8	41697848	ANK1	0.877552	0.0224282	DE	TRUE	reported	GCST90274831	8	41555366	0.0125	2.01e-06	14715	OSM	TRUE	reported	0.00206855085465407	22.5773583227465	0.3504	14,736 European ancestry individuals	2	1	TRUE	NA
rs61897429	A	G	A	G	-0.0847	-0.0734197	0.139	0.140253	FALSE	FALSE	FALSE	DE	11	47403313	RP11-750H9.5	0.0196463	0.0314696	DE	TRUE	reported	GCST90274831	11	47424864	0.017	6.28e-07	14735	OSM	TRUE	reported	0.00227349036785649	24.8192834886414	0.139	14,736 European ancestry individuals	2	1	TRUE	NA
rs653178	T	C	T	C	-0.0728	-0.0194237	0.5224	0.585534	FALSE	FALSE	FALSE	DE	12	111569952	ATXN2	0.379173	0.0220869	DE	TRUE	reported	GCST90274831	12	112007756	0.0132	3.48e-08	11785	OSM	TRUE	reported	0.00278430386939561	30.4113120793529	0.4776	14,736 European ancestry individuals	2	1	TRUE	NA
rs7007281	A	T	A	T	0.1155	-0.0314861	0.9154	0.9338167	FALSE	TRUE	FALSE	DE	8	2764321	GS1-57L11.1	0.473597	0.0439358	DE	TRUE	reported	GCST90274831	8	2621859	0.0243	2e-06	11775	OSM	TRUE	reported	0.00206949484458083	22.587682940571	0.0846	14,736 European ancestry individuals	2	1	TRUE	NA
rs7102957	T	C	T	C	-0.0803	0.0102561	0.8631	0.805257	FALSE	FALSE	FALSE	DE	11	102463421	TMEM123	0.710021	0.027583	DE	TRUE	reported	GCST90274831	11	102334152	0.0173	3.46e-06	14288	OSM	TRUE	reported	0.00197375605324824	21.5406669537709	0.1369	14,736 European ancestry individuals	2	1	TRUE	NA
rs76275710	A	G	A	G	0.2665	-0.0204181	0.0176	0.028139	FALSE	FALSE	FALSE	DE	10	29743204	SVIL	0.756047	0.0657217	DE	TRUE	reported	GCST90274831	10	30032133	0.0525	3.85e-07	14735	OSM	TRUE	reported	0.0023597305762794	25.7629791264159	0.0176	14,736 European ancestry individuals	2	1	TRUE	NA
rs80303768	A	G	A	G	-0.152	0.143065	0.0371	0.012316	FALSE	FALSE	FALSE	DE	21	41222751	BACE2	0.15647	0.10096	DE	TRUE	reported	GCST90274831	21	42594678	0.0327	3.35e-06	14722	OSM	TRUE	reported	0.0019794465761754	21.6028938820327	0.0371	14,736 European ancestry individuals	2	1	TRUE	NA
rs9264931	T	C	T	C	-0.1048	-0.00995449	0.8812	0.9391918	FALSE	FALSE	FALSE	DE	6	31306419	XXbac-BPG248L24.10	0.827325	0.0456348	DE	TRUE	reported	GCST90274831	6	31274196	0.0191	4.09e-08	14736	OSM	TRUE	reported	0.00275594101106277	30.100665150043	0.1188	14,736 European ancestry individuals	2	1	TRUE	NA
rs116935210	A	G	A	G	0.2387	0.000925798	0.9848	0.9397056	FALSE	FALSE	FALSE	DE	22	34508602	RP1-101G11.2	0.98384	0.045707	DE	TRUE	reported	GCST90274804	22	34904594	0.0512	3.13e-06	14733	IL-18R1	TRUE	reported	0.00147310429064446	21.7323132694063	0.0152	14,743 European ancestry individuals	2	1	TRUE	NA
rs117145942	A	G	A	G	-0.3006	0.0175767	0.0131	0.00543294	FALSE	FALSE	FALSE	DE	7	29651061	DPY19L2P3,ZNRF2P2	0.906205	0.149174	DE	TRUE	reported	GCST90274804	7	29690677	0.0649	3.63e-06	13164	IL-18R1	TRUE	reported	0.00145400347625068	21.4501137486052	0.0131	14,743 European ancestry individuals	2	1	TRUE	NA
rs117195704	A	G	A	G	-0.1505	-0.120139	0.0389	0.0239962	FALSE	FALSE	FALSE	DE	10	59619951	RP11-135D11.2	0.0926744	0.0714495	DE	TRUE	reported	GCST90274804	10	61379709	0.0313	1.52e-06	14730	IL-18R1	TRUE	reported	0.00156679490968576	23.116674903148	0.0389	14,743 European ancestry individuals	2	1	TRUE	NA
rs117599131	A	C	A	C	-0.1483	0.01525	0.0536	0.0527564	FALSE	FALSE	FALSE	DE	16	87893276	CA5A,GS1-21A4.2	0.754163	0.048698	DE	TRUE	reported	GCST90274804	16	87926882	0.0317	2.89e-06	13231	IL-18R1	TRUE	reported	0.0014832963332015	21.8828971054276	0.0536	14,743 European ancestry individuals	2	1	TRUE	NA
rs1760941	A	C	A	C	0.0657	0.00247681	0.7591	0.804951	FALSE	FALSE	FALSE	DE	14	20461879	PIP4P1	0.929026	0.0278074	DE	TRUE	reported	GCST90274804	14	20930038	0.0142	3.71e-06	14295	IL-18R1	TRUE	reported	0.00145088267096243	21.4040073292708	0.2409	14,743 European ancestry individuals	2	1	TRUE	NA
rs2570479	A	C	A	C	0.066	0.0382863	0.5583	0.406443	FALSE	FALSE	FALSE	DE	2	103913719	LINC01965	0.0849259	0.0222233	DE	TRUE	reported	GCST90274804	2	104530177	0.0135	1.01e-06	11345	IL-18R1	TRUE	reported	0.00161966487326708	23.8979899830145	0.4417	14,743 European ancestry individuals	2	1	TRUE	NA
rs2732865	A	C	A	C	0.3635	0.0215554	0.0405	0.0210267	FALSE	FALSE	FALSE	DE	2	102785321	TMEM182	0.780888	0.0774922	DE	TRUE	reported	GCST90274804	2	103401780	0.0303	3.7e-33	14743	IL-18R1	TRUE	reported	0.00967409888628571	143.901265768784	0.0405	14,743 European ancestry individuals	2	1	TRUE	NA
rs28929474	T	C	T	C	0.2643	0.0730766	0.0204	0.0198696	FALSE	FALSE	FALSE	DE	14	94378610	SERPINA1	0.356011	0.0791736	DE	TRUE	reported	GCST90274804	14	94844947	0.0445	2.86e-09	14743	IL-18R1	TRUE	reported	0.00238860598498778	35.2708028155556	0.0204	14,743 European ancestry individuals	2	1	TRUE	NA
rs34174304	A	G	A	G	0.073	0.0141903	0.8157	0.841579	FALSE	FALSE	FALSE	DE	20	52577438	LINC01524	0.634644	0.0298617	DE	TRUE	reported	GCST90274804	20	51193977	0.0149	9.62e-07	14725	IL-18R1	TRUE	reported	0.00162657841709062	24.0001648122521	0.1843	14,743 European ancestry individuals	2	1	TRUE	NA
rs35021151	A	G	A	G	-0.1646	-0.0749918	0.0317	0.0348857	FALSE	FALSE	FALSE	DE	3	58429057	PDHB	0.207112	0.0594443	DE	TRUE	reported	GCST90274804	3	58414784	0.0342	1.49e-06	14735	IL-18R1	TRUE	reported	0.00156976262965277	23.1605298316277	0.0317	14,743 European ancestry individuals	2	1	TRUE	NA
rs55871806	C	G	C	G	0.5302	-0.0177054	0.1737	0.210121	FALSE	TRUE	FALSE	DE	2	102264346	FAM183DP	0.509268	0.0268273	DE	TRUE	reported	GCST90274804	2	102880806	0.0152	1e-200	14733	IL-18R1	TRUE	reported	0.0762849882490329	1216.55937989613	0.1737	14,743 European ancestry individuals	2	1	TRUE	NA
rs62257659	A	G	A	G	-0.2015	0.0451661	0.9745	0.9867435	FALSE	FALSE	FALSE	DE	3	79540268	ROBO1	0.641238	0.0969295	DE	TRUE	reported	GCST90274804	3	79589418	0.042	1.61e-06	14727	IL-18R1	TRUE	reported	0.00155984831776752	23.0140239555855	0.0255	14,743 European ancestry individuals	2	1	TRUE	NA
rs73176827	T	C	T	C	-0.1045	-0.0386305	0.0762	0.0601365	FALSE	FALSE	FALSE	DE	7	156256083	RP11-362B23.1	0.403442	0.0462369	DE	TRUE	reported	GCST90274804	7	156048777	0.022	2.03e-06	14733	IL-18R1	TRUE	reported	0.0015290843707246	22.5594371478993	0.0762	14,743 European ancestry individuals	2	1	TRUE	NA
rs7512350	A	G	A	G	0.0921	-0.028285	0.1213	0.132664	FALSE	FALSE	FALSE	DE	1	15078298	KAZN	0.379548	0.0321885	DE	TRUE	reported	GCST90274804	1	15404794	0.0201	4.6e-06	11771	IL-18R1	TRUE	reported	0.00142304127727138	20.9926945263169	0.1213	14,743 European ancestry individuals	2	1	TRUE	NA
[truncated: 201 more rows]
